# Supplementary material for: Growth-rate-dependent and nutrient-specific gene expression resource allocation in fission yeast
Source: Life Sci Alliance. 2022 Feb 28;5(5):e202101223. doi: 10.26508/lsa.202101223 (PMC8886410; doi:10.26508/lsa.202101223)
Supplement: Supplementary file 1 [file LSA-2021-01223_TableS1.xlsx]

## Sheet: TableS1
medium	replicate	growth_rate	doubling_time	OD	total_doublings	growth_1_h	constant_1_h	dilution_h	growth_2_h	constant_2_h	total_h	nitrogen_source	turbidostat
Amm	1	0.232753	2.97803	0.37671	17.5477	3.50046	22.6771	0.158339	3.70885	22.213	52.2577	NH4Cl	1
Amm	2	0.284854	2.43334	0.398403	20.5904	6.03829	21.5805	0.0666694	2.44169	19.9763	50.1034	NH4Cl	4
Amm	3	0.267229	2.59383	0.395393	16.4147	5.27556	17.2928	0.100008	2.88326	17.0255	42.5771	NH4Cl	3
Glu	1	0.260023	2.66571	0.397639	28.5079	8.27624	39.1629	0.116692	2.7171	25.7208	75.9937	glutamate	1
Glu	2	0.202751	3.41871	0.398177	22.0485	7.10114	39.7885	0.125022	3.4422	24.9205	75.3773	glutamate	3
Glu	3	0.22623	3.06391	0.398328	24.6714	8.35132	38.7604	0.100019	3.26708	25.1121	75.591	glutamate	6
Gly	1	0.0595079	11.648	0.404287	8.72641	20.0673	37.8451	0.183353	14.4598	29.0896	101.645	glycine	6
Gly	2	0.0568563	12.1912	0.425556	7.98877	18.8086	35.9541	0.216686	12.5434	29.8699	97.3927	glycine	2
Gly	3	0.0643732	10.7676	0.3937	8.64012	20.1606	33.1525	0.066675	10.7343	28.9195	93.0337	glycine	6
Ile	1	0.163059	4.25091	0.397729	17.8258	14.6607	32.5608	0.0916806	4.45075	24.012	75.7759	isoleucine	2
Ile	2	0.149672	4.6311	0.396524	16.1185	14.1274	31.9982	0.0750139	4.83398	23.6119	74.6465	isoleucine	4
Ile	3	0.12258	5.65464	0.398726	13.2601	14.6272	31.8327	0.125025	5.88416	22.5117	74.9809	isoleucine	5
Phe	1	0.0965678	7.17783	0.406222	14.165	12.2009	37.9226	0.125006	9.27607	42.1495	101.674	phenylalanine	5
Phe	2	0.0958969	7.22805	0.394695	13.4786	12.5319	38.605	0.0166667	7.18413	39.0863	97.424	phenylalanine	1
Phe	3	0.096613	7.17447	0.396345	12.9647	13.3253	39.7866	0.191683	7.2425	32.4684	93.0146	phenylalanine	7
Pro	1	0.200357	3.45956	0.37276	15.1074	7.9755	20.6517	0.133344	4.28402	19.2205	52.2651	proline	2
Pro	2	0.173251	4.00082	0.39383	18.6353	10.148	22.9797	0.150022	3.93381	37.345	74.5565	proline	6
Pro	3	0.178033	3.89335	0.394929	12.0793	7.4761	23.6935	0.0500028	4.3504	11.4589	47.0289	proline	3
Ser	1	0.11456	6.05052	0.396366	8.63944	6.76701	21.8266	0.175014	7.40989	16.0946	52.2731	serine	3
Ser	2	0.118966	5.82642	0.394182	12.7921	10.9406	22.3045	0.0500083	5.73388	35.5031	74.5321	serine	7
Ser	3	0.0999735	6.93331	0.395651	10.6114	9.21746	19.877	0.0333361	6.85844	37.5856	73.5719	serine	1
Trp	1	0.0474464	14.6091	0.384986	9.69499	43.3879	35.6278	0.1584	17.1709	45.2897	141.635	tryptophan	7
Trp	2	0.0585903	11.8304	0.393873	8.23024	15.7826	39.53	0.0416722	14.2602	27.7525	97.367	tryptophan	3
Trp	3	0.0477684	14.5106	0.398294	6.41366	28.3192	24.977	0.175014	14.8926	24.7021	93.0659	tryptophan	4
Table S1. Summary of growth conditions for the 24 cultures studied. medium: three-letter abbreviation of growth medium; replicate: biological replicate index; growth_rate: calculated growth rate (in h−1); doubling_time: doubling time as calculated from the growth rate (in h); OD: mean OD600 during second phase of stable OD; total_doublings: total number of doubling times elapsed during turbidosta…
