# Supplementary material for: Growth-rate-dependent and nutrient-specific gene expression resource allocation in fission yeast
Source: Life Sci Alliance. 2022 Feb 28;5(5):e202101223. doi: 10.26508/lsa.202101223 (PMC8886410; doi:10.26508/lsa.202101223)
Supplement: Supplementary file 4 [file LSA-2021-01223_TableS4.xlsx]

## Sheet: TableS4
PomBaseIDs	medium	replicate	proteome_fraction
SPBC1815.01	Glu	1	0.0430703
SPBC32F12.11	Glu	1	0.0396786
SPBC14F5.04c	Glu	1	0.0231098
SPCC13B11.01	Glu	1	0.0172159
SPAC9.09	Glu	1	0.0173109
SPCC794.09c	Glu	1	0.0178374
SPAC1F8.07c	Glu	1	0.0211043
SPBC19C2.07	Glu	1	0.0258032
SPAC4H3.10c	Glu	1	0.0207694
SPCC1739.13	Glu	1	0.0183802
SPCC24B10.21	Glu	1	0.00688861
SPAC926.04c	Glu	1	0.0159751
SPBC26H8.01	Glu	1	0.0131416
SPAC26F1.06	Glu	1	0.0119032
SPAC29B12.04	Glu	1	0.00384677
SPBC56F2.12	Glu	1	0.00703574
SPBC1604.05	Glu	1	0.00537409
SPBC660.16	Glu	1	0.00777286
SPCP31B10.07;SPAC513.01c	Glu	1	0.00810385
SPCC417.08	Glu	1	0.0100662
SPBC8D2.18c	Glu	1	0.00829048
SPAC1071.10c	Glu	1	0.0130486
SPBC16H5.02	Glu	1	0.00737305
SPAC24C9.12c	Glu	1	0.00573572
SPBC32H8.12c	Glu	1	0.00692343
SPCC1223.02	Glu	1	0.00686534
SPAC12G12.04	Glu	1	0.00475924
SPBP8B7.03c	Glu	1	0.00563872
SPBC14F5.05c	Glu	1	0.00493173
SPAC4A8.11c	Glu	1	0.00354734
SPCC1020.06c	Glu	1	0.00310044
SPBC2G5.05	Glu	1	0.00596763
SPAC6B12.15	Glu	1	0.00364874
SPAC9E9.09c	Glu	1	0.00222434
SPAC821.10c	Glu	1	0.00219244
SPCC330.06c	Glu	1	0.00191992
SPAC4F8.07c	Glu	1	0.00630586
SPBC215.08c	Glu	1	0.00265253
SPAC23C11.05	Glu	1	0.0033518
SPBC428.02c	Glu	1	0.00155762
SPBC17G9.11c	Glu	1	0.00205515
SPAC8E11.02c	Glu	1	0.00398717
SPAC926.09c	Glu	1	0.00413829
SPCC576.03c	Glu	1	0.00267504
SPCC794.12c	Glu	1	0.0058221
SPBC1709.05	Glu	1	0.00844467
SPBC215.05	Glu	1	0.00216606
SPAC25B8.12c	Glu	1	0.00338356
SPAC17A5.03;SPAPB8E5.06c	Glu	1	0.00332683
SPBC28F2.03	Glu	1	0.00402147
SPBC16G5.14c	Glu	1	0.00256216
SPBC24C6.04	Glu	1	0.00413378
SPAC22H12.04c	Glu	1	0.00319043
SPAC589.10c;SPAC6G10.11c;SPBC337.08c	Glu	1	0.00172149
SPBC119.10	Glu	1	0.00147708
SPBC428.05c	Glu	1	0.00216573
SPAC664.11	Glu	1	0.0040523
SPBC2G2.04c	Glu	1	0.00116224
SPBC3B8.03	Glu	1	0.00274035
SPCC132.04c	Glu	1	0.00315373
SPAC144.03	Glu	1	0.00122277
SPAC110.04c	Glu	1	0.00283527
SPAC1006.07	Glu	1	0.00261507
SPCC576.08c	Glu	1	0.00227884
SPBC11C11.09c;SPAC3H5.12c	Glu	1	0.00275226
SPAC24H6.07	Glu	1	0.00226586
SPCC1259.01c;SPBC16D10.11c	Glu	1	0.00359755
SPAC26H5.10c	Glu	1	0.00205704
SPBC27.08c	Glu	1	0.00295922
SPAC31G5.03;SPAC144.11	Glu	1	0.00238062
SPBC18H10.12c	Glu	1	0.0026618
SPAC227.18	Glu	1	0.00138391
SPBC839.04;SPBC2F12.07c;SPAC1F7.13c	Glu	1	0.00226539
SPBP8B7.05c	Glu	1	0.000754115
SPBC1105.02c	Glu	1	0.00313401
SPAC328.10c	Glu	1	0.00239834
SPBC19F8.08	Glu	1	0.00245192
SPCPB16A4.03c	Glu	1	0.00230366
SPAC3A12.10;SPAC26A3.04	Glu	1	0.00259413
SPCC622.12c	Glu	1	0.000960037
SPBC4F6.04	Glu	1	0.00326086
SPBP16F5.03c	Glu	1	0.00108778
SPAC521.05;SPAC2C4.16c	Glu	1	0.00394505
SPAC56E4.04c	Glu	1	0.0016378
SPBC530.10c	Glu	1	0.00123378
SPAC17G8.06c	Glu	1	0.00154441
SPAC29A4.02c	Glu	1	0.00171205
SPBC25D12.04	Glu	1	0.000770165
SPAC1039.06	Glu	1	0.000111275
SPBC29A3.04	Glu	1	0.00193057
SPBC18E5.04	Glu	1	0.00190312
SPAC56E4.03	Glu	1	0.0011539
SPAC3A11.07	Glu	1	0.00138666
SPBC4F6.18c	Glu	1	0.000642926
SPAC3C7.14c	Glu	1	0.00219517
SPAC22A12.15c	Glu	1	0.00242253
SPAP7G5.04c	Glu	1	0.00151744
SPAC1565.08	Glu	1	0.00178515
SPAC24C9.06c	Glu	1	0.00190358
SPAC24H6.04	Glu	1	0.00188363
SPCC777.09c	Glu	1	0.00114418
SPCC1450.04	Glu	1	0.00241091
SPBC215.09c	Glu	1	0.00189694
SPAC6G10.08	Glu	1	0.0011288
SPAC6F6.07c	Glu	1	0.00207372
SPBC1703.07	Glu	1	0.00108647
SPAC14C4.14	Glu	1	0.00170818
SPCC1322.04	Glu	1	0.00177889
SPAC1783.08c	Glu	1	0.001365
SPAC23H4.06	Glu	1	0.00159971
SPBC17G9.10;SPAC26A3.07c	Glu	1	0.00146939
SPCC364.07	Glu	1	0.00248026
SPAC5D6.01;SPAC22A12.04c	Glu	1	0.0015616
SPBC18H10.13;SPAC3H5.05c	Glu	1	0.00192222
SPAC7D4.07c	Glu	1	0.00139114
SPBP8B7.06	Glu	1	0.000803437
SPAC9E9.11;SPCC1281.04	Glu	1	0.000736581
SPBC8D2.06	Glu	1	0.00144609
SPCC1827.06c	Glu	1	0.00195142
SPAC20G4.06c	Glu	1	0.00112141
SPAPJ698.02c	Glu	1	0.00298814
SPAC26F1.07	Glu	1	0.00124848
SPAC1834.02	Glu	1	0.00135573
SPAC10F6.06	Glu	1	0.00098361
SPCC622.18	Glu	1	0.00289358
SPAC1002.09c	Glu	1	0.000973442
SPAC19A8.15	Glu	1	0.00167996
SPAPB1E7.07	Glu	1	0.00158534
SPCC576.09	Glu	1	0.00115556
SPAC10F6.01c	Glu	1	0.00192609
SPBC25H2.05	Glu	1	0.00155403
SPAC3C7.11c	Glu	1	0.00128505
SPAC6F12.13c	Glu	1	0.00098534
SPBC25H2.02	Glu	1	0.0011754
SPBC1685.10	Glu	1	0.0015143
SPAC3A12.18	Glu	1	0.000699467
SPAC26A3.05	Glu	1	0.00144355
SPAC57A7.04c	Glu	1	0.00278814
SPAC23H4.10c	Glu	1	0.00166154
SPAPB1E7.12	Glu	1	0.00220549
SPCC965.07c;SPCC191.09c	Glu	1	0.000103075
SPAC22A12.11	Glu	1	0.000419055
SPAC664.05	Glu	1	0.00147999
SPAC4G9.16c	Glu	1	0.000827704
SPAC18G6.14c	Glu	1	0.00241737
SPBC1A4.02c	Glu	1	0.00147528
SPAC22G7.06c	Glu	1	0.00161807
SPBC1703.13c	Glu	1	0.000835478
SPAC4G9.03	Glu	1	0.000844556
SPCC31H12.04c;SPCC16C4.13c	Glu	1	0.0012426
SPBC12C2.07c	Glu	1	0.000794158
SPCC18.14c	Glu	1	0.0037611
SPAC977.14c;SPAC750.01	Glu	1	0.00013162
SPAP8A3.07c	Glu	1	0.00196313
SPAC9E9.03	Glu	1	0.00233949
SPCC1223.07c	Glu	1	0.000723174
SPAC6C3.04	Glu	1	0.000790773
SPAC3G9.11c	Glu	1	2.0264e-06
SPCC1795.11	Glu	1	0.00109726
SPAC1805.13	Glu	1	0.00162658
SPAC1071.08	Glu	1	0.00106253
SPCC645.14c	Glu	1	0.00157389
SPBC3E7.16c	Glu	1	0.00108424
SPAC1F12.02c	Glu	1	0.00111622
SPCC1183.08c	Glu	1	0.00128344
SPAP7G5.02c	Glu	1	0.000991376
SPAC521.03	Glu	1	0.000546617
SPBC11C11.07	Glu	1	0.00106073
SPAC1F5.02	Glu	1	0.00084732
SPCC16A11.10c	Glu	1	0.00053474
SPAC1556.07	Glu	1	0.000960913
SPBC336.10c	Glu	1	0.000478358
SPAC222.12c	Glu	1	0.00242045
SPBC1778.06c	Glu	1	0.000611538
SPBC18E5.06	Glu	1	0.000933482
SPACUNK4.10	Glu	1	0.00135191
SPCC736.15	Glu	1	0.00116367
SPAC10F6.13c	Glu	1	0.000620284
SPBC1539.03c	Glu	1	0.000608734
SPAC343.05	Glu	1	0.000854221
SPAC26F1.13c	Glu	1	0.00102859
SPAC22A12.16	Glu	1	0.00110171
SPBC1773.10c	Glu	1	0.000680735
SPBC1921.05	Glu	1	0.000618885
SPBC2G5.06c	Glu	1	0.000762601
SPBC14F5.09c	Glu	1	0.00100109
SPAC26H5.09c	Glu	1	0.00125716
SPBC1289.03c	Glu	1	0.00137897
SPBC17G9.03c	Glu	1	0.00114991
SPBC18H10.14;SPAC664.04c	Glu	1	0.00131053
SPBC25B2.09c	Glu	1	0.000607971
SPAC4G9.09c	Glu	1	0.000722698
SPAC31G5.04	Glu	1	0.000980918
SPAC17A5.15c	Glu	1	0.000728849
SPBC776.03	Glu	1	0.00117231
SPAC13G6.02c	Glu	1	0.000951761
SPAC25G10.08	Glu	1	0.000792501
SPAC9E9.06c	Glu	1	0.00107099
SPBC1709.02c	Glu	1	0.00102891
SPAC1F12.07	Glu	1	0.00105114
SPBC839.16	Glu	1	0.00113551
SPCC550.06c	Glu	1	0.000869485
SPCC24B10.09	Glu	1	0.00161941
SPAC6F12.10c	Glu	1	0.000878341
SPAC1556.02c	Glu	1	0.00122392
SPBC409.10	Glu	1	0.000385168
SPBC428.11	Glu	1	0.00142752
SPBC21C3.08c	Glu	1	0.00207679
SPBC11B10.02c	Glu	1	0.000610772
SPBC1604.21c	Glu	1	0.000764165
SPBC16A3.08c	Glu	1	0.00179556
SPBC32F12.10	Glu	1	0.000693092
SPAC23A1.11	Glu	1	0.000923271
SPCC1223.08c	Glu	1	0.000855459
SPBC17G9.07	Glu	1	0.00129119
SPCC1322.11;SPAC3G9.03	Glu	1	0.00144807
SPCC70.03c	Glu	1	0.000366736
SPAC13A11.05	Glu	1	0.000427388
SPBC460.02c	Glu	1	0.000354343
SPCC550.14	Glu	1	0.00079
SPBP22H7.08	Glu	1	0.00138872
SPAC17A2.13c	Glu	1	0.000556592
SPAC3H5.07	Glu	1	0.000913045
SPAC4F8.14c	Glu	1	0.00129619
SPAC26F1.03	Glu	1	0.00051682
SPCC23B6.01c	Glu	1	0.000429558
SPAC3F10.03	Glu	1	0.000832084
SPCC191.02c	Glu	1	0.000821949
SPBP35G2.07	Glu	1	0.000718596
SPBC1773.07c	Glu	1	0.000527798
SPBC2F12.14c	Glu	1	0.0013956
SPAC4A8.04	Glu	1	0.000117831
SPBC19C7.06	Glu	1	0.000889503
SPAC1687.06c	Glu	1	0.00105801
SPBC1703.10	Glu	1	0.000401773
SPBC16C6.11	Glu	1	0.000751799
SPBC17G9.09	Glu	1	0.000872009
SPBC29B5.03c	Glu	1	0.001353
SPBP4G3.02	Glu	1	0.00431811
SPAC27F1.02c	Glu	1	0.000377547
SPBC2F12.04	Glu	1	0.00146342
SPCC622.09	Glu	1	0.000458906
SPCC962.04	Glu	1	0.00217391
SPAC23C11.09	Glu	1	0.000601776
SPCC330.14c;SPAC6G9.09c	Glu	1	0.000929455
SPAC24C9.08	Glu	1	0.000227876
SPCC1322.13	Glu	1	0.000542659
SPBC2D10.10c	Glu	1	0.000498927
SPAC5H10.03	Glu	1	0.00093725
SPAC13G6.06c	Glu	1	0.000777013
SPAC23D3.04c	Glu	1	0.000674728
SPBC16G5.05c	Glu	1	0.000810825
SPAC637.05c	Glu	1	0.00075526
SPCC794.07	Glu	1	0.000694815
SPAC19A8.04	Glu	1	0.000583047
SPBC685.07c	Glu	1	0.00201489
SPAC11E3.15	Glu	1	0.00128459
SPAC17G6.14c	Glu	1	0.000957533
SPAC9G1.03c	Glu	1	0.000924984
SPBC1711.13	Glu	1	0.000507369
SPBC17D11.05	Glu	1	0.000638766
SPAC29A4.15	Glu	1	0.000640947
SPAC25G10.05c	Glu	1	0.000715032
SPAC11D3.07c	Glu	1	0.000511793
SPCC1672.05c	Glu	1	0.000445561
SPAC4A8.16c	Glu	1	0.000634748
SPCC613.10	Glu	1	0.000705875
SPBC8D2.03c;SPBC1105.12;SPAC1834.03c	Glu	1	0.000658205
SPAC19G12.09	Glu	1	0.000221276
SPCC1827.03c	Glu	1	0.000881998
SPAC959.08	Glu	1	0.00104199
SPBC1198.08	Glu	1	0.000615192
SPAC343.16	Glu	1	0.000489182
SPBP16F5.08c	Glu	1	0.000316694
SPCC306.09c	Glu	1	0.000473947
SPBC530.07c	Glu	1	0.000643327
SPBC4C3.10c	Glu	1	0.000239773
SPBC1921.01c	Glu	1	0.000330064
SPBC26H8.07c	Glu	1	0.00116076
SPCC584.01c	Glu	1	0.00109725
SPBC3F6.03	Glu	1	0.00093894
SPBC11C11.06c	Glu	1	0.000105528
SPBC1734.11	Glu	1	0.000898598
SPBC15D4.15	Glu	1	0.000904732
SPAC3G9.09c	Glu	1	0.000346528
SPBC1539.06	Glu	1	0.00026283
SPBC18H10.02	Glu	1	0.000756922
SPBC4F6.05c	Glu	1	9.46759e-05
SPBC1711.06	Glu	1	0.0013001
SPBC21C3.13	Glu	1	0.000672698
SPBP8B7.18c	Glu	1	0.000733645
SPBC1773.03c	Glu	1	2.04726e-05
SPBP19A11.03c	Glu	1	0.000434409
SPBC16D10.08c	Glu	1	0.000511048
SPBC405.01	Glu	1	0.000464397
SPBC56F2.02	Glu	1	0.00118585
SPBC725.01	Glu	1	0.000295893
SPAC57A7.12	Glu	1	0.000959311
SPBC902.05c	Glu	1	0.000359856
SPAC4D7.05	Glu	1	0.000504103
SPBC839.05c	Glu	1	0.000773496
SPAC30C2.04	Glu	1	0.000611072
SPBC418.01c	Glu	1	0.000553467
SPCC5E4.07	Glu	1	0.000947905
SPBC9B6.08	Glu	1	0.000269416
SPBP4H10.13;SPAC23C11.02c	Glu	1	0.000961094
SPCC306.08c	Glu	1	0.000611348
SPAC1635.01	Glu	1	0.000711775
SPBC106.03	Glu	1	0.000189776
SPAC694.02	Glu	1	0.000505227
SPAC1B3.03c	Glu	1	0.000764305
SPBC685.06	Glu	1	0.000929828
SPBC839.17c	Glu	1	0.000433822
SPBC30D10.05c	Glu	1	0.000462403
SPAC27E2.03c	Glu	1	0.000605252
SPAC3G9.06	Glu	1	0.000414243
SPAC57A7.10c	Glu	1	0.00050881
SPBC16A3.15c	Glu	1	0.00064661
SPAC4F10.14c	Glu	1	0.00082947
SPBC1677.03c	Glu	1	0.000548134
SPCC338.14	Glu	1	0.00102209
SPAC8E11.10	Glu	1	0.000993306
SPBC31F10.06c	Glu	1	0.000456624
SPAC16.02c	Glu	1	0.000506272
SPBC12C2.12c	Glu	1	0.000159588
SPBC146.13c	Glu	1	0.000348394
SPBC17A3.04c	Glu	1	0.000461248
SPAC139.02c	Glu	1	0.000215609
SPBC3D6.02	Glu	1	0.000810941
SPBC646.05c	Glu	1	0.000411492
SPAC13A11.02c	Glu	1	0.000435706
SPAC6G10.09	Glu	1	0.000305799
SPBC16A3.02c	Glu	1	0.000104817
SPBP23A10.15c	Glu	1	0.000640709
SPAC23H3.09c	Glu	1	0.000430635
SPBC17D11.07c	Glu	1	0.000349308
SPCC1183.02	Glu	1	0.000315283
SPCC285.15c;SPAC25G10.06	Glu	1	0.00094588
SPBC32F12.03c	Glu	1	0.000246982
SPCC18B5.01c	Glu	1	0.000460869
SPCC1393.03	Glu	1	0.000632455
SPBC16C6.13c	Glu	1	0.0003873
SPAC11E3.07	Glu	1	0.000492109
SPBC1778.01c	Glu	1	0.000397978
SPAPB8E5.02c;SPAC1420.03	Glu	1	0.00030971
SPBC31A8.01c	Glu	1	0.000654689
SPAC17H9.14c	Glu	1	0.000522139
SPAC1296.02	Glu	1	0.000191098
SPBPJ4664.04	Glu	1	0.000474064
SPBP4H10.04	Glu	1	2.68044e-05
SPAC31G5.14	Glu	1	0.000564723
SPAC4F10.20	Glu	1	0.000555913
SPAC4A8.15c	Glu	1	0.000684627
SPAC32A11.04c	Glu	1	0.00047303
SPAC14C4.11	Glu	1	0.000270582
SPBC26H8.03	Glu	1	0.000546125
SPAC10F6.09c	Glu	1	6.73011e-05
SPAPB17E12.13	Glu	1	0.000529437
SPBP4H10.15	Glu	1	0.000680412
SPAC31G5.05c	Glu	1	0.000486231
SPCC364.06	Glu	1	0.00046749
SPACUNK4.07c	Glu	1	0.000321689
SPAC23A1.08c;SPCC1322.15	Glu	1	0.00108299
SPBC16H5.08c	Glu	1	0.000602824
SPAC17C9.03	Glu	1	0.000483242
SPAC1B3.16c	Glu	1	5.34307e-05
SPAP8A3.04c	Glu	1	7.28637e-05
SPCC970.05;SPBC405.07	Glu	1	0.0022079
SPAC1D4.04	Glu	1	0.000495858
SPAC458.02c	Glu	1	0.000377472
SPCC757.07c	Glu	1	0.000101911
SPBC646.10c	Glu	1	0.000362657
SPCC1235.14	Glu	1	0.000491897
SPAC23G3.06	Glu	1	0.000457878
SPBC725.09c	Glu	1	0.000156952
SPCC1450.13c	Glu	1	8.34232e-05
SPAC1F7.05	Glu	1	0.000471794
SPACUNK4.16c	Glu	1	0.00033285
SPAC11H11.06	Glu	1	0.000291516
SPCC613.06	Glu	1	0.000405567
SPCC584.04;REV__SPCC584.04	Glu	1	0.000405371
SPCC1840.02c	Glu	1	0.00045593
SPAC18G6.04c	Glu	1	0.00027072
SPBC1A4.08c	Glu	1	0.000441631
SPBC8D2.20c	Glu	1	0.000451324
SPBC18E5.02c	Glu	1	0.000245215
SPAC3H8.10	Glu	1	0.000242325
SPBC646.16	Glu	1	0.000226704
SPCC1223.14	Glu	1	0.000292534
SPBC12C2.04	Glu	1	0.000319655
SPBC146.14c	Glu	1	0.000421593
SPAC1039.10	Glu	1	7.10233e-07
SPBC365.14c	Glu	1	0.000350933
SPAC4D7.08c	Glu	1	0.000267714
SPBC106.06	Glu	1	0.000394462
SPAC23C4.02	Glu	1	0.000416111
SPAC19G12.10c	Glu	1	0.00038507
SPAC3A12.14	Glu	1	9.87679e-05
SPAC1805.11c	Glu	1	0.00146943
SPAC1A6.04c	Glu	1	0.00169572
SPBC19F5.04	Glu	1	0.000447121
SPCC1450.07c	Glu	1	2.74987e-05
SPBC530.14c	Glu	1	5.79023e-06
SPAC31G5.16c	Glu	1	0.000201478
SPBC342.02	Glu	1	0.000226438
SPAC1782.11	Glu	1	0.00077259
SPCC1753.04	Glu	1	0.000302637
SPAC18G6.05c	Glu	1	0.000330433
SPAC2G11.07c	Glu	1	0.000333679
SPAC4G9.12	Glu	1	0.000319486
SPCC1281.06c	Glu	1	0.000413012
SPAC140.01	Glu	1	0.00052468
SPBC14F5.03c	Glu	1	0.000403868
SPCC1442.09	Glu	1	0.000283106
SPBC646.13	Glu	1	0.000262814
SPBC16C6.08c	Glu	1	0.000285943
SPAC3C7.08c	Glu	1	0.000344563
SPCC1906.01	Glu	1	0.000747334
SPBC8E4.04	Glu	1	0.000334195
SPAC1687.04	Glu	1	0.000374107
SPAC1142.02c	Glu	1	0.000399882
SPBC18H10.04c	Glu	1	0.000424542
SPAC9E9.13	Glu	1	0.000484747
SPAC2E1P3.04	Glu	1	0.000110573
SPAC1142.01	Glu	1	5.66086e-05
SPBC14C8.04	Glu	1	0.000321893
SPAC29A4.04c	Glu	1	0.000266146
SPBC354.12	Glu	1	0.000358848
SPAC637.07	Glu	1	0.000430081
SPAC1805.02c	Glu	1	0.000133096
SPBC18E5.07	Glu	1	0.000363387
SPCC965.06	Glu	1	7.20585e-05
SPBC9B6.04c	Glu	1	0.000488973
SPCC11E10.01	Glu	1	0.000196753
SPAC24H6.10c	Glu	1	0.000465542
SPAC8C9.04	Glu	1	0.000288216
SPCC338.10c	Glu	1	0.000107286
SPAC22F8.08	Glu	1	0.000305795
SPBC17A3.07	Glu	1	0.000400876
SPBC16E9.05	Glu	1	0.00042204
SPCC1322.14c	Glu	1	0.000274386
SPAC630.03	Glu	1	0.00037315
SPBC2G2.12	Glu	1	0.000400323
SPBC8D2.04;SPBC1105.11c;SPAC1834.04	Glu	1	0.000388587
SPCC16C4.10	Glu	1	0.000278711
SPBC646.11	Glu	1	0.000318989
SPBC337.05c	Glu	1	0.000326605
SPBC30D10.13c	Glu	1	0.000525408
SPBC13G1.02	Glu	1	0.000527974
SPCC1672.02c	Glu	1	0.000358629
SPCC1442.06	Glu	1	0.000143187
SPAC1486.01	Glu	1	0.00040041
SPCC645.08c	Glu	1	0.000437213
SPBC14F5.06	Glu	1	0.000258163
SPAC6G10.04c	Glu	1	0.000279015
SPBC25H2.12c	Glu	1	0.000303074
SPCC1682.16	Glu	1	0.00025469
SPBC16C6.07c	Glu	1	0.000211096
SPAC1071.07c	Glu	1	0.0003096
SPCC18.18c	Glu	1	0.000374563
SPCC364.03	Glu	1	0.000326618
SPBC23G7.12c	Glu	1	0.000250471
SPBP4H10.12	Glu	1	0.00016443
SPBC16D10.01c	Glu	1	3.61132e-05
SPBC582.09	Glu	1	0.000198236
SPBC12C2.06	Glu	1	0.000226751
SPBPB21E7.07	Glu	1	9.76247e-05
SPBC713.12	Glu	1	0.000527163
SPBC21B10.08c	Glu	1	0.000481836
SPAC17A2.03c	Glu	1	0.000169905
SPAC328.03	Glu	1	0.000243191
SPCC330.05c	Glu	1	0.000163492
SPAC17G6.06	Glu	1	0.000534806
SPCC613.05c	Glu	1	0.000679516
SPAC644.15	Glu	1	0.000995802
SPBC1685.13	Glu	1	0.00012762
SPAC11G7.03	Glu	1	0.00027798
SPAC688.11	Glu	1	0.000275309
SPBC776.09	Glu	1	0.000358129
SPBC1685.09	Glu	1	0.000425835
SPAC1834.01	Glu	1	0.000222599
SPAC56F8.03	Glu	1	0.000356134
SPAC23A1.12c	Glu	1	0.000324549
SPBC4.06	Glu	1	0.000293551
SPAC15E1.03	Glu	1	0.000429715
SPBC725.15	Glu	1	0.000287173
SPAC22F8.06	Glu	1	0.000288496
SPAC1F7.04	Glu	1	0.000256519
SPAC1002.17c	Glu	1	2.07918e-05
SPAC806.04c	Glu	1	0.000151282
SPBC4F6.17c	Glu	1	9.91044e-05
SPAC22F8.05	Glu	1	5.42724e-05
SPAC20H4.09	Glu	1	0.000141869
SPCC338.15	Glu	1	0.000263132
SPAC20G8.06	Glu	1	0.000236249
SPAC1834.11c	Glu	1	0.000243427
SPCC162.02c	Glu	1	0.000200313
SPBC428.03c	Glu	1	0.000487731
SPAC30.04c	Glu	1	0.00014355
SPBC713.02c	Glu	1	0.000153922
SPAPB8E5.09	Glu	1	0.000249069
SPAC1805.16c	Glu	1	0.000174941
SPBC56F2.09c	Glu	1	0.000607337
SPAC3F10.04	Glu	1	0.000205918
SPAC13C5.01c	Glu	1	0.000177989
SPAC3H1.07	Glu	1	0.000340246
SPBC146.07	Glu	1	1.5224e-05
SPBC3F6.02c	Glu	1	0.000272614
SPCC825.01	Glu	1	0.000236823
SPBP8B7.25	Glu	1	0.000394074
SPBC106.18	Glu	1	0.000367591
SPBC660.07	Glu	1	0.000110636
SPAC8C9.08	Glu	1	0.000233805
SPAC1687.21	Glu	1	0.00020049
SPBP4H10.11c	Glu	1	0.000249706
SPBC119.01	Glu	1	0.000177822
SPAC19G12.15c	Glu	1	0.000256864
SPAC20G8.04c	Glu	1	0.000212812
SPBC12C2.11	Glu	1	0.000177781
SPAC18G6.03	Glu	1	0.000169396
SPCC1682.09c	Glu	1	0.000128388
SPAC9G1.05	Glu	1	0.000266167
SPBC776.15c	Glu	1	0.000152734
SPBC4.07c	Glu	1	0.000216964
SPCC1442.16c	Glu	1	0.000245376
SPAC10F6.03c	Glu	1	0.000319899
SPAC5H10.06c	Glu	1	0.000744069
SPAC6B12.12	Glu	1	0.00030543
SPCC1672.03c	Glu	1	0.000279198
SPBC106.04	Glu	1	0.000111776
SPBC1539.09c	Glu	1	0.000243952
SPAC22H10.03c	Glu	1	0.000151726
SPCC663.09c	Glu	1	0.000210147
SPBC29A10.16c	Glu	1	0.000168967
SPBC646.08c	Glu	1	0.000133769
SPBC23E6.06c	Glu	1	0.000125738
SPAC1006.01	Glu	1	0.000114202
SPAPB24D3.08c	Glu	1	9.2959e-05
SPAC23A1.17	Glu	1	0.000177237
SPAC23G3.11	Glu	1	0.000322239
SPAC11D3.02c	Glu	1	0.000157674
SPBC3H7.03c	Glu	1	0.000335879
SPAC3A11.12c	Glu	1	0.0002469
SPBC646.07c	Glu	1	0.000155098
SPAC631.01c	Glu	1	0.0001735
SPAC1071.02	Glu	1	6.51805e-05
SPBC29A10.13	Glu	1	0.000236292
SPBC106.16	Glu	1	0.000220636
SPBC27B12.13	Glu	1	0.000413056
SPAC56F8.05c	Glu	1	0.000278019
SPAP8A3.11c	Glu	1	4.60068e-06
SPCC965.08c	Glu	1	2.15028e-06
SPBC23G7.15c	Glu	1	7.1646e-05
SPAC890.08	Glu	1	0.000756542
SPBC30D10.03c	Glu	1	0.000111124
SPAC57A10.12c	Glu	1	0.000296795
SPAC23A1.03	Glu	1	0.00021191
SPAC13G7.02c	Glu	1	7.40288e-05
SPAP8A3.08	Glu	1	0.00015409
SPAC19A8.05c	Glu	1	2.30775e-05
SPCC1682.01	Glu	1	0.000119132
SPBC83.08	Glu	1	0.000216787
SPAC959.02	Glu	1	0.00015798
SPAC1093.02	Glu	1	0.000250574
SPAC1B2.04	Glu	1	0.000193276
SPBC19F5.03	Glu	1	0.000223102
SPAC6B12.04c	Glu	1	0.000110921
SPAC15A10.04c	Glu	1	0.000140567
SPBC119.02	Glu	1	0.000357494
SPAC17H9.16	Glu	1	0.000198073
SPBC1711.08	Glu	1	0.000471562
SPBC21D10.12	Glu	1	0.000150574
SPAC23C11.11	Glu	1	0.000140243
SPBC1604.07	Glu	1	0.000267721
SPCP31B10.08c	Glu	1	0.000223268
SPAC22E12.17c	Glu	1	0.000134835
SPAC23C11.13c	Glu	1	0.000207489
SPBC8E4.03	Glu	1	4.79204e-05
SPAC22G7.01c	Glu	1	0.000156824
SPAPB1E7.09	Glu	1	0.000178954
SPAC23H4.09	Glu	1	0.000305102
SPBC8E4.01c	Glu	1	0.000334772
SPCC1223.09	Glu	1	0.000129467
SPCC23B6.04c	Glu	1	0.000156842
SPBC3E7.05c	Glu	1	0.000123266
SPAC19G12.08	Glu	1	0.000235592
SPAC589.06c	Glu	1	0.000305661
SPAC1420.02c	Glu	1	0.000198977
SPBP8B7.19	Glu	1	0.000171544
SPAC31G5.17c	Glu	1	0.000555942
SPBC1773.04	Glu	1	0.000124327
SPCC1235.02	Glu	1	0.000228081
SPBC12D12.03	Glu	1	0.000306983
SPAC17A2.05	Glu	1	0.000104411
SPCC737.09c	Glu	1	0.000122
SPCC962.01	Glu	1	0.000178765
SPCC1682.10	Glu	1	0.000175467
SPCC13B11.04c	Glu	1	8.81477e-08
SPCC1620.06c	Glu	1	0.000171836
SPAC23G3.01	Glu	1	0.000137349
SPAC12B10.07	Glu	1	0.000121544
SPAC823.14	Glu	1	0.000259402
SPCC663.01c	Glu	1	0.000139622
SPAC323.02c	Glu	1	0.000219992
SPBC36.04	Glu	1	0.000236473
SPBC16H5.06	Glu	1	0.00021211
SPCC757.09c	Glu	1	0.000291841
SPAC1751.03	Glu	1	0.000420111
SPAC29B12.07	Glu	1	4.95329e-05
SPCC970.03	Glu	1	0.000144092
SPAC7D4.10	Glu	1	0.000129776
SPAC922.04	Glu	1	0.000258651
SPAC4G9.10	Glu	1	0.000177207
SPAC21E11.04	Glu	1	2.84658e-05
SPCC162.09c	Glu	1	0.000251611
SPCC622.08c;SPAC19G12.06c	Glu	1	0.000321491
SPBC21H7.07c	Glu	1	3.32627e-05
SPAC513.05	Glu	1	0.000125893
SPBP19A11.01	Glu	1	0.000229824
SPBC25H2.16c	Glu	1	0.000234427
SPBC18H10.03;REV__SPBC15D4.03	Glu	1	0.000235435
SPAC1A6.10	Glu	1	0.000125576
SPBC651.01c	Glu	1	0.000164132
SPCC1322.05c	Glu	1	9.88113e-05
SPAC1952.11c	Glu	1	0.000152565
SPAC3H1.05	Glu	1	0.000158593
SPCPJ732.02c	Glu	1	0.000144923
SPAC607.05	Glu	1	0.000184453
SPAC12G12.07c	Glu	1	0.000518626
SPAC2F3.09	Glu	1	0.000281372
SPCC1183.07	Glu	1	0.000210671
SPBC3B9.19	Glu	1	9.87721e-05
SPBC365.06	Glu	1	0.000172165
SPAC767.01c	Glu	1	0.000184171
SPAC144.12	Glu	1	0.000190971
SPBC660.11	Glu	1	0.000452179
SPAC13D6.02c	Glu	1	0.000269632
SPCC70.08c	Glu	1	0.00010632
SPCC1259.09c	Glu	1	0.000156863
SPAC6F6.15	Glu	1	0.000196508
SPBC14C8.03	Glu	1	0.000264127
SPAC1F5.06	Glu	1	0.000260378
SPAC1142.06	Glu	1	0.000282872
SPBC16H5.12c	Glu	1	0.000186231
SPAC6F12.07	Glu	1	0.000179942
SPAC22A12.07c	Glu	1	0.00019171
SPAC21E11.08	Glu	1	0.000177833
SPBC3B9.01	Glu	1	0.000185181
SPAC1805.17	Glu	1	0.000198896
SPCC4F11.02	Glu	1	5.46839e-05
SPAC31A2.04c	Glu	1	0.000134338
SPBC4C3.03	Glu	1	0.00019663
SPAC22E12.07	Glu	1	0.000272401
SPBC16D10.09	Glu	1	0.000235777
SPBC29A3.18	Glu	1	0.000390948
SPAC6F6.10c	Glu	1	0.000160402
SPBC365.03c	Glu	1	0.000537426
SPCC1281.01;SPAC1527.01	Glu	1	0.000257933
SPBC354.10	Glu	1	0.000329745
SPCC1672.06c	Glu	1	0.000119621
SPAC20G4.08	Glu	1	0.000153088
SPAC23D3.07	Glu	1	0.000140596
SPCC297.03	Glu	1	1.29913e-05
SPCC1795.04c	Glu	1	0.00024258
SPAC25G10.09c	Glu	1	0.000307951
SPAC23C11.17	Glu	1	0.000103279
SPAC3G9.05	Glu	1	3.85395e-05
SPAC27F1.07	Glu	1	0.000169785
SPBC3H7.15	Glu	1	0.000114325
SPCC126.06	Glu	1	0.00013068
SPBC582.07c	Glu	1	0.000161793
SPAC821.11	Glu	1	0.000194218
SPAC4C5.02c	Glu	1	0.00011485
SPCC5E4.05c	Glu	1	0.000268003
SPAC26A3.11	Glu	1	0.00014014
SPAC140.02	Glu	1	0.000407435
SPAC57A10.10c	Glu	1	0.000203673
SPBC543.02c	Glu	1	0.00022667
SPAC644.05c	Glu	1	0.000122057
SPAC1F7.12	Glu	1	0.000143735
SPAPYUK71.03c	Glu	1	0.000113238
SPBC30D10.14	Glu	1	9.52332e-05
SPAC1F5.10	Glu	1	6.73435e-05
SPAC19G12.05	Glu	1	7.65835e-05
SPAC694.04c	Glu	1	0.000109033
SPBC2G2.11	Glu	1	0.000126723
SPAC29E6.06c	Glu	1	0.000236083
SPMIT.11	Glu	1	0.000141188
SPBC1D7.04	Glu	1	0.000301855
SPBC29A3.12	Glu	1	0.000103197
SPCP1E11.09c	Glu	1	0.000370338
SPBC19C7.07c	Glu	1	0.00055932
SPAC3F10.13	Glu	1	3.63184e-05
SPBC2D10.11c	Glu	1	0.00018983
SPBC947.15c	Glu	1	0.00014916
SPBC4.03c	Glu	1	0.000196167
SPAC22F3.06c	Glu	1	0.000145567
SPCP1E11.06	Glu	1	0.00011695
SPCC737.06c	Glu	1	9.66578e-05
SPBC215.15	Glu	1	0.000200417
SPBC582.08	Glu	1	0.000276384
SPAC2F7.13c	Glu	1	0.000161898
SPAC13G7.06	Glu	1	0.000157994
SPAC1039.02	Glu	1	0.00038834
SPCC338.12	Glu	1	2.44631e-05
SPCC63.14	Glu	1	0.000128001
SPBC106.17c	Glu	1	0.000137865
SPAC15F9.03c	Glu	1	0.000207039
SPAC24C9.03	Glu	1	0.000341531
SPAC4A8.13c	Glu	1	0.000122598
SPBC800.05c	Glu	1	0.000240965
SPCC576.10c	Glu	1	0.000189956
SPAC5H10.10	Glu	1	0.0001702
SPAC3F10.11c	Glu	1	9.37578e-05
SPBC1703.15c	Glu	1	7.81419e-05
SPAC222.14c	Glu	1	0.000138577
SPAC13G6.04	Glu	1	0.000161062
SPBC106.15	Glu	1	0.0001345
SPBC11G11.07	Glu	1	3.19184e-05
SPAP8A3.12c	Glu	1	0.000188561
SPCC31H12.07	Glu	1	0.000304295
SPAC31G5.13	Glu	1	0.000163293
SPAPB2B4.05	Glu	1	0.00013755
SPCC736.13	Glu	1	0.000140151
SPAP8A3.09c	Glu	1	0.000191122
SPCC737.02c	Glu	1	0.000179757
SPCC1223.05c;SPAPB17E12.05	Glu	1	0.000364786
SPBC4C3.07	Glu	1	0.000171006
SPBC577.10	Glu	1	0.000173811
SPAC637.04	Glu	1	2.78497e-05
SPBPJ4664.06	Glu	1	0.000191105
SPAC26A3.12c	Glu	1	4.425e-05
SPAC1F7.01c	Glu	1	0.000117825
SPAC343.10	Glu	1	0.000132565
SPAC19B12.02c	Glu	1	0.000769961
SPBC1539.07c	Glu	1	0.000164871
SPBC646.09c	Glu	1	0.000423723
SPBC887.17	Glu	1	2.21535e-05
SPBC1289.06c	Glu	1	7.57238e-05
SPAC25B8.10	Glu	1	8.18306e-05
SPAC1805.08	Glu	1	9.23919e-05
SPBP8B7.16c	Glu	1	0.00024356
SPAC4D7.02c	Glu	1	2.45436e-05
SPCC4B3.01	Glu	1	9.56028e-05
SPAC16C9.02c	Glu	1	0.000177245
SPBC29A3.02c	Glu	1	0.000183264
SPBC2D10.12	Glu	1	0.000383736
SPBC365.16	Glu	1	9.55606e-05
SPBC365.01	Glu	1	0.000133591
SPCC31H12.08c	Glu	1	4.53986e-05
SPBC17G9.06c	Glu	1	0.000132204
SPCC1442.14c	Glu	1	0.000155331
SPBC2G2.16	Glu	1	0.000233913
SPBC31F10.16	Glu	1	7.82091e-05
SPAC2F7.05c	Glu	1	0.000186734
SPAC222.08c	Glu	1	9.48793e-05
SPCC1450.12	Glu	1	5.57377e-05
SPAC22H10.12c	Glu	1	0.000139066
SPBC947.02	Glu	1	0.000130077
SPBC21C3.15c	Glu	1	0.000216104
SPBC21B10.10	Glu	1	0.000148005
SPBC713.03	Glu	1	0.00019249
SPAC29A4.05	Glu	1	0.000128625
SPAC1B3.06c	Glu	1	0.000106121
SPBC3D6.13c	Glu	1	0.000138244
SPBC215.11c	Glu	1	9.07256e-05
SPAC688.04c	Glu	1	6.17994e-05
SPCC126.08c	Glu	1	0.000138511
SPAC23H3.15c	Glu	1	7.20521e-06
SPBC9B6.10	Glu	1	0.000132343
SPBC29A3.09c	Glu	1	9.3247e-05
SPBP8B7.11	Glu	1	0.000252212
SPBC23E6.04c	Glu	1	0.000115583
SPAC9.03c	Glu	1	7.30655e-05
SPAC22A12.08c	Glu	1	0.00010264
SPAC821.05	Glu	1	0.000309744
SPAPB21F2.02	Glu	1	1.0143e-05
SPAPB1A10.12c	Glu	1	0.000119409
SPBC1539.04	Glu	1	9.65707e-05
SPAC22F3.10c	Glu	1	8.50319e-05
SPBC30D10.18c	Glu	1	9.68828e-05
SPAC18B11.04	Glu	1	2.46265e-05
SPCC417.16	Glu	1	7.58488e-05
SPBC577.02	Glu	1	0.000462844
SPAC24B11.05	Glu	1	7.67256e-05
SPCPB1C11.03	Glu	1	1.89905e-05
SPBC83.17	Glu	1	0.000209081
SPBC1271.12	Glu	1	8.95604e-05
SPBC29A10.08	Glu	1	0.000699306
SPBC28F2.11	Glu	1	0.000161122
SPAC4H3.07c	Glu	1	9.86888e-05
SPAC11D3.15	Glu	1	2.88648e-05
SPAC1B1.03c	Glu	1	0.000233693
SPAC1786.01c	Glu	1	4.53291e-05
SPAC26H5.07c	Glu	1	0.000203768
SPAC890.07c	Glu	1	0.00010051
SPBC336.04	Glu	1	1.14888e-05
SPAC22E12.03c	Glu	1	6.1007e-05
SPAC4G8.02c	Glu	1	6.49024e-05
SPAC922.07c	Glu	1	4.86955e-05
SPBC428.16c	Glu	1	6.82808e-05
SPCC4B3.07	Glu	1	0.000255916
SPAC25H1.07	Glu	1	0.000105558
SPCC74.05	Glu	1	0.000526723
SPAC513.07	Glu	1	0.00021779
SPBC26H8.11c	Glu	1	0.000110716
SPAC1783.05	Glu	1	5.36514e-05
SPBC839.15c;SPAC23A1.10	Glu	1	8.64745e-05
SPBC1711.04	Glu	1	0.000129836
SPCC1840.05c	Glu	1	0.000102964
SPBC17D1.06	Glu	1	0.000124891
SPAC1002.18	Glu	1	3.39632e-05
SPAC1B3.01c	Glu	1	0.000205275
SPAPYUG7.05	Glu	1	0.000286685
SPBC354.07c	Glu	1	0.000180249
SPBC18E5.01	Glu	1	0.000174997
SPAC23C11.14	Glu	1	9.80364e-05
SPCC320.10	Glu	1	0.000111611
SPAC26A3.16	Glu	1	0.00019178
SPCC550.11	Glu	1	0.000205653
SPCC18.16c	Glu	1	3.40168e-05
SPAC20G8.09c	Glu	1	0.000122472
SPAC9E9.04	Glu	1	0.000159651
SPAC1486.05	Glu	1	0.00015233
SPBC3F6.01c	Glu	1	0.000128434
SPCC1223.06	Glu	1	1.80242e-05
SPAC630.08c	Glu	1	9.7817e-05
SPAC15E1.04	Glu	1	7.62299e-05
SPBC776.02c	Glu	1	0.000131049
SPCC70.02c	Glu	1	0.000104088
SPBC12C2.08	Glu	1	4.79487e-05
SPAC17G8.04c	Glu	1	0.000159128
SPCC1620.08	Glu	1	7.91053e-05
SPBC16G5.01	Glu	1	0.000136777
SPBC4B4.04	Glu	1	0.000184938
SPBC14C8.06	Glu	1	0.000169875
SPBC12C2.05c	Glu	1	3.77177e-05
SPAC17H9.11	Glu	1	0.000137551
SPBC19G7.03c;SPAC19B12.04	Glu	1	0.00079786
SPAC1F5.03c	Glu	1	8.37139e-05
SPAC20G4.01	Glu	1	4.84906e-05
SPBC4C3.05c	Glu	1	0.00015813
SPCPB1C11.01	Glu	1	0.000100213
SPAC16E8.15	Glu	1	0.000128086
SPBC21D10.11c	Glu	1	0.000102746
SPCC4B3.06c	Glu	1	1.81799e-05
SPBC646.04	Glu	1	9.2408e-05
SPBC776.11	Glu	1	0.000182965
SPAC30C2.08	Glu	1	0.000133465
SPAC26F1.14c	Glu	1	7.26446e-05
SPCC1682.05c	Glu	1	0.000103654
SPAC1F3.06c	Glu	1	0.000128173
SPCC794.11c	Glu	1	0.00012573
SPCC1795.05c	Glu	1	0.000159869
SPCC162.03	Glu	1	8.05545e-05
SPAC6G9.03c	Glu	1	6.0003e-06
SPAC607.03c	Glu	1	0.000167063
SPAC890.06	Glu	1	0.000130835
SPCC31H12.03c	Glu	1	6.55213e-05
SPAC1705.03c	Glu	1	0.000537645
SPAC1142.07c	Glu	1	4.98204e-05
SPBC16E9.16c	Glu	1	1.63358e-05
SPBC29A10.01	Glu	1	0.000129166
SPBC1347.02	Glu	1	0.000194096
SPCC1393.13	Glu	1	7.84077e-05
SPBC16H5.11c	Glu	1	6.48788e-05
SPAC57A10.09c	Glu	1	0.000119293
SPAC1805.06c	Glu	1	0.000180854
SPACUNK4.15	Glu	1	4.44452e-05
SPBC1271.02	Glu	1	0.000116634
SPCC1840.03	Glu	1	0.000176877
SPBC24C6.05	Glu	1	0.000164522
SPAC1F3.05	Glu	1	9.89174e-05
SPBC28F2.12	Glu	1	0.000101602
SPBC215.10	Glu	1	7.11784e-05
SPBC409.20c	Glu	1	0.000269643
SPAC23A1.14c	Glu	1	0.000103002
SPBC15D4.09c	Glu	1	0.000106329
SPBC1215.02c	Glu	1	9.8084e-05
SPBC106.05c	Glu	1	4.90556e-05
SPCC1739.12	Glu	1	9.58265e-05
SPCC338.07c	Glu	1	0.000150749
SPAC1F7.07c	Glu	1	2.39572e-05
SPBC3D6.15;SPAC694.05c	Glu	1	0.000534666
SPAC806.03c	Glu	1	0.000371494
SPAC1805.05	Glu	1	6.43876e-05
SPCPB16A4.05c	Glu	1	9.94489e-05
SPCC74.03c	Glu	1	6.69295e-05
SPAC9.07c	Glu	1	9.69797e-05
SPBC19C7.10	Glu	1	4.05874e-05
SPAC1B2.03c	Glu	1	0.000224129
SPAC16E8.07c	Glu	1	0.00015006
SPBC365.12c	Glu	1	1.20564e-05
SPBC30D10.17c	Glu	1	0.00015828
SPBC776.07	Glu	1	6.94015e-05
SPAC6G9.12	Glu	1	0.000119166
SPBC19G7.17	Glu	1	0.000100597
SPAC144.02	Glu	1	5.74811e-05
SPAC227.07c	Glu	1	6.48526e-05
SPCC830.10	Glu	1	5.93207e-05
SPCC663.15c	Glu	1	6.1031e-05
SPBC13E7.04	Glu	1	0.000207765
SPBC800.10c	Glu	1	0.00020411
SPBC29A3.10c	Glu	1	7.59291e-05
SPCC830.08c	Glu	1	0.000108343
SPCC338.05c	Glu	1	0.000104686
SPCC965.03	Glu	1	6.11174e-05
SPBC1271.14	Glu	1	9.69339e-05
SPCC830.07c	Glu	1	0.00017264
SPAC17C9.12	Glu	1	0.000140774
SPBC16C6.02c	Glu	1	4.72771e-05
SPAC26A3.15c	Glu	1	0.000112293
SPCC191.07	Glu	1	0.000165892
SPAC4G9.13c	Glu	1	2.22249e-05
SPBC887.04c	Glu	1	0.000123779
SPBC1685.02c	Glu	1	0.000330942
SPBC215.01	Glu	1	7.36226e-05
SPBC56F2.04	Glu	1	4.52144e-05
SPBC21C3.09c	Glu	1	6.34509e-05
SPCC584.11c	Glu	1	0.000111698
SPBC16H5.10c	Glu	1	9.02138e-05
SPAC17A2.02c	Glu	1	9.51365e-05
SPAC22H12.01c	Glu	1	4.16688e-05
SPAC4F8.12c	Glu	1	6.85203e-05
SPAC12B10.02c	Glu	1	4.60427e-05
SPBC16E9.09c	Glu	1	0.000107494
SPAC3G6.05	Glu	1	7.04401e-05
SPAC20G8.07c	Glu	1	0.000136893
SPBC6B1.08c	Glu	1	0.000156168
SPAC17C9.10	Glu	1	7.63163e-05
SPAC24H6.13	Glu	1	9.96544e-05
SPCC1020.10	Glu	1	6.9294e-06
SPCC320.13c	Glu	1	2.27033e-06
SPAC824.07	Glu	1	0.000168252
SPBC800.04c	Glu	1	0.000327801
SPBC27B12.08	Glu	1	3.42235e-05
SPBC2A9.09	Glu	1	5.82355e-05
SPAC17C9.09c	Glu	1	7.26617e-05
SPAC1F7.08	Glu	1	7.75182e-05
SPBC1271.07c	Glu	1	3.99348e-05
SPAC4C5.01	Glu	1	4.51004e-05
SPBC29A3.01	Glu	1	8.02139e-05
SPAC19G12.03	Glu	1	7.02269e-05
SPAC1851.02	Glu	1	7.86938e-05
SPAC9E9.07c	Glu	1	6.4667e-05
SPBC1271.04c	Glu	1	0.000100675
SPBC405.04c	Glu	1	6.77905e-05
SPBC119.03	Glu	1	7.52545e-05
SPBC14F5.13c	Glu	1	2.35092e-05
SPAC18G6.07c	Glu	1	7.55219e-05
SPAPB17E12.11	Glu	1	0.000131526
SPAC1F7.02c	Glu	1	7.56949e-05
SPCC576.11	Glu	1	6.67432e-05
SPBC1604.08c	Glu	1	0.000223355
SPBC543.09	Glu	1	8.8729e-05
SPCC1494.05c	Glu	1	7.16336e-05
SPBC16H5.07c	Glu	1	8.03944e-05
SPBC1685.14c	Glu	1	4.50457e-05
SPAC23C4.08	Glu	1	5.94203e-05
SPAC24B11.06c	Glu	1	0.000131771
SPACUNK4.17	Glu	1	7.99438e-06
SPBC27.01c	Glu	1	5.35339e-05
SPBC13G1.11	Glu	1	3.8873e-05
SPBC16H5.13	Glu	1	6.41833e-05
SPBC9B6.11c	Glu	1	6.13442e-05
SPAC17H9.13c	Glu	1	6.6569e-05
SPBC2D10.05	Glu	1	3.85692e-05
SPCC794.03	Glu	1	8.547e-05
SPBC14C8.02	Glu	1	0.000117398
SPAC167.05	Glu	1	2.20071e-05
SPCC553.06	Glu	1	0.000131343
SPBC1773.17c	Glu	1	1.70431e-05
SPAC17G6.15c	Glu	1	5.71168e-05
SPBC1289.07c	Glu	1	9.45918e-05
SPAC13A11.01c	Glu	1	7.53308e-05
SPCC16A11.02	Glu	1	6.6369e-05
SPAC30.01c	Glu	1	8.01867e-05
SPAC343.09	Glu	1	0.000151395
SPBC354.02c	Glu	1	0.000148197
SPBC21D10.09c	Glu	1	3.98554e-05
SPAC17H9.12c	Glu	1	0.000147731
SPBC32H8.03	Glu	1	7.60902e-05
SPAC644.13c	Glu	1	7.04044e-05
SPBC83.16c	Glu	1	5.11376e-05
SPBC609.05	Glu	1	0.000105634
SPAC4G9.11c	Glu	1	7.73582e-05
SPAC4D7.09	Glu	1	0.000147936
SPAC6G10.07	Glu	1	7.04531e-05
SPBC21B10.04c	Glu	1	9.35669e-05
SPBC1198.04c	Glu	1	2.36277e-05
SPBP23A10.07	Glu	1	0.000102924
SPAC56F8.10	Glu	1	7.18545e-05
SPBC337.10c	Glu	1	5.55803e-05
SPCC18B5.07c	Glu	1	7.55619e-05
SPAC25H1.10c	Glu	1	2.39779e-05
SPBC8D2.02c	Glu	1	5.50221e-05
SPBC19G7.10c	Glu	1	9.43327e-05
SPAC1565.01	Glu	1	8.40795e-05
SPAC1B3.14	Glu	1	0.000120263
SPAC22E12.10c	Glu	1	7.48812e-05
SPBP23A10.16	Glu	1	7.28239e-05
SPCC777.13	Glu	1	5.41165e-05
SPAC959.07	Glu	1	7.29961e-05
SPBC1734.04	Glu	1	8.47714e-05
SPBP23A10.08	Glu	1	5.27794e-05
SPAC17A5.14	Glu	1	8.45603e-05
SPAC14C4.04	Glu	1	0.000103462
SPBC16E9.02c	Glu	1	0.000100438
SPBC26H8.06	Glu	1	0.000102041
SPBC1773.14	Glu	1	1.6657e-05
SPCC1795.02c	Glu	1	0.000119979
SPBC776.04	Glu	1	0.000107645
SPBC337.09	Glu	1	9.84972e-05
SPBC1289.05c	Glu	1	0.000145159
SPCC965.12	Glu	1	1.3048e-06
SPBC21C3.14c	Glu	1	6.68739e-05
SPBPB2B2.06c	Glu	1	1.84552e-05
SPBC4F6.16c	Glu	1	6.08933e-05
SPAC1002.03c	Glu	1	0.00010282
SPCC4B3.05c	Glu	1	7.31737e-05
SPBC19F5.05c	Glu	1	0.000108256
SPAC4F10.11	Glu	1	7.06068e-05
SPAC1782.06c	Glu	1	8.53246e-05
SPBC23G7.10c	Glu	1	5.4364e-06
SPAC26F1.04c	Glu	1	3.26163e-05
SPAC15E1.05c	Glu	1	2.69961e-05
SPAC22A12.10	Glu	1	8.83178e-05
SPCC576.14	Glu	1	6.06486e-05
SPBC216.03	Glu	1	4.43846e-05
SPBC11C11.02	Glu	1	6.24833e-05
SPAC8F11.10c	Glu	1	5.20281e-05
SPAC23G3.12c	Glu	1	0.000104695
SPCC962.03c	Glu	1	7.81153e-05
SPAC16E8.17c	Glu	1	9.52072e-05
SPAC19D5.04	Glu	1	7.65739e-05
SPBC1718.04	Glu	1	4.20171e-05
SPAC1250.05	Glu	1	0.000172008
SPBC3E7.07c	Glu	1	0.000108478
SPAC4A8.12c	Glu	1	7.22563e-05
SPCC4G3.04c	Glu	1	0.000110039
SPAC4D7.01c	Glu	1	0.000120115
SPBC30B4.05	Glu	1	7.06633e-05
SPCC14G10.04	Glu	1	8.86146e-05
SPBC3D6.12	Glu	1	3.84763e-05
SPBC29A10.04	Glu	1	1.56001e-05
SPAC23D3.12	Glu	1	4.08843e-05
SPBC3H7.01	Glu	1	8.80157e-05
SPBC26H8.10	Glu	1	7.11329e-05
SPBC17A3.05c	Glu	1	4.86144e-05
SPCC645.04	Glu	1	5.52084e-06
SPBC11B10.01	Glu	1	3.83589e-05
SPAC27F1.06c	Glu	1	7.30299e-05
SPAC6G9.07c	Glu	1	0.00013878
SPAC1782.10c	Glu	1	0.000106318
SPCC306.02c	Glu	1	6.6942e-05
SPBC23G7.05	Glu	1	0.000202498
SPCC285.17	Glu	1	3.78106e-05
SPCC18.15	Glu	1	4.74487e-05
SPCC1919.09	Glu	1	0.000266078
SPBC354.01	Glu	1	7.05436e-05
SPCC1322.08	Glu	1	2.36539e-05
SPAC15A10.16	Glu	1	5.76815e-05
SPBC23E6.01c	Glu	1	6.01298e-05
SPAPB8E5.03	Glu	1	5.92987e-05
SPBC31E1.02c	Glu	1	0.000105243
SPCC290.03c	Glu	1	5.12814e-05
SPAC4F8.03	Glu	1	6.21733e-05
SPCC1235.15	Glu	1	4.075e-05
SPCC1322.09	Glu	1	6.00013e-05
SPAPB8E5.07c	Glu	1	7.07309e-05
SPBC800.09	Glu	1	0.000117139
SPAC23C4.09c	Glu	1	5.77964e-05
SPAC926.08c	Glu	1	6.86318e-05
SPBC32F12.12c	Glu	1	6.39304e-05
SPAC30C2.02	Glu	1	8.31156e-05
SPBC13A2.04c	Glu	1	4.17818e-06
SPAC1F3.09	Glu	1	7.85992e-05
SPAC19B12.01	Glu	1	5.74057e-05
SPBC16E9.10c	Glu	1	1.6421e-05
SPAC6C3.08	Glu	1	6.78942e-05
SPCC1682.14	Glu	1	9.37959e-05
SPAC22F8.09	Glu	1	1.64425e-05
SPCC1672.12c	Glu	1	0.000110738
SPAC4A8.14	Glu	1	0.000117113
SPBC3E7.14	Glu	1	2.7127e-05
SPBC3E7.10	Glu	1	8.02651e-05
SPCC594.02c	Glu	1	9.02203e-05
SPAC2F3.06c	Glu	1	0.000123366
SPBC8D2.10c	Glu	1	9.91709e-05
SPBC409.05	Glu	1	6.45602e-05
SPBC1773.02c	Glu	1	2.75594e-05
SPAC5D6.13	Glu	1	4.78269e-05
SPAC1687.15	Glu	1	6.70586e-05
SPBC36.07	Glu	1	0.00010546
SPAC16E8.01	Glu	1	0.000108894
SPAP11E10.01	Glu	1	7.09709e-05
SPCC1259.02c	Glu	1	0.0001152
SPAC328.06	Glu	1	7.62041e-05
SPAC17G6.09	Glu	1	5.16401e-05
SPBC577.06c	Glu	1	4.82543e-05
SPAC1F5.11c	Glu	1	1.54841e-05
SPCC737.08	Glu	1	0.00012819
SPAC27D7.07c	Glu	1	5.37982e-05
SPAC23A1.15c	Glu	1	6.00782e-06
SPCP1E11.05c	Glu	1	5.58658e-05
SPBC11B10.09	Glu	1	5.96071e-05
SPAC17H9.09c	Glu	1	4.49111e-05
SPCC4G3.14	Glu	1	3.99608e-05
SPAPB2B4.07	Glu	1	2.99229e-05
SPBC409.13	Glu	1	5.82667e-05
SPCC553.02	Glu	1	8.76432e-05
SPAC732.02c	Glu	1	3.53205e-05
SPAC16C9.03	Glu	1	7.45197e-05
SPCC188.06c	Glu	1	9.17356e-05
SPAC2C4.03c	Glu	1	5.76769e-05
SPACUNK4.12c	Glu	1	9.0873e-05
SPCC1682.02c	Glu	1	8.11826e-05
SPAP7G5.06	Glu	1	1.78581e-05
SPBC4F6.13c	Glu	1	3.98403e-05
SPBC660.13c	Glu	1	6.51463e-05
SPBC30D10.02	Glu	1	7.70819e-05
SPAC13C5.04	Glu	1	4.11395e-05
SPAC3H5.10	Glu	1	9.0785e-05
SPCC31H12.05c	Glu	1	3.78431e-05
SPAC4H3.09	Glu	1	0.000178999
SPAC27D7.06	Glu	1	8.60441e-05
SPAC1F7.11c	Glu	1	3.26322e-05
SPAC8C9.03	Glu	1	5.4728e-05
SPAC25A8.01c	Glu	1	8.86271e-05
SPMIT.05	Glu	1	0.000143474
SPBC2F12.05c	Glu	1	4.42313e-05
SPAC11G7.02	Glu	1	5.12369e-05
SPAC13G6.03	Glu	1	8.11334e-05
SPBC83.01	Glu	1	9.77694e-05
SPBC530.03c	Glu	1	9.92262e-05
SPAC323.07c	Glu	1	4.03642e-05
SPAC343.14c	Glu	1	8.00333e-05
SPAC16E8.04c	Glu	1	5.41545e-05
SPAC11E3.13c	Glu	1	0.000154428
SPAC17C9.08	Glu	1	4.53684e-05
SPBC557.03c	Glu	1	8.11429e-05
SPAC17G6.10	Glu	1	4.3882e-05
SPBC11B10.04c	Glu	1	1.11327e-05
SPAC4F10.13c	Glu	1	0.000138099
SPBC3B8.04c	Glu	1	5.84886e-05
SPAC222.09	Glu	1	0.000107924
SPAPJ760.02c	Glu	1	7.72702e-05
SPAC6F12.16c	Glu	1	3.39629e-05
SPBC119.17	Glu	1	0.000122387
SPBC17G9.08c	Glu	1	3.78353e-05
SPBC8D2.12c	Glu	1	4.41173e-05
SPBC16G5.08	Glu	1	9.48126e-05
SPAC323.04	Glu	1	6.99459e-05
SPAC4G9.20c	Glu	1	8.32949e-06
SPAC13G7.01c	Glu	1	6.69979e-05
SPBC2F12.03c	Glu	1	7.32901e-06
SPBC56F2.11	Glu	1	4.07e-05
SPBC337.16	Glu	1	2.45098e-05
SPAC3H8.02	Glu	1	3.80135e-05
SPBC800.06	Glu	1	6.96861e-05
SPBC3F6.04c	Glu	1	1.30347e-05
SPBC146.12	Glu	1	4.11613e-05
SPAC824.08	Glu	1	4.67873e-05
SPAC6F12.06	Glu	1	9.99621e-05
SPAC1687.01	Glu	1	6.68892e-05
SPCPJ732.01	Glu	1	2.95507e-05
SPBC1709.18	Glu	1	5.48942e-05
SPCC663.06c	Glu	1	9.53677e-06
SPBC660.15	Glu	1	6.89305e-05
SPBC19G7.15	Glu	1	5.35523e-05
SPAC821.06	Glu	1	4.85387e-05
SPAC1952.08c	Glu	1	5.85578e-05
SPAPB24D3.06c	Glu	1	3.60407e-05
SPAC589.12	Glu	1	8.74713e-05
SPAC630.14c	Glu	1	7.13975e-05
SPBC16A3.05c	Glu	1	0.000128921
SPBC29A10.07	Glu	1	4.81681e-05
SPBC725.05c	Glu	1	2.99109e-05
SPBC13G1.09	Glu	1	4.7619e-05
SPBC409.21	Glu	1	5.53232e-05
SPCC16C4.09	Glu	1	5.07433e-05
SPCC1494.04c	Glu	1	2.86442e-05
SPAC3H8.07c	Glu	1	4.90683e-05
SPBC2G2.08	Glu	1	8.2195e-05
SPAC4A8.02c	Glu	1	1.50752e-05
SPCC11E10.07c	Glu	1	4.36988e-05
SPCC1322.16	Glu	1	0.000109316
SPBC1A4.09	Glu	1	3.34883e-05
SPBC20F10.05	Glu	1	1.39723e-05
SPBP16F5.05c	Glu	1	3.02146e-05
SPBC56F2.15	Glu	1	0.000129576
SPAC1486.06	Glu	1	9.75356e-05
SPAPB2B4.02	Glu	1	9.02632e-05
SPBC115.03	Glu	1	4.68822e-05
SPBC800.12c	Glu	1	7.71776e-05
SPCC330.08	Glu	1	4.26315e-05
SPAC23C4.05c	Glu	1	2.22725e-05
SPBC1306.01c	Glu	1	0.000157773
SPAC8C9.15c	Glu	1	8.08661e-05
SPAC4G9.15	Glu	1	3.22854e-05
SPBC21B10.03c	Glu	1	9.52406e-05
SPAC15A10.01	Glu	1	1.63019e-05
SPBC21C3.12c	Glu	1	4.40058e-05
SPBC216.07c	Glu	1	3.59008e-05
SPAC1565.05	Glu	1	5.63239e-05
SPBC215.12	Glu	1	4.78716e-05
SPAC29A4.18	Glu	1	8.52838e-05
SPAC3A11.10c	Glu	1	8.40805e-05
SPAC1002.12c	Glu	1	4.2613e-05
SPBC651.02	Glu	1	4.59988e-05
SPCC645.05c	Glu	1	3.39889e-05
SPBC4B4.08	Glu	1	7.62076e-05
SPAC1486.08	Glu	1	8.04236e-05
SPBP4H10.17c	Glu	1	3.0241e-05
SPAC1002.19	Glu	1	1.03864e-05
SPCC330.12c	Glu	1	3.61997e-05
SPAC4H3.01	Glu	1	5.69044e-05
SPBC27B12.03c	Glu	1	0.000107819
SPAC227.13c	Glu	1	2.09749e-05
SPBC577.08c	Glu	1	8.20991e-05
SPBC4F6.06	Glu	1	2.50666e-05
SPCC1739.09c	Glu	1	6.26563e-05
SPBC16C6.09	Glu	1	6.42616e-05
SPAC9.10	Glu	1	0.000120034
SPBP4H10.20	Glu	1	5.12265e-05
SPAC644.08	Glu	1	5.06409e-05
SPCC622.14	Glu	1	4.8983e-05
SPAC22E12.04	Glu	1	5.77086e-05
SPBP8B7.26	Glu	1	3.31451e-05
SPBP35G2.12	Glu	1	6.60445e-05
SPAC139.01c	Glu	1	8.56434e-05
SPCC1827.02c	Glu	1	5.26873e-05
SPAC17C9.11c	Glu	1	2.32691e-05
SPBC428.14	Glu	1	4.378e-05
SPBC1826.01c	Glu	1	4.25843e-05
SPBC1711.12	Glu	1	5.12964e-05
SPBC2D10.09	Glu	1	4.2273e-05
SPBC3E7.02c	Glu	1	3.74451e-05
SPCP31B10.06	Glu	1	5.20055e-06
SPAC19B12.03	Glu	1	5.58417e-05
SPAC15A10.08	Glu	1	3.69935e-05
SPAC11E3.04c	Glu	1	5.48117e-05
SPAC227.10	Glu	1	1.94967e-05
SPAC25B8.09	Glu	1	2.78367e-05
SPAC10F6.17c	Glu	1	5.88925e-05
SPAC12B10.16c	Glu	1	6.00342e-05
SPAC5H10.08c	Glu	1	4.88457e-05
SPAC23H4.01c	Glu	1	3.43273e-05
SPCC777.06c	Glu	1	6.63107e-05
SPAC21E11.06	Glu	1	6.42343e-05
SPBC4B4.09	Glu	1	3.89003e-05
SPAC4F10.10c	Glu	1	0.000114621
SPCC70.05c	Glu	1	2.1016e-05
SPCC4B3.03c	Glu	1	3.93722e-05
SPAC13D6.05	Glu	1	2.61305e-05
SPBC1105.07c	Glu	1	4.25741e-06
SPCC1919.03c	Glu	1	4.19837e-05
SPAC12G12.06c	Glu	1	4.94314e-05
SPBC354.15	Glu	1	1.54582e-05
SPCC825.03c	Glu	1	8.2374e-05
SPAC8C9.12c	Glu	1	7.05255e-05
SPBC1709.07	Glu	1	5.03676e-05
SPAC1486.04c	Glu	1	4.43908e-05
SPBC428.15	Glu	1	5.82242e-05
SPBC4C3.06	Glu	1	3.43273e-05
SPBC1289.16c	Glu	1	3.48825e-05
SPCC5E4.03c	Glu	1	4.30543e-05
SPAC56E4.06c	Glu	1	1.62329e-05
SPBC1706.03	Glu	1	3.54626e-05
SPBC902.04	Glu	1	2.70996e-05
SPAC1782.07	Glu	1	3.45276e-05
SPAC13G6.10c	Glu	1	0.000542886
SPAC19B12.06c	Glu	1	4.66351e-05
SPBC20F10.01	Glu	1	4.22196e-05
SPAC26A3.17c	Glu	1	5.51482e-05
SPAC24B11.12c	Glu	1	3.75171e-05
SPAC23C4.15	Glu	1	7.89643e-05
SPAC23C4.19	Glu	1	5.73663e-05
SPAC27D7.11c	Glu	1	0.000299065
SPCC285.08	Glu	1	0.000124509
SPCC757.12	Glu	1	4.85433e-05
SPBC26H8.02c	Glu	1	2.08757e-05
SPBC31F10.07	Glu	1	3.51508e-05
SPCC162.08c	Glu	1	3.60831e-05
SPAC57A7.08	Glu	1	4.36085e-05
SPAC23H4.12	Glu	1	1.60734e-05
SPBC691.03c	Glu	1	3.77776e-05
SPBC1198.05	Glu	1	0.000141326
SPAC343.12	Glu	1	0.000181673
SPAC1250.01	Glu	1	4.22403e-05
SPBC1289.04c	Glu	1	3.76414e-05
SPBC1709.19c	Glu	1	4.46274e-05
SPCC320.05	Glu	1	8.74507e-06
SPAC17G6.05c	Glu	1	3.80151e-05
SPBC3B9.18c	Glu	1	4.77909e-05
SPBC1711.03	Glu	1	2.9292e-05
SPBC13G1.06c	Glu	1	1.87807e-05
SPCC16C4.03	Glu	1	4.92838e-05
SPBC725.04	Glu	1	3.22685e-05
SPBC1734.13	Glu	1	0.000121183
SPCC830.11c	Glu	1	3.00404e-05
SPAC664.06	Glu	1	4.75061e-05
SPBC13A2.03	Glu	1	9.38285e-05
SPAC23H4.03c	Glu	1	7.67693e-05
SPAC17A5.13	Glu	1	4.03559e-05
SPAC630.09c	Glu	1	2.98205e-05
SPAC20H4.10	Glu	1	4.64253e-05
SPBC20F10.09	Glu	1	2.76391e-05
SPBC19G7.05c	Glu	1	4.65907e-05
SPCC1450.02	Glu	1	3.3791e-05
SPAPB2C8.01	Glu	1	5.23347e-05
SPAC27D7.02c	Glu	1	2.74182e-05
SPBC776.17	Glu	1	5.24984e-06
SPAC977.12	Glu	1	2.31614e-05
SPBC23G7.08c	Glu	1	3.09966e-05
SPBP8B7.20c	Glu	1	6.87439e-05
SPCC1672.11c	Glu	1	3.90211e-05
SPBC839.02	Glu	1	8.5137e-06
SPCC1620.11	Glu	1	2.53297e-05
SPAC31A2.05c	Glu	1	5.68513e-06
SPCC338.06c	Glu	1	1.85542e-05
SPCC576.07	Glu	1	5.58773e-05
SPBC660.12c	Glu	1	5.48416e-05
SPAC167.06c	Glu	1	4.42401e-06
SPCC74.01	Glu	1	4.56743e-05
SPBC3B9.03	Glu	1	5.14205e-05
SPAC23D3.06c	Glu	1	4.00494e-05
SPCC188.02	Glu	1	4.91436e-05
SPAC222.03c	Glu	1	3.72753e-05
SPCC1494.07	Glu	1	2.17524e-05
SPBC3H7.07c;REV__SPBC3H7.07c	Glu	1	5.79647e-05
SPBC1709.17	Glu	1	3.51891e-05
SPBC16H5.04	Glu	1	7.00485e-05
SPAC15A10.07	Glu	1	4.6162e-05
SPAC31A2.02	Glu	1	1.83212e-05
SPAC2F7.11	Glu	1	3.33902e-05
SPAC1952.09c	Glu	1	8.66643e-05
SPBC691.05c	Glu	1	4.42228e-05
SPBC1604.04	Glu	1	5.23651e-05
SPBC839.08c	Glu	1	3.88385e-05
SPBC409.06	Glu	1	5.90849e-05
SPAC4F10.02	Glu	1	8.90383e-05
SPBC713.09	Glu	1	3.91207e-05
SPAP7G5.05	Glu	1	0.0001638
SPAC17C9.06	Glu	1	3.21359e-05
SPBC2G2.03c	Glu	1	6.06494e-05
SPAC22H12.02	Glu	1	6.98385e-05
SPCC417.12	Glu	1	4.61244e-06
SPBC16G5.02c	Glu	1	4.04988e-05
SPAC1B3.13	Glu	1	5.168e-05
SPAC1556.08c	Glu	1	3.60278e-05
SPAC17A2.01	Glu	1	0.000179737
SPBC23E6.05	Glu	1	6.32776e-05
SPAC8F11.04	Glu	1	4.37521e-05
SPBC1347.05c	Glu	1	4.87877e-05
SPAC2C4.04c	Glu	1	1.64355e-05
SPCC1450.15	Glu	1	4.37109e-05
SPBC16A3.18	Glu	1	0.000143019
SPAC6F6.05	Glu	1	6.35088e-05
SPAC22E12.01	Glu	1	2.35541e-05
SPCC550.15c	Glu	1	3.47902e-05
SPBC1711.07	Glu	1	4.37569e-05
SPAC7D4.04	Glu	1	3.66351e-06
SPAC20G4.07c	Glu	1	3.38328e-05
SPCC825.02	Glu	1	8.03354e-05
SPBC839.13c	Glu	1	3.80069e-05
SPBC1347.06c	Glu	1	2.86997e-05
SPBC1703.03c	Glu	1	3.7121e-05
SPBC337.07c	Glu	1	4.282e-05
SPAC3H1.09c	Glu	1	9.07931e-05
SPCC1739.10	Glu	1	2.57267e-05
SPBC1709.08	Glu	1	3.63889e-05
SPAPJ696.02	Glu	1	6.8473e-05
SPBC16C6.06	Glu	1	7.23637e-05
SPCC126.10	Glu	1	1.91835e-05
SPAC1B3.05	Glu	1	5.23692e-05
SPAC15F9.02	Glu	1	3.80688e-05
SPCC1840.06	Glu	1	0.000115591
SPBC30D10.07c	Glu	1	7.26407e-05
SPCC757.05c	Glu	1	3.82616e-06
SPCC1672.07	Glu	1	3.9488e-05
SPBC3D6.06c	Glu	1	6.84846e-05
SPAC806.07	Glu	1	9.43599e-05
SPAC732.01	Glu	1	6.05467e-05
SPAC22F3.07c	Glu	1	5.09538e-05
SPAC2G11.03c	Glu	1	3.68783e-05
SPCC1442.10c	Glu	1	4.28155e-05
SPAP27G11.10c	Glu	1	4.53804e-05
SPBC1289.10c	Glu	1	1.01753e-05
SPAP32A8.02	Glu	1	5.24578e-05
SPBC354.14c	Glu	1	3.65812e-05
SPBC12C2.03c	Glu	1	1.59139e-05
SPAC17G6.13	Glu	1	3.37795e-05
SPAC1834.05	Glu	1	2.85811e-05
SPAC22F3.13	Glu	1	3.14136e-05
SPBC21C3.07c	Glu	1	3.3356e-05
SPBC19F8.02	Glu	1	3.27137e-05
SPCC63.12c	Glu	1	0.000148828
SPBC887.02	Glu	1	1.21163e-05
SPAC16C9.06c	Glu	1	5.30225e-05
SPBC25H2.07	Glu	1	9.26516e-05
SPBP16F5.04	Glu	1	3.80856e-05
SPBP4H10.06c	Glu	1	2.03047e-05
SPAPB1A11.03	Glu	1	8.13168e-06
SPAC25B8.13c	Glu	1	4.17468e-05
SPBC725.08	Glu	1	5.96927e-05
SPAC20G8.05c	Glu	1	4.05915e-05
SPCC18.17c	Glu	1	3.47807e-05
SPCC70.07c	Glu	1	3.44513e-05
SPAPB1A10.16	Glu	1	1.55847e-05
SPBC1604.03c	Glu	1	4.48389e-05
SPCC285.05	Glu	1	2.48272e-05
SPAC343.11c	Glu	1	1.23316e-05
SPBC29A3.15c	Glu	1	3.20818e-05
SPAC227.14	Glu	1	4.68807e-05
SPCC736.07c	Glu	1	0.000108079
SPBC887.12	Glu	1	2.53817e-05
SPAC4D7.04c	Glu	1	3.67867e-05
SPAC3F10.09	Glu	1	2.32283e-05
SPBP35G2.14	Glu	1	6.14509e-05
SPBC8D2.17	Glu	1	5.27061e-05
SPBC4F6.09	Glu	1	6.16736e-06
SPAC6F12.05c	Glu	1	3.10519e-05
SPCC1183.09c	Glu	1	1.74275e-05
SPAC6F6.11c	Glu	1	5.00205e-05
SPAC630.11	Glu	1	5.5664e-06
SPCC162.07	Glu	1	6.48849e-05
SPBC1734.15	Glu	1	2.24744e-05
SPBC8D2.01	Glu	1	2.28219e-05
SPBC16C6.05	Glu	1	8.26074e-06
SPAC9E9.15	Glu	1	7.91069e-06
SPBC30D10.16	Glu	1	2.27164e-05
SPAC227.05	Glu	1	3.39291e-05
SPAC16C9.04c	Glu	1	5.82079e-05
SPBC21B10.02	Glu	1	1.49043e-05
SPCC1620.01c	Glu	1	1.81667e-05
SPBC887.15c	Glu	1	5.56684e-05
SPBC685.04c	Glu	1	3.43098e-05
SPAC9G1.11c	Glu	1	2.90804e-05
SPBC18A7.01	Glu	1	2.35997e-05
SPCC1020.07	Glu	1	6.23344e-05
SPAC1F12.04c	Glu	1	3.83018e-05
SPBC119.08	Glu	1	3.57259e-05
SPAC30D11.03	Glu	1	5.92156e-05
SPBC1778.10c	Glu	1	2.89243e-05
SPCP1E11.11	Glu	1	4.96279e-05
SPAC8C9.05	Glu	1	3.2633e-05
SPBP4H10.08	Glu	1	3.13476e-05
SPCC663.02	Glu	1	1.34053e-05
SPAC1B2.05	Glu	1	8.19675e-05
SPBC359.03c	Glu	1	6.2328e-05
SPBC1734.14c	Glu	1	2.6787e-05
SPBC21H7.03c	Glu	1	0.000102692
SPAC2F3.11	Glu	1	2.43414e-05
SPCC1281.07c	Glu	1	1.1814e-05
SPAC23C4.17	Glu	1	2.77962e-05
SPAC167.07c	Glu	1	2.71147e-05
SPAC2H10.02c	Glu	1	2.56589e-05
SPCC895.06	Glu	1	3.44908e-05
SPAC3G6.01	Glu	1	3.47096e-05
SPAPB1A10.10c	Glu	1	3.65978e-05
SPAC10F6.16	Glu	1	2.95943e-05
SPBC337.03	Glu	1	2.32306e-05
SPAC823.03	Glu	1	2.13243e-05
SPAC637.13c	Glu	1	4.52049e-05
SPCP1E11.04c	Glu	1	4.39269e-05
SPAC890.04c	Glu	1	3.93307e-05
SPBC17D11.08	Glu	1	2.85081e-05
SPBC18E5.12c	Glu	1	3.43376e-05
SPCC965.14c	Glu	1	5.03312e-05
SPBC29A10.17	Glu	1	1.23321e-05
SPBC15C4.01c	Glu	1	2.98046e-05
SPBC29A10.10c	Glu	1	2.18477e-06
SPAC16E8.06c	Glu	1	4.66841e-05
SPBC1683.02	Glu	1	2.22058e-05
SPAC1006.05c	Glu	1	3.70752e-05
SPAC6F6.03c	Glu	1	5.43003e-05
SPCC14G10.02	Glu	1	1.7117e-05
SPCC1739.14	Glu	1	4.56129e-05
SPCC663.04	Glu	1	0.000118717
SPBC25B2.10	Glu	1	7.71164e-06
SPAC29A4.08c	Glu	1	7.52273e-05
SPAC2C4.05	Glu	1	0.000153241
SPBC3E7.15c	Glu	1	7.1068e-05
SPBC1A4.03c	Glu	1	4.13195e-05
SPBC23E6.09	Glu	1	4.72688e-05
SPBC3D6.08c	Glu	1	3.81644e-05
SPAC6F12.17	Glu	1	3.32749e-05
SPBC3B8.06	Glu	1	2.25941e-05
SPAC14C4.07	Glu	1	7.83474e-05
SPAC1687.19c	Glu	1	3.47166e-05
SPBC83.13	Glu	1	4.28058e-05
SPBC12C2.13c	Glu	1	2.05972e-05
SPBC119.15	Glu	1	4.27383e-05
SPAC22E12.18	Glu	1	2.15901e-05
SPCC1259.05c	Glu	1	5.63788e-05
SPAC2E1P3.01	Glu	1	2.12656e-05
SPBC543.10	Glu	1	1.8509e-05
SPBC713.04c	Glu	1	5.58764e-05
SPBC25D12.05	Glu	1	3.95051e-05
SPAC23G3.10c	Glu	1	3.67498e-05
SPAC3A12.17c	Glu	1	3.43332e-05
SPAC637.03	Glu	1	3.34904e-05
SPBPB7E8.02	Glu	1	3.03679e-05
SPAC11E3.14	Glu	1	4.43554e-05
SPBC31F10.12	Glu	1	5.18287e-05
SPAC17G8.08c	Glu	1	4.57057e-05
SPAC2E1P5.05	Glu	1	1.04936e-05
SPCC663.13c	Glu	1	4.6016e-05
SPAC1782.01	Glu	1	3.1978e-05
SPAC2G11.06	Glu	1	3.26933e-05
SPBC649.02	Glu	1	5.51357e-05
SPAC24H6.11c	Glu	1	1.4981e-05
SPBC1215.01	Glu	1	2.02354e-05
SPCC569.08c	Glu	1	3.03058e-05
SPAC20H4.01	Glu	1	2.56451e-05
SPBC119.09c	Glu	1	8.20262e-06
SPCC1450.14c	Glu	1	3.11222e-05
SPBC3B9.16c	Glu	1	3.51666e-05
SPAC328.01c	Glu	1	2.28791e-05
SPAC23D3.09	Glu	1	4.67483e-05
SPAC9G1.06c	Glu	1	7.69859e-06
SPCC63.03	Glu	1	2.63726e-05
SPBP22H7.02c	Glu	1	1.77042e-05
SPBC14C8.14c	Glu	1	4.32147e-05
SPCC576.01c	Glu	1	4.37703e-06
SPCC126.15c	Glu	1	4.38122e-05
SPAP14E8.03	Glu	1	2.28411e-05
SPAC30D11.11	Glu	1	1.98429e-05
SPAC4F8.01	Glu	1	7.66741e-06
SPBC557.04	Glu	1	5.35417e-05
SPAC23H3.06	Glu	1	2.77002e-05
SPBC146.03c	Glu	1	6.948e-06
SPAC12B10.04	Glu	1	1.07015e-06
SPAC110.03	Glu	1	0.00010596
SPCC16C4.18c	Glu	1	4.14252e-05
SPBC1861.05	Glu	1	2.52092e-05
SPBC725.07	Glu	1	9.64203e-07
SPAC13G6.09	Glu	1	3.19075e-05
SPAC16C9.01c	Glu	1	3.26365e-05
SPBC1604.11	Glu	1	4.34954e-05
SPBC11G11.02c	Glu	1	5.27026e-05
SPAC3H1.02c	Glu	1	5.83328e-05
SPCC663.03	Glu	1	2.67821e-05
SPAC22H12.03	Glu	1	2.73892e-05
SPAC27D7.14c	Glu	1	5.63175e-05
SPBC4.04c	Glu	1	3.02277e-05
SPBC56F2.08c	Glu	1	4.27133e-05
SPAC3C7.05c	Glu	1	1.98266e-05
SPAC24B11.11c	Glu	1	2.88148e-05
SPCC1682.04	Glu	1	1.00225e-05
SPAC1D4.14	Glu	1	1.6073e-05
SPAC19A8.12	Glu	1	2.18822e-05
SPCC285.16c	Glu	1	7.58433e-06
SPBC211.07c	Glu	1	1.15541e-05
SPCC1620.14c	Glu	1	1.48299e-05
SPBC16D10.10	Glu	1	3.3894e-05
SPBC27.04	Glu	1	2.95663e-06
SPAC2G11.09	Glu	1	1.96318e-05
SPAC24B11.09	Glu	1	1.06644e-05
SPBC776.08c	Glu	1	3.57527e-05
SPAC20G8.03	Glu	1	9.13008e-05
SPCC162.11c	Glu	1	2.15829e-05
SPBC31F10.15c	Glu	1	4.89049e-05
SPAC6B12.09	Glu	1	3.52998e-05
SPBP16F5.07	Glu	1	3.63722e-05
SPAC23H3.10	Glu	1	3.26204e-05
SPAC1556.01c	Glu	1	1.13476e-05
SPAC2E1P5.04c	Glu	1	7.62479e-06
SPBC30D10.10c	Glu	1	7.79612e-07
SPAC328.09	Glu	1	3.19305e-05
SPBC1711.10c	Glu	1	2.92241e-05
SPAC823.08c	Glu	1	3.07225e-05
SPAC57A7.06	Glu	1	2.0138e-05
SPBC83.02c	Glu	1	0.000107497
SPBC577.12	Glu	1	4.24739e-05
SPAC144.04c	Glu	1	2.84847e-05
SPAC4F10.09c	Glu	1	5.02574e-05
SPBC83.15	Glu	1	3.68856e-05
SPAC8F11.09c	Glu	1	2.01646e-05
SPCC757.08	Glu	1	2.25759e-05
SPBC16H5.03c	Glu	1	2.45637e-05
SPAC25H1.08c	Glu	1	7.75773e-05
SPBC19F5.02c	Glu	1	2.45551e-05
SPBC6B1.06c	Glu	1	3.02878e-05
SPAC222.13c	Glu	1	1.71193e-05
SPAC105.02c	Glu	1	0.000104615
SPBC119.12	Glu	1	2.48207e-05
SPBC17G9.04c	Glu	1	3.74562e-05
SPAC1296.01c	Glu	1	3.49392e-05
SPAC1D4.02c	Glu	1	4.65898e-05
SPBC11G11.03	Glu	1	7.23222e-05
SPAC144.18	Glu	1	4.34008e-05
SPCC1442.08c	Glu	1	3.44619e-05
SPBC725.02	Glu	1	2.70023e-05
SPAC13C5.05c	Glu	1	3.52759e-05
SPAC328.05	Glu	1	5.68899e-06
SPAC644.11c	Glu	1	2.84686e-05
SPAC11D3.04c	Glu	1	1.38839e-05
SPBC1734.03	Glu	1	2.75637e-05
SPBC9B6.05c	Glu	1	6.13017e-05
SPBC16A3.01	Glu	1	6.68416e-05
SPCC1235.11	Glu	1	2.10477e-05
SPAC17H9.05	Glu	1	5.88445e-05
SPAPB2B4.04c	Glu	1	5.96285e-06
SPBC19C2.15c	Glu	1	3.40606e-05
SPCC4G3.02	Glu	1	3.64428e-05
SPAC19A8.03	Glu	1	1.27937e-05
SPBC119.11c	Glu	1	4.58666e-06
SPBC21C3.20c	Glu	1	1.31437e-06
SPBC713.07c	Glu	1	4.26196e-05
SPBC1734.01c	Glu	1	2.71084e-05
SPBC215.02	Glu	1	4.24198e-05
SPAC589.04	Glu	1	1.85435e-05
SPCC320.14	Glu	1	1.25106e-05
SPAC18B11.10	Glu	1	3.93854e-05
SPAC821.03c	Glu	1	1.56714e-05
SPAC3A11.13	Glu	1	2.86056e-05
SPBC3B9.07c	Glu	1	2.41878e-05
SPAC806.06c	Glu	1	1.44619e-05
SPBC4B4.01c	Glu	1	3.43512e-05
SPCC970.06	Glu	1	3.24504e-05
SPAC26A3.14c	Glu	1	2.63943e-05
SPAC1687.03c	Glu	1	2.55925e-05
SPCC4B3.10c	Glu	1	2.92265e-05
SPBC17G9.02c	Glu	1	2.7615e-05
SPAC23H3.13c	Glu	1	1.68272e-05
SPBC36B7.07	Glu	1	2.03198e-05
SPBC215.07c	Glu	1	2.06751e-05
SPAC12G12.03	Glu	1	8.07954e-05
SPAC1D4.08	Glu	1	2.73793e-05
SPCC553.08c	Glu	1	3.56147e-05
SPBC19G7.16	Glu	1	2.22892e-05
SPAC630.13c	Glu	1	3.78423e-06
SPAC1527.03	Glu	1	5.74816e-05
SPAC3H8.08c	Glu	1	1.84674e-06
SPBC19C7.12c	Glu	1	2.82594e-05
SPAC6F6.12	Glu	1	1.02037e-05
SPAC26A3.08	Glu	1	2.78196e-05
SPAC227.06	Glu	1	2.42122e-05
SPBC19C2.14	Glu	1	2.62633e-05
SPCC576.02	Glu	1	1.08242e-05
SPBC31E1.06	Glu	1	2.11952e-05
SPAC26F1.12c	Glu	1	4.87661e-05
SPAC1D4.09c	Glu	1	2.23203e-06
SPAC4G8.09	Glu	1	8.14706e-06
SPCC188.08c	Glu	1	1.68324e-05
SPCC569.07	Glu	1	4.83067e-06
SPCC18.06c	Glu	1	4.65945e-05
SPBC2G5.01	Glu	1	6.19063e-05
SPBC428.04	Glu	1	4.98075e-05
SPAC144.17c	Glu	1	2.03539e-05
SPAC12B10.01c	Glu	1	1.11274e-05
SPAC1006.09	Glu	1	1.11243e-05
SPAC23H4.14	Glu	1	1.15109e-05
SPBC14F5.11c	Glu	1	1.79386e-05
SPCC16A11.03c	Glu	1	1.08563e-05
SPAC13G6.11c	Glu	1	6.80621e-05
SPBC1105.09	Glu	1	2.36224e-05
SPAC1D4.10	Glu	1	1.96583e-05
SPCC16C4.11	Glu	1	1.67553e-05
SPBC16G5.07c	Glu	1	3.31972e-05
SPAC2F3.02	Glu	1	3.76951e-05
SPAC4G9.17c	Glu	1	2.07822e-05
SPAC23H4.15	Glu	1	2.63846e-05
SPAC23G3.03	Glu	1	4.26441e-05
SPBC11C11.08	Glu	1	5.90583e-05
SPCC16A11.17	Glu	1	2.83398e-05
SPAC2F3.05c	Glu	1	3.09315e-05
SPAC869.10c	Glu	1	8.76895e-06
SPAC3F10.17	Glu	1	1.363e-05
SPCC16C4.08c	Glu	1	1.20573e-05
SPCC126.12	Glu	1	4.91032e-05
SPCC188.07	Glu	1	7.79365e-06
SPBC17D11.03c	Glu	1	1.84119e-05
SPAPJ698.03c	Glu	1	3.75931e-05
SPAPB17E12.14c	Glu	1	2.83636e-05
SPAC607.06c	Glu	1	4.48253e-05
SPCC16C4.07	Glu	1	2.82233e-05
SPBC1685.05	Glu	1	4.89574e-06
SPBC1604.14c	Glu	1	1.16896e-05
SPBC691.04	Glu	1	3.84268e-05
SPBC725.10	Glu	1	9.53107e-06
SPCC777.05	Glu	1	1.79422e-05
SPBC29A3.06	Glu	1	1.66313e-05
SPAP27G11.09c	Glu	1	5.34904e-05
SPBP8B7.09c	Glu	1	4.16376e-05
SPAC1786.02	Glu	1	2.4844e-05
SPAC2F3.13c	Glu	1	2.03608e-05
SPAC23G3.02c	Glu	1	2.51014e-05
SPAC18B11.07c	Glu	1	8.74791e-05
SPBC365.13c	Glu	1	3.74032e-05
SPAC23C11.15	Glu	1	1.5018e-05
SPBC16A3.12c	Glu	1	1.28035e-05
SPCC14G10.01	Glu	1	1.2088e-05
SPCC4B3.09c	Glu	1	9.99347e-05
SPAC15E1.02c	Glu	1	2.65335e-06
SPAPB1E7.05	Glu	1	3.19709e-05
SPAC16.03c	Glu	1	5.3838e-05
SPCC16C4.01	Glu	1	1.02762e-05
SPBC2G2.06c	Glu	1	7.04134e-06
SPAC15A10.11	Glu	1	1.44121e-05
SPAC17A5.09c	Glu	1	1.92423e-05
SPAC343.01c	Glu	1	3.23549e-05
SPBC16G5.10	Glu	1	3.0344e-05
SPBC11G11.05	Glu	1	2.8877e-05
SPBC29A3.11c	Glu	1	6.04233e-06
SPBC211.04c	Glu	1	1.23151e-05
SPBC28F2.08c	Glu	1	1.63279e-05
SPBC211.03c	Glu	1	1.27012e-05
SPBC25B2.01	Glu	1	2.32058e-05
SPBC1289.11	Glu	1	2.56831e-05
SPBC1289.09	Glu	1	1.62028e-05
SPBC25D12.03c	Glu	1	2.85899e-05
SPAC11D3.01c	Glu	1	6.09655e-06
SPCC736.04c	Glu	1	5.76777e-05
SPCC736.12c	Glu	1	1.63813e-05
SPBC646.02	Glu	1	2.59067e-05
SPAC806.02c	Glu	1	1.43188e-05
SPAC1A6.03c	Glu	1	7.31135e-05
SPAC22G7.02	Glu	1	1.04859e-05
SPBC13G1.03c	Glu	1	1.65445e-05
SPBC11C11.10	Glu	1	8.68533e-06
SPAC17G8.02	Glu	1	2.10278e-05
SPAC8E11.07c	Glu	1	6.0381e-05
SPAC24B11.13	Glu	1	6.19782e-05
SPBC25B2.06c	Glu	1	1.81542e-05
SPBC15C4.04c	Glu	1	8.55167e-05
SPAC57A10.11c	Glu	1	4.81806e-05
SPBP22H7.06	Glu	1	2.68887e-05
SPAC1F7.10	Glu	1	1.23796e-05
SPCC61.03	Glu	1	7.53739e-06
SPCC1919.05	Glu	1	8.63943e-06
SPBC887.01	Glu	1	3.30221e-05
SPAC17G6.12	Glu	1	2.30194e-05
SPAC16.04	Glu	1	5.36134e-05
SPBC19G7.01c	Glu	1	3.09248e-05
SPCC1840.09	Glu	1	2.45367e-05
SPAC29A4.16	Glu	1	2.12945e-05
SPBC36B7.03	Glu	1	4.47988e-05
SPAC1002.13c	Glu	1	3.60225e-05
SPAC3C7.12	Glu	1	3.28884e-05
SPBC2F12.10	Glu	1	2.71902e-05
SPAP27G11.02	Glu	1	1.90402e-05
SPBC3E7.11c	Glu	1	1.50861e-05
SPCC1840.07c	Glu	1	3.81148e-05
SPBC409.07c	Glu	1	1.53071e-05
SPAC19D5.07	Glu	1	3.09597e-06
SPCC16A11.16c	Glu	1	4.65451e-05
SPAC57A7.07c	Glu	1	1.12121e-05
SPBC1347.04	Glu	1	3.36659e-05
SPAC1786.03	Glu	1	2.12916e-05
SPAC7D4.11c	Glu	1	9.06381e-06
SPBC83.05	Glu	1	1.09108e-05
SPCC18.11c	Glu	1	2.27519e-05
SPCC1442.05c	Glu	1	1.74786e-05
SPCC645.10	Glu	1	1.3505e-05
SPBC28F2.02	Glu	1	3.44082e-05
SPBC365.10	Glu	1	6.96741e-05
SPBC887.10	Glu	1	1.78494e-05
SPCC24B10.17	Glu	1	4.74384e-05
SPAC12G12.05c	Glu	1	3.34265e-05
SPBC1347.09	Glu	1	2.43538e-05
SPMIT.09	Glu	1	8.32855e-05
SPBC25H2.09	Glu	1	2.79517e-05
SPCC594.01	Glu	1	3.85417e-05
SPBC29A3.16	Glu	1	3.70537e-05
SPAC1071.06	Glu	1	3.88394e-05
SPCC790.02	Glu	1	1.32491e-05
SPAPB1A10.13	Glu	1	1.88556e-05
SPAC5D6.04	Glu	1	1.28149e-05
SPCC364.01	Glu	1	3.83955e-06
SPBC800.14c	Glu	1	3.1744e-05
SPBC1711.16	Glu	1	3.68674e-05
SPAC688.07c	Glu	1	1.08417e-05
SPAC1B3.12c	Glu	1	5.1427e-05
SPCC777.12c	Glu	1	1.38735e-05
SPBC15C4.05	Glu	1	1.63067e-05
SPCC4G3.17	Glu	1	4.48019e-05
SPCC1827.05c	Glu	1	3.3029e-05
SPBC3B9.10	Glu	1	3.89495e-05
SPBC12D12.07c	Glu	1	2.08609e-05
SPBC16A3.10	Glu	1	1.57731e-05
SPBC1683.06c	Glu	1	1.4018e-05
SPBC776.13	Glu	1	1.11034e-05
SPAC637.06	Glu	1	2.70465e-05
SPCC970.10c	Glu	1	1.36862e-05
SPAC1B3.20	Glu	1	1.5884e-05
SPAC1805.04	Glu	1	7.69806e-06
SPAC17H9.04c	Glu	1	4.05793e-05
SPAC13G6.07c	Glu	1	7.51444e-05
SPAC664.03	Glu	1	2.8412e-05
SPAC19D5.05c	Glu	1	1.05699e-05
SPBC26H8.08c	Glu	1	5.29798e-05
SPAC22E12.05c	Glu	1	1.25054e-05
SPAC3G6.09c	Glu	1	1.23802e-05
SPAC29E6.05c	Glu	1	3.26591e-05
SPAPB24D3.01	Glu	1	0.000114077
SPBC16D10.03	Glu	1	2.04441e-05
SPAC13A11.04c	Glu	1	0.000147771
SPBP8B7.17c	Glu	1	4.48172e-05
SPCC1235.05c	Glu	1	2.65043e-05
SPCC1739.08c	Glu	1	3.59823e-06
SPCC1739.01	Glu	1	1.35517e-05
SPBPB2B2.01	Glu	1	2.73151e-06
SPAC630.05	Glu	1	4.9873e-06
SPAC1851.03	Glu	1	3.07387e-05
SPBC1683.03c	Glu	1	2.22555e-05
SPAC3F10.16c	Glu	1	2.11326e-05
SPCC126.03	Glu	1	1.81166e-05
SPAC4F8.13c	Glu	1	1.52319e-05
SPAC17G8.01c	Glu	1	1.38635e-05
SPCC24B10.05	Glu	1	3.55679e-05
SPAC1565.06c	Glu	1	1.14677e-05
SPBC3B8.08	Glu	1	1.48534e-05
SPAPB18E9.01	Glu	1	1.08313e-05
SPAC15A10.13	Glu	1	1.69885e-05
SPAC9.02c	Glu	1	3.0876e-05
SPAC13G6.14	Glu	1	2.2496e-05
SPAC22H10.05c	Glu	1	4.08878e-05
SPBC6B1.10	Glu	1	1.40474e-05
SPBC17A3.01c	Glu	1	1.80227e-05
SPAC24C9.10c	Glu	1	7.85509e-06
SPAC23H4.07c	Glu	1	2.33771e-05
SPCP25A2.03	Glu	1	1.03126e-05
SPBC106.10	Glu	1	8.80947e-06
SPAC3A12.15	Glu	1	3.43505e-06
SPBC337.14	Glu	1	2.38568e-05
SPAC637.10c	Glu	1	0.000159561
SPBC29B5.04c	Glu	1	1.20803e-05
SPBC1778.07	Glu	1	3.08886e-05
SPCC4G3.18	Glu	1	3.23567e-05
SPCC74.06	Glu	1	3.40871e-06
SPAC869.05c	Glu	1	4.58034e-07
SPBC3B8.09	Glu	1	1.69595e-05
SPAC24C9.16c	Glu	1	2.15765e-05
SPAC664.02c	Glu	1	1.94928e-05
SPAC8E11.04c	Glu	1	1.71739e-05
SPAC30.02c	Glu	1	2.3933e-05
SPAC1486.09	Glu	1	1.76354e-05
SPAC22G7.05	Glu	1	2.33459e-05
SPCC1235.10c	Glu	1	1.26203e-05
SPAC9G1.02	Glu	1	8.54004e-06
SPBC3B9.13c	Glu	1	5.38297e-05
SPBC428.01c	Glu	1	3.63023e-05
SPAC4G9.08c	Glu	1	2.25387e-05
SPBC23E6.10c	Glu	1	4.81149e-05
SPBC2A9.08c	Glu	1	2.23471e-05
SPAC1F7.09c	Glu	1	1.37888e-05
SPAC24C9.14	Glu	1	1.66701e-05
SPBC1718.06	Glu	1	4.50729e-05
SPAC24B11.10c	Glu	1	9.00271e-06
SPAC1783.02c	Glu	1	2.52378e-05
SPCC1840.01c	Glu	1	1.73916e-05
SPAC10F6.14c	Glu	1	1.21283e-05
SPBC1198.13c	Glu	1	2.335e-05
SPAC23D3.13c	Glu	1	4.97921e-06
SPCC794.01c	Glu	1	3.54702e-05
SPAC17D4.04	Glu	1	1.05649e-05
SPBC1709.06	Glu	1	1.28605e-05
SPBC3B9.08c	Glu	1	1.02329e-05
SPBC530.05	Glu	1	7.28001e-06
SPAP8A3.03	Glu	1	6.19061e-05
SPBC646.12c	Glu	1	1.81945e-05
SPBC1539.10	Glu	1	1.22633e-05
SPAC23C11.03	Glu	1	1.19741e-05
SPAC222.11	Glu	1	1.63624e-05
SPCC364.04c	Glu	1	1.40729e-05
SPCC306.05c	Glu	1	2.32563e-05
SPAC31A2.14	Glu	1	1.97142e-05
SPBC2G2.13c	Glu	1	1.32934e-05
SPBC839.10	Glu	1	2.28329e-05
SPBC31F10.02	Glu	1	6.92597e-06
SPBC30D10.06	Glu	1	2.58399e-05
SPAC27F1.09c	Glu	1	1.43217e-05
SPCP1E11.10	Glu	1	3.23345e-05
SPCC548.06c	Glu	1	2.40928e-05
SPAC4D7.13	Glu	1	1.49071e-05
SPBC409.18	Glu	1	2.73938e-05
SPAC5H10.05c	Glu	1	2.13136e-05
SPAC1071.05	Glu	1	2.477e-05
SPAC1F3.01	Glu	1	1.61633e-05
SPAC1565.07c	Glu	1	1.17092e-05
SPBC36.12c	Glu	1	7.47381e-06
SPAPB8E5.04c	Glu	1	4.45556e-05
SPAC29E6.03c	Glu	1	1.41794e-05
SPAC24H6.03	Glu	1	6.41922e-06
SPAPB1A10.06c	Glu	1	1.04219e-05
SPAC8F11.08c	Glu	1	3.03279e-05
SPAC2F7.14c	Glu	1	1.45684e-05
SPCC550.03c	Glu	1	1.23224e-05
SPBP23A10.05	Glu	1	2.85552e-05
SPBC36.05c	Glu	1	2.02827e-05
SPBC14F5.08	Glu	1	1.59583e-05
SPBC30D10.08	Glu	1	1.27299e-05
SPAC3A12.13c	Glu	1	2.04771e-05
SPBC16G5.09	Glu	1	4.53805e-05
SPBC1921.03c	Glu	1	5.00401e-06
SPBC405.06	Glu	1	2.21806e-05
SPBP22H7.07	Glu	1	1.86205e-05
SPBC8D2.15	Glu	1	3.79755e-05
SPCC1827.04	Glu	1	1.47785e-05
SPCC4G3.13c	Glu	1	4.02663e-05
SPCC18B5.08c	Glu	1	6.65743e-06
SPBP35G2.02	Glu	1	1.68227e-05
SPAC637.08	Glu	1	2.3088e-05
SPAC1834.08	Glu	1	1.34461e-05
SPAC17A5.16	Glu	1	1.44541e-05
SPAC1687.11	Glu	1	1.63808e-05
SPAC13G7.12c	Glu	1	1.81603e-05
SPCC4B3.17	Glu	1	1.51957e-05
SPAC56E4.05	Glu	1	3.02636e-05
SPAC17A2.14	Glu	1	8.51521e-06
SPAC8E11.05c	Glu	1	1.50624e-05
SPBC337.13c	Glu	1	1.22337e-05
SPAC29B12.08	Glu	1	4.43449e-05
SPBC2A9.06c	Glu	1	1.06446e-05
SPAC343.02	Glu	1	1.44003e-05
SPBC13A2.02;REV__SPAC323.05c	Glu	1	5.19769e-05
SPAC4F10.04	Glu	1	8.57941e-06
SPAC9G1.12	Glu	1	1.54982e-05
SPCC4G3.16	Glu	1	7.27895e-06
SPBC14C8.12	Glu	1	2.86314e-05
SPBC1709.15c	Glu	1	1.40544e-05
SPBC1778.03c	Glu	1	1.99264e-05
SPAC23D3.16	Glu	1	3.21494e-06
SPAC27E2.09	Glu	1	2.13686e-06
SPAC644.09	Glu	1	2.36609e-05
SPCC285.14	Glu	1	2.69807e-06
SPBC1711.05	Glu	1	9.28474e-05
SPCC1795.10c	Glu	1	2.91444e-05
SPAC27F1.08	Glu	1	1.46523e-05
SPBC36.03c	Glu	1	3.22767e-05
SPAC3F10.19	Glu	1	3.5127e-05
SPAC1002.07c	Glu	1	3.2776e-05
SPAC1834.06c	Glu	1	1.12069e-05
SPAC15E1.08	Glu	1	3.08363e-05
SPCC4B3.04c	Glu	1	1.29222e-05
SPBC16E9.06c	Glu	1	8.33468e-06
SPBC25B2.05	Glu	1	2.78137e-05
SPBC25H2.03	Glu	1	1.12187e-05
SPAC22H12.05c	Glu	1	1.49723e-05
SPAC27E2.10c	Glu	1	2.0025e-05
SPCC132.01c	Glu	1	4.60132e-05
SPAC6G9.08	Glu	1	4.63053e-05
SPAC1782.05	Glu	1	2.261e-05
SPBC2D10.04	Glu	1	8.1577e-06
SPCC330.09	Glu	1	9.46058e-06
SPAC15A10.05c	Glu	1	8.81759e-06
SPBC1105.04c	Glu	1	1.56391e-05
SPBC1773.05c	Glu	1	1.44359e-05
SPAC25B8.08	Glu	1	3.03219e-06
SPAC5H10.09c	Glu	1	3.57219e-06
SPBC1703.14c	Glu	1	2.50963e-05
SPCC1827.01c	Glu	1	2.02325e-05
SPBC337.15c	Glu	1	2.34341e-05
SPCC1223.11	Glu	1	2.03162e-05
SPAC823.12	Glu	1	1.84494e-05
SPAC4F10.15c	Glu	1	1.31941e-05
SPAC4A8.07c	Glu	1	2.09046e-05
SPBC1685.03	Glu	1	1.11322e-05
SPCC16A11.15c	Glu	1	7.00483e-07
SPCC320.09	Glu	1	7.35469e-06
SPCC18B5.11c	Glu	1	1.03648e-05
SPAC23C4.11	Glu	1	1.5604e-05
SPAC688.03c	Glu	1	5.63128e-06
SPAC139.06	Glu	1	1.67829e-05
SPBC16A3.09c	Glu	1	1.16316e-05
SPAC3F10.08c	Glu	1	1.55983e-06
SPAC3A11.11c	Glu	1	1.35798e-05
SPBC3H7.05c	Glu	1	4.3655e-06
SPCC4B3.16	Glu	1	1.43636e-05
SPAC8C9.16c	Glu	1	6.7832e-06
SPCC613.08	Glu	1	2.86128e-05
SPBC1861.03	Glu	1	1.21493e-05
SPAC29B12.01	Glu	1	2.30905e-05
SPBC2G2.02	Glu	1	1.46566e-05
SPAC19G12.11	Glu	1	3.14623e-05
SPBC30B4.04c	Glu	1	1.47341e-06
SPBC16E9.12c	Glu	1	3.39223e-05
SPBC543.08	Glu	1	9.71755e-06
SPBC3B9.14c	Glu	1	2.27325e-05
SPBC1271.09	Glu	1	3.33802e-06
SPBC119.06	Glu	1	1.48913e-05
SPAC25B8.04c	Glu	1	2.08801e-05
SPCC895.07	Glu	1	6.56949e-05
SPAC22A12.14c	Glu	1	4.1654e-05
SPBC19G7.19	Glu	1	2.64493e-05
SPCP1E11.02	Glu	1	2.53873e-05
SPBC106.14c	Glu	1	2.11232e-05
SPAC26H5.02c	Glu	1	2.25412e-07
SPBC342.04	Glu	1	2.85659e-05
SPBC1778.08c	Glu	1	3.09772e-05
SPBP4H10.05c	Glu	1	3.0714e-05
SPBC2G2.01c	Glu	1	1.6903e-05
SPAC343.04c	Glu	1	8.52505e-06
SPCC1450.03	Glu	1	3.78475e-06
SPAC29B12.06c	Glu	1	2.01925e-05
SPAC1F12.05	Glu	1	6.89511e-06
[truncated: 67,728 more rows]
