# Supplementary material for: Growth-rate-dependent and nutrient-specific gene expression resource allocation in fission yeast
Source: Life Sci Alliance. 2022 Feb 28;5(5):e202101223. doi: 10.26508/lsa.202101223 (PMC8886410; doi:10.26508/lsa.202101223)
Supplement: Supplementary file 6 [file LSA-2021-01223_TableS6.xlsx]

## Sheet: TableS6
PomBaseID	primary_name	description	PomBaseIDs	sector.proteins	confident.proteins	cluster.proteins	sector.transcripts	confident.transcripts	cluster.transcripts	q.value.proteins	local_fdr.proteins	slope.proteins	intercept.proteins	p.value.proteins	r.squared.proteins	fc.proteins	median.proteins	max.proteins	min.proteins	spread.proteins	n_conditions.proteins	mean.proteins	var.proteins	cv.proteins	ssr.proteins	norm_ssr.proteins	q.value.transcripts	local_fdr.transcripts	slope.transcripts	intercept.transcripts	p.value.transcripts	r.squared.transcripts	fc.transcripts	median.transcripts	max.transcripts	min.transcripts	spread.transcripts	n_conditions.transcripts	mean.transcripts	var.transcripts	cv.transcripts	ssr.transcripts	norm_ssr.transcripts
SPBC1815.01	eno101	enolase (predicted)	SPBC1815.01	Q	0	1	R	1	2	0.484882	1	-0.0853286	0.0701373	0.54602	0.0168053	-0.44645	0.0614918	0.200078	0.0412054	0.158872	8	0.0776664	0.00223421	0.608595	0.0552714	0.13161	0.000896445	0.00381829	1.5553e+06	249884	0.000307809	0.453827	0.965666	460277	717076	233765	483311	8	458066	2.07684e+10	0.31461	3.77734e+11	0.058336
SPBC32F12.11	tdh1	glyceraldehyde-3-phosphate dehydrogenase Tdh1	SPBC32F12.11	R	0	9	R	0	4	0.0744263	0.281952	0.0556066	0.0240282	0.0371581	0.182802	0.515365	0.0326952	0.047719	0.0137871	0.0339318	8	0.0316986	9.3788e-05	0.305516	0.00179357	0.0580886	0.0709169	0.367182	641759	274497	0.079548	0.133163	0.519278	351091	662948	168008	494940	8	360132	1.61222e+10	0.352574	3.47871e+11	0.0712066
SPCC13B11.01	adh1	alcohol dehydrogenase Adh1	SPCC13B11.01	P	1	2	R	0	8	0.0043696	0.0149358	-0.0989557	0.0462592	0.000752533	0.409893	-0.94496	0.0322212	0.049677	0.00318137	0.0464956	8	0.030623	0.000134989	0.379404	0.0018292	0.0607233	0.0856897	0.384968	520273	263033	0.100976	0.117551	0.457619	298272	436745	103970	332775	8	292998	8.44587e+09	0.313658	2.63659e+11	0.0761953
SPBC14F5.04c	pgk1	phosphoglycerate kinase Pgk1 (predicted)	SPBC14F5.04c	Q	0	3	Q	0	8	0.246823	0.859578	-0.0294149	0.0285233	0.187977	0.0774272	-0.365992	0.0251946	0.055072	0.0155409	0.0395311	8	0.0259957	5.85531e-05	0.294356	0.00133771	0.0611718	0.407228	1	44220.4	224790	0.850232	0.0016565	0.057324	234003	420672	103987	316685	8	243808	6.48428e+09	0.33028	1.52916e+11	0.0697349
SPAC1F8.07c	pdc101	pyruvate decarboxylase (predicted)	SPAC1F8.07c	R	1	8	Q	0	8	0.00226863	0.00829657	0.0355785	0.0156415	0.000302012	0.454728	0.508792	0.0200475	0.0254051	0.0116786	0.0137265	8	0.0191934	1.26261e-05	0.185133	0.00019695	0.0317906	0.228038	0.866817	357902	310807	0.361822	0.0379259	0.294576	335835	520768	59116.7	461651	8	313942	1.53142e+10	0.394183	4.21618e+11	0.0899255
SPCC794.09c	tef101	translation elongation factor EF-1 alpha Ef1a-a	SPCC794.09c	R	1	8	R	1	10	0.000312728	0.000970007	0.0334105	0.0135411	1.92111e-05	0.571716	0.540254	0.019201	0.0266815	0.0125854	0.014096	8	0.0187866	1.03418e-05	0.171179	0.000108501	0.024107	0.000539038	0.00189127	179689	50781.2	0.000158234	0.484579	0.693473	73356.5	123103	58921.3	64181.6	8	80425.9	3.73391e+08	0.240262	4.45617e+09	0.0360875
SPAC9.09	met26	homocysteine methyltransferase Met26	SPAC9.09	Q	0	5	R	0	7	0.609795	1	0.0017386	0.0191483	0.906504	0.000641211	0.026873	0.0182779	0.0257724	0.00704828	0.0187241	8	0.0178337	2.42965e-05	0.276395	0.000611275	0.0602767	0.0659739	0.358604	423296	141536	0.0727888	0.138979	0.619367	200726	353280	100789	252492	8	209448	5.95169e+09	0.368336	1.44036e+11	0.0787828
SPBC19C2.07	fba1	fructose-bisphosphate aldolase Fba1	SPBC19C2.07	R	0	9	R	0	4	0.0352247	0.138128	0.0536652	0.0108436	0.0135722	0.246602	0.852128	0.015694	0.0363218	0.0105989	0.0257228	8	0.019421	6.55221e-05	0.416795	0.00114164	0.0756426	0.0299025	0.124338	751183	309129	0.0270979	0.203101	0.534261	359179	658008	183282	474727	8	382223	1.30631e+10	0.299024	2.87276e+11	0.0609684
SPCC1739.13	ssa2	Hsp70 family heat shock protein Ssa2	SPCC1739.13	R	1	9	R	1	10	0.026949	0.0993542	0.0192586	0.0107924	0.00944896	0.268769	0.422303	0.0137982	0.0202416	0.00961849	0.0106231	8	0.0139232	7.09965e-06	0.191373	0.000130932	0.035732	0.000431038	0.00132633	859324	83545.1	0.000115422	0.498595	1.21348	176044	364890	76801.5	288088	8	202970	7.33018e+09	0.421817	9.6355e+10	0.0664931
SPAC4H3.10c	pyk1	pyruvate kinase	SPAC4H3.10c	R	1	9	R	0	8	0.00222205	0.00829657	0.0391601	0.00814302	0.000293543	0.456074	0.838125	0.0119246	0.0212109	0.00828315	0.0129278	8	0.0135351	1.74426e-05	0.308564	0.000237307	0.0494842	0.0295705	0.124338	300838	98157.1	0.0267031	0.204039	0.629883	117057	219464	45946.2	173518	8	127195	1.82209e+09	0.335596	4.58102e+10	0.0731619
SPBC1604.05	pgi1	glucose-6-phosphate isomerase (predicted)	SPBC1604.05	P	1	2	Q	0	8	0.00136095	0.0047411	-0.0496064	0.0184672	0.000148542	0.487415	-1.34968	0.0105896	0.0248171	0.000612188	0.024205	8	0.0106541	3.23161e-05	0.533569	0.000335784	0.0747798	0.10817	0.558536	-55803.1	62356.7	0.135126	0.0985881	-0.310096	59739.2	78328.8	35077.5	43251.3	8	56758.6	1.60398e+08	0.223135	3.69431e+09	0.0465594
SPAC1071.10c	pma1	plasma membrane P-type proton exporting ATPase, P3-type Pma1	SPAC1071.10c	R	1	7	R	0	9	0.00613846	0.034889	0.0281287	0.00593108	0.00122898	0.38448	0.831359	0.0100583	0.0132699	0.00278552	0.0104844	8	0.00903194	1.13894e-05	0.373653	0.000164357	0.0617142	0.0490621	0.246859	308503	48400.6	0.0504667	0.162923	0.977553	88047	218880	39132.9	179747	8	110287	2.99213e+09	0.495984	6.34483e+10	0.0993024
SPAC926.04c	hsp90	Hsp90 chaperone	SPAC926.04c	R	0	9	R	1	10	0.0528116	0.193288	0.0326899	0.00379765	0.0234694	0.212262	1.12709	0.00998097	0.0202206	0.00425997	0.0159607	8	0.0108702	1.95539e-05	0.4068	0.000514584	0.0907329	8.10478e-05	0.00019254	650755	34932.4	1.13699e-05	0.591118	1.4729	99930.4	199248	40659.4	158588	8	108930	2.50719e+09	0.45967	3.80082e+10	0.0778151
SPBC56F2.12	ilv5	acetohydroxyacid reductoisomerase (predicted)	SPBC56F2.12	Q	0	4	R	1	11	0.548469	1	0.00221068	0.00912183	0.7046	0.00666095	0.0701548	0.00922297	0.0144825	0.00703574	0.00744675	8	0.00978703	3.89387e-06	0.201623	9.45651e-05	0.0432003	0.0224031	0.0967342	153345	88209.8	0.0185833	0.227011	0.413657	112715	150946	66254.1	84692.1	8	108894	5.71122e+08	0.219463	1.03892e+10	0.0406968
SPCC24B10.21	tpi1	triosephosphate isomerase	SPCC24B10.21	P	0	1	Q	0	8	0.0543493	0.193288	-0.0286261	0.0141124	0.0244201	0.209737	-0.874659	0.00920131	0.0213914	0.00192814	0.0194633	8	0.0105694	2.50468e-05	0.473504	0.000400626	0.082336	0.197451	0.708621	71158.6	106187	0.297763	0.0491592	0.182675	112735	180305	75095.1	105210	8	117262	6.18534e+08	0.212092	1.27079e+10	0.0417978
SPBC26H8.01	thi2	thiazole biosynthetic enzyme	SPBC26H8.01	R	1	9	Q	0	7	0.0014454	0.0047411	0.0559931	-5.18304e-05	0.000161802	0.483574	2.01242	0.00848984	0.0187432	0.00231068	0.0164326	8	0.00946653	3.20826e-05	0.598335	0.000434442	0.0957298	0.436136	1	15489.1	340651	0.95727	0.000133481	0.0135483	335704	532796	186142	346655	8	332148	9.96737e+09	0.300579	2.33181e+11	0.0632102
SPAC29B12.04	snz1	pyridoxal 5'-phosphate synthase (glutamine hydrolysing)	SPAC29B12.04	P	0	2	P	1	7	0.0691508	0.273385	-0.0386864	0.0119264	0.0336652	0.189174	-1.89533	0.00836825	0.0211344	0.00142396	0.0197105	8	0.00957078	3.81924e-05	0.645715	0.000832341	0.131062	0.00732555	0.0393727	-525952	205658	0.00462153	0.311157	-1.24471	119741	244046	43373	200673	8	127973	3.15865e+09	0.439169	7.94606e+10	0.0957698
SPAC26F1.06	gpm1	monomeric 2,3-bisphosphoglycerate (BPG)-dependent phosphoglycerate mutase (PGAM), Gpm1	SPAC26F1.06	R	1	9	R	1	9	0.00488915	0.0149358	0.0264275	0.00580053	0.000885554	0.401563	0.811932	0.00835334	0.0150745	0.0046197	0.0104548	8	0.00869099	7.95174e-06	0.32446	0.00013505	0.0581366	0.00087255	0.00381829	663775	120064	0.000297174	0.455493	0.906672	205713	373389	109476	263913	8	208432	4.80336e+09	0.332513	6.83413e+10	0.0545318
SPAC513.01c	eft201	translation elongation factor 2 (EF-2) Eft2,A	SPCP31B10.07;SPAC513.01c	R	1	7	R	1	10	0.000925632	0.0047411	0.0236835	0.00390358	8.95019e-05	0.509635	0.952918	0.00764279	0.0122807	0.00314731	0.00913344	8	0.0077693	6.82409e-06	0.336233	7.00279e-05	0.0468302	0.00586207	0.0302695	12020.3	5398.36	0.00349241	0.327234	0.500749	6563.47	11668.8	5360.37	6308.4	8	7249.79	2.78994e+06	0.230395	3.85441e+07	0.0372328
SPCP31B10.07	eft202	translation elongation factor 2 (EF-2) Eft2,B	SPCP31B10.07;SPAC513.01c	R	1	7	R	1	10	0.000925632	0.0047411	0.0236835	0.00390358	8.95019e-05	0.509635	0.952918	0.00764279	0.0122807	0.00314731	0.00913344	8	0.0077693	6.82409e-06	0.336233	7.00279e-05	0.0468302	0.00308817	0.0143798	29278.2	5782.1	0.00154012	0.372471	0.863338	9071.63	22708.9	6224.97	16483.9	8	10344.4	1.51722e+07	0.376548	1.8739e+08	0.0575363
SPBC660.16	gnd1	phosphogluconate dehydrogenase, decarboxylating	SPBC660.16	Q	0	8	R	1	2	0.477966	1	0.00367085	0.0061303	0.531102	0.0180748	0.164836	0.00707341	0.011924	0.00427669	0.00764726	8	0.00736295	3.91099e-06	0.268591	9.49855e-05	0.0575505	0.00672708	0.0302695	175543	67227	0.004155	0.3173	0.562887	97628.6	143407	66416.2	76990.5	8	98877.2	4.07907e+08	0.20426	8.6029e+09	0.0407848
SPCC417.08	tef3	translation elongation factor eEF3	SPCC417.08	R	1	8	Q	0	8	7.33191e-08	5.29087e-07	0.0341157	0.00254712	6.62563e-11	0.861212	1.33534	0.00690522	0.0134774	0.00410558	0.00937183	8	0.00773167	7.96547e-06	0.365033	2.4337e-05	0.0277417	0.191681	0.66539	156256	161464	0.285541	0.0516466	0.253521	181787	293301	91985.2	201316	8	176786	2.65632e+09	0.291536	5.81729e+10	0.0593178
SPBC8D2.18c	NA	adenosylhomocysteinase (predicted)	SPBC8D2.18c	Q	0	5	R	0	7	0.124458	0.559067	0.019064	0.00270223	0.0741173	0.137794	1.02829	0.00618767	0.0136422	0.00237809	0.0112641	8	0.006757	1.00077e-05	0.46818	0.00029507	0.11053	0.0314186	0.157367	306822	34650.3	0.0288974	0.198987	1.14098	97761.8	188112	35940.3	152171	8	95843.1	1.77955e+09	0.440143	4.91708e+10	0.100592
SPBC16H5.02	pfk1	6-phosphofructokinase pfk1	SPBC16H5.02	R	0	9	Q	0	8	0.033621	0.138128	0.01318	0.00349348	0.0127555	0.250433	0.722788	0.00584682	0.00818078	0.00156838	0.0066124	8	0.00548055	4.00808e-06	0.365295	6.74632e-05	0.0651601	0.320991	1	-25990.7	64626.5	0.585066	0.0137661	-0.128396	62112.3	91755.9	30760.6	60995.3	8	60125.1	2.70897e+08	0.273745	6.27949e+09	0.0573032
SPAC24C9.12c	shm1	serine hydroxymethyltransferase Shm1 (predicted)	SPAC24C9.12c	R	1	9	R	1	10	0.00555685	0.0171588	0.0182421	0.00149678	0.00107222	0.391644	1.29282	0.00469244	0.00717772	0.00103766	0.00614007	8	0.00441674	3.62202e-06	0.430897	6.70712e-05	0.0806191	0.000848786	0.00381829	291402	67610.7	0.000286767	0.457177	0.785302	113814	164619	57992.1	106626	8	112073	9.05132e+08	0.268444	1.30821e+10	0.0443721
SPBC32H8.12c	act1	actin Act1	SPBC32H8.12c	R	0	9	R	1	12	0.0300087	0.110908	0.00861983	0.0035205	0.0109709	0.259682	0.537231	0.00461179	0.00714063	0.00194112	0.00519952	8	0.00472835	1.74306e-06	0.27922	2.74848e-05	0.0482069	0.000124523	0.000548947	154300	68272.6	2.06457e-05	0.568985	0.506358	92294.1	114418	60314	54104.4	8	89047.7	2.46136e+08	0.176183	2.34015e+09	0.0236195
SPBP8B7.03c	rpl402	60S ribosomal protein L4 (predicted)	SPBP8B7.03c	R	1	7	R	1	10	5.08989e-05	0.000193439	0.0224185	0.00115196	1.41639e-06	0.660154	1.48969	0.00412833	0.00930525	0.000252979	0.00905227	8	0.00434421	4.13767e-06	0.468239	3.35714e-05	0.0579891	1.26432e-05	4.44101e-05	289645	43670.1	6.90286e-07	0.681246	0.997437	83370.6	153222	50059.8	103162	8	87674.3	8.32806e+08	0.329154	5.09334e+09	0.0353917
SPAC4F8.07c	hxk2	hexokinase 2	SPAC4F8.07c	R	1	9	R	1	10	3.92647e-05	8.09394e-05	0.0170136	0.00145287	1.00733e-06	0.670319	1.27445	0.00412687	0.00630586	0.0015076	0.00479826	8	0.00400656	2.09878e-06	0.361587	1.84724e-05	0.0466405	1.09137e-05	2.41257e-05	206572	6061.26	5.18362e-07	0.689292	1.67278	33715.8	84576.3	15009.9	69566.4	8	37606.2	3.65076e+08	0.50808	2.4958e+09	0.0577588
SPAC4A8.11c	fas2	fatty acid synthase alpha subunit Fas2	SPAC4A8.11c	R	1	8	Q	0	9	0.0260865	0.0930082	0.00474521	0.00310492	0.00902868	0.271521	0.372982	0.00385452	0.00513709	0.00223836	0.00289874	8	0.00373859	5.46859e-07	0.197801	7.83867e-06	0.03256	0.10024	0.473551	30438.4	40019.1	0.122891	0.104746	0.204812	44313.6	62496.5	26471.1	36025.4	8	44240.2	5.27435e+07	0.16416	1.02747e+09	0.0315021
SPAC926.09c	fas1	fatty acid synthase beta subunit Fas1	SPAC926.09c	R	0	9	Q	0	4	0.0347168	0.138128	0.00588649	0.00298797	0.0133108	0.247804	0.456205	0.0037322	0.00508432	0.00187525	0.00320907	8	0.00364916	8.73662e-07	0.256141	1.36475e-05	0.0440156	0.23465	0.866817	15940.6	47475.5	0.376206	0.0357542	0.0958996	48072.6	61851.9	32805.3	29046.5	8	48472.5	3.83327e+07	0.127729	8.89177e+08	0.0267467
SPAC589.10c	ubi5	ribosomal-ubiquitin fusion protein Ubi5 (predicted)	SPAC589.10c;SPAC6G10.11c;SPBC337.08c	P	1	1	R	1	10	0.0120846	0.0409127	-0.0176716	0.00612836	0.00292179	0.337314	-1.52446	0.00367256	0.00930426	0.00116898	0.00813528	8	0.00384768	5.66639e-06	0.618664	7.96059e-05	0.10082	0.00982772	0.0600786	80352.8	12319.6	0.00668548	0.289511	0.989058	22655.8	67045.9	15021.1	52024.8	8	26891	1.56012e+08	0.464486	2.05595e+09	0.0733115
SPAC6G10.11c	ubi3	ribosomal-ubiquitin fusion protein Ubi3 (predicted)	SPAC589.10c;SPAC6G10.11c;SPBC337.08c	P	1	1	R	1	10	0.0120846	0.0409127	-0.0176716	0.00612836	0.00292179	0.337314	-1.52446	0.00367256	0.00930426	0.00116898	0.00813528	8	0.00384768	5.66639e-06	0.618664	7.96059e-05	0.10082	0.00701592	0.0387987	210727	25970.8	0.00438373	0.314212	1.09792	48639.1	168438	24233.1	144204	8	57471.3	8.96482e+08	0.520979	1.25755e+10	0.0848369
SPBC337.08c	ubi4	protein modifier, ubiquitin	SPAC589.10c;SPAC6G10.11c;SPBC337.08c	P	1	1	Q	0	1	0.0120846	0.0409127	-0.0176716	0.00612836	0.00292179	0.337314	-1.52446	0.00367256	0.00930426	0.00116898	0.00813528	8	0.00384768	5.66639e-06	0.618664	7.96059e-05	0.10082	0.267033	1	-5030.45	7153.9	0.450887	0.0260834	-0.235827	6213.61	11400.5	1861.49	9539.01	8	6483.33	5.92151e+06	0.375334	1.226e+08	0.0742538
SPAC6B12.15	cpc2	ribosome-associated signalling scaffold, receptor of activated C kinase (RACK1) ortholog Cpc2	SPAC6B12.15	R	1	7	R	1	10	0.00655722	0.0409127	0.00802719	0.0025073	0.00133032	0.380286	0.648858	0.00360609	0.00609908	0.00220731	0.00389177	8	0.00375909	9.26648e-07	0.256079	1.36247e-05	0.0426926	9.97028e-06	2.41257e-05	421615	35134.3	4.4199e-07	0.693683	1.28572	86600	195332	53699.3	141633	8	96821.4	1.52569e+09	0.403424	1.0185e+10	0.0453191
SPBC14F5.05c	sam1	S-adenosylmethionine synthetase	SPBC14F5.05c	R	1	9	R	1	10	0.000123967	0.000341026	0.0117604	0.00164141	5.23285e-06	0.618286	1.03602	0.00357373	0.0059567	0.00145182	0.00450489	8	0.00354978	1.19745e-06	0.308267	1.10793e-05	0.0407688	0.00429462	0.0170642	264287	7497.8	0.00235184	0.349408	1.6819	52402.4	149098	19769.2	129329	8	56657.8	1.29495e+09	0.635137	1.68751e+10	0.0996864
SPAC9E9.09c	atd1	aldehyde dehydrogenase (predicted)	SPAC9E9.09c	R	1	7	Q	0	11	0.0108346	0.0409127	0.0165288	0.00201901	0.00251072	0.345784	1.10233	0.00354073	0.00642073	0.00189167	0.00452906	8	0.00364654	1.77139e-06	0.364985	6.70687e-05	0.0976451	0.428056	1	4675.11	88553.3	0.926263	0.000398187	0.0157138	89477.8	128462	51197.7	77264.6	8	90767.8	3.06554e+08	0.192895	7.11939e+09	0.0404168
SPAC12G12.04	mcp60	mitochondrial heat shock protein Hsp60/Mcp60	SPAC12G12.04	Q	0	9	R	1	5	0.103064	0.356987	0.00720193	0.00227219	0.0576359	0.154253	0.644472	0.00351704	0.00571361	0.00114403	0.00456958	8	0.00342953	1.66454e-06	0.376194	3.68998e-05	0.0770104	0.0211275	0.0882144	84304.1	37433.2	0.0172262	0.231768	0.505028	49159.8	75646.1	29821.5	45824.6	8	50062.2	1.4614e+08	0.241476	3.05671e+09	0.0480164
SPAC25B8.12c	NA	HAD superfamily hydrolase, unknown role	SPAC25B8.12c	Q	0	10	R	1	9	0.219995	0.859578	-0.00567009	0.00465684	0.160518	0.0874901	-0.446895	0.00349898	0.00547687	0.00143924	0.00403763	8	0.00338998	1.65657e-06	0.379671	4.35088e-05	0.0845986	0.000134737	0.000548947	36705.2	5452.68	2.289e-05	0.565042	1.00485	10007.7	19452.2	5633.06	13819.2	8	10942.5	1.30029e+07	0.329535	1.34568e+08	0.0460919
SPCC1020.06c	tal1	transaldolase (predicted)	SPCC1020.06c	P	1	3	Q	0	7	0.00155243	0.0047411	-0.00889955	0.00489715	0.000179615	0.478847	-0.749495	0.0034332	0.00555623	0.00251824	0.00303798	8	0.00376758	9.34554e-07	0.25659	1.11847e-05	0.0385942	0.295866	1	8224.02	23653.9	0.520027	0.0190585	0.0991342	23543	32041.7	16396.8	15645	8	24324.8	1.83392e+07	0.176052	4.51691e+08	0.0379878
SPCC1223.02	nmt1	4-amino-5-hydroxymethyl-2-methylpyrimidine phosphate synthase Nmt1	SPCC1223.02	R	1	7	Q	0	4	3.96479e-06	1.43676e-05	0.0280167	-0.000126103	3.15942e-08	0.758136	2.06187	0.00337315	0.00918913	0.00132963	0.0078595	8	0.00427496	6.51495e-06	0.597068	3.24921e-05	0.0579735	0.101183	0.473551	532036	383849	0.12436	0.103974	0.344245	447597	682884	309277	373607	8	467199	1.12669e+10	0.227195	3.16517e+11	0.0523563
SPAC23C11.05	ipp1	inorganic pyrophosphatase Ipp1 (predicted)	SPAC23C11.05	Q	0	2	R	1	9	0.183893	0.66986	-0.00430168	0.00424508	0.124998	0.103641	-0.358491	0.00336433	0.00554894	0.00182859	0.00372035	8	0.00341619	1.01225e-06	0.294511	2.07656e-05	0.0579965	0.012362	0.0647892	95769.8	34850	0.00883117	0.272857	0.583778	44604.8	81753.6	28396.3	53357.3	8	48167.7	1.90706e+08	0.286699	3.17147e+09	0.0508331
SPBC4F6.04	rpl2502	60S ribosomal protein L25 (predicted)	SPBC4F6.04	R	1	7	R	1	10	0.0142918	0.0420083	0.0078049	0.00179716	0.00373466	0.323413	0.788932	0.00330119	0.00476912	0.00175539	0.00301373	8	0.00320613	1.00243e-06	0.312282	1.65356e-05	0.0551444	0.000292753	0.000943392	52467.2	8166.6	6.64838e-05	0.522254	0.98151	13837.3	29448.2	9246.32	20201.9	8	15075.1	2.70853e+07	0.345227	3.26746e+08	0.0521334
SPAC821.10c	sod1	superoxide dismutase Sod1	SPAC821.10c	P	1	1	Q	0	7	0.0283068	0.0993542	-0.0127597	0.00485383	0.0101147	0.264636	-1.30206	0.003173	0.0085089	0.00175072	0.00675818	8	0.00378039	3.82549e-06	0.517377	5.87018e-05	0.0881174	0.187907	0.66539	-49916.9	37415.1	0.277707	0.0533095	-0.500377	35362.2	67058.3	18573.8	48484.4	8	37787.8	1.93919e+08	0.368518	5.7414e+09	0.0871825
SPCC330.06c	pmp20	thioredoxin-related chaperone Pmp20 (predicted)	SPCC330.06c	Q	0	3	Q	0	10	0.59995	1	-0.000855058	0.00406364	0.869922	0.00124617	-0.0651824	0.00315883	0.00657685	0.000485395	0.00609145	8	0.00307872	2.56097e-06	0.519796	7.60311e-05	0.12314	0.1178	0.558536	44778.8	21702.4	0.150372	0.0916853	0.472695	25434	42423.6	3566.66	38857	8	24767.5	1.1149e+08	0.42632	2.57751e+09	0.0891232
SPAC17A5.03	rpl301	60S ribosomal protein L3	SPAC17A5.03;SPAPB8E5.06c	R	1	7	R	1	10	0.000513488	0.00149791	0.0130326	0.00155519	4.07648e-05	0.542353	1.11387	0.00304645	0.00588679	0.000534552	0.00535224	8	0.00295988	1.4145e-06	0.401816	1.85963e-05	0.0633448	5.18437e-05	0.000154959	91876.5	9771.54	5.50494e-06	0.616566	1.17025	22048.3	43809.5	12608.7	31200.7	8	24012.1	8.20006e+07	0.377119	6.81145e+08	0.0472565
SPAPB8E5.06c	rpl302	60S ribosomal protein L3	SPAC17A5.03;SPAPB8E5.06c	R	1	7	R	0	9	0.000513488	0.00149791	0.0130326	0.00155519	4.07648e-05	0.542353	1.11387	0.00304645	0.00588679	0.000534552	0.00535224	8	0.00295988	1.4145e-06	0.401816	1.85963e-05	0.0633448	0.0821926	0.384968	16605.8	11676	0.0957366	0.121035	0.351646	13187.4	22815.6	8280.74	14534.8	8	13923.1	1.48076e+07	0.276379	2.59833e+08	0.0503364
SPAC8E11.02c	rad24	14-3-3 protein Rad24	SPAC8E11.02c	R	1	9	R	1	10	0.000464732	0.00149791	0.00980512	0.00202575	3.51531e-05	0.548281	0.841276	0.00303893	0.00513336	0.00168584	0.00344752	8	0.00314265	6.51363e-07	0.256813	1.02776e-05	0.0443529	4.11235e-05	0.000136902	87248.4	21990.2	3.93988e-06	0.627782	0.746193	32340.6	56532.8	26726.4	29806.4	8	35441.5	8.2837e+07	0.256803	5.85629e+08	0.0296874
SPAC144.03	ade2	adenylosuccinate synthetase Ade2	SPAC144.03	P	1	2	P	0	11	0.000123713	0.000341026	-0.0158613	0.00511335	5.21604e-06	0.618395	-1.74036	0.00300513	0.0057926	0.000606811	0.00518578	8	0.00293534	2.21624e-06	0.507167	2.0144e-05	0.0664794	0.0755363	0.367182	-31509.1	32706.1	0.0860716	0.128	-0.337842	25249.6	38288.5	15701.3	22587.2	8	25432.8	3.29408e+07	0.22567	8.77599e+08	0.0506438
SPBC24C6.04	put2	delta-1-pyrroline-5-carboxylate dehydrogenase Put2 (predicted)	SPBC24C6.04	R	0	9	Q	0	8	0.0303693	0.110908	0.00618665	0.00187474	0.0111524	0.258679	0.662208	0.00299188	0.00447714	0.00146533	0.00301182	8	0.00286605	7.10799e-07	0.294165	1.42323e-05	0.0572304	0.294095	1	14183	24480.1	0.515617	0.0194603	0.159913	26035.3	38333.3	14490.5	23842.8	8	26793.7	5.49519e+07	0.276667	1.31513e+09	0.0588468
SPBC17G9.11c	pyr1	pyruvate carboxylase Pyr1	SPBC17G9.11c	P	1	6	P	1	7	0.0239389	0.0682547	-0.0101111	0.00477194	0.00794429	0.279223	-0.931818	0.00297864	0.00517851	0.00118165	0.00399686	8	0.00312113	1.31358e-06	0.367212	3.42425e-05	0.0815159	0.00246437	0.012462	-149145	83817.2	0.00116081	0.387484	-0.728182	57896.4	85091.6	35898.8	49192.8	8	57869.7	2.36326e+08	0.265647	4.56245e+09	0.0507481
SPAC3H5.12c	rpl501	60S ribosomal protein L5 (predicted)	SPBC11C11.09c;SPAC3H5.12c	R	1	7	R	1	10	0.00412668	0.0149358	0.0135596	0.00127516	0.000694726	0.413945	1.2293	0.00292935	0.00676568	0.00135902	0.00540667	8	0.00335154	2.46047e-06	0.468021	3.37759e-05	0.0753931	0.000140474	0.000548947	219696	37385.2	2.41999e-05	0.562902	0.937008	63166.5	124178	40758.4	83419.3	8	70011.2	5.29015e+08	0.328524	4.86306e+09	0.0433071
SPBC11C11.09c	rpl502	60S ribosomal protein L5	SPBC11C11.09c;SPAC3H5.12c	R	1	7	R	1	10	0.00412668	0.0149358	0.0135596	0.00127516	0.000694726	0.413945	1.2293	0.00292935	0.00676568	0.00135902	0.00540667	8	0.00335154	2.46047e-06	0.468021	3.37759e-05	0.0753931	0.000168138	0.000591134	213641	17431.4	3.09756e-05	0.553286	1.29538	41202.2	103610	24439.1	79171	8	47299.3	4.7358e+08	0.460089	4.78154e+09	0.0635625
SPAC2C4.16c	rps801	40S ribosomal protein S8 (predicted)	SPAC521.05;SPAC2C4.16c	R	1	7	R	1	10	8.64507e-05	0.000281675	0.0128168	0.000964438	3.05985e-06	0.636047	1.33187	0.00289372	0.0048759	0.000642068	0.00423383	8	0.00279711	1.1484e-06	0.383121	1.21965e-05	0.054285	2.80023e-06	5.42379e-06	250589	20061.7	3.9211e-08	0.753403	1.30402	49339.3	106717	29159.7	77557.6	8	54579.5	4.71503e+08	0.397844	2.66688e+09	0.0411381
SPAC521.05	rps802	40S ribosomal protein S8 (predicted)	SPAC521.05;SPAC2C4.16c	R	1	7	R	0	10	8.64507e-05	0.000281675	0.0128168	0.000964438	3.05985e-06	0.636047	1.33187	0.00289372	0.0048759	0.000642068	0.00423383	8	0.00279711	1.1484e-06	0.383121	1.21965e-05	0.054285	0.0645988	0.358604	59243.5	31383.2	0.0709383	0.140666	0.441351	38886.2	79406	28858.1	50547.9	8	41458.6	1.50185e+08	0.295596	2.78211e+09	0.0553152
SPBC2G5.05	NA	transketolase (predicted)	SPBC2G5.05	Q	0	9	Q	0	7	0.316252	1	0.00588132	0.00211415	0.268298	0.0553824	0.588849	0.00285979	0.00727209	0.00173364	0.00553845	8	0.00356386	2.91373e-06	0.478965	7.65514e-05	0.10674	0.188217	0.66539	51810.5	75502.4	0.278346	0.0531716	0.186651	80788	122673	65136.1	57536.6	8	85892	2.47408e+08	0.183128	6.20219e+09	0.039865
SPBC428.02c	eca39	branched chain amino acid aminotransferase Eca39	SPBC428.02c	P	1	2	P	0	7	0.00310699	0.0101119	-0.0196819	0.00600358	0.000467812	0.433634	-1.9351	0.0028236	0.0070358	0.000971415	0.00606438	8	0.00317559	3.14785e-06	0.558704	6.56485e-05	0.110933	0.093299	0.473551	-168061	54190.7	0.112293	0.110617	-1.73967	43380.2	118469	15428.6	103041	8	54508.6	9.3163e+08	0.55996	2.94658e+10	0.13692
SPCC576.03c	tpx1	thioredoxin peroxidase Tpx1	SPCC576.03c	Q	0	3	Q	0	3	0.323029	1	-0.00490045	0.00371197	0.276791	0.0535076	-0.493846	0.00275933	0.00895716	0.0018059	0.00715125	8	0.00331005	2.58512e-06	0.485741	5.51178e-05	0.0975176	0.33233	1	-54407.2	50507.7	0.616021	0.0116261	-0.385441	47511	169599	19238.9	150360	8	55901	1.24761e+09	0.631857	3.26525e+10	0.140544
SPBC28F2.03	ppi1	cyclophilin family peptidyl-prolyl cis-trans isomerase Cyp2	SPBC28F2.03	R	0	1	R	0	10	0.0955803	0.356987	0.00533229	0.00193772	0.0519207	0.161071	0.584347	0.00274027	0.00462374	0.00189592	0.00272782	8	0.00294022	5.80898e-07	0.259221	1.92156e-05	0.0648216	0.0651366	0.358604	95218.5	43899.7	0.07166	0.140003	0.490965	55674.8	131125	35502.4	95622.6	8	61015.4	4.08541e+08	0.331267	7.22641e+09	0.0605751
SPBC1709.05	sks2	Hsp70 family heat shock protein, ribosome associated Sks2	SPBC1709.05	R	1	9	R	1	10	1.22753e-05	6.96213e-05	0.0254837	-0.000491559	1.71939e-07	0.718478	2.29514	0.00271392	0.00844467	0.00081092	0.00763375	8	0.00347955	5.99995e-06	0.703965	3.30174e-05	0.0717994	1.72318e-05	4.71068e-05	335867	64295.1	1.08906e-06	0.668018	0.878657	100904	207886	76530.9	131355	8	109583	9.98981e+08	0.288427	7.27411e+09	0.0338391
SPBC215.08c	arg4	arginine specific carbamoyl-phosphate synthase Arg4	SPBC215.08c	P	0	6	P	0	11	0.0490542	0.173502	-0.00966792	0.00471298	0.0212068	0.218687	-0.888925	0.00261544	0.00535504	0.000888164	0.00446688	8	0.0029449	1.75374e-06	0.449689	4.33298e-05	0.0971842	0.0680396	0.367182	-85755.6	52117.8	0.0755864	0.136509	-0.655383	35823.8	70110.4	10661.5	59448.9	8	38499	2.96639e+08	0.447368	6.03589e+09	0.087739
SPBC18E5.04	rpl1001	60S ribosomal protein L10	SPBC18E5.04	R	1	7	R	1	10	0.0210154	0.0639524	0.0105157	0.00171163	0.00652537	0.290948	0.959176	0.00251551	0.00442753	0.000676398	0.00375113	8	0.0025981	1.32574e-06	0.443173	3.49669e-05	0.0989566	0.00158931	0.0059336	156351	28418	0.000651718	0.417168	0.904276	46179.9	114292	32563.8	81728.4	8	51227.3	3.11722e+08	0.344653	4.43154e+09	0.0564999
SPAC26A3.04	rpl2002	60S ribosomal protein L20 (predicted)	SPAC3A12.10;SPAC26A3.04	R	1	7	R	1	10	0.000436296	0.00114475	0.00824469	0.000911016	3.2111e-05	0.551867	1.15164	0.00248285	0.00381378	0.000927461	0.00288632	8	0.00229903	6.67583e-07	0.355392	7.16208e-06	0.0506113	0.00640611	0.0302695	96694.4	20875.4	0.00390353	0.320883	0.819918	33438.5	76840.2	23285.6	53554.6	8	38143.1	2.12894e+08	0.38253	2.56755e+09	0.0577584
SPAC3A12.10	rpl2001	60S ribosomal protein L20a (predicted)	SPAC3A12.10;SPAC26A3.04	R	1	7	R	1	10	0.000436296	0.00114475	0.00824469	0.000911016	3.2111e-05	0.551867	1.15164	0.00248285	0.00381378	0.000927461	0.00288632	8	0.00229903	6.67583e-07	0.355392	7.16208e-06	0.0506113	5.91222e-06	1.17581e-05	190837	14538.4	1.81242e-07	0.717148	1.32636	37772.6	79511.4	18817.5	60693.9	8	41581.7	2.94159e+08	0.412467	1.86378e+09	0.0451405
SPAC24H6.07	rps901	40S ribosomal protein S9	SPAC24H6.07	R	1	7	R	1	10	0.01581	0.0568872	0.00667757	0.00119553	0.00434792	0.314685	0.911753	0.00247635	0.00415051	0.000727994	0.00342251	8	0.0023506	7.71524e-07	0.373677	1.26e-05	0.0656566	0.000311481	0.000943392	183748	20377.3	7.28331e-05	0.518415	1.14988	44289.6	108147	24616.8	83530.2	8	48676.8	3.7631e+08	0.398521	4.06969e+09	0.0569811
SPAC22H12.04c	rps102	40S ribosomal protein S3a (predicted)	SPAC22H12.04c	R	1	7	R	1	10	0.000493361	0.00149791	0.00840745	0.00122245	3.83822e-05	0.544772	1.01557	0.00238937	0.0044655	0.000377305	0.00408819	8	0.00237731	8.13846e-07	0.379477	7.66409e-06	0.050631	3.7281e-06	5.87583e-06	395603	26716.4	8.00075e-08	0.737119	1.3791	81225.6	175161	43547.1	131614	8	86743.3	1.29969e+09	0.415608	7.242e+09	0.0426546
SPAC144.11	rps1102	40S ribosomal protein S11 (predicted)	SPAC31G5.03;SPAC144.11	R	1	7	R	1	10	0.0148641	0.0420083	0.00640537	0.00146055	0.00396612	0.319972	0.79361	0.00236865	0.00354629	0.000881168	0.00266512	8	0.00220666	6.34102e-07	0.360865	1.13141e-05	0.0662748	0.0039957	0.0170642	75951.8	14826.8	0.0021381	0.35466	0.86903	22397.6	55586.6	16289.9	39296.7	8	26579.3	1.05788e+08	0.386968	1.36198e+09	0.060369
SPAC31G5.03	rps1101	40S ribosomal protein S11 (predicted)	SPAC31G5.03;SPAC144.11	R	1	7	R	1	10	0.0148641	0.0420083	0.00640537	0.00146055	0.00396612	0.319972	0.79361	0.00236865	0.00354629	0.000881168	0.00266512	8	0.00220666	6.34102e-07	0.360865	1.13141e-05	0.0662748	0.0012724	0.0059336	164878	16976.8	0.000486291	0.431732	1.18593	37882.4	100462	24491.8	75970.2	8	45070	4.46725e+08	0.468956	4.64284e+09	0.0657319
SPAC1006.07	tif1	translation initiation factor eIF4A tif1	SPAC1006.07	R	1	9	R	1	9	0.000678214	0.00246544	0.00626135	0.0014611	5.90201e-05	0.527222	0.782571	0.00230786	0.00357767	0.000928389	0.00264928	8	0.00229516	4.80546e-07	0.302034	4.56161e-06	0.0404594	0.000352859	0.00115665	171741	33620.7	8.6877e-05	0.510913	0.867643	52980.9	91501.8	32821.2	58680.6	8	53512.5	2.67134e+08	0.305428	3.66357e+09	0.0491778
SPAC110.04c	pss1	heat shock protein Pss1	SPAC110.04c	R	1	8	R	1	10	3.93781e-05	8.09394e-05	0.00777607	0.00115342	1.013e-06	0.670154	1.0056	0.00230294	0.00456718	0.00145335	0.00311384	8	0.00239555	5.09023e-07	0.297827	3.86167e-06	0.0356661	6.02555e-06	1.3308e-05	165399	15646.8	1.88368e-07	0.71617	1.22649	36180.5	71778.2	22177.2	49601	8	37991.7	2.05229e+08	0.377078	1.40678e+09	0.0429237
SPBC18H10.12c	rpl701	RNase MRP subunit, ribosomal protein L7-like Rpl701	SPBC18H10.12c	R	1	7	R	1	10	0.000381569	0.00114475	0.00702958	0.00131735	2.60692e-05	0.560024	0.889151	0.00227483	0.00359411	0.000549538	0.00304457	8	0.00220196	5.05657e-07	0.322938	5.03732e-06	0.0443162	2.14445e-05	6.60204e-05	290887	23735	1.51039e-06	0.658203	1.29536	60062	140903	35820.8	105082	8	66761.9	7.77483e+08	0.417654	5.7013e+09	0.0491734
SPBP16F5.03c	tra1	SAGA complex phosphatidylinositol pseudokinase Tra1	SPBP16F5.03c	P	1	2	Q	0	2	0.00665666	0.0409127	-0.0155981	0.00500022	0.00135442	0.379333	-1.75885	0.00225151	0.00533417	8.07939e-06	0.00532609	8	0.00245893	2.70335e-06	0.668661	5.16537e-05	0.12708	0.131347	0.558536	-3256.71	4581.03	0.172982	0.0827086	-0.238731	4135.12	6551.91	2856.51	3695.41	8	4233.02	731621	0.202066	1.52628e+07	0.0401272
SPBC428.05c	arg12	argininosuccinate synthase Arg12	SPBC428.05c	P	0	5	P	1	7	0.0785544	0.326619	-0.00650525	0.0033397	0.0399614	0.178094	-0.82557	0.00224755	0.00491053	0.00107619	0.00383434	8	0.0024922	1.30809e-06	0.458919	2.53407e-05	0.087821	0.00614437	0.0302695	-134019	69749.3	0.00370342	0.323892	-0.80984	49668.5	87905.1	25634.2	62270.9	8	48747.3	3.48787e+08	0.383115	4.86482e+09	0.0622093
SPAC24C9.06c	aco1	aconitate hydratase Aco1 (predicted)	SPAC24C9.06c	P	1	2	P	0	4	0.0213155	0.0639524	-0.00643091	0.00334763	0.00666514	0.289692	-0.809603	0.00223707	0.004141	0.000987905	0.00315309	8	0.0022312	8.22986e-07	0.40659	1.31575e-05	0.0706839	0.0591337	0.276474	-51239.5	48776.9	0.063737	0.147673	-0.374093	41339.7	60766.7	24289.3	36477.4	8	40609.1	1.01157e+08	0.247671	1.96622e+09	0.047475
SPAC1F7.13c	rpl801	60S ribosomal protein L8/L2 (predicted)	SPBC839.04;SPBC2F12.07c;SPAC1F7.13c	R	1	8	R	1	10	0.00295301	0.0101119	0.00797921	0.00123628	0.000435064	0.437183	0.983809	0.00223507	0.00532759	0.000406332	0.00492126	8	0.00230273	1.07301e-06	0.44984	1.06351e-05	0.0615744	0.0013346	0.0059336	298048	28324.8	0.000516961	0.428717	1.22432	63568.3	168119	40290.1	127829	8	78484.4	1.44918e+09	0.48504	1.53593e+10	0.0686553
SPBC2F12.07c	rpl802	60S ribosomal protein L8/L2 (predicted)	SPBC839.04;SPBC2F12.07c;SPAC1F7.13c	R	1	8	R	1	9	0.00295301	0.0101119	0.00797921	0.00123628	0.000435064	0.437183	0.983809	0.00223507	0.00532759	0.000406332	0.00492126	8	0.00230273	1.07301e-06	0.44984	1.06351e-05	0.0615744	0.000316694	0.00115665	109800	10730	7.46157e-05	0.517393	1.21103	21951.7	50350.3	11321.6	39028.7	8	23450.8	1.02363e+08	0.431432	1.45915e+09	0.0708211
SPBC839.04	rpl803	60S ribosomal protein L8/L2 (predicted)	SPBC839.04;SPBC2F12.07c;SPAC1F7.13c	R	1	8	R	0	9	0.00295301	0.0101119	0.00797921	0.00123628	0.000435064	0.437183	0.983809	0.00223507	0.00532759	0.000406332	0.00492126	8	0.00230273	1.07301e-06	0.44984	1.06351e-05	0.0615744	0.0453141	0.236857	50850.2	23964.9	0.0457277	0.169344	0.482871	30488.2	57315.3	19090.4	38224.9	8	31478.2	9.12285e+07	0.303427	1.64572e+09	0.0560325
SPCC794.12c	mae2	malic enzyme, malate dehydrogenase (oxaloacetate decarboxylating), Mae2	SPCC794.12c	Q	0	1	Q	0	4	0.573579	1	-0.00401493	0.00162111	0.780249	0.00361283	-1.18216	0.00223045	0.0140273	0.000744417	0.0132829	8	0.00416835	1.56987e-05	0.950535	0.000576838	0.250516	0.342943	1	-29299.6	30666.7	0.645961	0.00976455	-0.334576	25663.3	83155.1	9669.54	73485.6	8	31512.3	4.97008e+08	0.707459	1.12961e+10	0.146641
SPBC3B8.03	lys9	saccharopine dehydrogenase	SPBC3B8.03	Q	0	5	P	1	11	0.322046	1	-0.00268385	0.00260436	0.275548	0.0537777	-0.365684	0.00216295	0.00370122	0.00130684	0.00239438	8	0.00243676	6.76562e-07	0.337553	1.64447e-05	0.0723558	0.0185517	0.0864861	-98654.1	63475.7	0.0145603	0.242248	-0.608005	43660.3	69174.3	26122.1	43052.2	8	46125.7	1.85885e+08	0.295583	3.95016e+09	0.0592429
SPBC16G5.14c	rps3	40S ribosomal protein S3 (predicted)	SPBC16G5.14c	R	1	7	R	1	10	9.47738e-05	0.000281675	0.00833759	0.001138	3.50382e-06	0.631639	1.04715	0.00216292	0.00363017	0.000749336	0.00288083	8	0.00219669	5.83842e-07	0.347839	5.26022e-06	0.0453946	2.38993e-05	7.46532e-05	385026	39118	1.76476e-06	0.653434	1.19238	81469.5	180989	51382.5	129606	8	91403.9	1.19799e+09	0.37867	1.0202e+10	0.0480451
SPBC16D10.11c	rps1801	40S ribosomal protein S18 (predicted)	SPCC1259.01c;SPBC16D10.11c	R	1	9	R	1	10	4.82242e-05	0.000193439	0.0114189	0.000706935	1.31725e-06	0.662343	1.4157	0.0021549	0.00359755	0.000746245	0.0028513	8	0.00211487	6.55504e-07	0.382828	8.62499e-06	0.0603765	0.000160799	0.000591134	64092.3	8053.73	2.91181e-05	0.555713	1.0883	16403.6	38422	10718.5	27703.5	8	18068.3	4.69846e+07	0.379369	4.26131e+08	0.0496738
SPCC1259.01c	rps1802	40S ribosomal protein S18 (predicted)	SPCC1259.01c;SPBC16D10.11c	R	1	9	R	1	10	4.82242e-05	0.000193439	0.0114189	0.000706935	1.31725e-06	0.662343	1.4157	0.0021549	0.00359755	0.000746245	0.0028513	8	0.00211487	6.55504e-07	0.382828	8.62499e-06	0.0603765	0.000231042	0.000875217	189393	19390.3	4.79034e-05	0.535812	1.18868	42624.3	109940	22772	87167.7	8	48317.1	3.96701e+08	0.412221	4.03208e+09	0.0571394
SPAC664.11	ssc1	mitochondrial (2Fe-2S) cluster assembly chaperone Ssc1	SPAC664.11	R	1	9	R	1	10	0.0119847	0.0409127	0.0101208	0.001197	0.00288764	0.337974	1.11827	0.00215311	0.00442315	0.000774237	0.00364892	8	0.00237451	1.12755e-06	0.447193	2.6034e-05	0.0934263	2.09349e-05	6.60204e-05	171421	37612.9	1.45783e-06	0.65928	0.812087	62286.7	94607.5	38900	55707.4	8	61716.3	2.46297e+08	0.25429	1.97049e+09	0.0312723
SPBC119.10	asn1	asparagine synthetase	SPBC119.10	P	1	6	P	0	11	0.0258951	0.0930082	-0.00896897	0.00363729	0.00893688	0.272139	-1.17397	0.00207946	0.00410868	0.000678085	0.00343059	8	0.00220642	1.3059e-06	0.517925	2.79165e-05	0.104115	0.0706749	0.367182	-118251	63315.9	0.0792118	0.13344	-0.778341	43769.1	95194.2	18785.6	76408.6	8	49837.3	5.42892e+08	0.467523	1.17827e+10	0.0946977
SPBC19F8.08	rps401	40S ribosomal protein S4 (predicted)	SPBC19F8.08	R	1	7	R	1	10	0.00994203	0.0409127	0.00538044	0.00117707	0.00223747	0.35216	0.813518	0.00207215	0.00379803	0.000722817	0.00307521	8	0.00201923	4.86963e-07	0.345591	6.91004e-06	0.0566014	6.41395e-06	1.53238e-05	209380	20938.1	2.11806e-07	0.713177	1.2	47777.8	100082	28621.6	71460.4	8	51868.2	3.84036e+08	0.37782	2.28774e+09	0.0400935
SPBC25D12.04	suc22	ribonucleotide reductase small subunit Suc22	SPBC25D12.04	P	1	2	Q	0	7	5.19425e-06	1.84857e-05	-0.00958687	0.00300585	4.6939e-08	0.749391	-1.83443	0.00205176	0.00302024	0.000497031	0.00252321	8	0.00179223	6.23054e-07	0.440422	3.98805e-06	0.0484461	0.277493	1	-6810.33	16916.5	0.475332	0.0234143	-0.128538	14954.3	23123.4	9712.2	13411.2	8	15251.9	1.13548e+07	0.220936	2.51006e+08	0.0451639
SPCC576.08c	rps2	40S ribosomal protein S2 (predicted)	SPCC576.08c	R	1	7	R	1	10	0.000959976	0.0047411	0.00706264	0.00118777	9.36659e-05	0.507678	0.942873	0.00201034	0.00354361	0.000591201	0.00295241	8	0.00202533	3.77787e-07	0.303478	6.27643e-06	0.0537814	0.0018101	0.00665827	342276	42991.2	0.00077757	0.408226	1.08852	81021.5	216242	54019.2	162222	8	94418.7	1.92016e+09	0.464099	2.20356e+10	0.068356
SPBC530.10c	anc1	mitochondrial carrier, ATP:ADP antiporter Anc1	SPBC530.10c	P	1	2	Q	0	12	0.0202874	0.0639524	-0.00752431	0.00338897	0.00619428	0.294027	-0.998662	0.00200973	0.0037442	0.000635644	0.00310855	8	0.0021745	1.05845e-06	0.473125	1.76381e-05	0.0839728	0.131827	0.558536	36459.8	26605.9	0.173809	0.0824044	0.341013	30532.6	41755.5	8612.84	33142.7	8	28108.5	7.91161e+07	0.316442	1.92065e+09	0.0677888
SPBC215.05	gpd1	glycerol-3-phosphate dehydrogenase Gpd1	SPBC215.05	Q	0	2	Q	0	3	0.105253	0.356987	-0.00924038	0.00296536	0.0593722	0.152313	-1.75527	0.00200107	0.00617669	0.00123046	0.00494624	8	0.00269891	2.45221e-06	0.580217	6.1659e-05	0.126498	0.177406	0.66539	-123971	88163.7	0.256545	0.0580956	-0.534603	60755.2	130526	22256.9	108269	8	71873	1.4477e+09	0.529387	3.23312e+10	0.108772
SPAC22A12.15c	bip1	ER heat shock protein BiP	SPAC22A12.15c	Q	0	10	R	1	12	0.433553	1	-0.00082271	0.00194134	0.443979	0.0268781	-0.135766	0.001957	0.00254071	0.0014276	0.00111311	8	0.00200494	9.24669e-08	0.151667	3.17967e-06	0.0386689	0.000825078	0.00381829	147080	19627.4	0.000276549	0.458886	1.0584	41729.9	75995.1	25776.9	50218.2	8	43899.9	2.59365e+08	0.366852	3.30987e+09	0.0569788
SPAC56E4.04c	cut6	acetyl-CoA/biotin carboxylase	SPAC56E4.04c	R	1	7	Q	0	4	0.0142219	0.0420083	0.00345097	0.00146769	0.00370707	0.323836	0.521469	0.00194904	0.00283669	0.00116253	0.00167416	8	0.00198197	2.05925e-07	0.228959	3.22648e-06	0.039404	0.185919	0.66539	27005.6	39129.7	0.273629	0.0541974	0.187624	43271.3	55915.5	21743.8	34171.7	8	41576.7	7.08626e+07	0.202469	1.65139e+09	0.0424959
SPBC2G2.04c	mmf1	mitochondrial matrix protein, YjgF family protein Mmf1, reactive intermediate imine deaminase A homolog Mmf1	SPBC2G2.04c	P	1	6	P	0	7	2.90859e-05	6.96213e-05	-0.0122074	0.00374706	5.76358e-07	0.686337	-1.91144	0.00194219	0.00424202	0.000710518	0.0035315	8	0.00206118	9.49294e-07	0.472699	8.83674e-06	0.0627051	0.0352558	0.171293	-130288	57155.1	0.0333838	0.189714	-1.0392	32837.6	88977.3	20580.5	68396.8	8	41339.6	4.8974e+08	0.535324	9.40725e+09	0.102009
SPAC26H5.10c	tif51	translation elongation and termination factor eIF5A (predicted)	SPAC26H5.10c	Q	0	5	Q	0	8	0.486364	1	0.00144746	0.00167313	0.54927	0.016537	0.229725	0.00193975	0.00365018	0.000995893	0.00265429	8	0.00219146	6.02071e-07	0.35407	1.6167e-05	0.0797725	0.27379	1	41527.2	31048.9	0.466597	0.0243432	0.334196	39079.2	72799	16966.6	55832.3	8	42575.5	3.64974e+08	0.448715	8.96814e+09	0.0967082
SPCC622.12c	gdh1	NADP-specific glutamate dehydrogenase Gdh1 (predicted)	SPCC622.12c	Q	0	8	Q	0	4	0.436445	1	0.00094619	0.00185599	0.449234	0.026272	0.142077	0.00191219	0.00265701	0.000960037	0.00169697	8	0.00189687	1.73345e-07	0.219492	4.30546e-06	0.0475603	0.101369	0.473551	37414.3	35280.2	0.124652	0.103822	0.274484	38817.2	63462.2	25516.2	37945.9	8	40168.9	7.69532e+07	0.218385	1.56783e+09	0.042858
SPAC227.18	lys3	saccharopine dehydrogenase Lys3	SPAC227.18	P	1	6	P	1	11	0.0139789	0.0420083	-0.00854306	0.00348974	0.00361215	0.325315	-1.1606	0.00187171	0.00426709	0.000794534	0.00347256	8	0.00212151	1.03354e-06	0.479203	1.964e-05	0.0908235	0.0213196	0.0967342	-89280.5	44613.2	0.0174305	0.231029	-0.857885	27065.3	45794.3	9303.76	36490.5	8	27081.8	1.1037e+08	0.387925	3.44251e+09	0.0941959
SPAPB1E7.12	rps602	40S ribosomal protein S6	SPAPB1E7.12	R	1	7	R	1	10	0.000286682	0.000970007	0.0102362	0.000564161	1.69399e-05	0.576449	1.4626	0.00186613	0.00460347	0.000216566	0.0043869	8	0.00183403	7.79288e-07	0.481329	9.98953e-06	0.0749268	6.03148e-05	0.000162466	264038	22700.2	6.94106e-06	0.608603	1.27133	56270.8	134518	31518.2	103000	8	63064.5	7.09254e+08	0.422295	5.81749e+09	0.0525842
SPAC29A4.02c	NA	translation elongation factor EF-1 gamma subunit	SPAC29A4.02c	R	1	7	R	1	10	0.00371076	0.012354	0.00382524	0.00131486	0.000600257	0.421293	0.607617	0.00184991	0.00257978	0.000881961	0.00169782	8	0.00182809	1.93909e-07	0.240881	2.60802e-06	0.0384088	6.8191e-05	0.000162466	136641	14095.6	8.50309e-06	0.6015	1.18503	34622.2	65960.9	18760.6	47200.3	8	38348	1.8122e+08	0.351043	1.605e+09	0.045422
SPAC328.10c	rps502	40S ribosomal protein S5 (predicted)	SPAC328.10c	R	1	9	R	1	10	2.36871e-05	6.96213e-05	0.0110557	0.000418082	4.1421e-07	0.695454	1.59731	0.00183317	0.00389687	0.000493623	0.00340325	8	0.00190035	7.93354e-07	0.468706	6.94501e-06	0.0602942	1.84253e-06	3.99126e-06	77171.2	5917.11	1.67437e-08	0.771538	1.32348	15388.8	33037.9	8955.81	24082.1	8	16786.4	3.95228e+07	0.374511	2.28816e+08	0.0391792
SPCC18.14c	rpp0	60S acidic ribosomal protein Rpp0 (predicted)	SPCC18.14c	R	1	9	R	1	10	0.0125985	0.0409127	0.00751473	0.000852147	0.00310132	0.333958	1.13897	0.0017947	0.00408468	0.000464391	0.00362029	8	0.00193499	1.13159e-06	0.54975	1.46135e-05	0.0858954	0.00111674	0.00499076	301348	45100.5	0.000410979	0.439953	1.00113	84667.5	212522	52299.4	160223	8	91508.3	1.24763e+09	0.385995	1.49994e+10	0.05819
SPCC1322.04	fyu1	UTP-glucose-1-phosphate uridylyltransferase Fyu1	SPCC1322.04	Q	0	1	Q	0	3	0.624341	1	0.000121633	0.00142189	0.964066	9.43741e-05	0.0253378	0.00177594	0.0041321	0.00067719	0.00345491	8	0.00196535	5.89466e-07	0.390652	2.03388e-05	0.099769	0.360076	1	-14802.8	27370.3	0.69639	0.00705462	-0.176575	27709.6	55848.4	11466.4	44381.9	8	31427.2	1.39079e+08	0.375253	4.0018e+09	0.0875174
SPBC8D2.06	irs1	cytoplasmic isoleucine-tRNA ligase Irs1 (predicted)	SPBC8D2.06	Q	0	4	Q	0	11	0.312403	1	-0.00163024	0.0020828	0.263549	0.0564616	-0.266051	0.00175347	0.00277336	0.000759228	0.00201413	8	0.00175551	2.28932e-07	0.272553	5.76273e-06	0.0594544	0.282578	1	-8326.74	25611.1	0.487474	0.0221667	-0.102537	23750.2	28102	15466.3	12635.7	8	22904.3	1.35302e+07	0.160596	3.96855e+08	0.0378157
SPAC26A3.07c	rpl1101	60S ribosomal protein L11 (predicted)	SPBC17G9.10;SPAC26A3.07c	R	1	7	R	1	10	0.0174334	0.0568872	0.00568974	0.00109147	0.00499161	0.306683	0.877627	0.00172929	0.00373084	0.00106715	0.00266369	8	0.00195632	5.92562e-07	0.393483	9.49608e-06	0.0684863	5.7564e-05	0.000162466	100887	18875.8	6.4508e-06	0.611136	0.889949	30298.1	56962.7	20896.5	36066.2	8	32725.6	9.61236e+07	0.29959	8.40335e+08	0.0385133
SPBC17G9.10	rpl1102	60S ribosomal protein L11 (predicted)	SPBC17G9.10;SPAC26A3.07c	R	1	7	R	1	10	0.0174334	0.0568872	0.00568974	0.00109147	0.00499161	0.306683	0.877627	0.00172929	0.00373084	0.00106715	0.00266369	8	0.00195632	5.92562e-07	0.393483	9.49608e-06	0.0684863	0.000943311	0.00381829	117087	18211	0.000329181	0.450633	0.981887	31959.1	73887.9	21742.3	52145.6	8	36348.8	2.20756e+08	0.408758	2.16858e+09	0.0557019
SPBC1105.02c	lys4	homocitrate synthase	SPBC1105.02c	Q	0	9	P	0	11	0.410344	1	0.00277196	0.00115515	0.403671	0.0319046	0.529354	0.00171063	0.00411854	0.000642521	0.00347602	8	0.0020351	1.15973e-06	0.529166	3.02521e-05	0.117507	0.0929175	0.473551	-65039.8	45929.8	0.111722	0.11095	-0.539393	35858.6	67820.1	17231.2	50588.8	8	37228.6	1.90912e+08	0.371141	4.39821e+09	0.0774521
SPBC215.09c	erg10	acetyl-CoA C-acetyltransferase Erg10 (predicted)	SPBC215.09c	R	0	8	R	1	9	0.0708851	0.281952	0.00175847	0.00142563	0.0347964	0.187043	0.312266	0.00170302	0.00208927	0.000988006	0.00110126	8	0.00169644	8.89579e-08	0.175814	1.74388e-06	0.0338448	0.00256678	0.012462	48695.5	11764.6	0.00122156	0.384799	0.766096	14647.1	26302.2	10319.8	15982.5	8	16331.4	2.26172e+07	0.291203	4.91902e+08	0.0590457
SPAC6F12.13c	fps1	geranyltranstransferase Fps1	SPAC6F12.13c	P	1	2	R	1	10	0.0149539	0.0420083	-0.00508242	0.00243642	0.00400333	0.319436	-0.910796	0.00166607	0.00291783	0.000929516	0.00198831	8	0.0017632	4.0369e-07	0.360349	7.14076e-06	0.0658937	0.022079	0.0967342	15039.3	9310.05	0.018235	0.2282	0.390092	11334.1	19107.3	7709.45	11397.8	8	11818.1	6.38508e+06	0.213813	9.92569e+07	0.0366526
SPAC3C7.14c	obr1	NAD(P)H dehydrogenase (quinone) (predicted)	SPAC3C7.14c	Q	0	3	Q	0	5	0.607588	1	-0.00127322	0.00168277	0.898146	0.000761599	-0.256046	0.00166388	0.0157278	0.00073706	0.0149908	8	0.00276647	1.04037e-05	1.16592	0.000275972	0.261083	0.417093	1	-35119.1	34957.5	0.885566	0.000962632	-0.354862	29638.9	348107	22552.2	325555	8	60126.7	6.34752e+09	1.32506	1.66084e+11	0.294692
SPAC3H5.05c	rps1401	40S ribosomal protein S14 (predicted)	SPBC18H10.13;SPAC3H5.05c	R	1	7	Q	0	9	3.02038e-05	6.96213e-05	0.00726582	0.000561126	6.15487e-07	0.684492	1.32026	0.00166256	0.00345492	0.000535641	0.00291928	8	0.00159882	4.79805e-07	0.433245	3.1574e-06	0.0483213	0.181337	0.66539	19945.3	7200.18	0.26436	0.0562756	0.587088	10323.5	23117	2430.98	20686	8	10669.4	4.13252e+07	0.602516	8.65612e+08	0.119893
SPBC18H10.13	rps1402	40S ribosomal protein S14 (predicted)	SPBC18H10.13;SPAC3H5.05c	R	1	7	R	1	10	3.02038e-05	6.96213e-05	0.00726582	0.000561126	6.15487e-07	0.684492	1.32026	0.00166256	0.00345492	0.000535641	0.00291928	8	0.00159882	4.79805e-07	0.433245	3.1574e-06	0.0483213	0.000109929	0.000371715	121993	5557	1.74247e-05	0.575392	1.53412	18808.4	58229.9	10316.5	47913.4	8	24026	1.49367e+08	0.508681	1.425e+09	0.0683122
SPAC24H6.04	hxk1	hexokinase 1	SPAC24H6.04	Q	0	5	Q	0	6	0.489579	1	0.00136236	0.00137699	0.556382	0.0159598	0.258456	0.00165304	0.00397794	0.0007321	0.00324584	8	0.00175475	5.86622e-07	0.436479	1.48487e-05	0.0954775	0.331849	1	4549.06	16533.3	0.614686	0.0117138	0.0792721	16824.9	27547	12219.4	15327.6	8	17148.1	9.81885e+06	0.182732	2.26542e+08	0.0381619
SPAC1783.08c	rpl1502	60S ribosomal protein L15b (predicted)	SPAC1783.08c	R	1	7	R	1	10	0.00752156	0.0409127	0.00573038	0.000930065	0.00157004	0.371439	0.960602	0.00164388	0.0032589	0.000465113	0.00279379	8	0.00175044	4.68592e-07	0.391066	7.21018e-06	0.0666957	2.39987e-06	4.24685e-06	178492	15165.6	2.88808e-08	0.760077	1.27679	35540.2	70258.9	19645.2	50613.7	8	37704.2	1.89253e+08	0.364865	1.30488e+09	0.0416551
SPAC14C4.14	atp1	F1-FO ATP synthase alpha subunit	SPAC14C4.14	Q	0	6	Q	0	12	0.380345	1	0.00144205	0.00135857	0.356047	0.0388303	0.274698	0.00163091	0.0023574	0.000347195	0.00201021	8	0.00151799	2.74291e-07	0.345015	6.67898e-06	0.0740217	0.423699	1	-2290.53	31306	0.909902	0.000595269	-0.0221934	29476.7	32334.7	13130.9	19203.8	8	27325.4	3.56475e+07	0.218498	1.14293e+09	0.0537917
SPAC1565.08	cdc48	AAA family ATPase involved in ubiquitin-mediated protein degradation Cdc48	SPAC1565.08	Q	0	3	Q	0	5	0.253847	0.859578	-0.000917426	0.00170643	0.195568	0.0749262	-0.175437	0.00162925	0.00236246	0.00136283	0.000999637	8	0.00168337	5.3282e-08	0.137123	1.34835e-06	0.0299912	0.243798	0.866817	28501.1	42712.2	0.396614	0.0328586	0.181971	45546.8	77905.6	22802.4	55103.2	8	47751	1.39191e+08	0.247072	3.1023e+09	0.0507144
SPAC4A8.04	isp6	vacuolar serine protease Isp6	SPAC4A8.04	P	0	1	P	1	4	0.064883	0.273385	-0.0114195	0.00291844	0.0309409	0.194603	-2.84183	0.00160414	0.00753555	0.000117831	0.00741772	8	0.00208021	4.14066e-06	0.978198	7.00286e-05	0.174905	0.00023391	0.000943392	-81942.3	27695.1	4.87148e-05	0.535126	-1.5959	13247.4	32249.9	3279.36	28970.5	8	14724.2	7.82862e+07	0.600912	7.56857e+08	0.0812357
SPCC1450.04	tef5	translation elongation factor EF-1 beta subunit, guanyl-nucleotide exchange factor (eEF1B)	SPCC1450.04	R	1	8	R	1	10	2.98323e-08	1.16806e-07	0.00772362	0.000706087	1.34793e-11	0.879811	1.24265	0.00159143	0.003082	0.000942541	0.00213946	8	0.0017802	3.47599e-07	0.331184	1.05739e-06	0.0251142	3.61911e-05	0.000115309	182948	21280.5	3.29723e-06	0.633623	1.12646	47320.9	96864.3	28620.3	68244	8	51543.7	3.33052e+08	0.354063	2.51113e+09	0.04227
SPAC17G8.06c	NA	dihydroxy-acid dehydratase (predicted)	SPAC17G8.06c	P	0	6	Q	0	11	0.0951494	0.356987	-0.00468289	0.00258825	0.0516015	0.161473	-0.744965	0.00156297	0.00424681	0.00086905	0.00337776	8	0.00185544	7.58096e-07	0.469262	1.47762e-05	0.0900756	0.306002	1	-21275.2	38437	0.545699	0.016832	-0.181088	35593	57499.4	14690	42809.4	8	37014.6	1.46301e+08	0.326776	3.43051e+09	0.0687984
SPBC4F6.18c	arf1	ADP-ribosylation factor, Arf family Arf1	SPBC4F6.18c	P	1	2	R	0	12	0.00459515	0.0149358	-0.00825323	0.0024622	0.000808638	0.406226	-2.02249	0.00155412	0.0027905	0.000380296	0.0024102	8	0.00157687	5.4392e-07	0.467704	1.29187e-05	0.0991027	0.0363791	0.171293	19304.2	14287	0.0347343	0.187158	0.337041	16123.3	25005.4	12011.2	12994.2	8	17858.3	1.2772e+07	0.20012	2.10001e+08	0.0352812
SPCPB16A4.03c	ade10	bifunctional IMP cyclohydrolase/phosphoribosylaminoimidazolecarboxamideformyltransferase	SPCPB16A4.03c	R	1	9	Q	0	7	0.0150566	0.0420083	0.00851716	0.000190324	0.00404617	0.318825	1.74068	0.00155387	0.00295439	7.86028e-05	0.00287579	8	0.00152943	8.56697e-07	0.605181	2.01101e-05	0.127483	0.391163	1	10329.5	25278.1	0.795141	0.00312972	0.11551	28515	65252.6	19917	45335.6	8	31869.1	1.61278e+08	0.39849	4.40972e+09	0.0905957
SPAP7G5.04c	lys1	aminoadipate-semialdehyde dehydrogenase	SPAP7G5.04c	Q	0	6	P	0	11	0.179295	0.66986	-0.00257107	0.00200098	0.120731	0.105899	-0.477503	0.00153596	0.00284856	0.000705515	0.00214305	8	0.00165873	3.06306e-07	0.333658	7.24166e-06	0.0705367	0.0374453	0.171293	-48428.3	38011.1	0.0360372	0.184781	-0.472519	27640.3	41822	17172.1	24649.8	8	28828.7	5.30881e+07	0.25274	1.34256e+09	0.0552603
SPAC26A3.05	chc1	clathrin heavy chain Chc1 (predicted)	SPAC26A3.05	R	0	7	R	0	1	0.0334253	0.138128	0.00205019	0.0013192	0.0126575	0.250908	0.378095	0.00153399	0.0018112	0.000929965	0.000881233	8	0.0014904	5.45059e-08	0.156645	1.62828e-06	0.0372248	0.0376399	0.171293	14566.3	17732.1	0.0362771	0.184353	0.219405	19381	23772.2	15125.8	8646.42	8	19882.6	6.11302e+06	0.124353	1.21807e+08	0.0241344
SPBP8B7.05c	nce103	carbonic anhydrase (predicted)	SPBP8B7.05c	P	1	6	Q	0	7	0.00711812	0.0409127	-0.00783863	0.00269783	0.00146809	0.375037	-1.54503	0.00153304	0.00434982	0.000716523	0.0036333	8	0.00172	9.71449e-07	0.573035	1.32856e-05	0.0921368	0.369208	1	20561.7	22294.2	0.72439	0.00576427	0.243061	25420	77011.5	7769.26	69242.2	8	29872.6	3.71085e+08	0.644858	9.46198e+09	0.141576
SPAC56E4.03	NA	aromatic aminotransferase (predicted)	SPAC56E4.03	P	1	6	P	0	11	0.0219239	0.0639524	-0.0114748	0.00374042	0.0069546	0.287167	-1.70484	0.00152102	0.00450508	0.00018449	0.00432059	8	0.00195146	2.02991e-06	0.730096	4.24091e-05	0.145092	0.0759169	0.367182	-122272	50502.9	0.0866184	0.127586	-1.14052	29775.7	94284.9	14352.8	79932	8	40493.1	6.95097e+08	0.651091	1.32645e+10	0.123662
SPBC29A3.04	rpl8	60S ribosomal protein L7a/L8 (predicted)	SPBC29A3.04	R	1	7	R	1	10	0.00399096	0.0149358	0.00500942	0.000892886	0.000663547	0.416262	0.913962	0.00147628	0.00289668	0.000151547	0.00274513	8	0.00145738	3.8235e-07	0.424284	4.56609e-06	0.0637485	0.000113539	0.000371715	383462	37311.7	1.82487e-05	0.573655	1.21309	87763.1	214139	51452.4	162687	8	99023.8	1.57886e+09	0.401265	1.41799e+10	0.0522841
SPAC3A11.07	nde1	external mitochondrial NADH dehydrogenase (ubiquinone) Nde1/Nde2 (predicted)	SPAC3A11.07	Q	0	6	Q	0	12	0.491827	1	-0.00214628	0.0025846	0.56141	0.0155599	-0.284569	0.00147376	0.00463816	0.000254547	0.00438361	8	0.00183938	1.513e-06	0.668726	3.7816e-05	0.145358	0.108101	0.558536	44488.9	14268.3	0.13502	0.0986391	0.637326	19680.6	48422.5	3523.49	44899	8	20524.6	1.1317e+08	0.51831	2.34678e+09	0.10262
SPCC576.09	rps20	40S ribosomal protein S20 (predicted)	SPCC576.09	Q	0	4	R	1	10	0.379638	1	0.00240358	0.000893276	0.35498	0.0389995	0.575105	0.0014737	0.00291744	0.000663406	0.00225403	8	0.00163349	6.78527e-07	0.504275	1.84714e-05	0.114395	0.00404037	0.0170642	228166	16817.5	0.00216941	0.353861	1.34104	45662.6	162654	28722.1	133932	8	55940.3	9.56204e+08	0.552778	1.23343e+10	0.0863186
SPBC27.08c	sua1	sulfate adenylyltransferase	SPBC27.08c	R	1	9	Q	0	8	0.00899607	0.0409127	0.008735	0.000228935	0.00196458	0.359296	1.70252	0.00145485	0.00411092	0.000647706	0.00346322	8	0.00189462	1.05495e-06	0.542118	1.76543e-05	0.0964217	0.119925	0.558536	-56877.1	43185.3	0.153827	0.0902237	-0.492389	40459.5	72316.2	21079.9	51236.3	8	39776.3	1.31273e+08	0.288048	4.2326e+09	0.0711134
SPAC7D4.07c	trx1	cytosolic thioredoxin Trx1	SPAC7D4.07c	Q	0	3	R	1	10	0.125621	0.559067	-0.002457	0.00184992	0.0750103	0.13701	-0.49758	0.00145266	0.0023145	0.000141069	0.00217343	8	0.00141814	2.45092e-07	0.349097	4.93382e-06	0.0680997	0.0185157	0.0864861	51497.8	13106.5	0.0145244	0.242402	0.741646	22472.2	41518.2	8891.57	32626.6	8	20974.7	5.71053e+07	0.360281	1.07547e+09	0.067979
SPAPB1E7.07	glt1	glutamate synthase Glt1	SPAPB1E7.07	Q	0	4	Q	0	11	0.167132	0.621072	0.00477123	0.000473891	0.109712	0.112134	1.20326	0.00144715	0.00389308	0.000418894	0.00347419	8	0.00151169	8.79427e-07	0.620351	2.33878e-05	0.139093	0.192656	0.66539	25061.7	16691.6	0.287586	0.0512215	0.367638	19607.6	45767.6	13081.7	32685.9	8	21297.1	6.25706e+07	0.37142	1.50956e+09	0.0793191
SPAC6F6.07c	rps13	40S ribosomal protein S13	SPAC6F6.07c	R	1	9	R	1	10	0.000318601	0.000970007	0.00676189	0.000325136	1.97484e-05	0.570672	1.51451	0.0014388	0.00237378	0.000266368	0.00210741	8	0.00137163	3.74694e-07	0.446276	4.46332e-06	0.0669677	0.000689754	0.00256776	338081	23807.7	0.000218981	0.469767	1.36104	63199.6	208236	39141.5	169095	8	77735.5	1.61893e+09	0.5176	1.67396e+10	0.0723645
SPAC1834.02	aro1	pentafunctional aromatic polypeptide Aro1 (predicted)	SPAC1834.02	Q	0	4	P	0	2	0.622644	1	5.38675e-05	0.00160778	0.957122	0.000134405	0.010001	0.00143699	0.00236724	0.000858972	0.00150827	8	0.0015208	1.12393e-07	0.220444	2.8009e-06	0.0478464	0.0323088	0.164438	-22603.3	26479.4	0.0299217	0.196754	-0.29369	22581.4	28814.6	13144.9	15669.7	8	22524.3	1.51632e+07	0.17288	2.70637e+08	0.0317552
SPAC23H4.06	gln1	glutamate-ammonia ligase Gln1	SPAC23H4.06	Q	0	5	Q	0	9	0.330021	1	0.00193029	0.00132764	0.285733	0.0516065	0.358084	0.00143399	0.00262128	0.000313763	0.00230751	8	0.00147753	3.73598e-07	0.413681	8.88485e-06	0.0877123	0.378476	1	5756.47	9656.28	0.753644	0.00456937	0.164162	10988.4	22822.6	2742.12	20080.5	8	12446.4	3.67682e+07	0.487184	9.36666e+08	0.106911
SPAC20G4.06c	adf1	actin depolymerizing factor, cofilin	SPAC20G4.06c	Q	0	1	R	1	12	0.206407	0.66986	-0.0022281	0.00173663	0.147118	0.0930947	-0.476627	0.00142179	0.00306002	0.000766875	0.00229315	8	0.00156773	3.2863e-07	0.365664	6.27517e-06	0.0694727	3.46646e-05	0.000115309	45117.6	10289.3	3.09837e-06	0.635643	0.793534	17435.3	27110.6	12579.3	14531.3	8	17638.6	1.56556e+07	0.224322	1.514e+08	0.0303299
SPAC22A12.04c	rps2201	40S ribosomal protein S15a (predicted)	SPAC5D6.01;SPAC22A12.04c	R	1	7	R	1	10	0.00632526	0.0409127	0.00414927	0.000979531	0.00127466	0.382551	0.777055	0.0014186	0.00228883	0.000682403	0.00160643	8	0.00148939	2.09041e-07	0.306979	3.60557e-06	0.0554309	0.000953168	0.00381829	170511	6471.64	0.000333765	0.449973	1.59613	30148	101880	13879.5	88000.2	8	34158	4.01697e+08	0.586756	4.61128e+09	0.0864353
SPAC5D6.01	rps2202	40S ribosomal protein S15a (predicted)	SPAC5D6.01;SPAC22A12.04c	R	1	7	R	1	9	0.00632526	0.0409127	0.00414927	0.000979531	0.00127466	0.382551	0.777055	0.0014186	0.00228883	0.000682403	0.00160643	8	0.00148939	2.09041e-07	0.306979	3.60557e-06	0.0554309	0.00200674	0.00840651	25087	4370.76	0.000894164	0.401065	0.925285	6991.19	13341.5	4180.99	9160.47	8	7368.91	6.70711e+06	0.351451	1.21949e+08	0.0651566
SPAC57A7.04c	pabp	major poly(A) binding protein Pabp/Pab1	SPAC57A7.04c	R	1	9	R	0	9	0.0011467	0.0047411	0.0074365	0.000591186	0.000117697	0.497738	1.3072	0.00139994	0.00278814	0.000412488	0.00237565	8	0.00150503	5.50934e-07	0.493178	7.24079e-06	0.0777354	0.0560913	0.276474	44700.4	39168.5	0.0596232	0.152037	0.292328	45634.2	74333.3	33375.9	40957.4	8	47748.4	8.26158e+07	0.190359	1.446e+09	0.0346256
SPBC1685.10	rps27	40S ribosomal protein S27 (predicted)	SPBC1685.10	Q	0	7	R	1	10	0.197232	0.66986	0.00240648	0.000978403	0.137849	0.097297	0.539016	0.00138524	0.00247467	0.000384258	0.00209041	8	0.00133961	3.23147e-07	0.424347	6.97155e-06	0.0856954	0.00337499	0.0170642	138321	17770.9	0.00172407	0.366393	1.0773	34390.2	100512	23648.4	76863.9	8	40925.8	3.09237e+08	0.429683	4.29308e+09	0.069608
SPAC10F6.01c	sir1	sulfite reductase beta subunit Sir1	SPAC10F6.01c	R	1	9	Q	0	9	0.000824198	0.00444199	0.00413516	0.000843765	7.74596e-05	0.515807	0.847346	0.0013804	0.00231547	0.000643069	0.00167241	8	0.00146023	2.07376e-07	0.31186	2.08274e-06	0.0429704	0.323131	1	12130.5	22151.5	0.590829	0.0133504	0.151814	23939.9	49421.9	13961.2	35460.8	8	24818	6.72692e+07	0.330477	1.41105e+09	0.0658078
SPAC664.05	rpl13	60S ribosomal protein L13 (predicted)	SPAC664.05	R	1	9	R	1	10	7.77717e-05	0.000281675	0.00861294	-9.67872e-05	2.6355e-06	0.640845	2.16197	0.00133616	0.00264484	0.000109097	0.00253574	8	0.0012176	4.21501e-07	0.533205	5.39448e-06	0.0829358	0.00350836	0.0170642	240216	49214.5	0.00180983	0.363763	0.845364	77532.6	193629	48387.8	145242	8	86501	1.00131e+09	0.365816	1.30955e+10	0.0575191
SPAC26F1.07	NA	NADPH-dependent aldo-keto reductase (predicted)	SPAC26F1.07	P	0	3	Q	0	1	0.0586099	0.235805	-0.0027118	0.00166239	0.0269903	0.203356	-0.647917	0.00131971	0.0025335	0.00106727	0.00146623	8	0.00149565	1.63006e-07	0.269942	3.73803e-06	0.0562033	0.366019	1	9045.61	15407.6	0.714519	0.00620242	0.161871	17653.2	40720.9	7203.59	33517.3	8	19530.4	6.88634e+07	0.424897	1.70111e+09	0.0918178
SPAC3C7.11c	cnx1	calnexin Cnx1	SPAC3C7.11c	Q	0	5	R	1	10	0.619445	1	-5.90371e-05	0.0013004	0.944203	0.000227741	-0.0137131	0.00130891	0.00191111	0.000857841	0.00105327	8	0.00137324	7.89755e-08	0.204644	1.98531e-06	0.0446107	0.000348981	0.00115665	54799.5	21859.6	8.55096e-05	0.511592	0.546546	28725.2	41028.2	22121.1	18907.1	8	30087.2	2.77171e+07	0.174982	3.71989e+08	0.0278712
SPCC622.18	rpl6	60S ribosomal protein L6 (predicted)	SPCC622.18	R	1	9	R	1	10	3.24431e-05	6.96213e-05	0.0101417	0.000271096	7.00937e-07	0.680811	1.6975	0.00130712	0.00289358	3.97649e-05	0.00285381	8	0.00150538	7.42109e-07	0.572254	6.25688e-06	0.0722447	7.05799e-05	0.000162466	262331	30251.2	9.02979e-06	0.599373	1.13072	59620.8	132955	36454.5	96500.1	8	66877.9	6.34683e+08	0.376701	5.96843e+09	0.050225
SPBC1703.07	acl1	ATP citrate synthase subunit 1 (predicted)	SPBC1703.07	Q	0	5	Q	0	11	0.333212	1	0.00151326	0.00105795	0.289877	0.0507497	0.353306	0.00129858	0.00198666	0.000228355	0.00175831	8	0.00126508	2.59582e-07	0.402735	5.55765e-06	0.0810214	0.315313	1	-13007.2	34064.4	0.56995	0.0148959	-0.121512	29784.9	38232.5	18164	20068.4	8	27747.8	4.19844e+07	0.233515	1.45178e+09	0.0597027
SPAC19A8.15	trp2	tryptophan synthase (predicted)	SPAC19A8.15	Q	0	5	Q	0	12	0.136374	0.559067	0.00314794	0.00102376	0.0835026	0.129985	0.631291	0.00129679	0.00248379	0.000394404	0.00208938	8	0.00134679	3.42565e-07	0.434584	8.60608e-06	0.0947058	0.323085	1	-16837.8	39056.3	0.590703	0.0133593	-0.138277	33187.3	49186.6	15001.6	34185	8	31656.8	9.16308e+07	0.302381	2.71685e+09	0.0715876
SPCC1183.08c	rpl101	60S ribosomal protein L10a	SPCC1183.08c	R	1	8	R	1	10	0.000346643	0.000970007	0.0062627	0.000613274	2.24531e-05	0.565781	1.21004	0.00129585	0.00311538	0.00025504	0.00286034	8	0.00133226	3.77021e-07	0.460888	3.90573e-06	0.0644965	8.21237e-05	0.00019254	315557	17981.3	1.16331e-05	0.590289	1.4494	57660.8	158617	31173.7	127443	8	65607.7	1.06847e+09	0.498226	8.96785e+09	0.0627569
SPCC132.04c	gdh2	NAD-dependent glutamate dehydrogenase Gdh2	SPCC132.04c	Q	0	5	Q	0	7	0.414272	1	0.00464391	0.000576476	0.41027	0.0310336	1.09435	0.00128936	0.00582577	0.000104145	0.00572162	8	0.00192391	2.98141e-06	0.897481	8.73702e-05	0.211236	0.406489	1	-14473.8	22832.5	0.847632	0.00171517	-0.210157	21995.6	98049.9	2991.64	95058.3	8	27863.6	6.5771e+08	0.920408	1.58209e+10	0.196268
SPAC3A12.18	zwf1	glucose-6-phosphate 1-dehydrogenase Zwf1	SPAC3A12.18	P	1	3	P	0	5	0.00430599	0.0149358	-0.00467807	0.00180859	0.000737141	0.410943	-1.26791	0.00128178	0.0025297	0.000699467	0.00183023	8	0.00131886	2.25526e-07	0.36008	4.07031e-06	0.0665099	0.0329719	0.164438	-39866.9	20961.4	0.0306899	0.195126	-0.798331	17958	30680.5	11125.3	19555.3	8	18498.2	3.14991e+07	0.303403	8.50658e+08	0.0685521
SPBC25H2.02	trs1	cytoplasmic threonine-tRNA ligase Trs1 (predicted)	SPBC25H2.02	Q	0	7	Q	0	11	0.628861	1	1.5126e-05	0.00130952	0.982872	2.14306e-05	0.00345924	0.00126231	0.00161245	0.000675666	0.000936787	8	0.00123258	5.37366e-08	0.18807	1.38523e-06	0.0415163	0.145503	0.66539	9536.17	16869.4	0.197499	0.0743073	0.156332	17716.2	24187.1	12347.6	11839.5	8	17540.3	6.89952e+06	0.149752	1.46995e+08	0.0300529
SPCC1827.06c	NA	aspartate semialdehyde dehydrogenase (predicted)	SPCC1827.06c	Q	0	10	Q	0	12	0.314954	1	0.00259848	0.00121708	0.26669	0.0557452	0.485136	0.00125907	0.00314969	0.000153174	0.00299651	8	0.00152695	5.84911e-07	0.500863	1.48401e-05	0.109689	0.277609	1	21416.5	26481.2	0.475608	0.0233854	0.216374	29310.1	46677.6	12327.6	34350	8	30957	1.14283e+08	0.345328	2.48539e+09	0.0700182
SPAC6G10.08	idp1	isocitrate dehydrogenase Idp1 (predicted)	SPAC6G10.08	Q	0	5	Q	0	7	0.190941	0.66986	-0.00296518	0.00190792	0.1317	0.100252	-0.607976	0.0012558	0.00282943	0.000505968	0.00232346	8	0.00145448	4.50409e-07	0.461419	1.02388e-05	0.0956506	0.149138	0.66539	-30802.2	33282.8	0.203858	0.0723148	-0.322395	24368.1	39281.9	12271	27010.9	8	25150.6	5.18571e+07	0.286322	1.57927e+09	0.0686991
SPAC1002.09c	dld1	dihydrolipoamide dehydrogenase Dld1	SPAC1002.09c	P	0	2	P	0	11	0.0388158	0.146465	-0.00413904	0.00174948	0.01547	0.238481	-1.1002	0.00123076	0.00315399	0.000317588	0.0028364	8	0.00133738	4.59813e-07	0.507031	7.09812e-06	0.0866139	0.0669328	0.367182	-25741.4	33467.2	0.0740828	0.137825	-0.26084	29676.6	38476.1	22293.7	16182.3	8	29388.8	2.35956e+07	0.165285	5.37839e+08	0.0343096
SPBC1703.13c	NA	mitochondrial carrier, inorganic phosphate/copper (predicted)	SPBC1703.13c	P	0	6	Q	0	12	0.0849348	0.356987	-0.00283945	0.00160442	0.0443325	0.171358	-0.722813	0.00121742	0.00181918	0.00028218	0.001537	8	0.00115989	2.3419e-07	0.417221	5.05881e-06	0.0843099	0.189293	0.66539	17700.6	11304.8	0.28057	0.0526952	0.380389	13635.5	24310.4	2754.6	21555.8	8	13891.8	3.38992e+07	0.419118	7.30822e+08	0.0846096
SPAPJ698.02c	rps002	40S ribosomal protein S0B	SPAPJ698.02c	R	1	9	R	1	10	2.30854e-06	1.30177e-05	0.0120235	-0.000121104	1.57661e-08	0.772769	2.14396	0.00121576	0.0032713	0.00043081	0.00284049	8	0.00160951	8.84967e-07	0.584479	5.51567e-06	0.063442	9.48476e-05	0.000344679	185000	28394.7	1.41269e-05	0.583191	0.988517	48770.4	104652	30574.3	74078	8	54407.1	3.92812e+08	0.364281	3.17386e+09	0.0450205
SPAC22A12.16	acl2	ATP-citrate synthase subunit 2 (predicted)	SPAC22A12.16	Q	0	4	Q	0	11	0.436453	1	-0.000932987	0.00137904	0.449249	0.0262702	-0.225887	0.00120498	0.00248808	0.000798031	0.00169005	8	0.00129261	1.8762e-07	0.335098	4.18643e-06	0.0688218	0.436883	1	986.533	35019.9	0.960182	0.000115893	0.00841563	34140.5	43437.2	20310.2	23127	8	33082.9	4.29321e+07	0.198056	1.08952e+09	0.0433796
SPAC23H4.10c	thi4	bifunctional thiamine-phosphate dipyrophosphorylase/hydroxyethylthiazole kinase	SPAC23H4.10c	R	1	9	R	1	10	0.000276048	0.000970007	0.00512911	0.000539097	1.60615e-05	0.578436	1.17598	0.00119977	0.00174476	0.000235281	0.00150948	8	0.00115716	1.88268e-07	0.374969	2.48777e-06	0.059263	0.00013377	0.000548947	59062.1	8368.25	2.26728e-05	0.565408	1.0285	13960.4	29122.1	9379.72	19742.3	8	15669	3.22119e+07	0.362216	3.47901e+08	0.0517559
SPAC22G7.06c	ura1	carbamoyl-phosphate synthase (glutamine hydrolyzing), aspartate carbamoyltransferase Ura1	SPAC22G7.06c	R	1	7	R	0	9	7.20087e-07	2.03426e-06	0.00431075	0.000653618	3.51163e-09	0.801472	0.994612	0.00117328	0.00192632	0.000731202	0.00119512	8	0.00123424	1.30498e-07	0.292688	5.97252e-07	0.0272241	0.0313933	0.157367	21028.7	24727.6	0.0288683	0.199052	0.226262	28157.3	40393.9	22189	18204.9	8	28475.3	1.44657e+07	0.133568	2.30879e+08	0.0232005
SPCC777.09c	arg1	acetylornithine aminotransferase	SPCC777.09c	Q	0	5	P	0	7	0.259855	0.859578	-0.00278392	0.00183509	0.202203	0.0728264	-0.589189	0.00116823	0.00256617	0.000313016	0.00225315	8	0.00125523	5.66763e-07	0.599759	1.28028e-05	0.123937	0.0688338	0.367182	-92241.8	48547.6	0.0766723	0.135574	-0.797219	27861.3	77137.1	11256.4	65880.7	8	33902.6	3.4793e+08	0.550191	7.03922e+09	0.107597
SPBC1289.03c	spi1	Ran GTPase Spi1	SPBC1289.03c	Q	0	2	R	1	10	0.541456	1	-0.000424451	0.00119613	0.684953	0.00762458	-0.112441	0.00116693	0.00187384	0.000847114	0.00102673	8	0.00128279	1.10865e-07	0.259562	3.04253e-06	0.0591199	9.52283e-05	0.000344679	81892.2	10030.4	1.42053e-05	0.582987	1.10099	21430.8	42952.3	14245.6	28706.7	8	23746.1	7.60989e+07	0.367364	6.22435e+08	0.04568
SPAC959.08	rpl2102	60S ribosomal protein L21 (predicted)	SPAC959.08	R	0	7	R	1	10	0.0562273	0.235805	0.00256593	0.000653716	0.0255496	0.206857	0.741167	0.00116567	0.00183914	0.000401459	0.00143768	8	0.00108739	1.77775e-07	0.387747	3.2756e-06	0.0723653	0.00010237	0.000344679	147700	10746.4	1.57207e-05	0.579234	1.34675	29982.6	78286.3	16090	62196.3	8	34032.3	2.17465e+08	0.433314	2.05621e+09	0.0579314
SPAC9E9.03	leu2	3-isopropylmalate dehydratase Leu2	SPAC9E9.03	R	0	9	Q	0	11	0.0591308	0.235805	0.00384717	0.000425956	0.0273105	0.202602	1.15066	0.00115342	0.00233949	0.000211474	0.00212802	8	0.00113564	4.09086e-07	0.563206	7.55844e-06	0.105256	0.163443	0.66539	34618.5	23695.1	0.229778	0.0648552	0.359512	27014.8	51088.8	18600.9	32487.9	8	30023.3	8.71425e+07	0.310926	2.24217e+09	0.0685722
SPCC364.07	ser3	D-3 phosphoglycerate dehydrogenase Ser3 (predicted)	SPCC364.07	R	0	9	Q	0	10	0.052127	0.193288	0.00480967	0.000436579	0.0230528	0.213399	1.246	0.00114236	0.00257948	0.000158096	0.00242138	8	0.00124975	5.526e-07	0.594814	1.1064e-05	0.115719	0.3174	1	10807.6	20251.6	0.575477	0.0144761	0.148234	21722.6	33695.5	7867.66	25827.8	8	20460.9	4.7646e+07	0.337356	1.0318e+09	0.0682565
SPCC24B10.09	rps1702	40S ribosomal protein S17 (predicted)	SPCC24B10.09	R	1	9	R	1	10	5.65798e-05	0.000193439	0.00542142	0.000242688	1.63983e-06	0.655692	1.54032	0.00112955	0.00191415	0.000170813	0.00174334	8	0.00105136	2.05216e-07	0.430879	2.00259e-06	0.0585219	0.00367442	0.0170642	173366	12279.4	0.001919	0.360576	1.35852	35999.9	125180	19244.1	105936	8	41458.3	5.20753e+08	0.550433	6.91574e+09	0.0872129
SPBP4G3.02	pho1	extracellular acid phosphatase Pho1	SPBP4G3.02	Q	0	10	Q	NA	NA	0.13766	0.559067	-0.00714058	0.0019192	0.0845471	0.129171	-2.52582	0.00112475	0.00431811	2.48897e-05	0.00429322	8	0.00135864	1.6402e-06	0.94264	4.4602e-05	0.21372	NA	NA	NA	NA	NA	NA	NA	NA	#VALUE!	Inf	#VALUE!	0	NA	NA	NA	0	NA
SPBC3E7.16c	leu3	2-isopropylmalate synthase Leu3	SPBC3E7.16c	P	0	6	Q	0	12	0.0840581	0.326619	-0.00271826	0.00156958	0.0437315	0.172245	-0.701885	0.00111807	0.00169211	0.000274506	0.0014176	8	0.00104446	1.7505e-07	0.400578	4.60741e-06	0.0893526	0.260762	0.873794	18541.2	26928.5	0.436007	0.0278184	0.187224	28341.4	43196.1	13720.7	29475.4	8	29855.9	7.24664e+07	0.285127	1.55888e+09	0.0574973
SPAC4G9.16c	rpl901	60S ribosomal protein L9	SPAC4G9.16c	R	0	7	R	1	10	0.0561664	0.235805	0.00211191	0.000694495	0.0255133	0.206948	0.626505	0.00107817	0.00211631	0.000483991	0.00163232	8	0.00107351	1.40317e-07	0.348939	2.21774e-06	0.0603145	4.75689e-07	1.57384e-06	179136	17165.6	2.09447e-09	0.810496	1.22038	39034.2	79910.5	23384.6	56525.9	8	43097.6	2.42043e+08	0.360988	9.73532e+08	0.0314771
SPAC18G6.14c	rps7	40S ribosomal protein S7 (predicted)	SPAC18G6.14c	R	1	9	R	1	10	3.04178e-05	6.96213e-05	0.00960695	-0.00013939	6.2323e-07	0.68414	2.21417	0.00107386	0.00269429	6.16372e-05	0.00263265	8	0.00128007	6.11915e-07	0.611098	5.52891e-06	0.0798652	4.65817e-05	0.000154959	270135	22780.7	4.70605e-06	0.621863	1.28024	51895.9	136077	32973.2	103103	8	61480.4	6.97805e+08	0.429665	5.75749e+09	0.0536602
SPAC1F12.02c	tma19	translationally controlled tumor protein homolog Tma19/Tpt1	SPAC1F12.02c	Q	0	8	R	1	9	0.136626	0.559067	0.00111596	0.000854639	0.0837067	0.129825	0.327572	0.00106879	0.00170536	0.000521586	0.00118378	8	0.0010709	6.18547e-08	0.232239	1.0831e-06	0.0422528	0.000514631	0.00189127	110083	37427.9	0.000148391	0.487461	0.612249	47568.2	80586	33301.7	47284.3	8	50640	1.24488e+08	0.220328	1.65328e+09	0.0349102
SPBC12C2.07c	srm1	spermidine synthase Srm1 (predicted)	SPBC12C2.07c	Q	0	7	Q	0	9	0.220957	0.859578	0.00115291	0.000900768	0.161462	0.087114	0.32213	0.00106278	0.00160565	0.000474966	0.00113069	8	0.00110242	7.97934e-08	0.256235	1.80733e-06	0.0530206	0.19889	0.792665	16691.9	13375.5	0.300735	0.0485732	0.315353	14933.5	31294.5	10949.6	20344.9	8	16889.7	3.66856e+07	0.358613	7.08127e+08	0.0685025
SPBC336.10c	tif512	translation elongation and termination factor eIF5A (predicted)	SPBC336.10c	P	1	2	R	1	10	0.0251659	0.0682547	-0.00523082	0.00188611	0.00858929	0.274531	-1.42466	0.00106268	0.00236969	7.63305e-06	0.00236205	8	0.00120455	5.44547e-07	0.612623	9.38179e-06	0.110558	6.90272e-05	0.000162466	208217	23298.8	8.6844e-06	0.600755	1.14549	53227.7	104732	32268.4	72464	8	56438.8	4.37507e+08	0.370608	3.73846e+09	0.0471022
SPAC22A12.11	dak1	dihydroxyacetone kinase Dak1	SPAC22A12.11	Q	0	1	Q	0	4	0.120155	0.504578	-0.00643412	0.00187182	0.0707542	0.140836	-2.12885	0.00105561	0.00480841	0.000216419	0.00459199	8	0.00136175	1.88681e-06	1.00871	3.27688e-05	0.182771	0.400952	1	-5486.52	14232	0.828355	0.00218339	-0.12275	14270.3	40370.5	8230.06	32140.4	8	16645.2	6.95846e+07	0.501149	1.78497e+09	0.110357
SPAC9E9.11	plr1	pyridoxal reductase Plr1	SPAC9E9.11;SPCC1281.04	Q	0	3	Q	0	5	0.388656	1	-0.00504433	0.00165965	0.368773	0.0368624	-1.67586	0.00105539	0.00875471	0.000585081	0.00816963	8	0.00177992	3.51466e-06	1.05327	8.62641e-05	0.226875	0.397904	1	-13145.9	13804.5	0.817899	0.00246205	-0.333297	12370.1	86028.4	7856.88	78171.5	8	19488.6	3.43754e+08	0.951358	9.08509e+09	0.212646
SPCC1281.04	akr7	pyridoxal reductase (predicted)	SPAC9E9.11;SPCC1281.04	Q	0	3	P	1	6	0.388656	1	-0.00504433	0.00165965	0.368773	0.0368624	-1.67586	0.00105539	0.00875471	0.000585081	0.00816963	8	0.00177992	3.51466e-06	1.05327	8.62641e-05	0.226875	0.00219665	0.0106781	-518.895	131.479	0.00100278	0.395132	-2.90186	42.8741	211.142	12.3273	198.815	8	71.2683	3543.61	0.83527	53480.5	0.141083
SPBC17G9.07	rps2402	40S ribosomal protein S24 (predicted)	SPBC17G9.07	R	1	7	R	1	10	0.0128827	0.0409127	0.00308248	0.000665364	0.00320344	0.332129	0.820001	0.00105461	0.00195724	0.000364032	0.00159321	8	0.00103583	1.47046e-07	0.370202	2.47916e-06	0.0660903	7.74571e-05	0.00019254	155149	9014.07	1.05272e-05	0.593895	1.44162	28768	78306.9	16922.2	61384.7	8	33375.1	2.52483e+08	0.476095	2.13572e+09	0.0602034
SPAC1805.13	rpl14	60S ribosomal protein L14 (predicted)	SPAC1805.13	R	1	7	R	1	10	0.00146694	0.0047411	0.00377765	0.000543686	0.000165293	0.482612	1.02068	0.0010456	0.0020823	0.000380857	0.00170144	8	0.00110553	1.47314e-07	0.347177	1.98509e-06	0.0554104	0.000231642	0.000875217	258695	39486.7	4.80726e-05	0.535668	0.991283	71608.5	152534	43151.1	109383	8	78438.8	7.05389e+08	0.338597	7.52706e+09	0.0480899
SPBC25H2.05	egd2	nascent polypeptide-associated complex alpha subunit Egd2	SPBC25H2.05	R	1	8	R	1	10	0.000213458	0.000970007	0.004933	0.000513731	1.13923e-05	0.591047	1.18044	0.00103956	0.00231183	0.000373002	0.00193883	8	0.00111456	2.12018e-07	0.413126	2.1847e-06	0.0576587	0.00469029	0.0205605	81791.7	8564.07	0.00264133	0.342961	1.17783	18536.9	58262.7	12254.4	46008.4	8	23057.3	1.31798e+08	0.497904	1.66297e+09	0.0768963
SPAP8A3.07c	NA	phospho-2-dehydro-3-deoxyheptonate aldolase (predicted)	SPAP8A3.07c	R	1	9	Q	0	11	0.00784574	0.0409127	0.00518277	0.000549995	0.00165376	0.368642	1.17133	0.00103686	0.00234087	0.000380029	0.00196084	8	0.00116686	2.93609e-07	0.46437	5.96916e-06	0.0910351	0.437792	1	-903.409	33034.2	0.963735	9.61188e-05	-0.00823811	32953.3	45719.9	18053.8	27666.1	8	31817.1	4.64158e+07	0.214127	1.10163e+09	0.0453555
SPBC1773.10c	nrs1	cytoplasmic asparagine-tRNA ligase Nrs1 (predicted)	SPBC1773.10c	Q	0	7	R	1	11	0.541324	1	0.000396949	0.000994409	0.68459	0.00764309	0.112989	0.00102847	0.00127984	0.00015273	0.00112711	8	0.000902425	9.80471e-08	0.346982	2.65452e-06	0.0784972	0.00374179	0.0170642	46727.8	10098.1	0.00196407	0.35931	0.819438	15384.9	23884.4	5253.91	18630.5	8	15639.7	3.06203e+07	0.353816	5.05182e+08	0.062484
SPCC1223.07c	drs1	cytoplasmic aspartate-tRNA ligase Drs1 (predicted)	SPCC1223.07c	Q	0	4	Q	0	11	0.162378	0.621072	-0.00182165	0.00134071	0.105486	0.114698	-0.511959	0.00102596	0.00216096	0.000723174	0.00143778	8	0.00116285	1.60392e-07	0.344403	3.32344e-06	0.0681617	0.193773	0.66539	13877.1	18716.7	0.289938	0.050737	0.200167	20289.7	28772.1	10418.8	18353.4	8	19180.1	2.00012e+07	0.233173	4.67494e+08	0.0490128
SPBC11C11.07	rpl1801	60S ribosomal protein L18	SPBC11C11.07	Q	0	7	R	1	10	0.625318	1	4.62506e-05	0.00105965	0.968095	7.43887e-05	0.0130089	0.0010157	0.00240226	0.000231465	0.0021708	8	0.00104015	1.62145e-07	0.387127	3.73091e-06	0.0807387	7.33388e-06	1.53238e-05	162026	14350.2	2.70069e-07	0.706875	1.25751	35841.6	75495.2	19805.5	55689.7	8	37997.7	2.07967e+08	0.379524	1.41253e+09	0.0430045
SPCC16C4.13c	rpl1201	60S ribosomal protein L12.1/L12A	SPCC31H12.04c;SPCC16C4.13c	R	1	8	R	0	10	1.87678e-05	6.96213e-05	0.00344784	0.000546062	2.96441e-07	0.704423	0.972833	0.00101468	0.00179845	0.000456957	0.0013415	8	0.000996655	9.29999e-08	0.305982	6.47217e-07	0.0350956	0.0563052	0.276474	9381.33	579.633	0.0599086	0.151725	1.41653	1719.69	9569.04	1033.41	8535.62	8	2363.22	3.5021e+06	0.791881	6.3845e+07	0.147005
SPCC31H12.04c	rpl1202	60S ribosomal protein L12.1/L12A	SPCC31H12.04c;SPCC16C4.13c	R	1	8	R	1	10	1.87678e-05	6.96213e-05	0.00344784	0.000546062	2.96441e-07	0.704423	0.972833	0.00101468	0.00179845	0.000456957	0.0013415	8	0.000996655	9.29999e-08	0.305982	6.47217e-07	0.0350956	5.73995e-05	0.000162466	12608.5	993.3	6.42229e-06	0.611289	1.3113	2554.86	6251.98	1318.05	4933.92	8	2856.41	1.48158e+06	0.42613	1.31168e+07	0.055127
SPAC1F5.02	pdi1	ER protein disulfide isomerase (predicted)	SPAC1F5.02	P	0	1	Q	0	2	0.0372952	0.146465	-0.00160097	0.00121332	0.014657	0.241838	-0.493531	0.00100236	0.00147326	0.000677362	0.000795896	8	0.00103674	5.21383e-08	0.220246	1.04262e-06	0.0428218	0.231105	0.866817	8359.9	15682.9	0.368457	0.0369102	0.148077	16846.1	25198	10767.1	14430.9	8	17301.9	1.08981e+07	0.190802	2.36614e+08	0.0386544
SPAC26H5.09c	NA	oxidoreductase involved in NADPH regeneration (predicted)	SPAC26H5.09c	Q	0	1	Q	0	4	0.42628	1	0.00174592	0.000689828	0.430998	0.0284223	0.550349	0.000990698	0.00299225	0.000255454	0.0027368	8	0.00109699	4.87269e-07	0.636328	1.35203e-05	0.145734	0.355959	1	-11397.2	24328.2	0.684027	0.00767185	-0.151165	20086.1	48277.8	7762.06	40515.8	8	21320.8	9.75656e+07	0.463281	2.18005e+09	0.0952142
SPBC29B5.03c	rpl26	60S ribosomal protein L26 (predicted)	SPBC29B5.03c	R	1	7	R	1	10	0.000913803	0.00444199	0.00407374	0.000456284	8.8062e-05	0.510332	1.14501	0.000980791	0.0018081	0.000375339	0.00143277	8	0.00100641	1.49169e-07	0.383765	2.06612e-06	0.0620978	0.000132218	0.000548947	228180	17067.6	2.23262e-05	0.565998	1.33453	44717.4	124153	25786.2	98366.7	8	51581.2	5.73404e+08	0.464236	5.18026e+09	0.0606675
SPAC1071.08	rpp203	60S acidic ribosomal protein A2	SPAC1071.08	R	1	8	R	1	10	0.00603908	0.034889	0.00531603	0.00010099	0.00120492	0.385522	1.77518	0.000977088	0.00269517	0.000304797	0.00239037	8	0.00112667	4.17187e-07	0.57328	5.84454e-06	0.093293	0.0211582	0.0882144	50114.4	5306.89	0.0172591	0.231648	1.17235	11115.9	38788.7	7113.41	31675.3	8	14382.2	7.44079e+07	0.59977	1.08087e+09	0.0993882
SPBC17G9.03c	krs1	cytoplasmic lysine-tRNA ligase Krs1 (predicted)	SPBC17G9.03c	R	1	9	R	0	11	0.00267089	0.00912338	0.00238364	0.00061781	0.000377786	0.444028	0.733161	0.000952903	0.00130549	0.000402481	0.000903009	8	0.000941689	5.93568e-08	0.258719	9.2309e-07	0.0443595	0.0577734	0.276474	23275.6	23519.2	0.0618834	0.149604	0.258517	26042.4	32128.1	17790.4	14337.7	8	25138.5	1.86497e+07	0.171789	3.99573e+08	0.0345725
SPBC18E5.06	rps21	40S ribosomal protein S21	SPBC18E5.06	R	1	7	R	1	10	0.00365177	0.012354	0.00345491	0.000447456	0.00058671	0.422433	1.0733	0.000952579	0.00215982	0.00017784	0.00198198	8	0.000979472	1.82578e-07	0.436247	2.11757e-06	0.0645951	0.000277868	0.000943392	212040	18118.2	6.16919e-05	0.52538	1.27417	44552.3	110738	22021.8	88716.1	8	49553.5	4.61786e+08	0.433657	5.27016e+09	0.0636957
SPBC1A4.02c	leu1	3-isopropylmalate dehydrogenase Leu1	SPBC1A4.02c	R	0	9	R	0	11	0.0930753	0.356987	0.00239213	0.000768561	0.0500801	0.163424	0.636554	0.000945346	0.00155701	0.000213118	0.00134389	8	0.000947063	1.56273e-07	0.41741	3.80082e-06	0.0895019	0.0858762	0.384968	29971.1	25810.3	0.101259	0.117369	0.296685	29202.8	40020.2	18685.1	21335.1	8	28208.4	3.68389e+07	0.215166	8.76498e+08	0.0456319
SPAC4G9.09c	arg11	N-acetyl-gamma-glutamyl-phosphate reductase/acetylglutamate kinase	SPAC4G9.09c	P	1	6	P	0	11	0.0122123	0.0409127	-0.00384671	0.00162816	0.0029658	0.336474	-1.09785	0.000942507	0.00191347	0.000260526	0.00165294	8	0.000983025	2.26249e-07	0.48387	3.7862e-06	0.0860616	0.0690279	0.367182	-33757.1	29998.6	0.0769385	0.135347	-0.406141	20239.3	35802.5	12953.2	22849.3	8	21846.8	3.66712e+07	0.277189	9.44586e+08	0.0611654
SPCC1795.11	sum3	translation initiation RNA helicase Sum3	SPCC1795.11	R	1	7	R	1	9	0.000120185	0.000341026	0.00304297	0.000484585	4.98635e-06	0.619917	0.970097	0.00091748	0.00146148	0.000571293	0.000890192	8	0.00094846	8.03947e-08	0.298947	7.36646e-07	0.0393444	0.00905263	0.0401492	74665.5	24251.2	0.00603449	0.295569	0.631848	34563.1	60838.4	14738.1	46100.3	8	34425.3	1.08009e+08	0.301893	1.724e+09	0.0524402
SPAC26F1.13c	lrs1	cytoplasmic leucine-tRNA ligase Lrs1 (predicted)	SPAC26F1.13c	R	0	9	Q	0	9	0.0538286	0.193288	0.0017453	0.000745636	0.0240958	0.210587	0.519727	0.000913107	0.00152603	0.000372246	0.00115379	8	0.000876411	7.42462e-08	0.310906	1.4816e-06	0.060385	0.365842	1	-4221.02	21640.2	0.713975	0.00622708	-0.0602801	21195.9	29737.2	13852.1	15885.2	8	20683.7	1.54743e+07	0.190185	3.6894e+08	0.0403759
SPBC1709.02c	vrs1	cytoplasmic valine-tRNA ligase Vrs1/Vas1	SPBC1709.02c	R	1	7	R	1	10	0.000289774	0.000970007	0.00260472	0.000534329	1.72004e-05	0.575877	0.84474	0.000911589	0.00120805	0.000347225	0.000860826	8	0.000849525	5.95903e-08	0.28735	6.4834e-07	0.0412095	0.0125828	0.0647892	26074.8	16087.4	0.00902686	0.271534	0.39115	19942.2	29240.9	13481.8	15759.2	8	19936.3	1.52376e+07	0.195801	2.36672e+08	0.0335507
SPAC1556.07	pmm1	phosphomannomutase Pmm1	SPAC1556.07	Q	0	7	R	1	12	0.13717	0.559067	0.0010354	0.000744192	0.0841487	0.12948	0.345324	0.000905115	0.00117416	0.000240051	0.000934112	8	0.000838143	4.92497e-08	0.264779	9.35213e-07	0.050166	0.000123846	0.000548947	29871.1	8371.84	2.05007e-05	0.569253	0.697244	11866	19659.5	7849.51	11810	8	12384.9	9.01972e+06	0.242496	8.76069e+07	0.0328586
SPBC1778.06c	fim1	fimbrin	SPBC1778.06c	P	1	2	Q	0	2	1.19912e-06	4.79077e-06	-0.00305424	0.00127907	7.04345e-09	0.788644	-1.11613	0.000900446	0.00130339	0.000496662	0.000806728	8	0.000877664	5.60834e-08	0.269829	3.24383e-07	0.0282146	0.370632	1	3375.79	13297.5	0.728827	0.00557313	0.0733665	13936.3	23861.6	12445.5	11416.2	8	15273.6	9.33044e+06	0.19999	2.63842e+08	0.0462383
SPAC1039.06	NA	D-serine ammonia-lyase activity (predicted)	SPAC1039.06	P	1	6	P	0	7	0.0118896	0.0409127	-0.0107987	0.00272035	0.00285534	0.338605	-2.94365	0.00089946	0.00472075	7.88334e-05	0.00464192	8	0.00135499	1.96366e-06	1.03419	2.9555e-05	0.174443	0.0989056	0.473551	-37440.5	14359.9	0.120823	0.10585	-1.28458	6813.54	33945.7	2132.76	31812.9	8	10573.8	8.57891e+07	0.875959	1.53646e+09	0.161176
SPBC1539.03c	arg41	argininosuccinate lyase (predicted)	SPBC1539.03c	P	0	6	Q	0	11	0.0984128	0.356987	-0.00167311	0.00121128	0.0540449	0.158454	-0.522674	0.0008904	0.00147957	0.000515587	0.00096398	8	0.000883393	8.71094e-08	0.334102	1.92904e-06	0.0683578	0.264795	0.873794	-4777.22	9649.55	0.445682	0.0266805	-0.160435	9110.61	13693.4	6403.2	7290.21	8	9243.5	4.85566e+06	0.23839	1.08026e+08	0.0488878
SPAP7G5.02c	gua2	GMP synthase [glutamine-hydrolyzing] Gua2 (predicted)	SPAP7G5.02c	Q	0	5	P	0	7	0.56824	1	-0.00022387	0.000889383	0.763429	0.00420345	-0.0784773	0.000888551	0.00138893	0.000321577	0.00106735	8	0.000862064	6.57391e-08	0.297422	1.54055e-06	0.0625995	0.0415022	0.208117	-35891.3	27954.8	0.0410203	0.176399	-0.477044	22265.1	30448.9	12493.6	17955.3	8	21592.9	3.1857e+07	0.261391	7.80401e+08	0.0562497
SPBC16A3.08c	oga1	Stm1 homolog Oga1	SPBC16A3.08c	R	1	9	R	1	10	0.000166576	0.000541513	0.00667623	3.77442e-05	8.04684e-06	0.603442	1.92736	0.000882301	0.00201815	0.000120482	0.00189767	8	0.000955427	3.19776e-07	0.591869	3.8006e-06	0.0887158	3.53121e-05	0.000115309	166884	13676	3.18179e-06	0.634781	1.29339	38676.2	77269.1	19894.8	57374.3	8	40504.6	2.78952e+08	0.412344	2.07911e+09	0.0489448
SPAC9E9.06c	NA	threonine synthase (predicted)	SPAC9E9.06c	R	1	9	R	0	10	0.00630751	0.034889	0.00201352	0.000557523	0.00127029	0.382733	0.702757	0.000880775	0.00150571	0.000336105	0.0011696	8	0.000855143	7.23467e-08	0.314536	8.48413e-07	0.0468314	0.0257477	0.10673	5405.1	6785.13	0.0223057	0.215489	0.213475	7706.74	9475.33	6317.37	3157.96	8	7855.26	824861	0.115619	1.38007e+07	0.0205619
SPBC26H8.07c	nda3	tubulin beta Nda3	SPBC26H8.07c	Q	0	6	R	1	12	0.199714	0.66986	0.00148305	0.000605616	0.140321	0.0961478	0.537291	0.000877849	0.00194646	0.000370488	0.00157597	8	0.000897136	1.03107e-07	0.35792	2.68282e-06	0.0793797	0.000134554	0.000548947	36239.8	14585.2	2.28489e-05	0.565111	0.543022	20044.9	24123.4	12991.4	11131.9	8	19316	1.30517e+07	0.187032	1.3114e+08	0.0257764
SPBP8B7.06	rpp201	60S acidic ribosomal protein A2	SPBP8B7.06	Q	0	8	R	1	10	0.339745	1	0.002707	0.000573809	0.298484	0.0490164	0.828792	0.000876537	0.00394905	0.000382807	0.00356624	8	0.00121362	8.56349e-07	0.762502	1.8447e-05	0.153869	0.00924076	0.0401492	107612	19181	0.0061974	0.293997	0.913958	35251.1	80654.2	22015.6	58638.5	8	39750.5	2.74025e+08	0.41644	3.60829e+09	0.0657023
SPAC6F12.10c	ade3	phosphoribosylformylglycinamidine synthase Ade3	SPAC6F12.10c	R	0	9	Q	0	7	0.0340305	0.138128	0.00162514	0.00067436	0.0129616	0.249445	0.531015	0.00085648	0.00123407	0.000272002	0.00096207	8	0.000838094	5.54743e-08	0.28103	1.03112e-06	0.0526785	0.136282	0.606194	-28028.5	33388.1	0.181456	0.0796655	-0.288123	29912.9	43661	15986.6	27674.3	8	28877.4	5.47119e+07	0.256143	1.17759e+09	0.0516666
SPAC4G9.03	adk1	adenylate kinase Adk1	SPAC4G9.03	Q	0	1	Q	0	8	0.475726	1	-0.000268805	0.000894056	0.526353	0.0184922	-0.0944574	0.000850087	0.00126552	0.000667241	0.000598278	8	0.000875059	2.36148e-08	0.175612	4.97621e-07	0.0350497	0.342482	1	-5863.67	10396.7	0.64464	0.00984255	-0.184835	10184	20982	4851.4	16130.6	8	11143.5	1.54039e+07	0.352204	4.48802e+08	0.0826569
SPBC2F12.14c	gua1	IMP dehydrogenase Gua1	SPBC2F12.14c	R	1	8	Q	0	9	0.000745459	0.00265469	0.00263322	0.000605156	6.71702e-05	0.521823	0.789856	0.000840403	0.00165478	0.000560655	0.00109413	8	0.000937169	8.24719e-08	0.306433	8.2444e-07	0.0421244	0.119337	0.558536	36146.5	27621.4	0.152868	0.0906259	0.328173	34687.4	61559.2	21825.5	39733.6	8	34879	9.31314e+07	0.276684	1.70114e+09	0.0514136
SPBP22H7.08	rps1002	40S ribosomal protein S10 (predicted)	SPBP22H7.08	R	1	9	R	1	10	2.90092e-06	1.43676e-05	0.00455789	0.000224253	2.09718e-08	0.766871	1.50602	0.000839738	0.00148289	6.3277e-06	0.00147656	8	0.000810968	1.75893e-07	0.517154	8.19446e-07	0.048532	0.00158873	0.0059336	112667	9303.21	0.000651392	0.417193	1.28992	22357.4	71413.9	12286.3	59127.5	8	26153.2	1.78158e+08	0.51036	2.30092e+09	0.0797438
SPAC31G5.04	lys12	homoisocitrate dehydrogenase Lys12	SPAC31G5.04	Q	0	4	Q	0	11	0.420097	1	0.000426532	0.0007691	0.420217	0.0297573	0.153598	0.000838837	0.00116022	0.000505372	0.000654845	8	0.000819646	3.40651e-08	0.225179	7.69677e-07	0.0465372	0.407246	1	-2298.17	13369.2	0.850295	0.00165508	-0.052935	12876.7	18617.8	5628.36	12989.4	8	11276.4	1.46294e+07	0.33919	4.13376e+08	0.0783924
SPBC1604.21c	ptr3	ubiquitin activating enzyme E1	SPBC1604.21c	P	1	2	Q	0	2	0.0164853	0.0568872	-0.00112591	0.001003	0.00460939	0.311309	-0.404944	0.000836744	0.00106783	0.000567315	0.000500515	8	0.000822738	1.63807e-08	0.155562	3.63877e-07	0.0318777	0.206497	0.799995	10469.3	13394.5	0.316272	0.0456214	0.209878	14808.9	24304.3	11283.1	13021.2	8	15925.3	1.31006e+07	0.227279	2.97515e+08	0.0470911
SPAC343.05	vma1	V-type ATPase V1 domain, subunit A	SPAC343.05	Q	0	5	Q	0	12	0.394931	1	-0.000467025	0.000917317	0.378614	0.0354017	-0.165365	0.000828241	0.0012228	0.000495142	0.000727657	8	0.000849315	3.44402e-08	0.218506	7.71119e-07	0.0449536	0.429867	1	-729.166	19144.4	0.933135	0.000327268	-0.0114919	18029.3	23744.1	11289.9	12454.2	8	17881.8	7.76704e+06	0.155853	2.1073e+08	0.0352958
SPAC23A1.11	rpl1602	60S ribosomal protein L13/L16 (predicted)	SPAC23A1.11	R	1	8	R	1	10	0.000128233	0.000341026	0.0047154	0.000201717	5.52145e-06	0.616464	1.55619	0.000827761	0.0023199	9.08737e-05	0.00222903	8	0.000813461	2.191e-07	0.575419	1.79496e-06	0.0716082	0.00221115	0.0106781	220006	21638.5	0.00101112	0.394701	1.20795	47568.8	151048	29103.3	121945	8	57159.1	7.41172e+08	0.476293	9.63139e+09	0.0746503
SPAC11D3.10	NA	nifs homolog, possible cysteine desulfurase	SPCC777.03c;SPAC11D3.10	Q	0	NA	Q	0	5	0.632884	1	0	0	1	0	NA	0.000823353	0.00246709	0.000578877	0.00188821	2	0.0012272	6.91808e-07	0.67776	1.24952e-05	0.576083	0.248137	0.866817	598.427	460.236	0.406503	0.0315284	0.326414	602.373	1199.88	248.486	951.394	8	615.028	57859.4	0.391104	1.42733e+06	0.0844578
SPCC777.03c	NA	nifs homolog, possible cysteine desulfurase	SPCC777.03c;SPAC11D3.10	Q	0	NA	Q	0	7	0.632884	1	0	0	1	0	NA	0.000823353	0.00246709	0.000578877	0.00188821	2	0.0012272	6.91808e-07	0.67776	1.24952e-05	0.576083	0.442117	1	-3854.6	1248.03	0.9808	2.69317e-05	-1.72636	551.782	161249	175.529	161073	8	26253.5	2.44082e+09	1.88183	7.15816e+10	0.443084
SPAC17G6.14c	uap56	TREX complex subunit, ATP-dependent RNA helicase Uap56	SPAC17G6.14c	R	1	9	R	1	12	0.00932136	0.0409127	0.00245888	0.000562149	0.00205658	0.356793	0.792352	0.000817242	0.00128188	0.000242725	0.00103915	8	0.000767233	7.74693e-08	0.362775	1.41426e-06	0.0673922	7.3712e-06	1.53238e-05	41748.5	7798.2	2.72717e-07	0.706619	0.890763	12825.1	20078.1	8510.64	11567.4	8	13600	1.35709e+07	0.270874	9.38958e+07	0.0309783
SPAC25G10.08	tif302	translation initiation factor eIF3b (p84)	SPAC25G10.08	R	1	7	R	1	10	0.00341326	0.012354	0.00203967	0.00047673	0.000533761	0.427135	0.781801	0.000816515	0.00127938	0.000446497	0.000832885	8	0.00083426	4.73367e-08	0.260794	7.23977e-07	0.0443438	3.91099e-06	7.05886e-06	64879.6	14920.3	8.89768e-08	0.734604	0.789539	24260.1	39458.9	16902.5	22556.3	8	24564.7	3.20226e+07	0.230365	1.97322e+08	0.0248627
SPBC29B5.02c	isp4	plasma membrane OPT oligopeptide transmembrane transporter family Isp4	SPBC29B5.02c	Q	0	NA	Q	0	4	0.594619	1	-0.000485577	0.000103423	0.850852	0.00164266	-4.76259	0.000813053	0.0021547	1.17555e-06	0.00215352	5	0.000852686	6.44786e-07	0.941713	1.85749e-05	0.361032	0.41166	1	-13306.3	3577.12	0.865959	0.00132394	-2.52463	1687.76	68416.6	349.272	68067.3	8	15940.9	5.65162e+08	1.49133	1.73296e+10	0.359049
SPAC13G6.02c	rps101	40S ribosomal protein S3a	SPAC13G6.02c	R	1	7	R	1	10	0.00012809	0.000341026	0.00351873	0.000335238	5.51161e-06	0.616524	1.22313	0.00081191	0.00122633	9.67339e-05	0.0011296	8	0.000727485	7.89294e-08	0.386185	9.99258e-07	0.0597429	6.75285e-05	0.000162466	192165	13561.7	8.36171e-06	0.602091	1.36009	41510.1	98400.3	24055.4	74344.9	8	45600.5	4.10718e+08	0.444429	3.16655e+09	0.0536532
SPCC645.14c	sti1	chaperone activator Sti1 (predicted)	SPCC645.14c	R	1	9	R	1	5	0.00154317	0.0047411	0.00270123	0.000510751	0.000178028	0.47925	0.884745	0.000809754	0.00157389	0.000471058	0.00110283	8	0.000903219	8.61028e-08	0.324874	1.02875e-06	0.048824	0.0242056	0.0967342	54207.2	9596.55	0.0205775	0.22059	0.917334	19685.5	39571.6	6525.61	33046	8	19775.1	6.94403e+07	0.421392	1.34714e+09	0.0806974
SPCC16A11.10c	oca8	cytochrome b5 (predicted)	SPCC16A11.10c	P	0	6	Q	0	11	0.0627694	0.235805	-0.00242156	0.00117275	0.0296007	0.197446	-0.897404	0.000809545	0.00200313	0.000491933	0.00151119	8	0.000929048	1.56122e-07	0.425299	3.09268e-06	0.0823003	0.21269	0.799995	8296.79	11729.2	0.329193	0.0433011	0.191852	12699.5	17643.4	6779.16	10864.2	8	12336.4	9.17801e+06	0.245575	1.9734e+08	0.0495097
SPAC6C3.04	cit1	citrate synthase Cit1	SPAC6C3.04	Q	0	2	Q	0	11	0.211686	0.859578	-0.00401539	0.00155459	0.152474	0.0907916	-1.26498	0.000799917	0.00379597	0.000480713	0.00331526	8	0.00135861	1.07268e-06	0.762324	2.09504e-05	0.146478	0.262117	0.873794	-12841.2	17954.6	0.439243	0.0274337	-0.240346	16084.9	32651.9	7590.6	25061.3	8	16642.2	3.35541e+07	0.348067	7.58517e+08	0.0719524
SPAC17A5.15c	gus1	cytoplasmic glutamate-tRNA ligase Gus1 (predicted)	SPAC17A5.15c	Q	0	7	R	1	10	0.328536	1	0.000565661	0.000711937	0.283817	0.0520077	0.212979	0.000798451	0.00131328	0.000539987	0.000773297	8	0.000825349	3.84451e-08	0.237565	7.56778e-07	0.0458267	0.00980136	0.0592843	25902.6	12809.2	0.00666399	0.289702	0.465467	15826.9	27555.9	13410.2	14145.7	8	17696.8	1.72619e+07	0.234774	2.1345e+08	0.0358943
SPBC17G9.09	tif213	translation initiation factor eIF2 gamma subunit	SPBC17G9.09	Q	0	7	R	1	10	0.172863	0.66986	0.00112009	0.000608693	0.114893	0.109125	0.432631	0.000789583	0.00138727	0.000325671	0.0010616	8	0.000778884	6.66985e-08	0.331578	1.32897e-06	0.0643512	9.55328e-06	2.41257e-05	59523.6	4473.31	4.11385e-07	0.69564	1.33243	13331.5	24905.3	6608.62	18296.7	8	13796.7	3.25672e+07	0.413633	2.0114e+08	0.0446937
SPBC14F5.09c	ade8	adenylosuccinate lyase Ade8	SPBC14F5.09c	R	0	9	Q	0	8	0.0448692	0.173502	0.00141779	0.000643482	0.0187665	0.226395	0.496801	0.000781997	0.00136119	0.000520262	0.000840927	8	0.000870839	5.23255e-08	0.262675	8.91241e-07	0.0471337	0.197232	0.66539	8134.82	10744.5	0.297295	0.0492523	0.203971	12178.3	18331.1	7584.13	10747	8	11710.9	7.95444e+06	0.240832	1.6575e+08	0.0477978
SPACUNK4.10	gor1	glyoxylate reductase (predicted)	SPACUNK4.10	Q	0	10	Q	0	1	0.408955	1	-0.00124745	0.000850095	0.40136	0.0322145	-0.564476	0.000778225	0.0019382	0.000244585	0.00169361	8	0.000884586	2.14453e-07	0.523511	6.06587e-06	0.121054	0.209923	0.799995	22094.4	12216.2	0.323387	0.0443293	0.426797	15552.1	36852.3	5229.82	31622.5	8	17205.6	5.93641e+07	0.44781	1.36553e+09	0.09338
SPBC3F6.03	trr1	thioredoxin reductase Trr1	SPBC3F6.03	R	1	9	R	1	9	0.0142078	0.0420083	0.00198617	0.000429981	0.00370151	0.323922	0.818581	0.000777208	0.00106263	0.000189658	0.000872977	8	0.000714166	6.13001e-08	0.346682	1.06833e-06	0.0629254	0.000135752	0.000548947	26038.8	8744.41	2.31191e-05	0.56466	0.61751	11519.5	17113.5	8388.45	8725.02	8	11960.4	6.54126e+06	0.213838	6.78272e+07	0.0299384
SPBC1198.08	dug1	dipeptidase Dug1 (predicted)	SPBC1198.08	P	0	1	R	0	4	0.0789905	0.326619	-0.0017216	0.00116579	0.0402541	0.177621	-0.569093	0.000772608	0.00163737	0.000424655	0.00121272	8	0.000871239	1.01499e-07	0.365674	1.78058e-06	0.066591	0.0902504	0.473551	13388.5	14713.8	0.10776	0.113305	0.240195	16239.6	19099.6	11031	8068.6	8	15328.6	6.81869e+06	0.170352	1.82016e+08	0.038267
SPBC428.11	met17	homocysteine synthase Met17	SPBC428.11	R	1	9	R	0	10	0.00553883	0.0171588	0.00437011	0.000384506	0.00106708	0.391894	1.26058	0.000760511	0.00142752	7.40838e-05	0.00135344	8	0.000798202	1.85055e-07	0.538936	3.84515e-06	0.106811	0.0745922	0.367182	29078.8	8129.26	0.0847216	0.129036	0.69839	13392.3	27927.2	6228.37	21698.9	8	14973.4	3.57831e+07	0.399501	7.40565e+08	0.0790192
SPAC1F12.07	ser1	phosphoserine aminotransferase (predicted)	SPAC1F12.07	Q	0	5	Q	0	11	0.550454	1	0.000495478	0.00076119	0.710276	0.00639634	0.177907	0.000757423	0.00196586	0.000215741	0.00175012	8	0.000807012	2.10864e-07	0.569012	4.94823e-06	0.119844	0.198345	0.792665	-16470.9	19995.7	0.299635	0.0487892	-0.281955	16159.7	27998.2	7841.75	20156.4	8	16658.5	2.74217e+07	0.314348	6.86288e+08	0.0683737
SPCC550.14	vgl1	KH domain RNA binding protein, vigilin (predicted)	SPCC550.14	R	1	8	R	0	9	0.00147456	0.0047411	0.00278744	0.000249866	0.000166539	0.482272	1.25188	0.00074937	0.00154474	0.00020128	0.00134346	8	0.000717176	9.47396e-08	0.429181	1.08228e-06	0.063069	0.0775477	0.384968	12960.2	13863	0.0889616	0.125838	0.24597	15762.9	23565.8	11525.5	12040.3	8	15636.8	8.09026e+06	0.1819	1.51399e+08	0.0342124
SPAC6G9.09c	rpl2401	60S ribosomal protein L24 (predicted)	SPCC330.14c;SPAC6G9.09c	Q	0	7	R	1	10	0.113006	0.504578	0.00137344	0.000516288	0.0653299	0.146058	0.570442	0.000746572	0.00113442	2.22171e-05	0.00111221	8	0.000653609	7.80218e-08	0.427356	1.43101e-06	0.0795747	0.000175113	0.000591134	82128.6	9492.49	3.28013e-05	0.551027	1.1296	19439.1	45385.7	12423.6	32962.1	8	22035.5	8.00584e+07	0.406051	7.13108e+08	0.0526898
SPCC330.14c	rpl2402	60S ribosomal protein L24 (predicted)	SPCC330.14c;SPAC6G9.09c	Q	0	7	R	1	10	0.113006	0.504578	0.00137344	0.000516288	0.0653299	0.146058	0.570442	0.000746572	0.00113442	2.22171e-05	0.00111221	8	0.000653609	7.80218e-08	0.427356	1.43101e-06	0.0795747	2.44504e-05	7.46532e-05	183898	13251.2	1.82527e-06	0.652392	1.351	34427	83675.4	18658.1	65017.3	8	38002.7	2.7506e+08	0.436415	2.33806e+09	0.0553204
SPCC736.15	pil1	eisosome BAR domain protein Pil1	SPCC736.15	Q	0	5	Q	0	3	0.611209	1	-0.000178954	0.000708806	0.91191	0.000568931	-0.078723	0.00074491	0.00254369	0.00031661	0.00222708	8	0.000908409	2.6722e-07	0.569054	7.29952e-06	0.129312	0.161885	0.66539	-37984.2	16594.7	0.226884	0.0656396	-1.04572	13217.3	36087	6173.91	29913.1	8	16327.1	8.50292e+07	0.564775	2.66485e+09	0.137467
SPBC2G5.06c	hmt2	sulfide-quinone oxidoreductase	SPBC2G5.06c	R	0	8	Q	0	9	0.0392015	0.146465	0.00129985	0.000499012	0.0156799	0.237642	0.561902	0.000743327	0.00125066	0.000292799	0.000957864	8	0.000717729	4.85281e-08	0.306928	7.03296e-07	0.050802	0.168745	0.66539	14292.8	10371.6	0.239765	0.0622319	0.342602	12892.5	22705	4645.12	18059.9	8	13366.4	2.13347e+07	0.345565	3.99424e+08	0.0650093
SPAC4A8.16c	tif303	translation initiation factor eIF3c	SPAC4A8.16c	Q	0	7	R	1	10	0.165945	0.621072	0.000878595	0.000610409	0.108648	0.11277	0.355132	0.000742886	0.00110319	0.000348386	0.000754808	8	0.000740315	4.0081e-08	0.270429	7.88026e-07	0.0521346	1.07704e-05	2.41257e-05	63175.2	16725.4	5.06067e-07	0.689957	0.723333	24980.9	40269	19104.3	21164.8	8	26453.6	3.83986e+07	0.234246	2.32708e+08	0.0250722
SPAC10F6.06	vip1	RNA-binding protein Vip1	SPAC10F6.06	Q	0	5	Q	0	3	0.270525	0.859578	0.00275028	0.000187063	0.214319	0.0691825	1.37605	0.000741535	0.00273932	6.74167e-05	0.00267191	8	0.000837547	4.50597e-07	0.801466	1.32051e-05	0.18864	0.34242	1	-10548.4	25221.1	0.644463	0.00985306	-0.133869	23181.5	42051.6	13724.7	28326.9	8	25498.6	6.01637e+07	0.304195	1.45084e+09	0.064948
SPAC3F10.03	grs1	mitochondrial and cytoplasmic glycine-tRNA ligase Grs1	SPAC3F10.03	R	0	9	Q	0	9	0.0422718	0.173502	0.00102635	0.000575015	0.0173302	0.231391	0.422386	0.000733411	0.00098967	0.000341698	0.000647972	8	0.000729756	2.24846e-08	0.205478	4.54016e-07	0.0401449	0.153994	0.66539	11695.3	16668.1	0.212494	0.0697164	0.190453	19176.4	26274.1	13915.6	12358.4	8	18538.7	1.1725e+07	0.184704	2.36822e+08	0.0360915
SPAC10F6.13c	caa1	cytoplasmic aspartate aminotransferase Caa1 (predicted)	SPAC10F6.13c	P	0	6	P	0	11	0.0463617	0.173502	-0.00248947	0.00116984	0.0196183	0.223601	-0.937746	0.000729388	0.0014285	0.00019224	0.00123626	8	0.000788458	1.23097e-07	0.444985	2.79218e-06	0.0921437	0.0530034	0.276474	-33304.8	26098.5	0.0555623	0.156646	-0.473466	19408.6	31618.5	11805.7	19812.8	8	20659	3.701e+07	0.294477	7.74857e+08	0.0585834
SPCC1223.08c	dfr1	dihydrofolate reductase/ lysophospholipase fusion protein Dfr1	SPCC1223.08c	Q	0	5	Q	0	11	0.151634	0.610403	-0.00136711	0.000872131	0.0962405	0.120692	-0.61483	0.000723816	0.00119966	0.00020077	0.000998892	8	0.000700008	6.91672e-08	0.375705	1.76679e-06	0.0825584	0.222201	0.866817	-5017.68	7340.33	0.349369	0.0399005	-0.228503	7029.2	10312.8	4233.64	6079.14	8	7417.44	2.80738e+06	0.22589	7.86072e+07	0.0519696
SPBC839.16	thf1	C1-5,6,7,8-tetrahydrofolate (THF) synthase, trifunctional enzyme Thf1	SPBC839.16	R	1	9	R	0	7	0.0017897	0.00606328	0.00266287	0.000367392	0.000219798	0.469595	1.04178	0.000713577	0.00124445	0.000323757	0.000920692	8	0.000721898	7.25542e-08	0.373126	1.03921e-06	0.0613973	0.0972936	0.473551	18433.5	19003.3	0.118344	0.107198	0.254041	20007.9	29331.2	12513.2	16818	8	20082.5	1.55194e+07	0.196164	3.67199e+08	0.0414864
SPAC1556.02c	sdh1	succinate dehydrogenase Sdh1 (predicted)	SPAC1556.02c	Q	0	5	Q	0	12	0.226364	0.859578	0.0015226	0.000728472	0.166826	0.0850221	0.477374	0.000711729	0.00127531	0.000147509	0.0011278	8	0.000767	1.09557e-07	0.431544	3.23721e-06	0.101991	0.189049	0.66539	30520.1	30234.2	0.280064	0.0528032	0.263012	33112.6	44043.1	11966.6	32076.6	8	31514.9	8.77735e+07	0.29728	2.16806e+09	0.0642379
SPBC16G5.05c	scs2	VAP family protein Scs2	SPBC16G5.05c	Q	0	1	R	0	4	0.413925	1	-0.00158398	0.00102685	0.409683	0.0311103	-0.602082	0.000694421	0.00259538	0.000356625	0.00223876	8	0.00102599	4.45022e-07	0.650203	1.01388e-05	0.134935	0.0442836	0.236857	15838.9	11154.8	0.0444487	0.171188	0.35118	13096.9	17137.1	6388.71	10748.3	8	12924.2	8.2851e+06	0.222713	1.57599e+08	0.0422322
SPAC637.05c	vma2	V-type ATPase V1 subunit B	SPAC637.05c	P	1	10	Q	0	4	0.0284645	0.0993542	-0.00183841	0.00102414	0.0101937	0.264163	-0.736962	0.0006929	0.0011596	0.000259852	0.00089975	8	0.000673759	4.73389e-08	0.322927	1.22156e-06	0.0713222	0.174693	0.66539	-5855.59	12617.1	0.251226	0.059372	-0.149647	12011.7	13759.3	6959.77	6799.54	8	11548.8	3.43523e+06	0.160487	7.04848e+07	0.0316069
SPCC622.09	htb1	histone H2B Htb1	SPCC622.09	Q	0	6	Q	0	9	0.577689	1	0.000195822	0.000717277	0.79349	0.00318146	0.0786801	0.000692806	0.00111813	8.77186e-06	0.00110936	8	0.000667326	6.09952e-08	0.370092	1.55894e-06	0.0813484	0.248982	0.866817	7675.72	12357.5	0.408445	0.0312725	0.170459	13538.4	16843	5841.04	11002	8	12549.8	9.90818e+06	0.250818	2.36807e+08	0.0533128
SPAC13G6.06c	gcv2	glycine cleavage complex subunit P (predicted)	SPAC13G6.06c	Q	0	6	Q	0	12	0.478969	1	0.000396658	0.000634587	0.53324	0.017889	0.171445	0.000691464	0.00100798	0.00016098	0.000847003	8	0.000655814	4.45453e-08	0.321825	1.12079e-06	0.0701866	0.339591	1	5539.3	11527.5	0.636399	0.0103377	0.134466	12523	20610.7	5625.35	14985.3	8	13534.1	1.50442e+07	0.286587	3.81144e+08	0.0627174
SPBC11B10.02c	his3	histidinol-phosphate aminotransferase imidazole acetol phosphate transaminase His3	SPBC11B10.02c	Q	0	6	Q	0	11	0.128928	0.559067	-0.00159032	0.00100923	0.0775769	0.134806	-0.619059	0.000688678	0.00129884	0.000186173	0.00111267	8	0.000705413	8.70395e-08	0.41823	2.10615e-06	0.0894487	0.393308	1	-2339.24	9941.43	0.802327	0.00290977	-0.0731733	8952.16	15655	4216.95	11438.1	8	8603.37	9.59461e+06	0.360036	2.43301e+08	0.0788271
SPAC521.03	NA	short chain dehydrogenase, human DHRS7 family(predicted)	SPAC521.03	P	1	6	Q	0	7	0.0220028	0.0639524	-0.00377438	0.00118733	0.00699277	0.286842	-1.82286	0.000685647	0.00215111	0.000108031	0.00204307	8	0.000802406	3.22747e-07	0.708006	4.59572e-06	0.116159	0.121319	0.558536	-24048.2	12353.4	0.156111	0.0892766	-0.824871	8550.11	29235.5	3908.02	25327.5	8	10289.8	4.10757e+07	0.622853	7.65479e+08	0.116905
SPBC1703.10	ypt1	GTPase Ypt1	SPBC1703.10	P	1	2	P	0	11	0.00163093	0.00606328	-0.00217854	0.000938331	0.000193125	0.475541	-1.0687	0.000681142	0.000963016	0.000303575	0.000659441	8	0.000608596	4.94793e-08	0.365496	6.79161e-07	0.0588747	0.070194	0.367182	-5976.65	12973.4	0.0785454	0.133993	-0.148464	11962.8	14011.7	10347.4	3664.31	8	12096.6	1.47323e+06	0.100339	2.99551e+07	0.0196718
SPAC4A8.15c	cdc3	profilin	SPAC4A8.15c	R	0	5	Q	0	9	0.0496704	0.173502	0.00130534	0.000456756	0.0215801	0.217583	0.600104	0.000680265	0.000866304	0.000175933	0.000690371	8	0.000607739	4.53986e-08	0.350594	7.95021e-07	0.0637888	0.167325	0.66539	-9868.71	9599.75	0.237069	0.0629275	-0.364633	9286.13	15324	5653.4	9670.56	8	9597.99	4.8277e+06	0.228923	1.8818e+08	0.062141
SPBC1773.07c	sbp1	Ran GTPase binding protein Sbp1	SPBC1773.07c	Q	0	2	R	1	10	0.474982	1	-0.000753914	0.000794297	0.524787	0.0186313	-0.332018	0.000679647	0.00180192	0.000306025	0.00149589	8	0.000801031	1.61855e-07	0.502243	3.88464e-06	0.106979	3.83207e-05	0.000136902	51016.7	6300.57	3.56697e-06	0.631054	1.09689	12833.4	22690.5	3546.43	19144	8	12763.9	2.36842e+07	0.381283	1.97442e+08	0.047864
SPBC32F12.10	pgm1	phosphoglucomutase Pgm1 (predicted)	SPBC32F12.10	Q	0	1	R	0	3	0.442874	1	-0.000937885	0.000837022	0.461111	0.0249406	-0.404064	0.00067719	0.00201184	0.000524841	0.001487	8	0.000861924	1.94793e-07	0.512056	4.46212e-06	0.106555	0.0841339	0.384968	22256.5	9889.21	0.0986302	0.119088	0.504771	14319	21683.4	6910.7	14772.7	8	14709.7	1.90501e+07	0.296719	4.75441e+08	0.0644492
SPBC25B2.09c	mrs1	mitochondrial and cytoplasmic arginine-tRNA ligase Rrs1/Mrs1 (predicted)	SPBC25B2.09c	Q	0	6	R	0	9	0.27389	0.859578	0.000621867	0.000571712	0.218231	0.0680549	0.280545	0.000675795	0.00109954	0.000484549	0.000614988	8	0.00072131	2.53772e-08	0.220851	6.8714e-07	0.0499658	0.0667018	0.367182	12767.2	11525.8	0.0737703	0.138102	0.284963	12287.2	18794.6	9925.77	8868.78	8	13015.9	6.9233e+06	0.202154	1.31997e+08	0.0383779
SPAC11D3.07c	toe4	DNA-binding transcription factor, zf-fungal binuclear cluster type (predicted)	SPAC11D3.07c	Q	0	1	P	1	7	0.180475	0.66986	-0.00350676	0.00122559	0.121818	0.105316	-1.5038	0.00067182	0.00324058	0.000243286	0.00299729	8	0.000990533	7.07097e-07	0.848928	1.35552e-05	0.161605	0.00602624	0.0302695	-6770.08	2279.76	0.00361453	0.325278	-1.60651	1446.17	3396.84	461.245	2935.6	8	1622.25	620029	0.485388	1.23361e+07	0.0941333
SPAC3H5.07	rpl702	60S ribosomal protein L7b involved in cytoplasmic translation	SPAC3H5.07	R	1	9	R	1	10	4.15145e-07	8.03274e-07	0.00544104	-0.000137728	1.50062e-09	0.816102	2.40602	0.000671614	0.00152352	8.36432e-05	0.00143988	8	0.000688724	1.41595e-07	0.54636	8.65594e-07	0.0587333	5.73591e-05	0.000162466	113471	10363.1	6.41529e-06	0.611326	1.24312	24683	56450.6	14742.9	41707.8	8	27802.9	1.26227e+08	0.404097	1.06218e+09	0.050966
SPAC24C9.08	cps1	vacuolar carboxypeptidase (predicted)	SPAC24C9.08	P	1	2	P	1	7	0.00262865	0.00912338	-0.00366557	0.00123213	0.000369393	0.44511	-1.61172	0.000670636	0.0017185	0.000131077	0.00158743	8	0.000714492	1.84086e-07	0.600501	2.1734e-06	0.0897109	0.0201817	0.0882144	-69595.9	24842.3	0.0162262	0.235506	-1.44963	15577.9	44774.1	5330.39	39443.7	8	18318	1.24262e+08	0.608543	2.04013e+09	0.107207
SPBC1921.05	ape2	M1 aminopeptidase Ape2	SPBC1921.05	Q	0	6	P	1	7	0.152747	0.610403	-0.00126157	0.00087294	0.0971827	0.120055	-0.55356	0.00067005	0.00165569	0.000530436	0.00112525	8	0.000765084	7.51281e-08	0.358255	1.51363e-06	0.0699153	7.20772e-05	0.000178052	-25914	16138.4	9.35366e-06	0.598121	-0.63456	11952.3	17557.2	9775.8	7781.39	8	12809.9	6.27605e+06	0.195568	5.85455e+07	0.0259701
SPCC191.02c	acs1	acetyl-CoA ligase (predicted)	SPCC191.02c	R	1	9	R	1	9	0.000359642	0.000970007	0.00258742	0.00032642	2.37912e-05	0.563558	1.08634	0.000669486	0.00102446	0.000251744	0.000772712	8	0.000671814	7.17337e-08	0.398669	6.72731e-07	0.0530816	0.00443973	0.0170642	19059.1	5270.64	0.00245926	0.346934	0.703332	7307.75	14300	3732.72	10567.3	8	8078.89	6.66623e+06	0.319587	8.8723e+07	0.0506919
SPAC222.12c	atp2	F1-FO ATP synthase beta subunit Atp2	SPAC222.12c	Q	0	9	R	0	12	0.314742	1	0.00213603	0.000439557	0.266428	0.0558046	0.843213	0.000667511	0.00257685	5.45994e-05	0.00252225	8	0.000933858	4.89152e-07	0.74893	1.00167e-05	0.147351	0.0251822	0.10673	134113	46637.4	0.0216644	0.217336	0.602715	59992.3	83845.7	17000.3	66845.5	8	57120.2	3.55161e+08	0.329931	8.40429e+09	0.0697804
SPCC550.06c	hsp10	mitochondrial heat shock protein Hsp10 (predicted)	SPCC550.06c	R	0	5	R	1	10	0.0660584	0.273385	0.00244486	0.000123743	0.03168	0.193086	1.49541	0.000662479	0.00126536	0.000178014	0.00108735	8	0.000651471	1.19002e-07	0.529519	3.24118e-06	0.120151	0.00573741	0.0302695	20496.5	4768.94	0.00340077	0.328744	0.783963	7276.45	16639.3	4516.15	12123.1	8	7945.84	8.52394e+06	0.367435	1.11303e+08	0.0577278
SPCC1322.13	ade6	phosphoribosylaminoimidazole carboxylase Ade6	SPCC1322.13	P	0	6	P	0	7	0.054629	0.193288	-0.0014257	0.000920586	0.0245953	0.209282	-0.605195	0.000662377	0.000915574	0.000228096	0.000687478	8	0.000647532	3.40398e-08	0.284927	9.9647e-07	0.067026	0.025081	0.10673	-22807.6	14632.6	0.0215506	0.217669	-0.610295	9801.07	16995.3	4643	12352.3	8	10325.2	1.18823e+07	0.33385	2.4259e+08	0.0655857
SPBC1711.13	his2	histidinol dehydrogenase His2 (predicted)	SPBC1711.13	P	0	2	Q	0	11	0.0432691	0.173502	-0.00193577	0.000986004	0.0178749	0.229452	-0.834815	0.00066177	0.00151473	0.000433951	0.00108078	8	0.000763585	9.31384e-08	0.399675	1.6328e-06	0.0727581	0.102753	0.484444	-13646.3	14089.7	0.126812	0.102706	-0.339947	10778.3	15090	6084.21	9005.74	8	10699.3	7.32448e+06	0.252948	2.11101e+08	0.0590419
SPBC18H10.02	lcf1	long-chain-fatty-acid-CoA ligase Lcf1	SPBC18H10.02	Q	0	5	P	1	6	0.433841	1	0.0005714	0.000580134	0.4445	0.0268176	0.257448	0.000655971	0.00109466	0.000147981	0.000946682	8	0.000656552	7.00693e-08	0.403176	1.53736e-06	0.0821089	0.00105077	0.00437027	-69474.8	24462.3	0.00037943	0.443818	-1.48439	17868.6	27423.9	4201.54	23222.4	8	16730.8	3.76409e+07	0.366701	7.84847e+08	0.0728026
SPAC25G10.05c	his1	ATP phosphoribosyltransferase	SPAC25G10.05c	Q	0	5	R	0	9	0.411143	1	0.000590489	0.000549114	0.405006	0.0317268	0.277796	0.000649831	0.000963382	6.45504e-05	0.000898832	8	0.000580974	6.11394e-08	0.425602	1.38075e-06	0.0879372	0.0516456	0.276474	25125.8	10549.3	0.053812	0.158736	0.526444	13351.3	23912.9	9039.15	14873.7	8	14747.8	2.15948e+07	0.315099	4.34124e+08	0.061426
SPAC26F1.03	pda1	pyruvate dehydrogenase e1 component alpha subunit Pda1 (predicted)	SPAC26F1.03	Q	0	5	Q	0	12	0.3854	1	-0.00059605	0.000733066	0.363747	0.0376287	-0.277811	0.000648976	0.00106112	0.000249468	0.000811648	8	0.000643031	5.01576e-08	0.348286	1.17898e-06	0.0734165	0.252581	0.873794	-19070.7	37267.6	0.416765	0.0301953	-0.16628	32585	45584.6	20356.6	25228	8	32012.1	5.72674e+07	0.236396	1.51564e+09	0.0528757
SPAC11E3.15	rpl22	60S ribosomal protein L22 (predicted)	SPAC11E3.15	R	1	9	R	1	10	0.000424284	0.00114475	0.00394083	0.000222832	3.07062e-05	0.55363	1.45247	0.000642462	0.00172902	0.000252454	0.00147657	8	0.000792941	1.67988e-07	0.51689	1.62469e-06	0.0698902	1.74711e-05	4.71068e-05	196662	11242.7	1.11311e-06	0.667372	1.4481	36382.2	91336.8	20609.6	70727.1	8	40952.5	3.5014e+08	0.45692	2.50122e+09	0.0530967
SPCC70.03c	put1	proline dehydrogenase Put1 (predicted)	SPCC70.03c	P	0	6	Q	0	11	0.0685323	0.273385	-0.00294	0.00117977	0.0332633	0.189947	-1.19388	0.000634302	0.0019131	4.19604e-05	0.00187114	8	0.000704339	2.38766e-07	0.693752	4.78293e-06	0.135001	0.162165	0.66539	-36483.4	28334.8	0.227403	0.0654982	-0.478737	20659.7	44602.4	4822.82	39779.6	8	20284.9	1.1531e+08	0.529373	2.46411e+09	0.106397
SPAC4F8.14c	hcs1	3-hydroxy-3-methylglutaryl-CoA synthase	SPAC4F8.14c	R	1	9	R	0	9	0.00017124	0.000541513	0.00463439	-2.72818e-05	8.3763e-06	0.60203	2.0817	0.000633599	0.00149707	7.28538e-05	0.00142421	8	0.000712953	1.88213e-07	0.608505	1.8422e-06	0.0827711	0.0695901	0.367182	21122.3	9808.42	0.0777117	0.134692	0.488311	11297.9	24097.5	8235.76	15861.8	8	12933.2	2.24237e+07	0.366141	3.71903e+08	0.0648307
SPBC56F2.02	rpl1901	60S ribosomal protein L19	SPBC56F2.02	R	1	9	R	1	10	0.000366135	0.000970007	0.00468504	0.000121261	2.44812e-05	0.562456	1.70568	0.000632642	0.00141475	0.000116798	0.00129795	8	0.000718155	1.65606e-07	0.566657	2.21553e-06	0.0901141	0.00135605	0.0059336	231984	18712.6	0.000527731	0.427697	1.3006	48981.9	147894	27632.3	120262	8	57378.9	7.65239e+08	0.48211	9.34381e+09	0.0732456
SPAC23C11.09	ala1	mitochondrial and cytoplasmic alanine-tRNA ligase Ala1 (predicted)	SPAC23C11.09	Q	0	4	Q	0	9	0.352782	1	0.000451626	0.000600905	0.31618	0.0456383	0.202629	0.000624908	0.00106238	0.000456797	0.000605582	8	0.000673338	2.41267e-08	0.230683	5.53426e-07	0.0480362	0.107316	0.558536	-13548	15554.5	0.133806	0.0992239	-0.300572	14759.9	18966.1	10919.2	8046.94	8	15136.6	5.5039e+06	0.154991	2.16208e+08	0.0422355
SPBP8B7.18c	NA	phosphomethylpyrimidine kinase (predicted)	SPBP8B7.18c	Q	0	7	R	0	9	0.536099	1	0.000265763	0.000591384	0.670345	0.00839004	0.126303	0.000622135	0.00113287	4.61878e-05	0.00108669	8	0.000643351	5.05207e-08	0.349371	1.08314e-06	0.070334	0.0633445	0.358604	21238.2	11190.5	0.0692654	0.142228	0.443195	15559.7	22191.3	8879.91	13311.4	8	15321.1	1.54593e+07	0.256629	3.52971e+08	0.0533153
SPCC191.09c	gst1	glutathione S-transferase Gst1	SPCC965.07c;SPCC191.09c	Q	0	3	R	1	1	0.412227	1	-0.00856547	0.00181924	0.406824	0.031486	-4.80833	0.000620841	0.0163053	6.62531e-05	0.0162391	8	0.00180017	1.22444e-05	1.94382	0.000292826	0.413299	0.0111072	0.0612524	342.447	85.6132	0.00774881	0.280715	0.749993	126.641	213.565	62.5166	151.049	8	135.477	1713.16	0.305517	38988.9	0.0633693
SPCC965.07c	gst2	glutathione S-transferase Gst2	SPCC965.07c;SPCC191.09c	Q	0	3	Q	0	5	0.412227	1	-0.00856547	0.00181924	0.406824	0.031486	-4.80833	0.000620841	0.0163053	6.62531e-05	0.0162391	8	0.00180017	1.22444e-05	1.94382	0.000292826	0.413299	0.374673	1	-29071.8	9854.47	0.741536	0.0050454	-1.58755	6456.32	122825	2175.52	120650	8	16562.1	8.4297e+08	1.75304	2.16256e+10	0.386049
SPBC11C11.06c	NA	Schizosaccharomyces specific protein	SPBC11C11.06c	P	1	2	Q	0	1	0.00339263	0.012354	-0.00476288	0.00125603	0.000529312	0.427549	-2.63822	0.000614762	0.00208119	6.18192e-05	0.00201937	8	0.000692067	3.36519e-07	0.838217	3.94102e-06	0.124718	0.379118	1	-8039.01	5983.09	0.755703	0.00449098	-0.504832	5198.74	25117.6	1894.35	23223.2	8	8483.41	6.46085e+07	0.947489	1.85878e+09	0.220961
SPAC19A8.04	erg5	C-22 sterol desaturase Erg5	SPAC19A8.04	Q	0	4	Q	0	11	0.225131	0.859578	0.000996833	0.000418082	0.165594	0.085496	0.52686	0.000600695	0.00108728	0.000232247	0.000855038	8	0.000628062	5.89649e-08	0.386629	1.37912e-06	0.0812964	0.296182	1	7802.72	30040.3	0.520816	0.0189872	0.0750003	30714.9	39238.2	23979.6	15258.6	8	30948.2	1.67344e+07	0.132181	4.08154e+08	0.0283824
SPAC1687.06c	rpl44	60S ribosomal protein L28/L44 (predicted)	SPAC1687.06c	R	1	9	R	1	10	4.00499e-07	5.29087e-07	0.00394211	2.20126e-05	1.28279e-09	0.818682	1.92822	0.000596383	0.00115943	9.66732e-05	0.00106276	8	0.000605102	1.12177e-07	0.553506	4.46581e-07	0.0480168	0.00190284	0.00665827	89359.3	11343.7	0.000833349	0.404685	1.08325	21148.5	53206.5	14535.7	38670.8	8	25190	1.32986e+08	0.457799	1.52415e+09	0.0673841
SPBC4F6.05c	emp46	lectin family glycoprotein receptor Emp46 (predicted)	SPBC4F6.05c	Q	0	8	R	1	12	0.625303	1	-8.35798e-05	0.000513327	0.968034	7.46734e-05	-0.0500688	0.000595489	0.00303464	1.95311e-05	0.00301511	8	0.000680135	4.95019e-07	1.03446	1.21373e-05	0.222709	0.000103392	0.000344679	3459.69	1337.67	1.59448e-05	0.578708	0.559028	1877.96	2661.62	1395.36	1266.26	8	1906.75	126330	0.186406	1.13062e+06	0.0242458
SPAC17A2.13c	rad25	14-3-3 protein Rad25	SPAC17A2.13c	Q	0	5	Q	0	3	0.435061	1	0.00070649	0.000325632	0.446712	0.0265616	0.491067	0.000595354	0.00111545	7.83828e-05	0.00103707	8	0.000552561	8.96118e-08	0.541755	2.37348e-06	0.121223	0.169479	0.66539	-9014.15	21800.7	0.241165	0.0618741	-0.132246	19486.7	25014.4	14914	10100.4	8	19775.4	7.73882e+06	0.140674	1.59853e+08	0.0277976
SPBP35G2.07	ilv1	acetolactate synthase catalytic subunit	SPBP35G2.07	Q	0	5	Q	0	11	0.475447	1	0.000506896	0.000578333	0.525766	0.0185442	0.232391	0.000592476	0.00114873	0.000197356	0.000951378	8	0.000595977	7.31077e-08	0.453683	1.76449e-06	0.0969064	0.153628	0.66539	-22200.7	23545.9	0.211839	0.0699095	-0.329457	18483.7	27293.2	9823.83	17469.4	8	18307.9	3.48977e+07	0.32267	8.50829e+08	0.0692714
SPBC9B6.08	clc1	clathrin light chain Clc1	SPBC9B6.08	P	1	2	Q	0	9	0.00968078	0.0409127	-0.00265865	0.00100967	0.00216046	0.354088	-1.30567	0.000591785	0.00106756	0.000234607	0.000832948	8	0.000598364	8.52047e-08	0.487827	1.67302e-06	0.0939847	0.103798	0.558536	-11897.5	7368.41	0.128419	0.101888	-0.639221	6483.72	10187.8	3849.75	6338.03	8	6988.84	3.89821e+06	0.282506	1.61897e+08	0.0791566
SPCC1235.14	ght5	plasma membrane high-affinity glucose/fructose:proton symporter Ght5	SPCC1235.14	Q	0	5	Q	0	2	0.612561	1	-8.63833e-05	0.000603094	0.917117	0.000503441	-0.0439136	0.000591469	0.00120007	0.000107151	0.00109292	8	0.000608079	8.29646e-08	0.473681	1.92225e-06	0.0991328	0.224835	0.866817	47103.5	3423.2	0.35496	0.0390027	1.34726	8031.86	57293.7	5495.66	51798	8	17845.8	2.77362e+08	0.933226	7.09335e+09	0.205192
SPAC11E3.07	vma4	V-type ATPase V1 subunit E (predicted)	SPAC11E3.07	P	0	2	P	1	11	0.0423098	0.173502	-0.00110421	0.000786676	0.0173508	0.231317	-0.533396	0.000590451	0.00109464	0.000317788	0.000776855	8	0.000617255	3.1462e-08	0.287362	5.25728e-07	0.0510727	0.0186729	0.0864861	-12401.6	10857.2	0.0146817	0.241733	-0.413528	9284.34	11344.8	5239.09	6105.72	8	9048.13	2.92717e+06	0.189089	6.25981e+07	0.0380184
SPBC21C3.08c	car2	ornithine transaminase Car2	SPBC21C3.08c	R	1	9	R	1	10	0.000793592	0.00265469	0.00574973	-0.0001337	7.33567e-05	0.518112	2.36693	0.000589096	0.00217373	0.000169978	0.00200375	8	0.000799864	4.07787e-07	0.798363	3.98965e-06	0.108573	0.0161221	0.0864861	43701	8003.54	0.0122166	0.25309	0.900513	12092.8	39857.6	9675.91	30181.7	8	15256.2	5.9489e+07	0.505558	7.31297e+08	0.0770676
SPBC776.03	NA	homoserine dehydrogenase (predicted)	SPBC776.03	R	1	9	R	1	10	0.000229708	0.000970007	0.00440775	6.56351e-05	1.25287e-05	0.587592	1.81939	0.000584767	0.00177399	0.000240692	0.0015333	8	0.000771536	2.02746e-07	0.583606	1.76931e-06	0.074958	0.000155104	0.000548947	52421.7	12731.7	2.77126e-05	0.557646	0.763608	19428.1	34227.7	13440.4	20787.3	8	20571.3	3.28442e+07	0.278591	2.82847e+08	0.0355456
SPAC13A11.05	ysp2	peptidase family M17 cytoplasmic leucyl aminopeptidase yspII (LAP yspII)	SPAC13A11.05	P	0	2	Q	0	11	0.0885039	0.356987	-0.00275024	0.000927472	0.0468095	0.167822	-1.60228	0.000582962	0.00172439	1.00918e-05	0.00171429	8	0.000763071	2.40349e-07	0.642475	4.86662e-06	0.125696	0.189439	0.66539	-3317.21	9031.09	0.280872	0.0526308	-0.116618	8296.29	10824.6	6276.7	4547.9	8	8241.48	1.04274e+06	0.123903	2.57006e+07	0.0267447
SPAC694.02	NA	DEAD/DEAH box helicase, human DDL60 and DDL60L ortholog, implicated in mRNA degradation	SPAC694.02	Q	0	5	R	1	10	0.254933	0.859578	-0.000346281	0.000644835	0.196758	0.074544	-0.175216	0.000579783	0.000707297	0.000390344	0.000316953	8	0.000584346	7.3348e-09	0.146563	1.93161e-07	0.032701	0.021955	0.0967342	8596.34	13335.4	0.0181025	0.228658	0.176337	14330.3	18830.6	12771.6	6058.99	8	14723.4	1.97088e+06	0.0953502	3.2345e+07	0.0167945
SPBC530.07c	NA	TENA/THI family protein, domain found in context with a broad range of enzymes	SPBC530.07c	P	0	10	Q	0	9	0.0796321	0.326619	-0.000908204	0.00069407	0.0406865	0.176929	-0.488422	0.000579635	0.00077723	0.000289015	0.000488215	8	0.000554544	1.77509e-08	0.240256	4.9788e-07	0.0553221	0.138332	0.606194	13959.2	10321.3	0.184993	0.0784407	0.337309	13003.8	24136.9	7253.71	16883.1	8	13128.3	1.48496e+07	0.293528	2.97044e+08	0.0570789
SPBC1734.11	mas5	Hsp40 family DNAJ domain protein Mas5 (predicted)	SPBC1734.11	Q	0	8	R	1	10	0.231315	0.859578	0.00108135	0.000403963	0.171818	0.0831391	0.572987	0.000577642	0.00156935	0.000253714	0.00131563	8	0.000668787	8.09814e-08	0.425505	1.67322e-06	0.0840932	9.60394e-06	2.41257e-05	54961.7	8803.9	4.1501e-07	0.695402	0.967173	14864.8	27652.7	10345.2	17307.5	8	15884.3	2.01459e+07	0.282569	1.71684e+08	0.0358649
SPCC306.09c	cap1	adenylyl cyclase-associated protein Cap1	SPCC306.09c	P	1	2	P	0	6	0.000554265	0.00246544	-0.00135681	0.000742628	4.51056e-05	0.538262	-0.755032	0.000573441	0.000901349	0.000422174	0.000479175	8	0.000580097	1.74458e-08	0.22769	2.04907e-07	0.0339274	0.068312	0.367182	-6629.19	8054.6	0.0759582	0.136187	-0.281685	7192.63	8122.28	3158.86	4963.42	8	6738.52	1.69976e+06	0.193477	3.61678e+07	0.0388033
SPAC15E1.03	rpl42	60S ribosomal protein L36/L42	SPAC15E1.03	Q	0	4	R	0	10	0.619324	1	-6.04959e-05	0.000631338	0.943716	0.000231742	-0.0291657	0.000571855	0.00115454	8.36936e-05	0.00107085	8	0.000599049	8.86543e-08	0.497035	2.04864e-06	0.103882	0.027729	0.120056	195495	14954.9	0.0245458	0.20941	1.32452	39537.2	179623	24330	155293	8	50331.4	1.11709e+09	0.664057	1.87217e+10	0.118197
SPBC409.10	ade7	phosphoribosylamidoimidazolesuccinocarboxamide synthase, SAICAR synthetase, Ade7	SPBC409.10	P	1	2	P	1	11	0.0218027	0.0639524	-0.00259652	0.000922398	0.00689626	0.287668	-1.46167	0.000548222	0.00173373	0.00024861	0.00148512	8	0.000655701	1.3767e-07	0.565867	2.16617e-06	0.0975916	0.021143	0.0882144	-15987.5	10970.5	0.0172428	0.231707	-0.5595	8106.87	11545.3	4833.7	6711.62	8	7817.92	3.9086e+06	0.252883	1.09968e+08	0.0583194
SPAC29A4.15	srs1	cytoplasmic serine-tRNA ligase Srs1 (predicted)	SPAC29A4.15	Q	0	4	R	1	10	0.331188	1	0.00045629	0.000477289	0.287243	0.0512926	0.250832	0.000547386	0.000815878	0.000267348	0.00054853	8	0.00053947	2.09117e-08	0.268057	4.99665e-07	0.0569698	3.63389e-06	5.42379e-06	22397.5	8079.62	7.45844e-08	0.738767	0.587386	10922.4	16113.9	9264.65	6849.22	8	11530.6	4.32763e+06	0.180415	2.30164e+07	0.0180901
SPBC17D11.05	tif301	translation initiation factor eIF3a	SPBC17D11.05	R	1	8	R	1	10	3.51281e-05	6.96213e-05	0.00217635	0.000218279	8.18025e-07	0.676382	1.19858	0.000543619	0.000806752	0.000201421	0.00060533	8	0.000536774	2.74592e-08	0.308711	2.94048e-07	0.0439228	1.99377e-05	6.60204e-05	60503.8	15042.3	1.35834e-06	0.661418	0.7526	22432.5	39142.7	17861.4	21281.4	8	23457.2	2.77523e+07	0.224581	2.43148e+08	0.0289022
SPAC27F1.02c	cdc8	tropomyosin	SPAC27F1.02c	P	1	6	Q	0	9	0.0235245	0.0682547	-0.00168794	0.000755241	0.00773445	0.280826	-1.00863	0.000542727	0.00127906	0.000339049	0.000940011	8	0.000619513	5.075e-08	0.363636	9.46738e-07	0.0682868	0.177116	0.66539	6931.51	8450.21	0.255974	0.0582313	0.219122	8938.18	14086.1	5515.24	8570.85	8	9310.32	4.83186e+06	0.236098	1.00824e+08	0.0468909
SPBC19C7.06	prs1	cytoplasmic proline-tRNA ligase Prs1 (predicted)	SPBC19C7.06	R	1	9	R	1	10	9.00862e-05	0.000281675	0.00411866	-5.57893e-05	3.24903e-06	0.634102	2.19853	0.000542088	0.00115047	5.95553e-05	0.00109092	8	0.000569749	1.13846e-07	0.59221	1.27008e-06	0.0860012	0.000842273	0.00381829	37211.8	12192.9	0.000283943	0.457644	0.628057	16877.3	28527.7	13079.3	15448.4	8	17515.2	1.70731e+07	0.235906	2.1293e+08	0.0362222
SPBC16C6.11	rpl3201	60S ribosomal protein L32	SPBC16C6.11	R	1	7	R	1	10	0.00132085	0.0047411	0.00249199	0.000234378	0.000142475	0.489279	1.22924	0.000540984	0.00124017	0.000123566	0.0011166	8	0.00053056	5.74345e-08	0.451702	8.4108e-07	0.0751548	0.00392887	0.0170642	141148	14447.7	0.00209164	0.355866	1.18878	31539.7	103977	19869.2	84108.1	8	36885.4	3.4246e+08	0.501707	4.67908e+09	0.0806302
SPAC9E9.13	wos2	p23 homolog, predicted co-chaperone Wos2	SPAC9E9.13	Q	0	8	R	1	10	0.604207	1	-6.12301e-05	0.000538297	0.885516	0.000963469	-0.0347167	0.000539877	0.00100222	0.000379605	0.000622611	8	0.000568284	2.01815e-08	0.249983	5.0442e-07	0.0543379	0.000156281	0.000591134	64268.1	7577.82	2.80061e-05	0.557236	1.11978	15157.7	27589.6	7626.95	19962.6	8	16439.2	4.12489e+07	0.390685	4.25837e+08	0.0545776
SPAC57A7.10c	sec21	coatomer gamma subunit Sec21 (predicted)	SPAC57A7.10c	Q	0	4	R	0	3	0.492526	1	-0.00019783	0.000570953	0.562982	0.0154362	-0.109646	0.000539644	0.000800144	0.000410279	0.000389865	8	0.000575347	1.30261e-08	0.198371	3.23897e-07	0.0430077	0.0298945	0.124338	9243.68	10388.4	0.0270883	0.203124	0.235508	11947.8	14826.6	10374.6	4452.04	8	12296.5	1.6169e+06	0.103409	4.34949e+07	0.023319
SPAC19G12.10c	cpy1	vacuolar carboxypeptidase Y	SPAC19G12.10c	P	0	3	P	0	6	0.0287682	0.103478	-0.00160531	0.000816592	0.0103468	0.263255	-0.836392	0.000537508	0.00116267	0.00038507	0.000777596	8	0.00063963	5.33869e-08	0.361234	9.35782e-07	0.0657553	0.0309397	0.157367	-105761	66563.6	0.0283491	0.200214	-0.625807	51738.8	99734.8	31547.4	68187.3	8	55921	3.54933e+08	0.336897	5.79756e+09	0.0591997
SPBC16A3.15c	nda2	tubulin alpha 1	SPBC16A3.15c	R	0	9	R	1	12	0.0518683	0.193288	0.00115314	0.000330474	0.0228965	0.213831	0.687148	0.000535101	0.000820019	9.59574e-05	0.000724062	8	0.000512719	3.62063e-08	0.371119	6.34344e-07	0.0675391	4.76143e-05	0.000154959	32940.9	6810.34	4.85665e-06	0.620805	0.840939	11567.1	15918.8	6696.35	9222.49	8	11164.6	8.20843e+06	0.256618	8.59997e+07	0.0361142
SPAC1834.04	hht1	histone H3 h3.1	SPBC8D2.04;SPBC1105.11c;SPAC1834.04	Q	0	2	Q	0	9	0.474319	1	-0.000601092	0.000653126	0.523393	0.0187557	-0.320319	0.000534732	0.00135099	0.00018319	0.0011678	8	0.000609244	1.07262e-07	0.537567	2.4527e-06	0.111764	0.290875	1	-12256.1	8608.58	0.507656	0.0202006	-0.543094	8143.68	19465.4	4503.25	14962.2	8	10167.3	2.55995e+07	0.497634	9.4536e+08	0.131481
SPBC1105.11c	hht3	histone H3 h3.3	SPBC8D2.04;SPBC1105.11c;SPAC1834.04	Q	0	2	P	0	7	0.474319	1	-0.000601092	0.000653126	0.523393	0.0187557	-0.320319	0.000534732	0.00135099	0.00018319	0.0011678	8	0.000609244	1.07262e-07	0.537567	2.4527e-06	0.111764	0.0806054	0.384968	-18631.1	17580.1	0.0933983	0.122653	-0.37803	14739	18088.2	5061.1	13027.1	8	13164.9	1.50668e+07	0.294843	3.22173e+08	0.0592786
SPBC8D2.04	hht2	histone H3 h3.2	SPBC8D2.04;SPBC1105.11c;SPAC1834.04	Q	0	2	P	1	7	0.474319	1	-0.000601092	0.000653126	0.523393	0.0187557	-0.320319	0.000534732	0.00135099	0.00018319	0.0011678	8	0.000609244	1.07262e-07	0.537567	2.4527e-06	0.111764	0.000318283	0.00115665	-111022	43092.6	7.51323e-05	0.5171	-1.25975	22455.6	47378.7	13978.9	33399.8	8	27164	9.6587e+07	0.361797	1.49356e+09	0.061857
SPCC23B6.01c	osh6	sterol transfer protein Osh6	SPCC23B6.01c	Q	0	3	Q	0	7	0.233611	0.859578	-0.000821428	0.000679586	0.17416	0.082276	-0.44292	0.000533501	0.000915613	0.000224461	0.000691152	8	0.000582076	4.11991e-08	0.34871	9.76554e-07	0.0738143	0.194935	0.66539	10636.3	15187.7	0.292398	0.0502355	0.190124	15111.4	19319.2	9593.22	9726	8	15076.8	9.65087e+06	0.20605	2.77526e+08	0.0480412
SPAC4F10.14c	btf3	nascent polypeptide-associated complex beta subunit	SPAC4F10.14c	R	1	7	R	1	10	0.0017607	0.00606328	0.00208181	0.000228741	0.00021478	0.470661	1.1544	0.000531923	0.000990866	0.000164459	0.000826407	8	0.000540311	4.67092e-08	0.399997	6.32454e-07	0.0639945	0.00152888	0.0059336	124583	13258.4	0.000618336	0.419808	1.16995	26542.6	72909.8	18445.9	54463.9	8	32458.9	2.46861e+08	0.484052	2.7833e+09	0.0706672
SPBC26H8.03	cho2	phosphatidylethanolamine N-methyltransferase Cho2	SPBC26H8.03	R	0	5	R	1	12	0.0458188	0.173502	0.00123293	0.000333764	0.0193062	0.224611	0.713084	0.000531154	0.000732961	7.94302e-05	0.000653531	8	0.000485783	3.49524e-08	0.384854	6.80898e-07	0.0738535	0.00348742	0.0170642	47979.8	7622.76	0.00179625	0.364171	0.971269	17648.7	24792.5	7903.01	16889.5	8	15978.9	2.45213e+07	0.309903	5.21519e+08	0.0621385
SPBC2D10.10c	fib1	fibrillarin, rRNA methyltransferase	SPBC2D10.10c	Q	0	8	R	0	9	0.111738	0.504578	0.000884122	0.000438795	0.0643882	0.147008	0.464177	0.000530368	0.000939776	0.000179929	0.000759847	8	0.000558867	2.97652e-08	0.308707	5.88501e-07	0.0596812	0.0666161	0.367182	44202.1	17154.7	0.0736545	0.138205	0.557521	21131.2	48540.6	12812.7	35727.9	8	23103.2	9.2757e+07	0.416871	1.58083e+09	0.0748244
SPBC18H10.04c	sce3	translation initiation factor (predicted)	SPBC18H10.04c	Q	0	8	R	1	9	0.483111	1	0.000247864	0.000480377	0.542162	0.0171277	0.143673	0.000528267	0.000875702	0.000286863	0.000588839	8	0.000531275	2.09314e-08	0.27232	4.57449e-07	0.0553509	0.000581429	0.00256776	66595.8	11761.2	0.000174523	0.480152	0.918538	18130.4	35496.9	10209.8	25287.1	8	19552.8	4.25044e+07	0.333432	6.2303e+08	0.0555031
SPAC13A11.02c	erg11	lanosterol 14-demethylase Erg11	SPAC13A11.02c	R	0	7	R	1	1	0.0524461	0.193288	0.00147434	0.000354036	0.0232465	0.212868	0.768971	0.000528088	0.000835057	8.67235e-05	0.000748333	8	0.000500612	5.16575e-08	0.45401	1.04293e-06	0.0886947	0.00165432	0.00665827	29937.4	2787.08	0.000688526	0.414398	1.23407	6422.41	15901.1	2838.72	13062.4	8	7159.11	1.23229e+07	0.49034	1.64335e+08	0.0778535
SPBC2F12.04	rpl1701	60S ribosomal protein L17	SPBC2F12.04	R	1	9	R	1	10	5.85913e-05	0.000193439	0.00450048	-4.11232e-05	1.72347e-06	0.654164	2.12974	0.000524557	0.00147074	0.000132494	0.00133825	8	0.000664798	1.83509e-07	0.644376	1.38938e-06	0.0770891	0.00160295	0.0059336	169344	14130	0.000659381	0.41658	1.28513	36335.1	110848	21615.3	89232.4	8	42446.7	4.5683e+08	0.503539	5.21123e+09	0.0739431
SPAC16.02c	srp2	splicing factor Srp2	SPAC16.02c	R	0	8	R	1	9	0.0612343	0.235805	0.00106892	0.000356011	0.0286228	0.199599	0.621046	0.000522866	0.00103092	3.27784e-05	0.00099814	8	0.000513592	3.9275e-08	0.385869	5.94513e-07	0.0652731	0.000338678	0.00115665	40373.5	11983.9	8.194e-05	0.513414	0.671404	16609.1	24420.4	12855.1	11565.3	8	17816.1	1.34636e+07	0.205953	2.00449e+08	0.034551
SPAC750.01	NA	NADP-dependent aldo/keto reductase, unknown biological role, implicated in cellular detoxification	SPAC977.14c;SPAC750.01	Q	0	3	Q	0	5	0.551812	1	-0.00211906	0.000894025	0.714186	0.00621754	-1.10336	0.00052225	0.00751533	0.000131368	0.00738396	8	0.00140122	3.62236e-06	1.35828	9.31277e-05	0.299437	0.437663	1	-98.2428	35.712	0.963228	9.88283e-05	-1.4051	30.5895	3402.16	1.76918	3400.39	8	241.159	501353	2.93609	1.26705e+07	0.641752
SPAC977.14c	NA	aldo/keto reductase, predicted calcium channel regulator	SPAC977.14c;SPAC750.01	Q	0	3	Q	0	5	0.551812	1	-0.00211906	0.000894025	0.714186	0.00621754	-1.10336	0.00052225	0.00751533	0.000131368	0.00738396	8	0.00140122	3.62236e-06	1.35828	9.31277e-05	0.299437	0.33814	1	-12771.6	8065.32	0.632291	0.01059	-0.623046	5434.52	38124	2068.41	36055.6	8	8819.56	8.24727e+07	1.02969	1.97736e+09	0.219214
SPCC584.01c	met10	sulfite reductase NADPH flavoprotein subunit (predicted)	SPCC584.01c	R	1	9	R	1	10	0.00586045	0.0171588	0.00289839	3.24635e-05	0.00116118	0.387468	1.86104	0.000519188	0.00111894	0.000102433	0.00101651	8	0.000565408	1.06266e-07	0.576548	1.72316e-06	0.100942	0.00174894	0.00665827	28288.4	6060.2	0.000741936	0.410614	0.823658	9169.66	19520.1	5113.75	14406.4	8	10286.2	1.34039e+07	0.355926	1.4904e+08	0.0516022
SPBC839.05c	rps1701	40S ribosomal protein S17 (predicted)	SPBC839.05c	R	1	8	R	1	9	3.42697e-05	6.96213e-05	0.00298373	0.000136657	7.78658e-07	0.677802	1.53217	0.000519014	0.00147969	0.000107831	0.00137186	8	0.000532293	8.35855e-08	0.543144	5.49107e-07	0.0605272	0.00181643	0.00665827	77046.8	15302	0.000781304	0.407982	0.860569	24783.9	54895.6	15993.3	38902.2	8	26908.7	9.68267e+07	0.365683	1.11769e+09	0.0540182
SPAC5H10.03	NA	phosphoglycerate mutase/6-phosphofructo-2-kinase family	SPAC5H10.03	R	1	9	R	0	11	0.00305753	0.0101119	0.0034207	0.000180451	0.000457137	0.434765	1.47964	0.000518418	0.00109169	5.36853e-05	0.001038	8	0.000583157	1.10067e-07	0.568909	1.97389e-06	0.104749	0.0492648	0.246859	40957.8	7038.64	0.0507272	0.162587	0.932108	11263.4	29288.1	5843.39	23444.7	8	14261.4	4.93931e+07	0.492799	1.1211e+09	0.102078
SPCC1840.02c	bgs4	cell wall and secondary septum 1,6 branched 1,3-beta-glucan synthase catalytic subunit Bgs4	SPCC1840.02c	Q	0	4	Q	0	6	0.544169	1	0.000207063	0.000516529	0.692482	0.00724651	0.113441	0.000514186	0.000965398	0.000181968	0.00078343	8	0.000553065	3.33884e-08	0.330386	7.6214e-07	0.0686299	0.236306	0.866817	10145.6	13875.2	0.379857	0.0352208	0.197679	14564.8	23994.6	10398.5	13596.1	8	16121.9	1.49611e+07	0.23992	3.6585e+08	0.0515831
SPBP4H10.15	aco2	mitochondrial ribosomal protein subunit L21/aconitate hydratase, fusion protein	SPBP4H10.15	R	0	4	Q	0	11	0.0569555	0.235805	0.00145639	0.000291055	0.0259859	0.205777	0.857517	0.000513008	0.0010421	0.00024082	0.000801281	8	0.000519607	4.79224e-08	0.421303	1.06223e-06	0.0862396	0.351672	1	-5814.23	24403.7	0.671321	0.00833755	-0.0741247	22961.2	36527.4	16271	20256.4	8	23713	2.26561e+07	0.200727	5.2171e+08	0.0418794
SPAC1A6.04c	plb1	phospholipase B homolog Plb1	SPAC1A6.04c	R	0	NA	Q	0	2	0.0757845	0.281952	0.00377292	-0.000224432	0.0380855	0.181207	3.31437	0.000512403	0.00174073	9.09524e-06	0.00173163	7	0.000654973	4.12604e-07	0.980716	8.34184e-06	0.220484	0.194931	0.66539	114686	32743	0.292389	0.0502374	0.688863	53569.8	154660	25998.2	128661	8	64225.4	1.26347e+09	0.553446	3.22648e+10	0.121599
SPAC23A1.08c	rpl3401	60S ribosomal protein L34	SPAC23A1.08c;SPCC1322.15	R	1	9	R	1	10	3.16252e-07	5.29087e-07	0.00453878	-1.78698e-05	6.1199e-10	0.830381	2.05391	0.000512386	0.00108299	2.7834e-05	0.00105515	8	0.000589842	1.14997e-07	0.574919	5.46001e-07	0.054467	0.000629603	0.00256776	246266	20950.1	0.000193681	0.475409	1.27621	51671.8	146374	29894	116480	8	59885.1	7.3961e+08	0.454132	8.68325e+09	0.0676541
SPCC1322.15	rpl3402	60S ribosomal protein L34	SPAC23A1.08c;SPCC1322.15	R	1	9	R	1	9	3.16252e-07	5.29087e-07	0.00453878	-1.78698e-05	6.1199e-10	0.830381	2.05391	0.000512386	0.00108299	2.7834e-05	0.00105515	8	0.000589842	1.14997e-07	0.574919	5.46001e-07	0.054467	0.000725526	0.00256776	12860.3	2619.95	0.00023481	0.466534	0.848121	3919.79	7374.85	2511.29	4863.56	8	4151.84	1.77994e+06	0.321337	2.45384e+07	0.0518746
SPCC306.08c	mdh1	malate dehydrogenase Mdh1 (predicted)	SPCC306.08c	Q	0	10	Q	0	1	0.170906	0.650625	-0.000977708	0.000710335	0.11313	0.110134	-0.520353	0.000505834	0.000729592	0.000179834	0.000549757	8	0.000467868	3.55707e-08	0.403109	1.00217e-06	0.0930293	0.258888	0.873794	-12295.6	13652.9	0.431556	0.0283545	-0.312375	13023.4	23241	4431.14	18809.8	8	13513.1	2.4675e+07	0.367598	6.7221e+08	0.0834199
SPAC3A12.14	cam1	calmodulin Cam1	SPAC3A12.14	P	1	2	Q	0	8	0.000655289	0.00246544	-0.00317746	0.000930758	5.63029e-05	0.529175	-2.099	0.000504588	0.0010286	6.79492e-05	0.000960648	8	0.000476632	9.09285e-08	0.632654	1.16557e-06	0.0984822	0.42807	1	253.646	4954.72	0.926314	0.000397639	0.0152408	5062.4	6222.75	2566.15	3656.6	8	4906.75	906457	0.194035	2.09852e+07	0.0405914
SPBC16D10.08c	hsp104	heat shock protein, disaggregase Hsp104	SPBC16D10.08c	P	0	1	Q	0	2	0.094643	0.356987	-0.00225998	0.000735251	0.0512279	0.161947	-1.71101	0.000501395	0.00178588	0.000287586	0.00149829	8	0.000650678	1.37776e-07	0.570454	3.42948e-06	0.123743	0.40471	1	19918.4	2769.56	0.8414	0.00186014	1.0379	7729.26	108098	1857.85	106240	8	21918.8	9.42165e+08	1.40038	2.7623e+10	0.329679
SPAC1635.01	por1	mitochondrial outer membrane voltage-dependent anion-selective channel Por1 (predicted)	SPAC1635.01	P	1	1	P	0	3	0.00209511	0.00829657	-0.00203389	0.00076621	0.000271108	0.459821	-1.32321	0.000499566	0.000855171	0.000195513	0.000659658	8	0.000501256	3.84327e-08	0.391103	6.30555e-07	0.068877	0.0863556	0.384968	-21325.9	25615.1	0.101988	0.1169	-0.285407	21680.5	27667.2	12820.5	14846.8	8	20661.5	1.80142e+07	0.205422	4.45787e+08	0.0444298
SPAC1834.03c	hhf1	histone H4 h4.1	SPBC8D2.03c;SPBC1105.12;SPAC1834.03c	R	0	10	Q	0	9	0.0984479	0.356987	0.00162815	0.000415352	0.0540716	0.158422	0.740545	0.000496693	0.00122295	0.000133922	0.00108903	8	0.000542567	6.47942e-08	0.469153	1.82719e-06	0.10832	0.248688	0.866817	14936.5	12140.6	0.407768	0.0313614	0.311587	14571.6	28797.4	5467.72	23329.6	8	15835.6	3.83969e+07	0.391302	8.94097e+08	0.0820973
SPBC1105.12	hhf3	histone H4 h4.3	SPBC8D2.03c;SPBC1105.12;SPAC1834.03c	R	0	10	Q	0	9	0.0984479	0.356987	0.00162815	0.000415352	0.0540716	0.158422	0.740545	0.000496693	0.00122295	0.000133922	0.00108903	8	0.000542567	6.47942e-08	0.469153	1.82719e-06	0.10832	0.406147	1	-1289.37	7568.14	0.846431	0.00174264	-0.0524508	8084.77	13102.6	5938.8	7163.81	8	8512.27	3.9185e+06	0.232549	1.23568e+08	0.056778
SPBC8D2.03c	hhf2	histone H4 h4.2	SPBC8D2.03c;SPBC1105.12;SPAC1834.03c	R	0	10	P	1	7	0.0984479	0.356987	0.00162815	0.000415352	0.0540716	0.158422	0.740545	0.000496693	0.00122295	0.000133922	0.00108903	8	0.000542567	6.47942e-08	0.469153	1.82719e-06	0.10832	0.00182817	0.00665827	-30814.4	14212.1	0.00078827	0.407529	-0.963961	9632.98	14733.8	3812.14	10921.7	8	9746.96	1.06939e+07	0.335505	1.79116e+08	0.0596995
SPAC30C2.04	asc1	cofactor for cytoplasmic methionyl-and glutamyl-tRNA synthetases Asc1	SPAC30C2.04	R	1	9	R	0	10	0.00240463	0.00912338	0.00119676	0.000330317	0.000326646	0.451001	0.704209	0.000495391	0.000756133	0.000157446	0.000598686	8	0.000472805	2.19688e-08	0.313488	2.26217e-07	0.0437374	0.0305837	0.124338	71636	5381.12	0.0279165	0.201198	1.33264	15195.4	65678.6	8564.02	57114.6	8	18406.6	1.56247e+08	0.679099	2.6436e+09	0.12145
SPBC31A8.01c	rtn1	reticulon Rtn1	SPBC31A8.01c	R	1	9	R	1	2	0.00043654	0.00114475	0.0013716	0.000331723	3.21399e-05	0.551831	0.765598	0.000491549	0.000695066	0.000257694	0.000437372	8	0.000504189	1.65626e-08	0.255253	1.98249e-07	0.0383958	0.02417	0.0967342	16449.6	11784.2	0.0205372	0.220714	0.346267	14650.2	21730.3	12404.2	9326.14	8	15183.8	5.50337e+06	0.154501	1.23964e+08	0.0318814
SPBC460.02c	NA	translation elongation factor, glutathione S-transferase (predicted)	SPBC460.02c	P	1	6	R	0	12	0.0198777	0.0639524	-0.00236877	0.00105746	0.00601279	0.295781	-1.01209	0.00048965	0.00108437	0.000152152	0.000932216	8	0.000578417	7.34578e-08	0.468573	1.73342e-06	0.0989651	0.0828391	0.384968	20922	11522	0.0966962	0.120383	0.428136	13490.2	23577.9	5509.36	18068.6	8	13605	2.11778e+07	0.338252	4.15007e+08	0.0651028
SPBC685.06	rps001	40S ribosomal protein S0A (p40)	SPBC685.06	R	1	9	R	1	10	7.44815e-07	3.69779e-06	0.00329726	0.000144995	3.70187e-09	0.800527	1.5466	0.000488535	0.0011788	0.00024157	0.000937228	8	0.000582988	8.27331e-08	0.493378	3.51506e-07	0.0442159	0.00038819	0.00132633	181805	15436.7	9.92006e-05	0.505197	1.2771	35973.5	102044	21028.9	81015.2	8	42914	4.3298e+08	0.48488	4.20051e+09	0.0656635
SPAC57A7.12	ssz1	heat shock protein Ssz1 (predicted)	SPAC57A7.12	R	1	8	R	1	9	0.000114399	0.000341026	0.00302007	0.000125174	4.62512e-06	0.622445	1.56701	0.000487247	0.00151219	0.000265653	0.00124654	8	0.000607754	9.20549e-08	0.499224	7.17845e-07	0.0606122	0.00409665	0.0170642	37097.8	12061.4	0.00220918	0.352861	0.631415	16042.5	30247.6	12259.4	17988.2	8	16785.2	2.41182e+07	0.292581	3.27498e+08	0.046876
SPCC613.10	qcr2	ubiquinol-cytochrome-c reductase complex core protein Qcr2 (predicted)	SPCC613.10	Q	0	10	Q	0	12	0.275731	0.900066	0.000625231	0.000392573	0.220391	0.067442	0.385661	0.000479507	0.000739508	4.39603e-05	0.000695548	8	0.000476968	3.28473e-08	0.379979	7.01365e-07	0.0763404	0.184641	0.66539	5934.7	6699.28	0.271025	0.0547727	0.234589	7156.03	8367.36	2422.88	5944.48	8	6715.96	2.9643e+06	0.256362	7.88657e+07	0.0574921
SPAC22H10.03c	kap114	karyopherin/importin beta family nuclear import signal receptor Kap14	SPAC22H10.03c	Q	0	2	R	0	2	0.585466	1	-0.000142496	0.00047409	0.819258	0.00242486	-0.0944276	0.00047606	0.000739263	9.29355e-05	0.000646327	8	0.000420773	4.59078e-08	0.509208	1.08389e-06	0.107576	0.0517125	0.276474	4445.71	2529.84	0.0538977	0.158632	0.417217	3009.68	4982.68	2445.97	2536.71	8	3282.51	611604	0.238248	1.36017e+07	0.0488498
SPAC4D7.05	sum1	translation initiation factor eIF3i	SPAC4D7.05	Q	0	1	R	1	10	0.498688	1	0.000236666	0.000443072	0.577033	0.0143593	0.148358	0.00047526	0.000786216	0.000197946	0.00058827	8	0.000477712	2.11159e-08	0.304185	4.98858e-07	0.0642827	2.7796e-05	7.46532e-05	41264.9	7860.17	2.22319e-06	0.646239	0.881106	13654.7	24637.2	9960.65	14676.6	8	14853.3	1.74404e+07	0.281161	1.20947e+08	0.032192
SPBP4H10.04	ppb1	serine/threonine protein phosphatase (calcineurin A) catalytic subunit Ppb1	SPBP4H10.04	P	1	2	Q	0	5	0.00043335	0.00114475	-0.00488301	0.00128005	3.1762e-05	0.552298	-2.67512	0.000475139	0.00135654	2.58222e-05	0.00133072	8	0.000532888	2.03313e-07	0.846149	2.50789e-06	0.129208	0.398017	1	159.919	3053.16	0.818283	0.00245151	0.015591	3081.61	3527.12	2645.86	881.265	8	3096.92	58873.9	0.0783487	1.35027e+06	0.0163137
SPBC725.01	maa1	mitochondrial aspartate aminotransferase Maa1 (predicted)	SPBC725.01	P	0	6	P	0	11	0.0812677	0.326619	-0.00113596	0.000650703	0.041799	0.175179	-0.709515	0.00047466	0.000794483	0.000156941	0.000637542	8	0.000483463	3.79794e-08	0.403098	7.88351e-07	0.0798488	0.0959702	0.473551	-18754.5	16188.3	0.116325	0.108319	-0.42066	11922.7	20158.7	4320.7	15838	8	12527.9	1.84182e+07	0.342567	3.75696e+08	0.0672686
SPAC343.16	lys2	homoaconitate hydratase Lys2	SPAC343.16	Q	0	6	Q	0	9	0.613672	1	5.05611e-05	0.000471112	0.921422	0.000452349	0.0316868	0.000474161	0.000850054	0.000224587	0.000625466	8	0.000501169	3.12024e-08	0.35246	7.32963e-07	0.0742727	0.441514	1	-368.841	17492.1	0.978404	3.40729e-05	-0.00634592	18828.6	24397.4	10629.2	13768.3	8	17788.6	2.23833e+07	0.265963	5.18052e+08	0.0556311
SPBP19A11.03c	mts4	19S proteasome regulatory subunit Rpn1/Mts4	SPBP19A11.03c	Q	0	6	R	0	2	0.281436	0.900066	-0.000351752	0.000542509	0.227025	0.0656013	-0.21547	0.000472962	0.000688081	0.000338084	0.000349998	8	0.000490891	1.10254e-08	0.213901	2.28671e-07	0.0423539	0.0436216	0.236857	9603.79	11240.1	0.0436342	0.17239	0.227207	12452.2	16388.2	9312.2	7075.96	8	12551.1	2.74623e+06	0.132035	5.74538e+07	0.0262574
SPCC794.07	lat1	dihydrolipoamide S-acetyltransferase E2, Lat1 (predicted)	SPCC794.07	Q	0	9	Q	0	11	0.121554	0.504578	0.00143629	0.00030847	0.0718397	0.139839	0.822439	0.00047019	0.00104393	0.000191625	0.000852303	8	0.000535826	7.20135e-08	0.500822	1.64647e-06	0.104118	0.214523	0.799995	-21463	25079.6	0.333068	0.0426275	-0.29455	19283.6	29522.3	6032.14	23490.2	8	18167.2	4.60837e+07	0.373668	1.34243e+09	0.0876858
SPBC17D11.07c	rpn2	19S proteasome regulatory subunit Rpn2	SPBC17D11.07c	P	1	2	Q	0	5	0.0245674	0.0682547	-0.000835163	0.000593355	0.00827013	0.27681	-0.535269	0.000469846	0.000662801	0.000214483	0.000448319	8	0.000460731	1.34296e-08	0.251526	2.36447e-07	0.0458871	0.331967	1	2258.14	11380.4	0.615011	0.0116924	0.0578067	11667.6	14146.2	7887.59	6258.62	8	11567.2	2.44054e+06	0.135056	5.59254e+07	0.0281092
SPBC4C3.10c	pre3	20S proteasome complex subunit beta 1 Pre3	SPBC4C3.10c	P	1	1	R	0	5	0.00526087	0.0154486	-0.00238869	0.000909897	0.000989222	0.395839	-1.29916	0.000469788	0.0011519	0.000219693	0.000932205	8	0.000532387	7.07273e-08	0.499535	1.12998e-06	0.0868121	0.0871252	0.384968	3118.19	4606.32	0.103163	0.116152	0.184361	5009.71	6714.5	3932.55	2781.96	8	5107.51	480238	0.135681	9.60007e+06	0.0263755
SPAC9G1.03c	rpl3001	60S ribosomal protein L30 (predicted)	SPAC9G1.03c	R	1	9	R	1	10	4.74447e-06	1.43676e-05	0.00434292	-7.85381e-05	4.08704e-08	0.752484	2.27418	0.000469237	0.00129232	8.0743e-05	0.00121157	8	0.000538811	1.19079e-07	0.640444	8.04986e-07	0.0723985	0.00204916	0.00840651	154609	9485.97	0.00091916	0.399643	1.41942	31436.5	98122.9	18003.9	80119	8	37076.1	3.82621e+08	0.527582	4.65934e+09	0.0800461
SPCC1672.05c	yrs1	cytoplasmic tyrosine-tRNA ligase Yrs1 (predicted)	SPCC1672.05c	Q	0	8	R	1	10	0.129408	0.559067	0.000575063	0.000386569	0.0779524	0.13449	0.364866	0.000465004	0.000899733	0.000319346	0.000580388	8	0.000495426	1.51785e-08	0.248677	2.76142e-07	0.0461169	1.59237e-05	4.71068e-05	38270.8	7097.93	9.64171e-07	0.671603	0.894279	12290.4	19082.6	6811.61	12271	8	12363.1	1.2177e+07	0.282256	9.29265e+07	0.0339012
SPBC1711.06	rpl401	60S ribosomal protein L4 (predicted)	SPBC1711.06	R	1	9	R	1	10	0.0112074	0.0409127	0.00331662	-0.000100071	0.0026297	0.343207	2.5036	0.00046457	0.0013384	1.36238e-05	0.00132478	8	0.000531654	1.76144e-07	0.789414	2.73139e-06	0.135156	0.00010863	0.000344679	93851	22419.1	1.71244e-05	0.576043	0.771447	31817.9	56589.8	23637	32952.8	8	34699.8	8.30485e+07	0.262627	8.41131e+08	0.0363393
SPBC685.07c	rpl2701	60S ribosomal protein L27	SPBC685.07c	R	0	9	R	1	10	0.0709971	0.281952	0.00409079	-0.000166946	0.0348699	0.186907	2.74751	0.000463032	0.00201489	1.64774e-06	0.00201325	8	0.000708834	4.73817e-07	0.971093	9.446e-06	0.188517	0.00112449	0.00499076	150855	14074.3	0.000414659	0.439521	1.23306	32337.5	95523.9	20365.7	75158.2	8	37767.2	3.29519e+08	0.480646	3.76548e+09	0.0706428
SPAC1B3.03c	wis2	cyclophilin family peptidyl-prolyl cis-trans isomerase Wis2	SPAC1B3.03c	Q	0	10	R	0	10	0.561948	1	0.000166341	0.000423843	0.744133	0.00494112	0.111192	0.00045979	0.000764305	0.000228396	0.000535908	8	0.000488194	3.06437e-08	0.358574	7.23002e-07	0.0757268	0.0734137	0.367182	23761	7542.9	0.0830486	0.130342	0.641781	10250.4	24321.5	4740.04	19581.5	8	12019.4	2.85958e+07	0.444905	4.88778e+08	0.0799732
SPAC19G12.09	NA	NADH/NADPH-dependent indole-3-acetaldehyde reductase, implicated in cellular detoxification	SPAC19G12.09	P	1	2	P	0	3	0.0188356	0.0639524	-0.00322828	0.000885592	0.00556598	0.30032	-2.41307	0.000459638	0.00179266	7.83517e-05	0.00171431	8	0.000589312	2.15806e-07	0.78829	3.15048e-06	0.130953	0.0990109	0.473551	-29448.4	9534.04	0.120985	0.105762	-1.72658	7412.01	21859.4	2345.55	19513.8	8	8726.14	3.21878e+07	0.650165	9.51404e+08	0.153685
SPAC922.03	NA	1-aminocyclopropane-1-carboxylate deaminase (predicted)	SPAC922.03	Q	0	NA	Q	0	7	0.522306	1	-0.00695363	0.00139306	0.63424	0.0104699	-5.95994	0.000456726	0.012252	5.0001e-06	0.012247	7	0.00326191	2.33602e-05	1.48172	0.000592761	0.373197	0.414846	1	-33743.2	9921.6	0.877411	0.00110577	-2.08286	4058.89	215443	481.383	214961	8	38492.7	4.80576e+09	1.80095	1.33458e+11	0.412636
SPCC364.06	nap1	histone H2A-H2B chaperone Nap1	SPCC364.06	Q	0	6	P	1	8	0.366053	1	0.000599249	0.000316045	0.334942	0.0423054	0.442868	0.000456542	0.00110577	0.000182982	0.000922789	8	0.000463594	4.13205e-08	0.438475	1.05479e-06	0.0963201	0.00635505	0.0302695	-37044.4	13627.5	0.00386415	0.321464	-1.37696	10140.3	14577	3058.19	11518.8	8	9420.7	1.10985e+07	0.353629	3.75841e+08	0.0894728
SPCC962.04	rps1201	40S ribosomal protein S12 (predicted)	SPCC962.04	Q	0	9	R	1	10	0.411513	1	0.00205336	0.000175393	0.405625	0.0316446	1.27433	0.000456261	0.00255755	9.13485e-05	0.0024662	8	0.000846287	6.72832e-07	0.96925	1.67412e-05	0.210207	0.00587537	0.0302695	149601	16899.9	0.00350224	0.327074	1.14083	33919.3	102993	20147.5	82845.7	8	41929.1	4.70935e+08	0.517565	5.97463e+09	0.0801517
SPCC613.06	rpl902	60S ribosomal protein L9	SPCC613.06	R	1	7	R	1	10	0.00587066	0.0171588	0.00181237	0.000268971	0.00116426	0.387329	1.00533	0.000454798	0.000898401	0.000221289	0.000677112	8	0.000485633	3.9538e-08	0.409449	6.74153e-07	0.0735095	0.000605849	0.00256776	169437	15407.3	0.000184117	0.47772	1.24516	36955.9	101077	21406.4	79671	8	41191.5	3.44966e+08	0.4509	4.07254e+09	0.0673592
SPAC3G9.09c	tif211	translation initiation factor eIF2 alpha subunit	SPAC3G9.09c	Q	0	7	R	1	10	0.407734	1	0.000340083	0.000407463	0.399336	0.0324879	0.222531	0.000454238	0.00072455	0.000184089	0.000540461	8	0.000438698	2.11289e-08	0.331339	4.46912e-07	0.0662548	0.00346444	0.0170642	25253.3	7053.01	0.0017814	0.364622	0.698827	10659.1	20022.9	8150.81	11872.1	8	11641.2	1.293e+07	0.308889	1.44193e+08	0.0448483
SPAC22F8.08	sec24	coincidence detector Sec24/Sfb2 subunit	SPAC22F8.08	P	0	2	R	1	9	0.067498	0.273385	-0.000500184	0.000534341	0.0325968	0.191251	-0.326694	0.000452794	0.000588863	0.000305795	0.000283068	8	0.000435627	6.49317e-09	0.184975	1.37274e-07	0.0369787	0.00557865	0.0263362	9355.03	9832.58	0.00328333	0.330736	0.249782	11152.2	14627	8977.8	5649.19	8	11338.6	1.66351e+06	0.11375	2.29787e+07	0.0183812
SPCC1281.06c	ole1	acyl-coA desaturase (predicted)	SPCC1281.06c	Q	0	4	Q	0	1	0.320647	1	0.00108977	0.000125403	0.273786	0.0541628	1.13176	0.000452785	0.000948715	0.000109005	0.00083971	8	0.000479042	7.52568e-08	0.572664	2.69092e-06	0.148884	0.168756	0.66539	53077.3	23545.8	0.239786	0.0622264	0.505379	31365.5	75182.9	10405.4	64777.5	8	31849.5	2.55952e+08	0.502315	5.50884e+09	0.101321
SPAC10F6.09c	psm3	mitotic/meiotic cohesin complex ATPase subunit Psm3/Smc3	SPAC10F6.09c	P	1	1	P	0	3	0.0255763	0.0930082	-0.00413642	0.00130026	0.00878511	0.273172	-1.82543	0.00045095	0.00186542	1.34473e-05	0.00185198	8	0.000600173	3.38934e-07	0.970021	5.90694e-06	0.176067	0.0776212	0.384968	-2889.15	3012.33	0.0890672	0.125761	-0.336083	2771.56	3734.83	1558.37	2176.46	8	2712.09	323442	0.209698	7.52911e+06	0.0439885
SPBC16A3.02c	NA	mitochondrial CH-OH group oxidoreductase, human RTN4IP1 ortholog, implicated in mitochondrial organization or tethering	SPBC16A3.02c	P	1	3	P	1	5	9.87868e-06	3.58651e-05	-0.00360657	0.000920153	1.29443e-07	0.725542	-2.85354	0.00045079	0.00103054	8.43877e-05	0.000946148	8	0.00045621	9.11797e-08	0.661888	6.38438e-07	0.0761495	0.0199013	0.0882144	-98317.4	29214.9	0.0159351	0.236635	-2.03875	21067.4	59581.2	4034.24	55546.9	8	20917.2	1.87904e+08	0.655338	4.04605e+09	0.132216
SPBC902.05c	idh2	isocitrate dehydrogenase (NAD+) subunit 2	SPBC902.05c	P	1	1	P	0	3	0.00133861	0.0047411	-0.00179042	0.000754234	0.000145144	0.48845	-1.10595	0.000447224	0.000994366	0.000215453	0.000778912	8	0.000519812	4.77396e-08	0.420332	4.35608e-07	0.0552044	0.0332973	0.164438	-10343.5	7845.12	0.0310696	0.194336	-0.493046	7120.15	10034.3	4939.87	5094.48	8	7220.28	2.10556e+06	0.200969	5.75505e+07	0.0456817
SPAC31G5.05c	NA	ribulose phosphate 3-epimerase (predicted)	SPAC31G5.05c	Q	0	6	Q	0	9	0.182137	0.66986	-0.000517926	0.000551501	0.123359	0.104499	-0.327931	0.00044706	0.000773192	0.000230051	0.000543142	8	0.000462628	1.5621e-08	0.270161	2.98269e-07	0.0513268	0.3329	1	-1794.63	8726.89	0.617604	0.0115227	-0.0636569	8888.32	11081.4	6844.4	4237.05	8	8880.68	1.31631e+06	0.129191	3.58495e+07	0.0293135
SPBC405.01	ade1	phosphoribosylamine-glycine ligase/phosphoribosylformylglycinamidine cyclo-ligase	SPBC405.01	R	1	9	Q	0	8	0.00255407	0.00912338	0.00183116	0.000173914	0.000354837	0.447042	1.22462	0.000446712	0.000937672	0.000127172	0.0008105	8	0.000449019	4.19988e-08	0.456409	5.38161e-07	0.0710336	0.369496	1	4923.39	16772.1	0.725286	0.00572537	0.0843501	18996.5	29460.3	11662.4	17797.9	8	18776.8	2.34669e+07	0.257992	5.46198e+08	0.054116
SPAC11H11.06	arp2	ARP2/3 actin-organizing complex subunit Arp2	SPAC11H11.06	Q	0	4	Q	0	8	0.491383	1	-0.000593364	0.000493313	0.560414	0.0156386	-0.44028	0.000445024	0.00148859	0.000186113	0.00130248	8	0.000526687	1.17389e-07	0.650521	2.87553e-06	0.139984	0.23419	0.866817	3135.04	9481.55	0.375196	0.0359031	0.0945068	9678.78	10920.5	6296.15	4624.35	8	9463.87	1.27383e+06	0.119258	3.42447e+07	0.0268844
SPBC646.05c	erg9	farnesyldiphosphate:farnesyldiphosphatefarnesyltransferase (squalene synthase) Erg9	SPBC646.05c	Q	0	5	R	0	1	0.624038	1	1.10095e-05	0.000461107	0.962821	0.000101031	0.00713728	0.000444574	0.000543925	0.000235194	0.000308731	8	0.000436127	6.01561e-09	0.177839	1.55651e-07	0.039331	0.0301584	0.124338	8537.86	9156.78	0.027404	0.202384	0.245401	10161.2	13570.9	8577.7	4993.19	8	10434.6	2.14067e+06	0.140216	3.72765e+07	0.0254397
SPBC17A3.07	pgr1	mitochondrial glutathione reductase Pgr1	SPBC17A3.07	Q	0	3	Q	0	5	0.470274	1	-0.000193316	0.000466489	0.514966	0.0195201	-0.132562	0.000444343	0.00067235	0.000264517	0.000407833	8	0.000439906	1.05967e-08	0.234005	2.43563e-07	0.0487774	0.387025	1	1953.29	7619.93	0.781418	0.00357355	0.0740544	8152.18	14922.3	6551.2	8371.08	8	8947.29	4.97072e+06	0.249183	1.38037e+08	0.0570925
SPAC664.04c	rps1602	40S ribosomal protein S16 (predicted)	SPBC18H10.14;SPAC664.04c	R	1	9	R	1	10	7.66211e-05	0.000206402	0.00471806	-0.000151538	2.57349e-06	0.641605	2.54493	0.000442997	0.00131053	5.84467e-05	0.00125209	8	0.000549777	1.69662e-07	0.749213	1.61339e-06	0.100451	0.00122133	0.00573793	109852	8583.38	0.000461495	0.434301	1.31501	21625	68548.8	13732.8	54816	8	26226	1.83708e+08	0.516811	2.03953e+09	0.0748694
SPBC18H10.14	rps1601	40S ribosomal protein S16 (predicted)	SPBC18H10.14;SPAC664.04c	R	1	9	R	1	10	7.66211e-05	0.000206402	0.00471806	-0.000151538	2.57349e-06	0.641605	2.54493	0.000442997	0.00131053	5.84467e-05	0.00125209	8	0.000549777	1.69662e-07	0.749213	1.61339e-06	0.100451	0.00204265	0.00840651	129242	20970.9	0.000915303	0.39986	0.960736	36843.1	89155.9	21562.1	67593.8	8	42158.5	3.02821e+08	0.412769	3.2529e+09	0.0588196
SPBC17A3.04c	rar1	cytoplasmic methionine-tRNA ligase Mrs1 (predicted)	SPBC17A3.04c	R	1	9	Q	0	9	0.00515121	0.0149358	0.0011526	0.000277275	0.000958008	0.397502	0.768118	0.000442362	0.000634782	0.000171052	0.00046373	8	0.000428114	1.82711e-08	0.315735	2.61272e-07	0.051911	0.170594	0.66539	-8264.32	9288.45	0.243299	0.0613336	-0.308033	8392.37	10584.4	3054.08	7530.3	8	7295.38	5.02183e+06	0.307173	1.35627e+08	0.069406
SPCC1827.03c	pcs60	acetyl-CoA ligase Pcs60 (predicted)	SPCC1827.03c	Q	0	4	Q	0	9	0.300636	1	0.00122081	0.000326188	0.249354	0.0598287	0.719099	0.000442123	0.00154471	0.000264143	0.00128057	8	0.000618034	1.16631e-07	0.552578	3.03889e-06	0.122636	0.103131	0.484444	21790.1	10826.2	0.127405	0.102403	0.463792	13019.4	23067.9	6602.72	16465.2	8	12876.7	2.29254e+07	0.371838	5.40014e+08	0.0784639
SPBC530.14c	dsk1	SR protein-specific kinase Dsk1	SPBC530.14c	P	0	2	Q	0	4	0.0389895	0.146465	-0.00300035	0.000736363	0.0155643	0.238103	-3.1438	0.000442081	0.00128176	2.27084e-06	0.00127949	8	0.000458188	2.00058e-07	0.97619	3.73762e-06	0.183454	0.38032	1	-274.178	1476.02	0.759573	0.00434568	-0.0573237	1483.36	2214.12	1053.98	1160.14	8	1545.46	82905.9	0.186309	2.23477e+06	0.0420563
SPAC23D3.04c	gpd2	glycerol-3-phosphate dehydrogenase Gpd2	SPAC23D3.04c	Q	0	5	Q	0	11	0.494409	1	0.000440471	0.000384634	0.56724	0.0151045	0.293188	0.000440899	0.000937139	8.73655e-05	0.000849773	8	0.000499444	7.11814e-08	0.534191	1.64148e-06	0.111533	0.318156	1	-4894.39	11838.7	0.577486	0.0143254	-0.132226	10836	17097.8	6241.62	10856.2	8	10298.2	8.53461e+06	0.283682	2.13866e+08	0.0617423
SPAC27E2.03c	NA	Obg-like ATPase, human OLA1 ortholog (predicted)	SPAC27E2.03c	R	1	9	R	1	10	0.000818174	0.00265469	0.00180952	0.000237572	7.66412e-05	0.516258	1.06651	0.000436448	0.000884117	0.000157917	0.0007262	8	0.000457408	3.6097e-08	0.415367	3.98099e-07	0.0599742	0.000514637	0.00189127	52547.7	4549.31	0.000148393	0.48746	1.2681	11787.5	32423.8	7473.42	24950.4	8	13445.6	3.59583e+07	0.445986	3.76715e+08	0.0627625
SPBC1677.03c	tda1	threonine ammonia-lyase Tda1	SPBC1677.03c	Q	0	5	Q	0	11	0.622369	1	3.01851e-05	0.000511541	0.956005	0.000141508	0.0175471	0.000435415	0.000678409	0.000107242	0.000571167	8	0.000440469	3.04174e-08	0.395955	8.35338e-07	0.0902169	0.158802	0.66539	-9324.34	8067.77	0.221208	0.0672119	-0.419441	7785.22	13565.8	4300.16	9265.65	8	7686.57	6.2412e+06	0.325014	1.56564e+08	0.0707759
SPAC3G9.06	frs2	cytoplasmic phenylalanine-tRNA ligase alpha subunit Frs2 (predicted)	SPAC3G9.06	Q	0	5	R	1	10	0.501353	1	-0.00018003	0.000457176	0.583216	0.0139013	-0.125552	0.00043206	0.000626139	0.000181294	0.000444846	8	0.000430792	1.25704e-08	0.26026	2.98314e-07	0.055124	1.24575e-05	2.42397e-05	17808	8303.27	6.69427e-07	0.682118	0.486802	10750.6	14224.3	8337.69	5886.6	8	10809.1	2.88804e+06	0.157221	1.91759e+07	0.017614
SPAC140.01	sdh2	succinate dehydrogenase (ubiquinone) iron-sulfur protein subunit (predicted)	SPAC140.01	Q	0	10	Q	0	12	0.568157	1	0.000187225	0.000417052	0.763172	0.00421282	0.126181	0.00043158	0.000947756	8.55051e-05	0.000862251	8	0.000436707	4.56363e-08	0.489176	1.07508e-06	0.103229	0.429305	1	707.313	8728.11	0.930998	0.000348574	0.0240196	8790.19	13231.6	3210.54	10021	8	8426.29	7.91907e+06	0.333965	1.86164e+08	0.0704017
SPAC14C4.02c	smc5	Smc5-6 complex SMC P-loop ATPase subunit Smc5	SPAC14C4.02c	Q	0	NA	P	1	7	0.461238	1	-0.00247702	0.000529131	0.4966	0.0212614	-4.71579	0.000431422	0.00458524	2.85786e-05	0.00455666	5	0.00108923	2.0714e-06	1.32133	3.64905e-05	0.396132	0.00228244	0.0106781	-8603.98	4241.35	0.00105259	0.392608	-0.874758	2918.67	4834.68	1282.03	3552.64	8	3037.03	936990	0.318727	1.48603e+07	0.055187
SPBC106.03	NA	mitochondrial Rossman fold DUF1776 family protein	SPBC106.03	P	1	2	Q	0	1	0.00340774	0.012354	-0.00240656	0.000789637	0.000532568	0.427246	-1.68427	0.000426575	0.00104504	0.000148391	0.000896647	8	0.000487726	6.95786e-08	0.540831	1.0074e-06	0.0894742	0.432421	1	-170.889	4944.25	0.942903	0.000238492	-0.010423	4557.03	5844.23	3414.96	2429.27	8	4542.9	546473	0.162724	1.58844e+07	0.0381438
SPAPB17E12.13	rpl1802	60S ribosomal protein L18 (predicted)	SPAPB17E12.13	Q	0	7	R	1	10	0.149252	0.610403	0.000859485	0.000305951	0.0942389	0.122067	0.592921	0.000425133	0.000982722	2.17664e-05	0.000960956	8	0.000405036	3.67231e-08	0.473124	6.89382e-07	0.0891267	8.22203e-05	0.000344679	184878	20345.1	1.1657e-05	0.590215	1.15364	42400.4	97964	25803.4	72160.6	8	46969.8	3.45838e+08	0.39593	3.07918e+09	0.0513655
SPBC839.17c	fkh1	FKBP-type peptidyl-prolyl cis-trans isomerase Fkh1	SPBC839.17c	Q	0	2	R	1	10	0.448857	1	-0.000360788	0.000518485	0.472415	0.0237215	-0.233084	0.000424523	0.00069236	3.29025e-06	0.00068907	8	0.000396313	2.54085e-08	0.402208	6.95111e-07	0.0914663	0.00701294	0.0387987	11074.7	5781.73	0.00438146	0.314242	0.446383	7260.34	12580	5418.65	7161.32	8	7682.7	2.34049e+06	0.199131	3.47286e+07	0.0333504
SPBC12C2.12c	glo1	glyoxalase I	SPBC12C2.12c	P	1	2	P	1	6	0.000136606	0.000541513	-0.00398581	0.00106076	6.11064e-06	0.612999	-2.58321	0.000423586	0.00132638	4.46447e-05	0.00128173	8	0.000514418	1.38622e-07	0.723768	1.30138e-06	0.0964178	0.0105444	0.0612524	-9126.62	7546.37	0.00727451	0.284489	-0.443228	6091.71	8514.46	3814.89	4699.58	8	6366.07	1.79677e+06	0.210559	2.71825e+07	0.0356078
SPBC18E5.02c	lcb1	serine palmitoyltransferase complex subunit (predicted)	SPBC18E5.02c	P	1	2	Q	0	12	0.00321874	0.0101119	-0.00143899	0.000613644	0.000492494	0.431108	-1.08522	0.000419444	0.000750766	0.000210352	0.000540414	8	0.000419308	2.41111e-08	0.370318	3.54548e-07	0.0617414	0.307832	1	2233.38	9381.95	0.550413	0.0164433	0.0689531	9317.32	11464.3	6998	4466.26	8	9269.14	1.54227e+06	0.13398	3.87128e+07	0.029185
SPBC31F10.06c	sar1	ADP-ribosylation factor Sar1	SPBC31F10.06c	Q	0	1	R	0	12	0.560911	1	-0.000143807	0.000430897	0.741004	0.00506692	-0.105398	0.000416346	0.000792801	9.39957e-05	0.000698805	8	0.000405583	2.36867e-08	0.379466	5.26902e-07	0.077814	0.0644893	0.358604	4839.39	4928.9	0.0707917	0.140801	0.25674	5717.57	7717.98	3696.33	4021.65	8	5764.55	1.08721e+06	0.18088	1.85433e+07	0.0324789
SPAC17C9.03	tif471	translation initiation factor eIF4G	SPAC17C9.03	R	0	8	Q	0	8	0.0383305	0.146465	0.000616612	0.000321411	0.0152081	0.239544	0.446926	0.000415895	0.000629597	0.000251428	0.000378169	8	0.000427088	9.00618e-09	0.222205	1.56614e-07	0.0402875	0.316245	1	10780.2	36254.9	0.572413	0.0147078	0.0853945	38167.7	59312.7	30172.9	29139.8	8	37749.4	4.59973e+07	0.179662	1.01015e+09	0.0366063
SPAC13G6.10c	asl1	cell wall protein Asl1, predicted O-glucosyl hydrolase	SPAC13G6.10c	R	1	NA	Q	0	9	0.00208881	0.00829657	0.00215522	9.52829e-05	0.000270018	0.46001	1.54472	0.000415492	0.000943126	0.000157965	0.000785161	7	0.000433354	3.66613e-08	0.441836	5.80083e-07	0.0878764	0.435795	1	1269.17	14350.1	0.955942	0.000141911	0.0261856	15610.5	31186.6	8361.5	22825.1	8	18330.7	4.93642e+07	0.383289	1.47258e+09	0.091019
SPAC1805.11c	rps2602	40S ribosomal protein S26 (predicted)	SPAC1805.11c	R	1	9	R	1	10	0.0015546	0.0047411	0.00457849	-0.00015669	0.00017999	0.478752	2.59119	0.000413759	0.00146943	1.60556e-05	0.00145337	8	0.000559318	2.22757e-07	0.843835	2.9614e-06	0.133771	3.92868e-05	0.000136902	144516	18565.8	3.69309e-06	0.629914	1.07732	33515.9	73441.1	18340.6	55100.5	8	36626.5	1.75792e+08	0.361996	1.5921e+09	0.0473654
SPBC16H5.08c	NA	ribosome biogenesis ATPase, Arb family ABCF2-like (predicted)	SPBC16H5.08c	R	1	9	R	1	9	4.48637e-05	0.000193439	0.00225006	9.53994e-05	1.19774e-06	0.665192	1.55926	0.000413078	0.000888162	9.95761e-06	0.000878204	8	0.000413779	4.79713e-08	0.529325	3.30638e-07	0.0604199	0.00124395	0.00573793	40959.7	11245	0.000472408	0.433155	0.70665	16154.3	29718.6	10311.4	19407.2	8	16670.5	2.36447e+07	0.291688	2.84875e+08	0.0440201
SPBC1778.01c	zuo1	ribosome-associated chaperone, zuotin (predicted)	SPBC1778.01c	Q	0	8	R	1	10	0.408519	1	0.00036095	0.000334971	0.400637	0.032312	0.278286	0.000409986	0.000740869	0.000163067	0.000577802	8	0.000424816	2.226e-08	0.351205	5.06273e-07	0.0728221	0.000366118	0.00132633	43908.1	8381.34	9.14097e-05	0.508728	0.880065	13456.9	28988.3	9684.03	19304.3	8	15375.8	2.89946e+07	0.350204	2.4157e+08	0.0439498
SPBC428.03c	pho4	thiamine-repressible acid phosphatase Pho4	SPBC428.03c	R	0	7	Q	0	9	0.0929071	0.356987	0.000766848	0.000282797	0.0499577	0.163583	0.578281	0.000407378	0.000732603	4.49297e-05	0.000687674	8	0.000398519	1.83502e-08	0.339915	3.9014e-07	0.0681448	0.254494	0.873794	32631.6	18926.6	0.421221	0.029631	0.410954	23067.2	57852.7	6670.09	51182.6	8	26811.5	2.02316e+08	0.530511	4.52466e+09	0.10908
SPAC8E11.10	NA	sorbose reductase (predicted)	SPAC8E11.10	R	0	10	R	1	8	0.060859	0.235805	0.00190853	0.000151482	0.0283864	0.20013	1.30793	0.000403258	0.00130346	8.42149e-05	0.00121924	8	0.000473067	9.79546e-08	0.661591	1.88897e-06	0.126317	0.0208659	0.0882144	26608.7	2447.71	0.0169468	0.232791	1.23972	4168.83	14216.7	1300.31	12916.4	8	5601.59	1.42201e+07	0.673194	3.02769e+08	0.135057
SPAC4G9.12	idn1	gluconokinase	SPAC4G9.12	P	0	1	R	0	4	0.0295059	0.103478	-0.00116325	0.000553314	0.010718	0.261106	-0.9212	0.000403144	0.000776607	0.00017934	0.000597267	8	0.000403846	3.05693e-08	0.43294	4.96854e-07	0.0758877	0.0805775	0.384968	6834.44	3514.96	0.0933574	0.122682	0.451603	5060.59	7514.76	3335.28	4179.49	8	5024.89	1.64927e+06	0.255576	4.33414e+07	0.0569636
SPAC23H3.09c	gly1	threonine aldolase Gly1 (predicted)	SPAC23H3.09c	Q	0	3	P	0	11	0.477033	1	-0.000382032	0.000437418	0.52912	0.0182482	-0.301514	0.000400976	0.000900844	0.000117465	0.000783379	8	0.000420957	4.41543e-08	0.499171	1.01882e-06	0.104252	0.0790549	0.384968	-25200.5	22640.7	0.0911374	0.124257	-0.400843	18048	30129.4	12254.4	17875	8	18937.9	2.55818e+07	0.267075	5.80755e+08	0.0553268
SPBP16F5.08c	fmo1	ER flavin-containing N,N-dimethylaniline monooxygenase activity Fmo1 (predicted)	SPBP16F5.08c	P	1	6	P	1	7	0.000495433	0.00149791	-0.00284597	0.000934935	3.86232e-05	0.544522	-1.68056	0.00039896	0.00103037	0.000208263	0.000822108	8	0.000515686	6.03646e-08	0.476437	8.79086e-07	0.0790501	0.0139745	0.0793466	-39446.5	20843.4	0.0102696	0.263711	-0.792819	12368.1	27078.8	7505.25	19573.5	8	15072.4	3.74036e+07	0.405764	5.6371e+08	0.0684883
SPAC458.02c	NA	mRNP complex (predicted)	SPAC458.02c	Q	0	7	R	1	10	0.264843	0.859578	0.000465042	0.000317602	0.207813	0.0711099	0.360165	0.000398258	0.000758531	0.000210265	0.000548266	8	0.000409527	1.87522e-08	0.334382	3.66553e-07	0.0642773	1.86515e-05	5.17637e-05	25131.2	8775.67	1.23102e-06	0.664374	0.600969	12796.9	16809.8	10288.2	6521.59	8	12909	4.26079e+06	0.159901	4.1399e+07	0.0216708
SPAC1142.01	rqc1	ribosome quality control complex (RQC) complex subunit Rqc1	SPAC1142.01	Q	0	8	Q	0	11	0.330276	1	-0.000751179	0.000331428	0.286062	0.0515378	-1.03018	0.000397431	0.000627573	5.66086e-05	0.000570964	8	0.000362095	3.63833e-08	0.526778	1.34741e-06	0.139379	0.180973	0.66539	2250.46	3094.38	0.263631	0.0564428	0.196721	3216.65	4225.94	1848.6	2377.35	8	3098.9	351609	0.191347	1.09855e+07	0.0465023
SPAC2E1P3.04	cao1	copper amine oxidase Cao1	SPAC2E1P3.04	P	0	2	Q	0	11	0.0593755	0.235805	-0.00218959	0.000720606	0.0274616	0.202249	-1.67499	0.000396876	0.00129869	2.41398e-05	0.00127455	8	0.000434822	1.45425e-07	0.877018	2.45371e-06	0.156629	0.116968	0.558536	-29202.8	11673.5	0.149029	0.0922628	-1.20126	7173.48	28668.4	2464.91	26203.5	8	9646.18	5.17207e+07	0.745551	1.08868e+09	0.148719
SPAC3G9.03	rpl2301	60S ribosomal protein L23	SPCC1322.11;SPAC3G9.03	R	1	9	R	1	10	0.0146585	0.0420083	0.00333195	-9.62979e-06	0.00388186	0.321202	2.03929	0.000395383	0.00146323	0.000132683	0.00133055	8	0.000592041	1.84909e-07	0.726319	3.04423e-06	0.128132	0.00205084	0.00840651	59794.7	14941.3	0.000920159	0.399587	0.75023	21343.2	44029.9	13452.1	30577.8	8	23462	6.15263e+07	0.334322	6.9708e+08	0.048927
SPCC1322.11	rpl2302	60S ribosomal protein L23	SPCC1322.11;SPAC3G9.03	R	1	9	R	1	10	0.0146585	0.0420083	0.00333195	-9.62979e-06	0.00388186	0.321202	2.03929	0.000395383	0.00146323	0.000132683	0.00133055	8	0.000592041	1.84909e-07	0.726319	3.04423e-06	0.128132	0.00155321	0.0059336	162014	11817.3	0.000631663	0.418738	1.34565	32237.4	99891.9	18513.5	81378.4	8	37402.4	3.81292e+08	0.522071	4.72771e+09	0.0799279
SPBC146.13c	myo1	myosin type I	SPBC146.13c	Q	0	7	Q	0	6	0.605413	1	-5.66689e-05	0.00044112	0.889997	0.000889093	-0.039297	0.000392085	0.000602426	9.70852e-05	0.000505341	8	0.000392991	1.84406e-08	0.345544	4.68247e-07	0.0757053	0.172219	0.66539	-5916.13	15525.5	0.246426	0.0605511	-0.121248	14980	17934.8	10889.1	7045.7	8	14731	3.28155e+06	0.122972	7.04603e+07	0.0247749
SPBC146.14c	sec26	coatomer beta subunit (predicted)	SPBC146.14c	Q	0	5	R	1	2	0.180373	0.66986	0.000530754	0.000308805	0.121724	0.105366	0.409935	0.000391207	0.000588636	0.000135209	0.000453427	8	0.000382157	1.50549e-08	0.321069	3.10348e-07	0.0633804	0.0125785	0.0647892	13151.9	9327.03	0.00902311	0.271559	0.349171	10963.1	15246.5	8693.34	6553.17	8	11646.2	3.74275e+06	0.166116	6.02041e+07	0.0289669
SPAC1805.02c	etf2	electron transfer flavoprotein beta subunit EtfB (predicted)	SPAC1805.02c	P	1	2	R	1	9	0.0239541	0.0682547	-0.00171902	0.000657797	0.00795206	0.279164	-1.28945	0.000390873	0.000844584	4.09543e-05	0.00080363	8	0.000398167	5.89766e-08	0.609923	9.90057e-07	0.108652	0.00154351	0.0059336	5329.87	4085.27	0.000626332	0.419163	0.327337	4847.95	6576.6	3880.69	2695.92	8	4902.04	406455	0.130056	5.10766e+06	0.020045
SPAC23C4.02	crn1	actin binding protein, coronin Crn1	SPAC23C4.02	Q	0	10	P	1	6	0.331892	1	0.000352777	0.00033581	0.288157	0.0511034	0.272256	0.000388896	0.000671186	0.000228108	0.000443077	8	0.000384868	1.18855e-08	0.283268	2.99839e-07	0.0618593	0.00254764	0.012462	-5475.24	2235.09	0.00121011	0.385296	-1.16181	1603.15	2416.63	398.581	2018.04	8	1547.83	326567	0.369201	6.20579e+06	0.0699758
SPBC16C6.13c	sec27	coatomer beta' subunit (predicted)	SPBC16C6.13c	Q	0	5	R	0	2	0.154736	0.621072	0.000369914	0.000323139	0.0988739	0.118927	0.293097	0.000388741	0.00051386	0.000220111	0.000293749	8	0.000381549	5.64154e-09	0.196856	1.31538e-07	0.0413283	0.055807	0.276474	6979.78	7291.97	0.0592445	0.152454	0.251103	8146.75	11405.3	6930.77	4474.48	8	8475.02	1.8342e+06	0.159802	3.51421e+07	0.030412
SPBC365.03c	rpl2101	60S ribosomal protein L21 (predicted)	SPBC365.03c	Q	0	NA	R	1	10	0.205001	0.66986	0.00113286	-4.56694e-05	0.145673	0.0937308	2.73506	0.000388604	0.00103505	1.99289e-05	0.00101512	4	0.000430755	9.0223e-08	0.697314	1.49794e-06	0.2583	0.000185048	0.000732035	164142	11666.3	3.54298e-05	0.547969	1.35701	30867.7	87885.1	16786.3	71098.8	8	35683.8	2.9633e+08	0.48241	2.88384e+09	0.0654315
SPBC1539.06	acb1	fatty-acyl-CoA binding protein Acb1 (predicted)	SPBC1539.06	Q	0	3	R	1	1	0.570074	1	-0.000128337	0.000414834	0.76916	0.00399676	-0.097327	0.000386867	0.000771473	0.000183885	0.000587587	8	0.000430171	2.19784e-08	0.344634	5.32564e-07	0.0737593	0.00649007	0.0302695	19924.7	4292.02	0.00396866	0.319935	0.82099	6700.66	16736.3	5062.59	11673.7	8	7519.71	7.06864e+06	0.353563	1.09494e+08	0.0605015
SPBPJ4664.04	cop1	coatomer alpha subunit Cop1 (predicted)	SPBPJ4664.04	R	1	9	R	1	9	0.00538857	0.0171588	0.00101018	0.000272382	0.00102488	0.393998	0.714902	0.000385885	0.000566063	0.00019822	0.000367842	8	0.000383403	1.14001e-08	0.278483	2.03655e-07	0.0511757	0.0045957	0.0196251	10261.9	11681.3	0.0025724	0.344434	0.232862	13286.4	16873.5	11837.3	5036.24	8	13558.1	1.5952e+06	0.093156	2.60067e+07	0.0163538
SPBC1921.01c	rpl35b	60S ribosomal protein L35a (predicted)	SPBC1921.01c	Q	0	4	R	1	10	0.348812	1	0.000571012	0.000395298	0.310716	0.0466559	0.356178	0.00038565	0.000639996	0.000116154	0.000523842	8	0.000398184	3.23308e-08	0.451569	8.64474e-07	0.101523	0.000466973	0.00156702	43786.5	11067.2	0.000129392	0.49356	0.744873	17118.4	30853.1	11434.1	19419	8	17867.2	2.40107e+07	0.27425	2.55262e+08	0.0388785
SPBC19F5.04	NA	aspartate kinase (predicted)	SPBC19F5.04	R	0	9	P	0	11	0.0291647	0.103478	0.00127032	0.000125218	0.0105454	0.262096	1.20689	0.000382054	0.000540667	1.09952e-05	0.000529672	8	0.000297547	3.33257e-08	0.613526	5.89497e-07	0.112191	0.0313854	0.157367	-26679.7	21047.3	0.0288592	0.199072	-0.469565	15919.5	22253.1	10214.2	12038.9	8	15928	1.54012e+07	0.246386	3.7159e+08	0.0526191
SPAC23C11.02c	rps23	40S ribosomal protein S23 (predicted)	SPBP4H10.13;SPAC23C11.02c	R	1	9	R	1	10	0.00369407	0.012354	0.0025289	4.75968e-05	0.000596404	0.421614	1.77703	0.00038178	0.000961094	3.56338e-05	0.00092546	8	0.000416215	7.78668e-08	0.670438	1.13837e-06	0.111454	0.000246911	0.000943392	204755	17840.7	5.23823e-05	0.532151	1.26512	41903.3	108189	27356.5	80832.6	8	48965.5	4.90631e+08	0.452363	4.78253e+09	0.061406
SPBP4H10.13	rps2302	40S ribosomal protein S23 (predicted)	SPBP4H10.13;SPAC23C11.02c	R	1	9	R	1	10	0.00369407	0.012354	0.0025289	4.75968e-05	0.000596404	0.421614	1.77703	0.00038178	0.000961094	3.56338e-05	0.00092546	8	0.000416215	7.78668e-08	0.670438	1.13837e-06	0.111454	0.0153502	0.0864861	76990.5	21433.7	0.0115054	0.256771	0.700289	30376	63578.6	22123.1	41455.5	8	33311.9	1.49958e+08	0.367608	2.22623e+09	0.0615825
SPAC3H8.10	spo20	sec14 cytosolic factor family, phospholipid-intermembrane transfer protein Spo20/Sec14	SPAC3H8.10	P	1	2	R	1	9	0.0172843	0.0568872	-0.000469581	0.000442339	0.00493032	0.307403	-0.378794	0.000379666	0.000468572	0.000242325	0.000226247	8	0.000366302	3.69667e-09	0.165984	6.44634e-08	0.0301362	0.000159305	0.000591134	9895.66	3609.98	2.87478e-05	0.556214	0.582745	4814.93	7524.84	3808.46	3716.38	8	5016.01	1.11452e+06	0.210468	1.01377e+07	0.0275984
SPBC405.07	rpl3602	60S ribosomal protein L36	SPCC970.05;SPBC405.07	Q	0	NA	R	1	9	0.389659	1	0.00228129	-0.000143457	0.370333	0.0366274	3.44369	0.000379355	0.00221328	7.56747e-05	0.00213761	6	0.000839213	7.13242e-07	1.00634	1.7741e-05	0.295235	0.022961	0.0967342	51455.7	18892.5	0.0191901	0.224991	0.580091	24411	50452.8	16635.3	33817.5	8	26541.9	7.28043e+07	0.321474	1.18339e+09	0.0563512
SPCC970.05	rpl3601	60S ribosomal protein L36	SPCC970.05;SPBC405.07	Q	0	NA	R	1	10	0.389659	1	0.00228129	-0.000143457	0.370333	0.0366274	3.44369	0.000379355	0.00221328	7.56747e-05	0.00213761	6	0.000839213	7.13242e-07	1.00634	1.7741e-05	0.295235	0.00264823	0.012462	98519.5	8414.27	0.00127078	0.382712	1.27439	21169.4	63849	12268	51581.1	8	24999.5	1.69466e+08	0.520727	2.03132e+09	0.0783844
SPBC15D4.15	pho2	4-phosphoerythronate phosphastase/2-phosphoglycolate phophatase, involved in detoxification of glycolytic by-products	SPBC15D4.15	Q	0	10	Q	0	11	0.146098	0.559067	0.00163526	0.000335555	0.0915629	0.123952	0.844594	0.000376236	0.00107953	0.000166139	0.000913395	8	0.000500183	9.34231e-08	0.611081	2.45226e-06	0.136121	0.216044	0.799995	-13679.4	23325.6	0.336304	0.0420727	-0.192906	20720.9	34248.9	14934.8	19314.2	8	22365.3	2.46222e+07	0.221865	5.52825e+08	0.0457079
SPAC32A11.04c	tif212	translation initiation factor eIF2 beta subunit (predicted)	SPAC32A11.04c	Q	0	7	R	1	10	0.316246	1	0.000361457	0.000304993	0.26829	0.055384	0.301875	0.000375808	0.00060893	0.000185208	0.000423723	8	0.000397181	1.27161e-08	0.283916	2.89136e-07	0.058862	0.0167153	0.0864861	70730.8	8145.15	0.0127738	0.250345	1.1314	17899.5	62703.6	10518	52185.6	8	19989.1	1.24686e+08	0.558618	1.94383e+09	0.0958976
SPAC6G10.09	gls1	glucosidase I Gls1	SPAC6G10.09	Q	0	8	Q	0	4	0.497853	1	-0.000248556	0.000399422	0.575108	0.0145039	-0.205907	0.000375509	0.000971918	0.000294061	0.000677857	8	0.000416159	1.88986e-08	0.330336	5.44676e-07	0.0771049	0.173788	0.66539	4617.91	11138.6	0.249463	0.0598019	0.117095	11754.5	16075.7	9799.43	6276.27	8	11813.1	1.98338e+06	0.119218	4.35025e+07	0.0242755
SPBC3D6.02	but2	But2 family protein But2, similar to cell surface molecules	SPBC3D6.02	R	1	9	Q	0	9	0.00244816	0.00912338	0.00224207	0.000103414	0.000334727	0.449835	1.52964	0.000374978	0.000843784	0.000125474	0.000718311	8	0.000446444	5.44226e-08	0.522544	7.97728e-07	0.0869827	0.20286	0.792665	17855.2	9668.09	0.308803	0.0470174	0.433858	11052.3	28335.4	7538.65	20796.7	8	14156	3.6514e+07	0.426863	8.38446e+08	0.0889342
SPAC8C9.04	NA	Schizosaccharomyces specific protein	SPAC8C9.04	Q	0	3	Q	0	6	0.354129	1	-0.000485304	0.000468541	0.31805	0.0452951	-0.367891	0.000371235	0.000813514	0.000181979	0.000631535	8	0.000387757	2.70515e-08	0.424166	6.44116e-07	0.08999	0.330149	1	-5748.49	12742.3	0.609984	0.0120258	-0.145163	10761.1	19691.8	5028.49	14663.3	8	10869.4	1.48513e+07	0.354549	3.52257e+08	0.075075
SPACUNK4.07c	cta4	P-type ATPase family V, transmembrane protein dislocase/calcium transporting ATPase Cta4	SPACUNK4.07c	Q	0	4	R	1	10	0.506984	1	-0.000191687	0.000398511	0.596504	0.0129489	-0.155523	0.000370081	0.000662571	0.000224932	0.000437639	8	0.000409823	1.46433e-08	0.295273	3.63422e-07	0.0639561	0.000674767	0.00256776	12426.5	7721.42	0.000212527	0.471147	0.388921	10323.6	12502.5	8256.12	4246.33	8	10028.4	1.41259e+06	0.118516	2.24904e+07	0.0205607
SPAC17H9.16	tom22	mitochondrial TOM complex subunit Tom22 (predicted)	SPAC17H9.16	P	0	2	R	1	10	0.0625715	0.235805	-0.000744832	0.000453996	0.0294736	0.197721	-0.652845	0.000369795	0.000542218	0.000165055	0.000377163	8	0.000348172	1.32655e-08	0.330802	2.92083e-07	0.0674888	0.000983849	0.00381829	7622.77	2344.19	0.000348237	0.447942	0.655703	3182.63	5465.59	2563.18	2902.41	8	3463.14	641673	0.231306	9.29193e+06	0.0382697
SPCC18B5.01c	bfr1	plasma membrane brefeldin A efflux transporter Bfr1	SPCC18B5.01c	Q	0	3	Q	0	3	0.613488	1	-0.000209421	0.000403559	0.920708	0.000460632	-0.168822	0.000366312	0.00339438	0.00025704	0.00313734	8	0.000601419	4.85278e-07	1.15829	1.23482e-05	0.254037	0.20572	0.799995	-45231.4	30425	0.31467	0.0459174	-0.573994	20157.4	54385.8	8143.68	46242.1	8	25635.2	2.30103e+08	0.591731	5.51577e+09	0.125962
SPACUNK4.16c	tps3	alpha,alpha-trehalose-phosphate synthase (predicted)	SPACUNK4.16c	Q	0	3	Q	0	2	0.102366	0.356987	-0.000903603	0.000513902	0.0570889	0.154876	-0.71646	0.000366137	0.000843261	0.000213797	0.000629464	8	0.000435448	2.67901e-08	0.375881	5.78111e-07	0.0759173	0.416212	1	4691.27	10917.5	0.88236	0.0010177	0.121105	11761.3	41476.9	2385.99	39090.9	8	15104.7	1.09272e+08	0.692058	2.8031e+09	0.152398
SPAC1006.01	psp3	vacuolar serine protease Psp3 (predicted)	SPAC1006.01	P	1	2	Q	0	3	0.0240675	0.0682547	-0.00311589	0.000778919	0.00801021	0.278727	-3.00052	0.000366001	0.00150129	9.55583e-05	0.00140573	8	0.000520458	2.00452e-07	0.86024	3.2599e-06	0.15083	0.241229	0.866817	-9271.22	6669.69	0.390823	0.0336591	-0.526873	6587.62	13114.1	3140.88	9973.27	8	7136.81	9.82111e+06	0.439113	3.20198e+08	0.109013
SPCC338.14	ado1	adenosine kinase (predicted)	SPCC338.14	R	1	9	R	1	9	0.00360298	0.012354	0.00387473	-8.62112e-05	0.000575642	0.423382	2.34833	0.000364886	0.00128531	6.13372e-06	0.00127917	8	0.000517201	1.51445e-07	0.752433	2.65312e-06	0.136928	0.00219928	0.0106781	46170.5	10549.1	0.00100429	0.395054	0.792643	15673.4	26574.5	9832.98	16741.5	8	16521.5	2.40983e+07	0.297129	4.23554e+08	0.0541599
SPAC17H9.14c	pdi2	ER protein disulfide isomerase Pdi2	SPAC17H9.14c	Q	0	5	R	1	1	0.526831	1	-0.000171511	0.00038679	0.645854	0.00977088	-0.142505	0.000364293	0.000787667	0.00025428	0.000533386	8	0.000398418	1.5849e-08	0.315981	3.86815e-07	0.0678711	0.00476101	0.0205605	27769.8	11749.5	0.00269315	0.341877	0.523464	15064.2	24205.6	10841.5	13364.1	8	15451.5	1.05497e+07	0.210207	1.9262e+08	0.0390528
SPAC4F10.20	grx1	glutaredoxin Grx1	SPAC4F10.20	Q	0	10	Q	0	1	0.365055	1	0.000442921	0.000327346	0.333504	0.0425525	0.337434	0.000363659	0.000718802	0.000153559	0.000565243	8	0.000369641	2.40278e-08	0.419351	5.72744e-07	0.089017	0.404235	1	2820.81	10357.6	0.839741	0.00189977	0.0784961	10343.8	28425.6	7121.47	21304.2	8	11755.6	2.24787e+07	0.403311	5.42423e+08	0.0861384
SPAC1F7.05	cdc22	ribonucleoside reductase large subunit Cdc22	SPAC1F7.05	R	1	7	Q	0	9	7.70563e-05	0.000206402	0.00264733	-4.06012e-05	2.59681e-06	0.641317	2.22778	0.000362034	0.000836135	4.10124e-05	0.000795123	8	0.000378359	6.02365e-08	0.648673	5.08596e-07	0.081951	0.194983	0.66539	-16017.4	12315.8	0.2925	0.0502149	-0.48473	12377.5	19754.6	6811.84	12942.7	8	12783.6	1.68183e+07	0.320802	6.29642e+08	0.0853423
SPAC22F8.06	pam1	20S proteasome complex subunit beta 6 Pam1	SPAC22F8.06	P	1	2	R	1	1	0.020004	0.0639524	-0.000864933	0.000471949	0.00606838	0.295239	-0.75825	0.000361926	0.000625609	0.000194693	0.000430916	8	0.00038445	1.22388e-08	0.28776	2.31714e-07	0.0544388	0.0104278	0.0612524	6050.64	3300.83	0.00717755	0.285289	0.431323	3891.87	6837.52	2981.8	3855.72	8	4281.57	777924	0.205999	1.19005e+07	0.035031
SPAC3G9.11c	pdc201	pyruvate decarboxylase (predicted)	SPAC3G9.11c	Q	0	NA	Q	0	5	0.621815	1	-0.00022907	4.38224e-05	0.953754	0.000156376	-7.26299	0.000359234	0.00340246	5.80971e-07	0.00340188	6	0.00101148	1.53238e-06	1.22384	4.35316e-05	0.383704	0.384107	1	-8950.67	2735.07	0.771852	0.00390165	-1.92838	745.914	26839.9	303.329	26536.5	8	7463.93	8.56815e+07	1.24015	2.65389e+09	0.300086
SPBC418.01c	his4	imidazoleglycerol-phosphate synthase His4	SPBC418.01c	Q	0	5	Q	0	11	0.458703	1	0.000355432	0.000302311	0.491559	0.0217581	0.299836	0.000358908	0.000705669	0.000131034	0.000574635	8	0.000388877	3.18375e-08	0.458836	7.36979e-07	0.0959815	0.1074	0.558536	-29026.7	21534.2	0.133936	0.0991611	-0.506865	12997.4	26035.1	5277.01	20758.1	8	14141.5	3.57558e+07	0.422842	9.93163e+08	0.0968919
SPAC24H6.10c	NA	phospho-2-dehydro-3-deoxyheptonate aldolase (predicted)	SPAC24H6.10c	R	1	9	R	1	10	0.00488313	0.0149358	0.00114875	0.000206233	0.000883933	0.401658	0.91039	0.000351532	0.000769808	0.00012846	0.000641348	8	0.000360349	2.17137e-08	0.408925	2.5507e-07	0.0609367	0.0080187	0.0393727	27616.1	8737.52	0.00517067	0.304629	0.643236	11699.7	21607.5	5100.8	16506.7	8	12190.7	1.66007e+07	0.334222	2.25886e+08	0.0536029
SPAC4D7.08c	ade4	amidophosphoribosyltransferase Ade4	SPAC4D7.08c	P	1	2	Q	0	9	0.028341	0.0993542	-0.000588823	0.000417522	0.0101318	0.264533	-0.536596	0.000350256	0.000573499	0.000224287	0.000349212	8	0.000361488	7.15344e-09	0.233972	1.25075e-07	0.0425368	0.42722	1	733.402	13696.3	0.923102	0.00043316	0.0159363	14506.9	18212.9	9285.95	8926.97	8	13972.9	7.04664e+06	0.189979	1.61052e+08	0.0394884
SPBC646.10c	nop56	U3 snoRNP protein Nop56 (predicted)	SPBC646.10c	R	1	5	R	1	10	0.0283308	0.0993542	0.00136383	6.55005e-05	0.0101267	0.264564	1.51495	0.000349739	0.000610635	2.79692e-05	0.000582666	8	0.000327868	2.99446e-08	0.527789	6.70896e-07	0.108618	0.0134664	0.0722961	57140.6	7926.14	0.00981852	0.266442	1.03909	14862.1	51074.9	9171.46	41903.5	8	16911.4	7.49183e+07	0.511817	1.16638e+09	0.0878038
SPAC1420.03	rpn501	19S proteasome regulatory subunit Rpn501	SPAPB8E5.02c;SPAC1420.03	Q	0	5	R	1	1	0.305358	1	0.000296652	0.000282018	0.254992	0.0584651	0.272562	0.000349417	0.000533788	0.000256166	0.000277622	8	0.000360588	6.28672e-09	0.219887	1.83888e-07	0.0517056	0.000351236	0.00115665	1865.85	443.224	8.63032e-05	0.511197	0.774103	654.926	1214.24	516.477	697.758	8	709.925	32613.8	0.254383	431934	0.0402503
SPAPB8E5.02c	rpn502	19S proteasome regulatory subunit Rpn502	SPAPB8E5.02c;SPAC1420.03	Q	0	5	R	1	1	0.305358	1	0.000296652	0.000282018	0.254992	0.0584651	0.272562	0.000349417	0.000533788	0.000256166	0.000277622	8	0.000360588	6.28672e-09	0.219887	1.83888e-07	0.0517056	0.00412564	0.0170642	1959.71	1037.95	0.0022298	0.35235	0.441407	1301.74	2092.55	1092.47	1000.08	8	1350.26	54499	0.172892	915943	0.0308168
SPCC584.04	sup35	cytoplasmic translation release factor class II, GTPase eRF3	SPCC584.04;REV__SPCC584.04	R	1	7	R	0	10	0.0286281	0.0993542	0.000733471	0.000213057	0.010276	0.263673	0.681078	0.000348812	0.000541988	0.000223226	0.000318762	8	0.000358941	9.95473e-09	0.277966	1.94935e-07	0.0534803	0.0315175	0.157367	16758.5	9715.95	0.0290111	0.198735	0.411092	11398.6	21129.5	8910.86	12218.7	8	12619	1.03976e+07	0.255531	1.46922e+08	0.0417631
SPBC16E9.05	erg6	sterol 24-C-methyltransferase Erg6	SPBC16E9.05	R	1	9	R	1	12	0.000192941	0.000970007	0.00250998	6.27288e-05	1.00254e-05	0.595646	1.71437	0.000345525	0.000608826	4.19354e-05	0.000566891	8	0.000326038	2.70257e-08	0.50422	5.54924e-07	0.0993391	8.07831e-05	0.00019254	42010.2	5493.26	1.13059e-05	0.591322	1.06853	10473.8	20107.5	4965.17	15142.3	8	11826.2	1.87905e+07	0.366543	1.58266e+08	0.0462509
SPBC887.17	NA	plasma membrane guanine and adenine transmembrane transporter (predicted)	SPBC887.17	P	0	2	P	1	7	0.0293584	0.103478	-0.00136763	0.00052264	0.0106432	0.261534	-1.29227	0.000343569	0.000906058	5.22353e-06	0.000900835	8	0.000335469	4.64612e-08	0.64253	6.85266e-07	0.107288	0.000506431	0.00189127	-58508.2	20383.6	0.000145162	0.488445	-1.51219	13457.5	30100	3742.46	26357.5	8	13624.5	3.27174e+07	0.419826	4.65189e+08	0.0688282
SPBP23A10.15c	qcr1	mitochondrial processing peptidase (MPP) complex beta subunit Mas1 (predicted)	SPBP23A10.15c	Q	0	9	Q	0	12	0.456968	1	0.000409354	0.000256005	0.488134	0.0221003	0.386903	0.000343166	0.000729438	1.80261e-05	0.000711412	8	0.000369563	4.08694e-08	0.547029	9.62085e-07	0.115396	0.180725	0.66539	22398.5	16377.4	0.263135	0.0565566	0.340451	18008.7	22980.7	3631.45	19349.3	8	15800.6	3.3308e+07	0.365259	1.0859e+09	0.0906764
SPAC1142.02c	sgt2	TPR repeat protein Sgt2 (predicted)	SPAC1142.02c	Q	0	10	Q	0	1	0.523651	1	0.000103488	0.000320029	0.63767	0.0102604	0.0925234	0.000341754	0.000453784	0.000133276	0.000320509	8	0.000333377	5.86218e-09	0.229665	1.34047e-07	0.0477491	0.128435	0.558536	3484.81	4899.95	0.168001	0.0845735	0.192791	5237.61	7213.5	3913.87	3299.63	8	5235.12	810302	0.171948	1.70555e+07	0.0342987
SPAC14C4.11	vtc2	vacuolar transporter chaperone (VTC) complex polyphosphate synthetase subunit Vtc2/3 (predicted)	SPAC14C4.11	Q	0	6	Q	0	4	0.265355	0.859578	-0.000597594	0.000409919	0.208394	0.070935	-0.559755	0.000341342	0.000893813	0.000179209	0.000714604	8	0.000392296	2.77015e-08	0.424265	6.06898e-07	0.0863408	0.351882	1	-2912.38	9901.88	0.67194	0.00830439	-0.0923099	9668.81	15597.1	7245.7	8351.41	8	10329	5.20783e+06	0.220939	1.31428e+08	0.0482568
SPBC8D2.20c	sec31	COPII-coated vesicle component Sec31 (predicted)	SPBC8D2.20c	Q	0	5	Q	0	4	0.363814	1	0.000352982	0.000293182	0.331722	0.0428604	0.30594	0.00034057	0.000574216	5.78272e-05	0.000516388	8	0.000312084	1.527e-08	0.395958	3.61029e-07	0.0837091	0.443708	1	73.074	10411.5	0.987144	1.20728e-05	0.00210337	10634.4	13260	7034.56	6225.41	8	10303.9	2.48209e+06	0.1529	5.73895e+07	0.0319659
SPAC17A2.03c	vma6	V-type ATPase V0 subunit d (predicted)	SPAC17A2.03c	P	1	2	Q	0	2	0.000880657	0.00444199	-0.0013171	0.00047793	8.40779e-05	0.512314	-1.40933	0.000338578	0.000652327	7.84289e-05	0.000573898	8	0.000315389	1.95138e-08	0.442919	2.14268e-07	0.0638123	0.381746	1	671.027	4686.51	0.764179	0.00417607	0.0420516	4690.62	6671.32	3298.97	3372.34	8	4704.52	592622	0.163634	1.3932e+07	0.0344956
SPAC18G6.05c	gcn1	translation initiation regulator Gcn1	SPAC18G6.05c	Q	0	6	R	0	10	0.597468	1	3.60164e-05	0.000336855	0.860982	0.00142503	0.0315696	0.000335163	0.000450806	0.00018968	0.000261127	8	0.000330885	4.98234e-09	0.213324	1.17944e-07	0.0451266	0.0496655	0.246859	5090.13	8359.97	0.0512436	0.161927	0.167375	9471.34	10956.9	7904.16	3052.76	8	9457.96	785233	0.0936919	1.73996e+07	0.0191754
SPBC106.18	rpl2501	60S ribosomal protein L25 (predicted)	SPBC106.18	Q	0	7	R	1	10	0.248432	0.859578	0.000674808	0.000222691	0.189701	0.0768496	0.624991	0.000333914	0.00072049	0.000159014	0.000561476	8	0.000391332	2.86957e-08	0.432876	7.09758e-07	0.0936014	7.97941e-05	0.00019254	154510	15739.8	1.10696e-05	0.592085	1.19109	36987.4	80649	22741.3	57907.7	8	40442.9	2.52492e+08	0.392899	2.1341e+09	0.0496636
SPAC23G3.06	nop58	U3 snoRNP protein Nop58 (predicted)	SPAC23G3.06	R	0	8	R	1	10	0.076749	0.281952	0.000833197	0.000207397	0.0387515	0.180085	0.752035	0.000331613	0.000755333	0.000252644	0.00050269	8	0.000392242	2.2084e-08	0.378866	4.10113e-07	0.0709856	0.00160405	0.0059336	51182	6273.35	0.000659998	0.416533	1.10064	13028.2	36957.1	8053.94	28903.2	8	14388.8	3.82252e+07	0.429686	4.76124e+08	0.0659339
SPBC18E5.07	aim21	barbed end F-actin assembly inhibitor	SPBC18E5.07	Q	0	6	Q	0	7	0.103536	0.356987	-0.000535355	0.00041934	0.0580082	0.153832	-0.473713	0.000330974	0.000534531	0.0001977	0.000336832	8	0.000339377	1.08819e-08	0.307376	2.04556e-07	0.0579423	0.382225	1	-1682.41	8000.3	0.765728	0.00411985	-0.065143	7685.37	12892.8	5649.27	7243.49	8	8129.2	3.85701e+06	0.24159	8.87789e+07	0.0503941
SPAC1D4.04	cct2	chaperonin-containing T-complex beta subunit Cct2	SPAC1D4.04	Q	0	10	R	1	10	0.340062	1	0.000279894	0.000271777	0.298905	0.0489332	0.267619	0.000330492	0.000555241	0.000241033	0.000314208	8	0.000356579	8.13213e-09	0.252898	1.97567e-07	0.0541968	2.44394e-06	5.42379e-06	24191.6	6937.12	3.013e-08	0.759163	0.68688	9770.17	13610.7	7275.21	6335.5	8	10110.1	3.70304e+06	0.190338	2.40899e+07	0.0211075
SPBC32F12.03c	gpx1	H2O2 scavenger glutathione peroxidase Gpx1	SPBC32F12.03c	P	1	1	Q	0	3	0.0183577	0.0621233	-0.00197222	0.000584182	0.00536759	0.302445	-2.05191	0.000329075	0.0010772	0.000180524	0.000896673	8	0.000417277	7.21101e-08	0.643537	1.16402e-06	0.112416	0.309946	1	-5249.88	7085.76	0.555891	0.0159992	-0.250063	7749.49	13220.4	3387.6	9832.82	8	7303.39	8.66312e+06	0.403007	2.19945e+08	0.0882887
SPBC3F6.02c	erg26	3 beta-hydroxysteroid dehydrogenase/delta 5-->4-isomerase Erg26 (predicted)	SPBC3F6.02c	P	1	1	Q	0	8	2.50578e-05	6.96213e-05	-0.000812044	0.000439787	4.51657e-07	0.693091	-0.766126	0.00032729	0.000467433	0.000160116	0.000307317	8	0.000327811	5.03282e-09	0.216412	3.78876e-08	0.0258165	0.420342	1	370.23	6200.77	0.897467	0.000771842	0.0177531	6316.49	7047.21	3620.11	3427.11	8	5942.24	894640	0.159175	2.30249e+07	0.0351092
SPAC56F8.03	tif52	translation initiation factor eIF5B Tif52 (predicted)	SPAC56F8.03	Q	0	7	R	0	10	0.197582	0.66986	0.000331201	0.00024416	0.138196	0.0971345	0.338144	0.000327081	0.000441491	0.00020373	0.00023776	8	0.000328613	4.68742e-09	0.208345	1.32298e-07	0.0481242	0.0866737	0.384968	46745	15446.8	0.102473	0.11659	0.624417	22426.5	63947.7	18311.7	45635.9	8	26330.1	1.08296e+08	0.395233	2.14827e+09	0.0765358
SPAC10F6.03c	cts1	CTP synthase Cts1 (predicted)	SPAC10F6.03c	R	0	7	R	0	8	0.0517316	0.193288	0.000484017	0.000241318	0.0228141	0.214059	0.462553	0.000326241	0.000451818	0.000168818	0.000283	8	0.000314521	6.43494e-09	0.255049	1.11608e-07	0.0461818	0.0421011	0.208117	18321.6	15281.1	0.0417623	0.175236	0.304863	18193.9	28078	12572.3	15505.7	8	18132.9	1.27766e+07	0.197124	2.04998e+08	0.0343304
SPBC106.06	cct4	chaperonin-containing T-complex delta subunit Cct4	SPBC106.06	R	1	9	R	1	10	0.000123037	0.000341026	0.000849591	0.000196217	5.17146e-06	0.618686	0.787495	0.000325448	0.000471231	0.000169921	0.00030131	8	0.000326008	6.48034e-09	0.246928	5.77233e-08	0.032042	1.3561e-06	3.99126e-06	26927.2	7155.89	1.00486e-08	0.781783	0.721589	10777	16562.2	7798.64	8763.58	8	11073.5	5.35284e+06	0.208933	2.62606e+07	0.0201205
SPAC17G6.06	rps2401	40S ribosomal protein S24 (predicted)	SPAC17G6.06	R	0	9	R	1	10	0.0472407	0.173502	0.00127636	0.000179426	0.0201294	0.22198	1.03243	0.000325282	0.0006152	6.83002e-06	0.00060837	8	0.000311343	3.62419e-08	0.611458	7.40877e-07	0.1202	6.72523e-05	0.000162466	88792.2	12958.6	8.30335e-06	0.602338	1.01371	23613	49994.2	14704.9	35289.3	8	25414.6	6.73034e+07	0.322801	6.7537e+08	0.044459
SPCC1223.14	aro2	chorismate synthase Aro2 (predicted)	SPCC1223.14	Q	0	7	R	0	11	0.314324	1	0.000246401	0.00029358	0.265912	0.0559216	0.223635	0.00032322	0.000466698	0.000179009	0.000287689	8	0.000328296	6.41016e-09	0.243876	1.32994e-07	0.0482972	0.0302562	0.124338	22431	11579.5	0.0275215	0.20211	0.450295	14313	19649.2	6994.5	12654.7	8	13749.9	1.38561e+07	0.270721	2.57734e+08	0.0507644
SPBC646.13	sds23	serine/threonine protein phosphatase PP2A inhibitor Sds23/Moc1	SPBC646.13	P	0	6	Q	0	3	0.07703	0.326619	-0.000580334	0.000393999	0.0389467	0.17976	-0.567196	0.000321501	0.000552338	0.000141269	0.000411069	8	0.000304486	9.38424e-09	0.31815	1.99399e-07	0.0637625	0.228904	0.866817	-5804.07	10724.5	0.363689	0.0376376	-0.176704	9785.31	15212.1	6721.44	8490.67	8	10304.4	4.91777e+06	0.21521	1.11764e+08	0.0446068
SPCC1183.02	NA	glutathione S-transferase, translational elongation factor eEF1 (predicted)	SPCC1183.02	P	0	6	R	1	4	0.0545448	0.193288	-0.000620485	0.000406699	0.0245424	0.209419	-0.593527	0.000319179	0.000583162	0.000174487	0.000408676	8	0.00033777	9.81852e-09	0.293361	1.88587e-07	0.0558993	0.0235744	0.0967342	4451.43	5755.48	0.019868	0.222804	0.207907	6311.76	7961.36	5511.78	2449.58	8	6470.4	445473	0.103153	8.96861e+06	0.0201235
SPAC637.07	moe1	translation initiation factor eIF3d	SPAC637.07	R	1	8	R	1	10	0.000299953	0.000970007	0.00120619	0.000114479	1.8075e-05	0.574015	1.22494	0.000318732	0.000656906	0.000136543	0.000520363	8	0.000321353	1.55884e-08	0.388525	1.40094e-07	0.0506407	7.09578e-06	1.53238e-05	50651.5	13127.2	2.5374e-07	0.708505	0.733195	20142	31055.8	12586.7	18469.2	8	19962.4	2.18813e+07	0.234328	1.36959e+08	0.0254891
SPAC3C7.08c	elf1	AAA family ATPase Elf1	SPAC3C7.08c	R	1	7	Q	0	9	0.0197306	0.0639524	0.000622777	0.000242493	0.00594843	0.296415	0.5562	0.000317862	0.000419839	0.000155439	0.0002644	8	0.000308957	5.5228e-09	0.240537	1.19454e-07	0.0486378	0.343208	1	2650.82	10215.9	0.646721	0.00971983	0.074928	10623.3	16721.5	6974.15	9747.38	8	10406	4.13352e+06	0.195379	9.28923e+07	0.0402698
SPAC139.02c	oac1	mitochondrial carrier, ocaloacetate family anion (predicted)	SPAC139.02c	P	1	6	P	1	11	0.0152733	0.0420083	-0.00198246	0.000702782	0.00413768	0.31754	-1.46699	0.000315904	0.000863454	0.000104532	0.000758922	8	0.000370396	5.687e-08	0.643836	1.09599e-06	0.122888	0.0168989	0.0864861	-16461.8	8528.77	0.0129481	0.249509	-0.815009	5827.5	10283.4	3129.07	7154.31	8	6135.7	5.17842e+06	0.370881	1.05763e+08	0.0728743
SPBC30D10.13c	pdb1	pyruvate dehydrogenase e1 component beta subunit Pdb1	SPBC30D10.13c	R	0	NA	Q	0	4	0.0877781	0.356987	0.00124034	6.23773e-05	0.0463005	0.168534	1.49783	0.000315486	0.000704195	2.41011e-05	0.000680094	7	0.000315475	3.71074e-08	0.610612	9.37096e-07	0.153425	0.260069	0.873794	10993.7	17142.3	0.434357	0.0280162	0.175512	18247.9	24310.5	9525.27	14785.2	8	16656.9	1.95934e+07	0.265743	5.44072e+08	0.0608845
SPAC31G5.14	gcv1	glycine decarboxylase T subunit (predicted)	SPAC31G5.14	Q	0	5	Q	0	12	0.401955	1	0.000374268	0.000272234	0.389872	0.0337922	0.341929	0.000313802	0.000586138	0.000119075	0.000467062	8	0.000360524	2.15023e-08	0.406732	5.19682e-07	0.0869375	0.220812	0.866817	7507.34	9515.17	0.346439	0.0403784	0.211648	9797.89	12211.3	3714.57	8496.77	8	9068.79	5.65361e+06	0.262189	1.73797e+08	0.0632039
SPBP4H10.12	NA	protein with a role in ER insertion of tail-anchored membrane proteins (predicted)	SPBP4H10.12	P	1	1	Q	0	4	0.0150434	0.0420083	-0.00243735	0.000744724	0.00404065	0.318903	-1.92867	0.000309993	0.00142783	9.20995e-06	0.00141862	8	0.000400355	1.22988e-07	0.875964	1.64627e-06	0.139341	0.107434	0.558536	-4515.23	3699.86	0.133988	0.099136	-0.448151	3171.44	5905.29	2164.8	3740.49	8	3509.33	1.03621e+06	0.290068	2.40384e+07	0.0607437
SPAC630.03	arp3	Arp2/3 protein complex, actin-like protein subunit Arp3	SPAC630.03	R	0	7	R	1	12	0.083596	0.326619	0.000342186	0.000264308	0.0434084	0.172726	0.325235	0.000309926	0.000396014	0.000102745	0.000293269	8	0.000304435	4.40362e-09	0.217977	7.2767e-08	0.0385251	1.62741e-05	4.71068e-05	15832.3	5578.85	9.96588e-07	0.670634	0.597167	7738.04	9697.44	5668.3	4029.15	8	7806.37	1.80905e+06	0.172297	1.59734e+07	0.0222599
SPBC365.14c	uge1	UDP-glucose 4-epimerase Uge1	SPBC365.14c	Q	0	5	Q	0	4	0.288189	1	0.000694702	0.00019778	0.23485	0.0635069	0.690135	0.000309505	0.000814506	3.06023e-05	0.000783904	8	0.000295272	3.76287e-08	0.656956	9.2342e-07	0.141498	0.193558	0.66539	-3934.24	7062.61	0.289485	0.0508301	-0.182353	6755.6	9205.46	4050.58	5154.88	8	6530.25	1.78443e+06	0.20456	3.75028e+07	0.0407732
SPAC6G10.04c	pre5	20S proteasome complex subunit alpha 6 Pre5	SPAC6G10.04c	Q	0	2	R	1	1	0.28896	1	-0.000320435	0.000350858	0.235735	0.0632752	-0.317479	0.000309074	0.000568104	0.000198262	0.000369842	8	0.000327437	8.04654e-09	0.273954	1.97232e-07	0.0589703	0.00327762	0.0170642	13618.6	5952.83	0.00166251	0.368358	0.510976	7216.15	10657.9	5212.24	5445.69	8	7364.87	2.12801e+06	0.198071	4.12651e+07	0.0379227
SPAP8A3.04c	hsp9	heat shock protein Hsp9	SPAP8A3.04c	P	1	NA	Q	0	3	0.0249448	0.0682547	-0.00287993	0.00051359	0.00847038	0.275371	-10.588	0.000308742	0.00120988	2.56602e-05	0.00118422	7	0.000381078	1.39968e-07	0.981749	2.82768e-06	0.220633	0.392402	1	-16572.3	18319.7	0.799286	0.0030018	-0.31399	20103.5	67549.2	2675.92	64873.3	8	25251.2	4.2379e+08	0.815256	1.18358e+10	0.187322
SPCC645.08c	snd1	RNA-binding protein, involved in chromatin silencing by small RNA, Snd1	SPCC645.08c	R	0	8	R	0	4	0.0638085	0.273385	0.000593001	0.000222589	0.0302725	0.196006	0.571036	0.000308679	0.000638849	0.000223486	0.000415363	8	0.000347856	1.16783e-08	0.310664	1.8716e-07	0.0540728	0.0379036	0.171293	14807.3	2768.7	0.0366035	0.183774	0.890258	5525.26	12607.6	3872.3	8735.33	8	6249.41	4.63443e+06	0.344476	1.26357e+08	0.0782047
SPCC825.01	NA	ATPase, involved in cytoplasmic translational initiation (predicted)	SPCC825.01	Q	0	4	R	0	10	0.162788	0.621072	-0.000409806	0.000355658	0.105847	0.114474	-0.417904	0.000306606	0.000535877	0.00016021	0.000375666	8	0.000311724	7.09998e-09	0.270308	1.68565e-07	0.0572647	0.0711912	0.367182	22587.9	7086.18	0.0799296	0.132849	0.646947	10027.2	30510	7772.69	22737.3	8	11547.3	2.28583e+07	0.414039	4.3212e+08	0.0782697
SPBC8E4.04	NA	alditol NADP+ 1-oxidoreductase activity (predicted)	SPBC8E4.04	Q	0	10	Q	0	12	0.502944	1	0.00018523	0.000309969	0.586939	0.0136301	0.164525	0.000306	0.000509765	0.000135418	0.000374348	8	0.000313011	1.2929e-08	0.363264	3.22167e-07	0.0788413	0.131178	0.558536	8700.69	4707.27	0.172691	0.0828161	0.434139	5747.64	8922.61	2047.11	6875.5	8	5423.81	4.598e+06	0.395349	1.08785e+08	0.0836087
SPAC17C9.10	stm1	vacuolar amino acid transmembrane transporter Stm1 (predicted)	SPAC17C9.10	P	0	2	Q	0	11	0.0959638	0.356987	-0.00142471	0.000460245	0.0522056	0.160714	-1.73366	0.000305741	0.000962936	5.81695e-05	0.000904767	8	0.000322472	7.36374e-08	0.841505	1.3754e-06	0.158123	0.349691	1	-1474.51	4500.33	0.665506	0.00865303	-0.103374	4308.97	8495.63	3523.22	4972.41	8	4662.47	1.31363e+06	0.245822	3.23201e+07	0.0530143
SPCC1393.03	rps1501	40S ribosomal protein S15 (predicted)	SPCC1393.03	R	1	9	R	1	10	0.00690969	0.0409127	0.00233987	6.57536e-05	0.00141636	0.376952	1.68443	0.000305703	0.00117735	0.000125346	0.001052	8	0.000444297	9.40994e-08	0.690431	1.17419e-06	0.10604	0.000617762	0.00256776	117018	16517.4	0.000188884	0.476555	1.03039	32487.4	77495.3	21733.7	55761.6	8	36276.2	1.73766e+08	0.36338	1.95156e+09	0.0529471
SPAC30.04c	abc4	vacuolar phytochelatin and glutathione S-conjugate ABC family transmembrane transporter Abc4	SPAC30.04c	P	1	2	Q	0	7	0.028086	0.0993542	-0.00140095	0.000531436	0.0100048	0.2653	-1.3081	0.000305011	0.000974894	0.00014355	0.000831344	8	0.000376011	4.39838e-08	0.557758	7.05238e-07	0.0971046	0.159474	0.66539	-8197.27	10700.4	0.222439	0.0668671	-0.259658	9094.92	13421.4	4735.88	8685.51	8	9267.78	5.87704e+06	0.261579	1.21671e+08	0.0517477
SPAC20H4.09	NA	ATP-dependent RNA helicase, spliceosomal Dhx35 (predicted)	SPAC20H4.09	P	1	1	Q	0	3	0.00107792	0.0047411	-0.00297961	0.000735935	0.00010856	0.501276	-3.0931	0.00030051	0.00107116	6.36282e-06	0.00106479	8	0.000364059	1.0248e-07	0.879322	1.1461e-06	0.127853	0.147428	0.66539	-397.661	1168.03	0.200856	0.0732466	-0.107633	1132.76	1357.99	946.452	411.535	8	1124.95	11121.5	0.0937455	259610	0.0196925
SPAC1002.17c	urg2	uracil phosphoribosyltransferase (predicted)	SPAC1002.17c	P	1	2	P	1	4	0.0128161	0.0409127	-0.0011465	0.000456405	0.00317933	0.332556	-1.20926	0.000299133	0.000561516	2.07918e-05	0.000540724	8	0.000271745	2.3642e-08	0.565824	3.42306e-07	0.0936092	0.00922814	0.0401492	-14476.2	4875.41	0.0061864	0.294102	-1.6061	2495.9	8249.48	254.963	7994.52	8	2841.87	4.80086e+06	0.771	6.52637e+07	0.123596
SPBC713.12	erg1	squalene monooxygenase Erg1 (predicted)	SPBC713.12	R	1	7	Q	0	11	0.00286146	0.0101119	0.00143691	6.71144e-05	0.000416253	0.439334	1.52511	0.000297758	0.000646857	1.53653e-05	0.000631492	8	0.000278964	2.52579e-08	0.569706	3.41888e-07	0.091131	0.131866	0.558536	13563.6	3211.06	0.173876	0.08238	0.775714	5703.39	13342.5	2973.94	10368.6	8	6709.53	8.87236e+06	0.443944	2.65896e+08	0.105666
SPBC1A4.08c	cct3	chaperonin-containing T-complex gamma subunit Cct3	SPBC1A4.08c	R	1	9	R	1	9	0.00735143	0.0409127	0.000848655	0.000185112	0.00152675	0.372939	0.814943	0.000297111	0.000441631	7.7199e-05	0.000364431	8	0.000278315	1.08292e-08	0.373906	1.57127e-07	0.0619244	0.00301213	0.0143798	16513.9	8816.11	0.00149216	0.374167	0.438686	10623.8	16915.2	7595.15	9320	8	10564.5	3.85937e+06	0.185955	5.91847e+07	0.0316612
SPAC19G12.06c	hta2	histone H2A beta	SPCC622.08c;SPAC19G12.06c	Q	0	2	P	0	7	0.173756	0.66986	0.000698507	0.000202208	0.115695	0.108673	0.682617	0.00029626	0.000800172	8.36298e-05	0.000716542	8	0.000279048	2.02715e-08	0.510228	5.1925e-07	0.112275	0.0857271	0.384968	-25698.2	15457.1	0.101033	0.117515	-0.664475	14659.8	21579.7	6865.38	14714.3	8	14513.5	1.80861e+07	0.293022	6.43487e+08	0.0759923
SPCC622.08c	hta1	histone H2A alpha	SPCC622.08c;SPAC19G12.06c	Q	0	2	R	0	9	0.173756	0.66986	0.000698507	0.000202208	0.115695	0.108673	0.682617	0.00029626	0.000800172	8.36298e-05	0.000716542	8	0.000279048	2.02715e-08	0.510228	5.1925e-07	0.112275	0.0284475	0.120056	7903.84	4659.54	0.0253793	0.207284	0.405664	5729.1	7969.77	3093.97	4875.8	8	5685.68	1.78706e+06	0.235119	3.0999e+07	0.0425759
SPBC16C6.08c	qcr6	ubiquinol-cytochrome-c reductase complex subunit 8, hinge protein (predicted)	SPBC16C6.08c	Q	0	2	Q	0	1	0.437532	1	-0.000647885	0.000425628	0.451224	0.0260452	-0.591774	0.000296053	0.00110219	4.40456e-06	0.00109779	8	0.000368337	9.886e-08	0.85362	2.03669e-06	0.168457	0.311716	1	9807.15	8088.34	0.560503	0.0156316	0.307775	10056	33630.8	2896.73	30734.1	8	10623.1	3.52239e+07	0.558684	7.85886e+08	0.114736
SPAC1F7.04	rho1	Rho family GTPase Rho1	SPAC1F7.04	Q	0	1	Q	0	4	0.281209	0.900066	-0.000305131	0.000338479	0.226759	0.0656739	-0.312731	0.00029529	0.000562083	0.000209233	0.000352851	8	0.000314109	8.46044e-09	0.29283	1.71869e-07	0.0573839	0.102898	0.484444	-13678.2	13047.6	0.127039	0.10259	-0.373184	12144.7	15195.3	4564.88	10630.4	8	11796.7	8.1828e+06	0.242488	2.12356e+08	0.0537085
SPBC354.10	def1	RNAPII degradation factor Def1 (predicted)	SPBC354.10	Q	0	8	R	0	9	0.11394	0.504578	0.000484603	0.000201638	0.0660269	0.145363	0.529952	0.000293992	0.000514454	0.000101702	0.000412752	8	0.000279983	9.60563e-09	0.350051	1.7915e-07	0.0657278	0.0371428	0.171293	15751.8	11492.4	0.0356654	0.185451	0.341069	13366	21567	8218.05	13349	8	13260.9	8.17106e+06	0.215559	1.41406e+08	0.0389883
SPAC1705.03c	ecm33	extracellular leucine-rich repeat domain, receptor L domain-like Ecm33	SPAC1705.03c	Q	0	9	P	0	11	0.102088	0.356987	0.00127102	0.000212987	0.056872	0.155125	0.944668	0.000293454	0.000717576	4.19384e-05	0.000675638	8	0.000313025	4.41943e-08	0.67159	1.14166e-06	0.148409	0.0995625	0.473551	-41575.6	46948.4	0.121839	0.105305	-0.306363	42140.1	59491.9	22590.8	36901.1	8	40915.3	9.24367e+07	0.234983	1.90555e+09	0.046387
SPBC119.02	ubc4	ubiquitin conjugating enzyme E2 for APC and SCF Ubc4/UbcP1	SPBC119.02	Q	0	5	R	1	1	0.394576	1	0.000510105	0.000234597	0.378051	0.0354839	0.491884	0.000292224	0.000835027	4.40344e-05	0.000790993	8	0.000340566	3.99995e-08	0.587253	9.17731e-07	0.122301	0.0110854	0.0612524	104717	17755.4	0.0077302	0.280859	0.938802	30386.7	86040.2	20250.5	65789.6	8	35493.4	2.24779e+08	0.422407	3.64316e+09	0.0739374
SPAC922.04	NA	Schizosaccharomyces specific protein	SPAC922.04	Q	0	1	Q	0	9	0.183323	0.66986	-0.00213962	0.000703932	0.124465	0.103919	-1.676	0.000292117	0.00187244	2.56588e-05	0.00184678	8	0.000461152	2.80183e-07	1.14783	5.12207e-06	0.213379	0.324954	1	-3913.5	8190.79	0.595765	0.0130007	-0.154404	8199.18	11894.4	3066.87	8827.49	8	7818.47	6.44444e+06	0.324691	1.50869e+08	0.0683046
SPCC5E4.07	rpl2802	60S ribosomal protein L27/L28	SPCC5E4.07	R	1	9	R	1	10	0.0138972	0.0420083	0.00293278	-7.14551e-05	0.0035806	0.325815	2.38786	0.00029196	0.00115557	6.66793e-05	0.00108889	8	0.000428802	1.37118e-07	0.863555	2.30933e-06	0.154084	0.000169741	0.000591134	249925	18038.8	3.13897e-05	0.552763	1.35027	48886.9	130985	27922.8	103063	8	56525.4	7.01419e+08	0.468539	6.55747e+09	0.0622869
SPAC18G6.04c	shm2	serine hydroxymethyltransferase Shm2 (predicted)	SPAC18G6.04c	Q	0	5	Q	0	9	0.261425	0.859578	0.000593176	0.000170602	0.203958	0.0722838	0.685545	0.000289995	0.000629138	4.28923e-05	0.000586246	8	0.000296602	2.44372e-08	0.52705	5.85948e-07	0.112209	0.281771	1	1988.72	5386.21	0.485536	0.0223625	0.104955	5936.27	7278.79	3668.49	3610.3	8	5717.95	963584	0.171674	2.24349e+07	0.0360159
SPBC14F5.03c	kap123	karyopherin/importin beta family nuclear import signal receptor Kap123	SPBC14F5.03c	R	1	9	R	1	9	0.016181	0.0568872	0.00140975	6.77794e-05	0.00449048	0.312822	1.51455	0.000289191	0.000592281	3.81015e-05	0.000554179	8	0.000299198	2.70846e-08	0.550051	5.66465e-07	0.109371	0.00927077	0.0401492	17633.3	5963.72	0.00622356	0.293749	0.614493	7244.55	12689.7	4835.55	7854.2	8	7657.81	4.3525e+06	0.272436	9.69998e+07	0.0559182
SPBC1685.13	fhn1	eisosome assembly protein Fhn1	SPBC1685.13	P	1	2	P	0	3	0.00385147	0.0149358	-0.00271844	0.000750258	0.000632296	0.418688	-2.38116	0.000288367	0.00114637	8.02667e-05	0.0010661	8	0.000435159	1.09086e-07	0.758989	1.3313e-06	0.115282	0.087922	0.463159	-5494.01	1969.3	0.104334	0.115415	-1.43923	1417	4045.17	451.546	3593.63	8	1666.17	1.13903e+06	0.640543	3.00176e+07	0.142968
SPAC29A4.04c	cbf5	pseudouridine synthase Cbf5 (predicted)	SPAC29A4.04c	R	1	7	R	1	10	0.0101278	0.0409127	0.000852004	0.000134778	0.00229303	0.350807	0.973427	0.000287095	0.000533992	4.5498e-05	0.000488494	8	0.000281531	1.22182e-08	0.392624	1.74304e-07	0.0644761	0.00121032	0.00573793	79590.2	10063	0.000456219	0.434864	1.08524	20377.8	55479.9	13719.7	41760.1	8	22783.6	8.58027e+07	0.406563	1.06816e+09	0.0623688
SPAC2G11.07c	ptc3	serine/threonine protein phosphatase PP2C catalytic subunit Ptc3	SPAC2G11.07c	Q	0	9	Q	0	6	0.356319	1	0.000301098	0.000216946	0.321105	0.0447398	0.344623	0.000286801	0.000402802	3.43396e-05	0.000368462	8	0.000257623	1.23936e-08	0.432129	2.51167e-07	0.0845801	0.3529	1	-2869.93	15079.7	0.674944	0.00814447	-0.0587732	14561.7	16478.9	8508.89	7969.99	8	13715.1	4.76597e+06	0.159176	1.30151e+08	0.0361657
SPCC338.15	wbp1	dolichyl-di-phosphooligosaccharide-protein glycotransferase subunit Wbp1 (predicted)	SPCC338.15	Q	0	6	R	1	1	0.625853	1	-6.64498e-06	0.000292195	0.970306	6.4428e-05	-0.00684583	0.00028575	0.000369234	0.000118179	0.000251055	8	0.000274089	3.54253e-09	0.217153	8.89208e-08	0.0473023	0.00137326	0.0059336	25871.6	3560.57	0.000536445	0.426886	1.04302	7600.03	13114.1	4573.25	8540.83	8	7921.43	8.01513e+06	0.357398	1.16598e+08	0.0592673
SPAC1071.07c	rps1502	40S ribosomal protein S15 (predicted)	SPAC1071.07c	Q	0	7	R	1	10	0.123348	0.504578	0.000636218	0.000185112	0.0732428	0.138572	0.680338	0.00028564	0.00060561	0.000138926	0.000466684	8	0.000313144	1.6054e-08	0.40462	3.26494e-07	0.0793352	0.000805209	0.00381829	148294	12176	0.000268109	0.460343	1.29251	31001.8	88723.4	18246.3	70477.1	8	36674.1	3.32984e+08	0.497567	3.34504e+09	0.0685667
SPCC1442.09	trp3	anthranilate synthase component I Trp3	SPCC1442.09	P	1	6	Q	0	11	0.0133958	0.0420083	-0.000808559	0.000445998	0.00339092	0.328909	-0.747018	0.000285443	0.000457747	0.000176824	0.000280922	8	0.000311098	7.17944e-09	0.272363	1.7308e-07	0.0581432	0.410198	1	-1233.32	10745.5	0.860745	0.00142994	-0.0350357	10166.8	13456.4	4565.76	8890.69	8	9537.03	4.79388e+06	0.229578	1.37826e+08	0.0535211
SPBC12C2.04	NA	NAD binding dehydrogenase family protein	SPBC12C2.04	Q	0	3	Q	0	5	0.417957	1	-0.00116637	0.000497148	0.41654	0.030224	-1.08603	0.000284284	0.00241999	3.56876e-05	0.0023843	8	0.000451382	2.48567e-07	1.10453	5.66382e-06	0.229236	0.384449	1	-7251.36	7682.06	0.772968	0.00386256	-0.32989	7312.61	40296.6	3732.73	36563.8	8	9873.27	6.64338e+07	0.825531	1.75955e+09	0.184719
SPCC297.03	ssp1	calcium/calmodulin-dependent (CaMKK) protein kinase Ssp1	SPCC297.03	P	1	2	Q	0	6	0.0133715	0.0420083	-0.00237159	0.000572957	0.00338189	0.32906	-3.2754	0.000284228	0.000894836	4.3726e-06	0.000890464	8	0.000302252	9.99576e-08	1.04602	1.48801e-06	0.175471	0.437151	1	103.721	2389.4	0.961227	0.000109884	0.0129384	2481.16	4090.66	890.644	3200.02	8	2540.58	533454	0.287485	1.2702e+07	0.0609924
SPBC342.02	qrs1	cytoplasmic glutaminyl-tRNA ligase Qrs1 (predicted)	SPBC342.02	P	0	6	P	1	6	0.0893872	0.356987	-0.000314727	0.000330885	0.0474328	0.166962	-0.332837	0.00028382	0.000388721	0.000192769	0.000195952	8	0.000287168	2.63578e-09	0.17878	6.41262e-08	0.0383401	0.00528975	0.0263362	-9313.93	5714.39	0.00307056	0.33452	-0.647204	4393.79	6164.03	1758.69	4405.34	8	4312.56	1.23463e+06	0.257652	2.23922e+07	0.0477073
SPAC688.11	end4	Clathrin adaptor End4	SPAC688.11	Q	0	6	Q	0	4	0.148448	0.610403	-0.000283065	0.000335418	0.093568	0.122534	-0.289869	0.000283723	0.000479237	0.000230169	0.000249067	8	0.00030135	3.77925e-09	0.204	7.44498e-08	0.039367	0.390309	1	-522.588	8221.69	0.792293	0.00321926	-0.0192522	8173.2	9147.61	6169.92	2977.69	8	8065.4	486291	0.0864614	1.09719e+07	0.0178561
SPBC646.16	scl1	20S proteasome complex subunit alpha 1	SPBC646.16	Q	0	2	R	1	10	0.347049	1	-0.000201416	0.000310849	0.308311	0.0471108	-0.215314	0.000282835	0.000474584	0.000136683	0.000337901	8	0.000282133	4.99134e-09	0.250411	1.0647e-07	0.0502842	5.68184e-05	0.000162466	11595.9	4048.47	6.3223e-06	0.611829	0.601047	5936.54	7770.28	4302.46	3467.83	8	5736.18	1.15521e+06	0.187373	1.10693e+07	0.0252179
SPAC1296.02	cox4	cytochrome c oxidase subunit IV (predicted)	SPAC1296.02	P	0	2	Q	0	12	0.053148	0.193288	-0.00129143	0.000487019	0.0236756	0.211706	-1.32092	0.000282356	0.000755562	4.03946e-05	0.000715168	8	0.000334877	4.6957e-08	0.64709	8.05783e-07	0.116546	0.277634	1	5666.12	6647.83	0.475666	0.0233792	0.226713	7128.97	14581.1	1791.36	12789.7	8	7330.56	7.87541e+06	0.382824	1.74015e+08	0.0782398
SPBC21D10.12	hob1	BAR adaptor protein Hob1	SPBC21D10.12	P	1	6	P	1	6	0.0095687	0.0409127	-0.00109062	0.000464364	0.00212781	0.354925	-1.08782	0.000282221	0.00051315	0.000150574	0.000362575	8	0.000306526	1.40717e-08	0.386995	2.80504e-07	0.0751232	0.0191724	0.0864861	-10354.7	11662.8	0.0151863	0.239633	-0.307276	10077	12022.3	6004.4	6017.95	8	9899.57	2.3805e+06	0.155854	4.41442e+07	0.0291805
SPCC1753.04	tol1	3'(2'),5'-bisphosphate nucleotidase/inositol-1,4- bisphosphate 1-phosphatase	SPCC1753.04	R	0	8	R	1	9	0.0841797	0.356987	0.000416188	0.000217858	0.0438167	0.172118	0.445461	0.000282009	0.000478693	0.000203781	0.000274911	8	0.000296658	5.24544e-09	0.244138	1.08103e-07	0.0481877	0.00444606	0.0170642	10998.2	3342.2	0.002464	0.346827	0.660957	4519.68	8457.85	3561.47	4896.37	8	5122.95	2.2236e+06	0.291077	2.95579e+07	0.0461412
SPAPB8E5.09	rvb1	ASTRA/Swr1/Ino80 complex AAA family ATPase Rvb1	SPAPB8E5.09	P	1	2	R	1	9	0.0263616	0.0930082	-0.000378827	0.000329717	0.00916156	0.270638	-0.416456	0.000280355	0.00038633	0.000194177	0.000192153	8	0.000288185	2.64585e-09	0.178489	5.01826e-08	0.033797	0.0198872	0.0882144	9360.61	5914.51	0.0159206	0.236692	0.383705	6647.06	9577.04	4356.66	5220.38	8	6772.73	1.69115e+06	0.192011	3.66642e+07	0.0388713
SPCC11E10.01	NA	cystathionine beta-lyase (predicted)	SPCC11E10.01	Q	0	6	Q	0	11	0.229629	0.859578	-0.000786815	0.000476945	0.170109	0.083777	-0.657647	0.000279396	0.000805666	9.85909e-05	0.000707075	8	0.000332222	4.33583e-08	0.62677	8.78497e-07	0.122663	0.207401	0.799995	-19717.3	7939.58	0.318141	0.0452785	-1.18732	6052.89	22054.4	2856.01	19198.4	8	9132.38	3.64895e+07	0.661454	1.06365e+09	0.15527
SPAC328.03	tps1	alpha,alpha-trehalose-phosphate synthase [UDP-forming]	SPAC328.03	Q	0	3	Q	0	3	0.39062	1	-0.000466745	0.000330455	0.371831	0.0364029	-0.537636	0.000276622	0.000835681	0.000200991	0.00063469	8	0.000349958	2.77854e-08	0.476313	7.48236e-07	0.107467	0.140745	0.606194	-34323	19907.1	0.189197	0.077018	-0.697688	13627.8	33640.9	3174.47	30466.4	8	15481.9	8.56832e+07	0.597894	1.83185e+09	0.120197
SPBP19A11.01	gcv3	glycine decarboxylase complex subunit H (predicted)	SPBP19A11.01	Q	0	1	Q	0	9	0.226382	0.859578	-0.000409025	0.000337327	0.166845	0.0850151	-0.444636	0.000276392	0.000533234	5.72457e-05	0.000475988	8	0.000291463	1.25469e-08	0.384312	2.33635e-07	0.0721037	0.295499	1	-5408.04	6218.63	0.519112	0.0191414	-0.300034	6372.03	10322.1	3377.67	6944.46	8	7026.7	5.53933e+06	0.334948	1.9446e+08	0.0862852
SPAC1952.11c	ure2	nickel-dependent urease Ure2	SPAC1952.11c	P	1	1	P	1	7	0.0152375	0.0420083	-0.000876516	0.000390687	0.00412245	0.317752	-1.01445	0.000272388	0.000563677	0.000105524	0.000458152	8	0.000261686	1.59253e-08	0.482241	2.14039e-07	0.0768667	6.14684e-05	0.000162466	-36067.9	12367.3	7.15463e-06	0.60755	-1.5553	8518.24	11835.3	3163.04	8672.31	8	8077.84	6.32012e+06	0.31122	1.09034e+08	0.0562029
SPBC14F5.06	rli1	iron-sulfur ATPase involved in ribosome biogenesis and translation Rli1 (predicted)	SPBC14F5.06	Q	0	7	R	1	9	0.20363	0.66986	0.000555252	0.000180124	0.144274	0.0943534	0.632378	0.000271752	0.000573554	0.00010086	0.000472694	8	0.000296388	1.69571e-08	0.439355	3.83973e-07	0.0908997	6.70713e-05	0.000162466	23392.5	5808.38	8.26531e-06	0.6025	0.7532	9386.04	13812.1	5842.21	7969.85	8	9460.67	5.17397e+06	0.240431	4.6844e+07	0.0314541
SPCC1322.14c	vtc4	vacuolar transporter chaperone (VTC) complex subunit (predicted)	SPCC1322.14c	Q	0	6	Q	0	4	0.508865	1	0.000139326	0.000259932	0.60101	0.0126355	0.148836	0.000269733	0.00055648	0.000180948	0.000375532	8	0.000287509	7.85658e-09	0.308295	1.96818e-07	0.0670894	0.182622	0.66539	3300.2	3831.3	0.266942	0.0556882	0.228845	4744.72	6369.54	2984.65	3384.9	8	4518.28	1.00262e+06	0.221613	2.39636e+07	0.0471059
SPAC19G12.15c	tpp1	trehalose-6-phosphate phosphatase Tpp1	SPAC19G12.15c	P	1	2	Q	0	3	0.0158762	0.0568872	-0.000466622	0.000338866	0.00437315	0.314351	-0.520643	0.000269619	0.000424547	0.000180202	0.000244345	8	0.000282422	4.01913e-09	0.224475	6.16219e-08	0.0382157	0.276969	1	-5096.18	11095.3	0.474091	0.0235446	-0.14799	8777.78	14393.3	7526.75	6866.6	8	10229.3	6.11041e+06	0.241651	1.39756e+08	0.050247
SPCC1672.02c	sap1	switch-activating protein Sap1	SPCC1672.02c	R	1	9	P	0	4	0.00144263	0.0047411	0.00103822	9.72797e-05	0.000161355	0.483699	1.23103	0.0002692	0.000451894	0.000100502	0.000351392	8	0.00026658	1.05195e-08	0.384743	1.49289e-07	0.0630173	0.0379663	0.171293	-4498.54	2996.95	0.0366814	0.183637	-0.581165	2709.23	3662.74	1189.58	2473.16	8	2608.37	429191	0.251163	1.16731e+07	0.0569503
SPCC18.18c	fum1	fumarate hydratase (predicted)	SPCC18.18c	Q	0	9	P	0	7	0.42711	1	0.000268069	0.000207725	0.432462	0.0282447	0.324362	0.000269071	0.0005405	0.000110493	0.000430007	8	0.000301282	1.12214e-08	0.3516	3.20797e-07	0.0817361	0.0763166	0.367182	-9043.75	11041.3	0.087194	0.127152	-0.280144	10135	12958.3	5265.12	7693.21	8	10238.2	3.01835e+06	0.169692	7.28502e+07	0.0362462
SPBC776.09	ste13	ATP-dependent RNA helicase Ste13/Dhh1	SPBC776.09	R	1	9	R	0	2	0.000172218	0.000541513	0.00087823	0.000163902	8.44647e-06	0.601736	0.891192	0.000268402	0.000394275	0.00012382	0.000270455	8	0.000273477	5.74398e-09	0.277131	6.6237e-08	0.0409168	0.0593144	0.357895	7058.19	6327.5	0.0639849	0.147419	0.286677	7050.79	10768.3	6324.52	4443.78	8	7711.73	1.90667e+06	0.179055	3.73841e+07	0.0344718
SPCC1682.09c	ggc1	mitochondrial carrier, guanine nucleotide Ggc1 (predicted)	SPCC1682.09c	Q	0	6	Q	0	11	0.105708	0.356987	-0.000691731	0.000341642	0.0597365	0.151913	-0.872363	0.000267482	0.000502644	4.17227e-05	0.000460922	8	0.000242513	1.925e-08	0.57211	3.46608e-07	0.10555	0.261034	0.873794	-851.812	1090.12	0.436657	0.0277408	-0.265543	905.976	1756.46	368.669	1387.79	8	953.205	151948	0.408942	3.29966e+06	0.0828553
SPBC8E4.01c	pho84	inorganic phosphate transmembrane transporter (predicted)	SPBC8E4.01c	Q	0	2	Q	NA	NA	0.457247	1	-0.000437925	0.000347531	0.488684	0.0220451	-0.466137	0.000266873	0.000781551	1.23651e-05	0.000769186	8	0.000293552	5.07694e-08	0.767566	1.10389e-06	0.155614	NA	NA	NA	NA	NA	NA	NA	NA	#VALUE!	Inf	#VALUE!	0	NA	NA	NA	0	NA
SPAC31G5.16c	dpm1	dolichyl-phosphate beta-D-mannosyltransferase catalytic subunit Dpm1	SPAC31G5.16c	Q	0	6	P	1	4	0.274764	0.859578	-0.000408324	0.000333109	0.219255	0.0677636	-0.450588	0.000266426	0.000632139	0.000158493	0.000473646	8	0.000283906	1.38745e-08	0.414891	2.97617e-07	0.0835462	0.0123344	0.0647892	-5795.64	5252.07	0.00880684	0.273023	-0.396715	4810.71	5894.68	3504.11	2390.57	8	4818.25	344212	0.121765	1.16049e+07	0.03074
SPAC1834.01	erf1	cytoplasmic translation release factor class I eRF1	SPAC1834.01	Q	0	7	R	1	9	0.32505	1	0.000259909	0.00023965	0.279356	0.0529548	0.279837	0.000266276	0.000400556	0.00010212	0.000298436	8	0.000259297	7.19452e-09	0.327118	1.56757e-07	0.0663879	0.00324363	0.0143798	18116.2	6429.07	0.00164024	0.369085	0.594201	7780.4	14367.3	5795.61	8571.65	8	8592.25	5.21778e+06	0.26585	7.27944e+07	0.0431732
SPBC14C8.04	ilv6	acetolactate synthase regulatory subunit Ilv6 (predicted)	SPBC14C8.04	Q	0	6	Q	0	11	0.268612	0.859578	-0.000459529	0.000338678	0.212114	0.0698282	-0.511062	0.000266208	0.000466517	5.94093e-05	0.000407108	8	0.000264693	1.48485e-08	0.460362	3.64986e-07	0.0992356	0.331936	1	-9624.15	25432.8	0.614926	0.011698	-0.120356	22632.7	31127.8	11125.5	20002.3	8	21029.2	3.26788e+07	0.271838	1.01536e+09	0.0658811
SPCP1E11.09c	rpp103	60S acidic ribosomal protein Rpp1-3	SPCP1E11.09c	R	0	9	Q	0	10	0.0734958	0.281952	0.000733399	0.000172248	0.0365298	0.183904	0.779499	0.000266123	0.000644537	0.000119925	0.000524612	8	0.000294244	1.79328e-08	0.45511	3.09705e-07	0.0822316	0.109324	0.558536	37697	9712.64	0.136919	0.0977352	0.735925	13969.8	52418.6	10694.7	41723.9	8	17620.2	9.13315e+07	0.542374	1.70222e+09	0.101805
SPAC140.02	gar2	nucleolar protein required for rRNA processing	SPAC140.02	R	1	8	Q	0	9	0.0141319	0.0420083	0.000919187	0.000174985	0.0036717	0.324383	0.881396	0.000264944	0.000462151	9.93142e-06	0.000452219	8	0.000262978	1.17417e-08	0.412047	2.28333e-07	0.0790019	0.378411	1	5709.49	19173.9	0.753438	0.00457727	0.0855128	19957.8	41338.8	13878.4	27460.3	8	21752.7	3.88591e+07	0.286571	9.19845e+08	0.06062
SPAC13C5.01c	pre9	20S proteasome complex subunit alpha 3 Pre9	SPAC13C5.01c	P	1	2	R	0	2	0.00527195	0.0154486	-0.00123112	0.000478582	0.000992384	0.395674	-1.25661	0.000264772	0.000594149	0.000133883	0.000460266	8	0.000317773	2.13102e-08	0.459385	3.00369e-07	0.0749863	0.0385257	0.17647	5755.55	3885.31	0.037377	0.182422	0.363613	4843.19	8186.44	3733.93	4452.51	8	4949.31	1.06728e+06	0.208735	1.92639e+07	0.0385567
SPCC757.07c	ctt1	catalase	SPCC757.07c	Q	0	1	Q	0	1	0.401072	1	-0.00239205	0.000617521	0.388442	0.0339931	-2.77379	0.000263881	0.00320263	2.04506e-05	0.00318218	8	0.000619132	9.66563e-07	1.58793	2.10984e-05	0.322562	0.415377	1	-9966.49	4283.4	0.879335	0.00107109	-1.07227	4323.93	62616.8	956.705	61660.1	8	14420.1	3.72811e+08	1.33898	1.20202e+10	0.330566
SPBC646.11	cct6	chaperonin-containing T-complex zeta subunit Cct6	SPBC646.11	R	1	9	R	1	10	0.000817622	0.00265469	0.000968305	0.000133495	7.65665e-05	0.516299	1.04215	0.00026352	0.000453583	0.000140794	0.000312789	8	0.000281645	7.89135e-09	0.315408	1.13977e-07	0.0521169	6.53794e-06	1.53238e-05	27174.6	6652.13	2.18947e-07	0.712325	0.759894	9925.63	15861.3	7091.19	8770.1	8	10354.6	5.01024e+06	0.216171	3.86964e+07	0.0261201
SPCC16C4.10	NA	6-phosphogluconolactonase (predicted)	SPCC16C4.10	Q	0	3	Q	0	8	0.570953	1	-7.73368e-05	0.000285554	0.771926	0.00389905	-0.0846896	0.000263481	0.000517593	0.000114331	0.000403262	8	0.000279632	8.85422e-09	0.336502	1.9826e-07	0.0692313	0.433775	1	-163.534	4699.2	0.948117	0.000196873	-0.0104949	4629.72	6691.57	3059.21	3632.36	8	4591.03	761374	0.190059	1.76224e+07	0.0397552
SPAPB2C8.01	NA	cell surface glycoprotein, adhesion molecule (predicted)	SPAPB2C8.01	Q	0	4	Q	0	7	0.486781	1	0.000534785	0.000215831	0.550186	0.0164619	0.541922	0.000263064	0.0010394	1.40111e-05	0.00102539	8	0.000363004	9.05152e-08	0.8288	2.21712e-06	0.178343	0.238044	0.866817	-2247.46	4541.45	0.38371	0.0346652	-0.160367	4146.7	6499.34	3453.63	3045.71	8	4481.06	795930	0.199093	1.8251e+07	0.041451
SPAC8C9.08	rps5	40S ribosomal protein S5 (predicted)	SPAC8C9.08	R	1	7	R	1	10	0.000987934	0.0047411	0.00118558	8.53152e-05	9.71118e-05	0.506118	1.35159	0.000262207	0.000519117	5.63827e-05	0.000462735	8	0.000274013	1.55791e-08	0.455513	1.77972e-07	0.0669387	0.000138571	0.000548947	109332	17014.9	2.37612e-05	0.563606	0.981594	30148.7	62807.4	20076.4	42731	8	33178.3	1.2029e+08	0.330567	1.20093e+09	0.0454126
SPAC23A1.17	bbc1	WIP family cytoskeletal protein Bbc1	SPAC23A1.17	P	0	4	P	1	6	0.0585726	0.235805	-0.000973537	0.000430379	0.0269675	0.20341	-1.02712	0.00026166	0.000641458	8.85871e-05	0.000552871	8	0.000316168	2.7261e-08	0.522219	4.81601e-07	0.0954328	0.00607749	0.0302695	-22063.3	11965.1	0.00365299	0.324674	-0.764709	9752.32	13319.7	4334.06	8985.65	8	9620.87	6.75865e+06	0.270219	1.31378e+08	0.0517988
SPAC23C11.13c	hpt1	guanine/xanthine/hypoxanthine phosphoribosyltransferase Hpt1	SPAC23C11.13c	P	1	6	Q	0	9	0.0287184	0.0993542	-0.000470435	0.000323882	0.0103216	0.263403	-0.557131	0.000260315	0.000410815	0.000150929	0.000259886	8	0.000263543	4.39084e-09	0.251433	8.0302e-08	0.0467502	0.421302	1	488.945	4915.78	0.901006	0.000719215	0.0294006	4779.17	6993.93	2258.97	4734.96	8	4722.33	1.79891e+06	0.284019	4.3099e+07	0.0604435
SPCC338.10c	cox5	cytochrome c oxidase subunit V (predicted)	SPCC338.10c	Q	0	NA	Q	0	12	0.274709	0.859578	-0.000650649	0.000341085	0.219191	0.0677818	-0.801661	0.000259478	0.000699133	0.000107286	0.000591847	7	0.000325719	2.71733e-08	0.50609	5.38699e-07	0.112668	0.391531	1	1863.52	8093.03	0.796369	0.00309153	0.0667723	8254.48	9753.36	1768.43	7984.93	8	7497.22	5.576e+06	0.314964	1.453e+08	0.0699045
SPCC1235.02	bio2	biotin synthase	SPCC1235.02	Q	0	4	Q	0	11	0.224041	0.859578	-0.000312036	0.000313559	0.16451	0.0859164	-0.350926	0.000258732	0.000377422	0.000112749	0.000264673	8	0.000251484	5.01481e-09	0.28159	1.34412e-07	0.0633841	0.226497	0.866817	-7457.11	9703.44	0.358513	0.0384418	-0.26059	9305.75	13809.3	4077.24	9732.08	8	9607.63	7.57997e+06	0.286561	1.80481e+08	0.0607955
SPCC162.09c	hmg1	3-hydroxy-3-methylglutaryl-CoA reductase Hmg1	SPCC162.09c	R	0	4	Q	0	4	0.0493045	0.173502	0.00055954	0.000193926	0.021358	0.218238	0.604132	0.000258604	0.00041339	8.59731e-05	0.000327417	8	0.000253259	6.70528e-09	0.323328	1.45521e-07	0.0654892	0.102568	0.484444	3496.08	4372.36	0.126523	0.102854	0.214187	4969.26	6830.77	3190.66	3640.11	8	4936.06	648880	0.163193	1.38332e+07	0.0327607
SPBC713.02c	ubp15	ubiquitin C-terminal hydrolase Ubp15	SPBC713.02c	P	1	6	Q	0	3	0.000370258	0.00114475	-0.000909614	0.000376277	2.49271e-05	0.561759	-1.1378	0.000257608	0.000433442	0.000150331	0.00028311	8	0.000267828	6.84658e-09	0.308945	8.37522e-08	0.0469801	0.272936	1	-6156.04	9324.31	0.464595	0.02456	-0.219835	9119.11	16261.7	5406.64	10855	8	9285.35	7.64905e+06	0.297855	1.95296e+08	0.0654365
SPAC26H5.07c	NA	seven transmembrane receptor protein (predicted)	SPAC26H5.07c	Q	0	2	Q	0	12	0.206301	0.66986	-0.000679963	0.000435773	0.147008	0.0931425	-0.611151	0.000257123	0.000565876	5.09997e-05	0.000514876	8	0.000265669	2.14834e-08	0.551711	5.8409e-07	0.125075	0.195735	0.66539	8206.78	11687.5	0.294097	0.0498921	0.190582	12126.5	16738.9	6732.66	10006.2	8	12016.2	6.62748e+06	0.214244	1.6642e+08	0.0466776
SPBC1685.02c	rps1202	40S ribosomal protein S12 (predicted)	SPBC1685.02c	R	1	NA	R	1	10	0.00378239	0.0139354	0.00134669	-6.77029e-05	0.000616955	0.41992	3.00823	0.000256699	0.00041781	2.6945e-05	0.000390865	5	0.000216073	1.86167e-08	0.631467	2.15482e-07	0.153454	0.00210967	0.0106781	130404	13235.6	0.000953293	0.397757	1.19286	30381.8	79424.4	17798.7	61625.8	8	35641.1	3.06047e+08	0.490844	3.34083e+09	0.0705097
SPAC1B3.16c	vht1	plasma membrane vitamin H transmembrane transporter Vht1	SPAC1B3.16c	Q	0	6	P	0	7	0.473372	1	-0.00106198	0.000488403	0.521409	0.0189338	-0.968059	0.000256156	0.00215818	4.29252e-05	0.00211525	8	0.000440363	3.53207e-07	1.3496	7.58251e-06	0.271874	0.0732037	0.367182	-119635	49942.5	0.0827519	0.130576	-1.12167	31100.6	102506	10380.3	92125.8	8	37910.7	6.66477e+08	0.680975	1.23652e+10	0.127529
SPAC1527.01	mok11	alpha-1,3-glucan synthase Mok11	SPCC1281.01;SPAC1527.01	R	1	7	P	1	7	0.00435587	0.0149358	0.000555395	0.000168422	0.000749197	0.410119	0.661889	0.000255522	0.000448142	0.00015557	0.000292572	8	0.0002567	5.21259e-09	0.281255	5.75675e-08	0.0406383	0.0216372	0.0967342	-6242.27	3295.87	0.017765	0.229838	-0.793665	2557.3	4857.1	1374.49	3482.61	8	2721.14	997278	0.366993	1.69419e+07	0.0657663
SPCC1281.01	ags1	cell wall alpha-1,3-glucan synthase Ags1	SPCC1281.01;SPAC1527.01	R	1	7	R	0	9	0.00435587	0.0149358	0.000555395	0.000168422	0.000749197	0.410119	0.661889	0.000255522	0.000448142	0.00015557	0.000292572	8	0.0002567	5.21259e-09	0.281255	5.75675e-08	0.0406383	0.0423994	0.208117	8893.86	10747.7	0.0421339	0.174661	0.220841	11819.5	15971.5	9234.14	6737.4	8	12231.7	2.97592e+06	0.141034	4.84992e+07	0.0247545
SPBP4H10.11c	lcf2	long-chain-fatty-acid-CoA ligase	SPBP4H10.11c	Q	0	4	R	0	1	0.280559	0.900066	-0.000317498	0.000313906	0.225997	0.0658824	-0.357703	0.000255488	0.000549809	0.000173977	0.000375832	8	0.000274792	8.55833e-09	0.336659	1.85453e-07	0.0681373	0.0845101	0.384968	10573.9	3271.72	0.0991953	0.118715	0.653007	5251.6	11931.8	2448.1	9483.66	8	5428.67	5.38447e+06	0.427443	1.07697e+08	0.0831154
SPBC337.05c	cct8	chaperonin-containing T-complex theta subunit Cct8	SPBC337.05c	R	1	7	R	1	10	0.00306808	0.0101119	0.00078621	0.000108297	0.000459401	0.434523	1.04259	0.000254353	0.000384848	0.00012893	0.000255918	8	0.000245967	4.62405e-09	0.276461	1.04375e-07	0.0571076	8.31776e-06	2.41257e-05	30643.5	6630.71	3.30186e-07	0.701561	0.818817	10824.8	17168.8	8266.66	8902.17	8	11707.9	8.45293e+06	0.248328	5.18305e+07	0.0267354
SPBC29A10.16c	NA	cytochrome b5 (predicted)	SPBC29A10.16c	Q	0	6	R	0	9	0.253345	0.859578	0.000476777	0.00019128	0.19502	0.0751033	0.544273	0.000253665	0.000590633	0.000150558	0.000440075	8	0.000287015	1.4776e-08	0.423521	3.63231e-07	0.0912977	0.0450452	0.236857	3452.19	2728.03	0.0453927	0.169822	0.31907	3100.48	4366.06	1904.1	2461.96	8	3128.41	343648	0.187384	7.55936e+06	0.0382113
SPAC19B12.02c	gas1	cell wall 1,3-beta-glucanosyltransferase Gas1	SPAC19B12.02c	Q	0	10	P	0	7	0.231797	0.859578	0.00148412	6.02311e-05	0.172308	0.0829576	1.57411	0.000253358	0.00125093	2.44362e-05	0.0012265	8	0.000407638	1.27671e-07	0.87654	3.15929e-06	0.18958	0.0606238	0.358604	-56464.7	29036.3	0.0656851	0.145703	-0.823639	25754.9	45105.8	10144.5	34961.3	8	24624.4	9.25427e+07	0.390665	2.42557e+09	0.0869586
SPBC16H5.06	rip1	ubiquinol-cytochrome-c reductase complex subunit 5, Rip1	SPBC16H5.06	Q	0	NA	Q	0	12	0.557255	1	-0.000241943	0.000297944	0.730096	0.00551913	-0.277402	0.000252933	0.000894309	5.96961e-05	0.000834613	7	0.000317982	5.57398e-08	0.742471	1.14817e-06	0.168489	0.293378	1	6156.73	9519.04	0.51384	0.0196239	0.176874	10273.1	11834.3	1656.24	10178	8	9214.35	9.70889e+06	0.338158	2.45712e+08	0.0739641
SPAC25G10.06	rps2801	40S ribosomal protein S28 (predicted)	SPCC285.15c;SPAC25G10.06	Q	0	9	R	1	10	0.306869	1	0.00132892	9.24279e-05	0.256813	0.0580321	1.36643	0.000252413	0.00152746	7.98669e-05	0.0014476	8	0.000477444	1.58935e-07	0.835001	3.71951e-06	0.175628	0.000192843	0.000732035	54087.3	4459.34	3.74561e-05	0.54575	1.29062	10871.8	29071.8	6471.08	22600.7	8	12541.9	3.33113e+07	0.460185	3.15944e+08	0.0616188
SPCC285.15c	rps2802	40S ribosomal protein S28, Rps2802	SPCC285.15c;SPAC25G10.06	Q	0	9	R	1	10	0.306869	1	0.00132892	9.24279e-05	0.256813	0.0580321	1.36643	0.000252413	0.00152746	7.98669e-05	0.0014476	8	0.000477444	1.58935e-07	0.835001	3.71951e-06	0.175628	0.0019623	0.00840651	38819.7	5584.51	0.000868337	0.402573	1.0209	9785.96	24211.8	5879.01	18332.8	8	11002.2	2.57767e+07	0.461459	2.90177e+08	0.0673167
SPCC364.03	rpl1702	60S ribosomal protein L17 (predicted)	SPCC364.03	R	1	8	R	1	10	0.000262559	0.000970007	0.0017863	-1.74474e-05	1.49854e-05	0.581012	2.1393	0.000252409	0.000812026	3.98956e-05	0.00077213	8	0.000268331	2.87614e-08	0.632026	2.98567e-07	0.0885366	0.000124516	0.000548947	120786	12137.9	2.06442e-05	0.568987	1.19765	25085.4	58104.1	15520	42584	8	28555.6	1.40415e+08	0.414969	1.43396e+09	0.0576567
SPBC2G2.12	hrs1	mitochondrial and cytoplasmic histidine-tRNA ligase Hrs1 (predicted)	SPBC2G2.12	R	1	9	R	1	9	0.02763	0.0993542	0.000674892	0.000172786	0.00977974	0.266682	0.738878	0.000251294	0.000436901	0.000104833	0.000332067	8	0.000265225	9.48966e-09	0.367292	1.62512e-07	0.0660847	0.00251401	0.012462	14425	6181.31	0.0011901	0.386174	0.51857	7389.34	13281.9	6752.53	6529.35	8	8360.98	3.62992e+06	0.227872	4.29152e+07	0.034066
SPBC30D10.03c	isn1	IMP 5'-nucleotidase Isn1 (predicted)	SPBC30D10.03c	P	1	6	P	1	7	5.78571e-05	0.000193439	-0.00119572	0.000395711	1.69265e-06	0.654719	-1.65802	0.00025049	0.000520558	5.48496e-05	0.000465708	8	0.000245145	1.4289e-08	0.487616	9.78357e-08	0.0554751	0.000300218	0.000943392	-14691.8	7394.24	6.89705e-05	0.520712	-0.849161	5848.51	7395.1	3221.52	4173.58	8	5558.01	1.63303e+06	0.229921	2.57791e+07	0.039718
SPBC9B6.04c	tuf1	mitochondrial translation elongation factor EF-Tu Tuf1	SPBC9B6.04c	R	1	9	R	1	10	0.000604993	0.00246544	0.00149896	4.08384e-05	5.05761e-05	0.533592	1.69258	0.000250358	0.000488973	5.71524e-05	0.00043182	8	0.000266331	1.69087e-08	0.48824	2.54831e-07	0.0824095	0.000340185	0.00115665	19039.3	4996.09	8.24564e-05	0.513146	0.727432	6917.68	13228.3	4464.02	8764.25	8	7721.57	4.95907e+06	0.2884	4.46249e+07	0.0376145
SPAC23G3.11	rpn6	19S proteasome regulatory subunit Rpn6	SPAC23G3.11	R	1	9	R	1	1	0.0146597	0.0420083	0.000472662	0.0001713	0.00388234	0.321195	0.585462	0.00024924	0.000370891	0.000154594	0.000216297	8	0.000245502	2.9545e-09	0.221405	6.12626e-08	0.0438344	0.000766721	0.00381829	5918.46	3782.27	0.000252074	0.46323	0.380197	4563.6	6667.74	3868.68	2799.06	8	4750.79	460138	0.142784	5.26656e+06	0.0210025
SPAPB1E7.09	ogm2	protein O-mannosyltransferase Ogm2	SPAPB1E7.09	P	1	2	Q	0	1	0.0192827	0.0639524	-0.00118669	0.000399408	0.0057551	0.298359	-1.60795	0.000248379	0.000567077	9.43393e-05	0.000472738	8	0.000301476	2.38832e-08	0.512618	4.29703e-07	0.0945374	0.27974	1	2825.93	6844.46	0.480675	0.0228591	0.11664	7313.16	10221.7	5723.76	4497.9	8	7728.72	1.78854e+06	0.173038	4.42935e+07	0.0374399
SPAC1782.11	met14	adenylyl-sulfate kinase (predicted)	SPAC1782.11	Q	0	9	R	1	9	0.170524	0.621072	0.00168542	-2.35441e-05	0.11278	0.110335	2.20538	0.000248318	0.000993887	3.22974e-05	0.000961589	8	0.000400455	1.1872e-07	0.860416	2.972e-06	0.187173	0.000608344	0.00256776	32739.8	3494.39	0.000185111	0.477475	1.16853	7592.9	18316.8	4713.04	13603.8	8	8921.56	1.29867e+07	0.403933	1.52204e+08	0.0601236
SPBC12C2.06	dbp5	cytoplasmic ATP-dependent RNA helicase Dbp5 (predicted)	SPBC12C2.06	Q	0	7	R	1	10	0.389109	1	0.000151247	0.000224614	0.369477	0.0367562	0.183477	0.000245641	0.000388264	0.000132646	0.000255618	8	0.000245505	3.66648e-09	0.246641	7.77855e-08	0.0493926	0.00012647	0.000548947	8740.05	4839.34	2.10652e-05	0.568219	0.42632	6117.72	7956.26	5021.75	2934.51	8	6220.33	729869	0.137344	7.53172e+06	0.0191825
SPMIT.11	cox2	cytochrome c oxidase subunit 2	SPMIT.11	Q	0	NA	Q	NA	NA	0.623842	1	-2.48225e-05	0.000250427	0.962018	0.000105447	-0.030185	0.000245026	0.000654528	0.000108764	0.000545763	6	0.000282326	2.18466e-08	0.523529	3.87852e-07	0.129758	NA	NA	NA	NA	NA	NA	NA	NA	#VALUE!	Inf	#VALUE!	0	NA	NA	NA	0	NA
SPCC663.01c	ekc1	serine/threonine protein phosphatase PP6 regulatory subunit Ekc1	SPCC663.01c	P	0	6	P	0	6	0.0979466	0.356987	-0.000514828	0.000342234	0.0536921	0.158882	-0.582802	0.000244892	0.000460316	9.50477e-05	0.000365269	8	0.000242229	8.91987e-09	0.3899	1.82064e-07	0.0765876	0.0251965	0.10673	-13712.2	13859.8	0.0216805	0.217289	-0.348526	12359.4	16122.5	7056.33	9066.17	8	12124.8	5.01653e+06	0.184725	8.78806e+07	0.0336158
SPBC725.15	ura5	orotate phosphoribosyltransferase Ura5	SPBC725.15	Q	0	5	Q	0	8	0.186466	0.66986	0.000535749	0.000108323	0.127422	0.102394	0.851815	0.000243598	0.000482914	9.97844e-06	0.000472936	8	0.000238144	1.29737e-08	0.478293	3.26477e-07	0.104318	0.19342	0.66539	4457.72	3519.38	0.289194	0.0508899	0.319318	3958.02	7055.55	1814	5241.55	8	3760.97	2.12102e+06	0.387233	4.80871e+07	0.0801653
SPAC1486.01	sod2	mitochondrial superoxide dismutase Sod2	SPAC1486.01	Q	0	1	Q	0	4	0.6231	1	-3.53104e-05	0.000223667	0.958983	0.000122984	-0.0485098	0.000242142	0.000872459	0.000144018	0.000728441	8	0.00032932	4.49004e-08	0.643439	1.31529e-06	0.151414	0.416805	1	830.716	3710.24	0.884515	0.000980504	0.0649869	4123.39	8657.22	2714.96	5942.25	8	4753.24	2.99566e+06	0.36413	9.12323e+07	0.0873688
SPBC13G1.02	mpg2	mannose-1-phosphate guanyltransferase (predicted)	SPBC13G1.02	R	1	9	R	1	4	0.0215949	0.0639524	0.00105194	0.000107491	0.00679703	0.288529	1.18961	0.000241235	0.000527974	8.15545e-05	0.000446419	8	0.000275724	1.86468e-08	0.495253	3.54051e-07	0.0938276	0.00889886	0.0401492	17179.1	6468.17	0.0059028	0.296868	0.569785	10086.5	12301.4	7003.97	5297.39	8	9643.24	3.59185e+06	0.196533	9.06964e+07	0.0429382
SPAC20G8.06	not1	CCR4-Not complex scaffold subunit 1	SPAC20G8.06	Q	0	3	Q	0	2	0.142941	0.559067	-0.0010595	0.000417365	0.0889048	0.12588	-1.22987	0.00024021	0.000866578	0.000161417	0.000705161	8	0.000356836	5.1593e-08	0.636541	1.01142e-06	0.122538	0.439341	1	90.68	6133.65	0.969817	6.65703e-05	0.00442539	6100.98	7854.03	4907.53	2946.5	8	6244.56	686790	0.132712	1.60263e+07	0.0278732
SPBC1711.08	aha1	chaperone activator Aha1	SPBC1711.08	R	1	9	R	1	10	0.00310974	0.0101119	0.00105073	0.000115231	0.00046841	0.433572	1.15533	0.000239941	0.000471562	3.31716e-05	0.00043839	8	0.000247076	1.65568e-08	0.520784	1.87149e-07	0.0761265	0.000173695	0.000591134	34318	3100.34	3.24252e-05	0.551483	1.24822	7654.28	13765.6	3497.32	10268.3	8	7999.22	1.09998e+07	0.414614	1.24283e+08	0.060594
SPBC146.07	prp2	U2 small nuclear RNA auxiliary factor small subunit, U2AF-59	SPBC146.07	Q	0	NA	R	1	10	0.29588	1	0.00120575	-4.88672e-05	0.243752	0.0612195	2.74044	0.000238671	0.00115042	1.89089e-06	0.00114853	7	0.000321325	1.12424e-07	1.04348	2.89209e-06	0.264625	0.000298467	0.000943392	4349.61	3146.83	6.83818e-05	0.521072	0.343456	3698.67	4812.77	3136.86	1675.91	8	3811.76	203424	0.118325	2.25627e+06	0.0171333
SPBC23G7.15c	rpp202	60S acidic ribosomal protein A4	SPBC23G7.15c	Q	0	NA	Q	0	10	0.568869	1	-0.000127542	0.000260703	0.76539	0.00413209	-0.15839	0.000238078	0.000583311	7.1646e-05	0.000511665	7	0.00024805	1.54179e-08	0.50058	3.14894e-07	0.113113	0.111949	0.558536	86849.9	23006.6	0.141032	0.0958213	0.723066	40486.4	123966	23616.7	100349	8	41714.9	4.01988e+08	0.480635	9.23527e+09	0.100163
SPAC589.06c	snd302	SRP-independent ER targeting protein Snd3b (predicted)	SPAC589.06c	Q	0	7	R	1	10	0.158367	0.621072	0.00042239	0.000161971	0.101988	0.1169	0.562364	0.000236656	0.000368987	5.82808e-05	0.000310707	8	0.000217229	8.04149e-09	0.412811	1.74881e-07	0.0837002	1.10269e-05	2.41257e-05	30342.9	9206.21	5.28264e-07	0.688767	0.661659	12895.7	18254.8	8700.49	9554.36	8	13243.9	6.94386e+06	0.198969	5.39816e+07	0.0241202
SPCC965.06	osr2	potassium channel, beta subunit, aldo-keto reductase (predicted)	SPCC965.06	Q	0	1	Q	0	4	0.10119	0.356987	-0.00113918	0.000386603	0.0561735	0.155932	-1.58421	0.000236642	0.000914728	7.20585e-05	0.00084267	8	0.000287366	4.93449e-08	0.77301	9.11483e-07	0.144448	0.193445	0.66539	-13757.8	8570.78	0.289247	0.0508789	-0.634281	6951	20153.6	2918.82	17234.8	8	7678.88	2.30082e+07	0.62466	4.58141e+08	0.121192
SPAC19G12.08	scs7	ER sphingosine hydroxylase Scs7	SPAC19G12.08	Q	0	4	R	0	2	0.106976	0.356987	0.000861902	0.000116501	0.0607594	0.150803	1.05202	0.000236215	0.000576925	2.86655e-05	0.00054826	8	0.000281888	2.43647e-08	0.553736	5.42793e-07	0.113635	0.0796938	0.384968	7998.65	2692.4	0.0920663	0.123593	0.616513	3408.7	6864.4	1218.25	5646.15	8	3586	2.40918e+06	0.432836	5.88659e+07	0.0930237
SPAC9G1.05	aip1	actin binding WD repeat protein Aip1	SPAC9G1.05	Q	0	1	Q	0	4	0.377732	1	0.000469153	0.000172982	0.352116	0.0394569	0.578356	0.00023621	0.00068667	9.66598e-05	0.00059001	8	0.000269436	2.44031e-08	0.579784	6.95249e-07	0.134551	0.11622	0.558536	3105.1	5185.99	0.147825	0.0927854	0.164822	5834.49	7139.46	4701.95	2437.51	8	5838.19	458020	0.115922	1.22321e+07	0.0260462
SPAC3A11.12c	rpt5	19S proteasome base subcomplex ATPase subunit Rpt5	SPAC3A11.12c	Q	0	9	Q	0	5	0.13575	0.559067	0.000367188	0.000181474	0.0829981	0.130382	0.465674	0.000235756	0.000412582	0.000132359	0.000280223	8	0.000241209	4.89269e-09	0.289989	1.16683e-07	0.061572	0.43589	1	171.743	5867.11	0.956314	0.000139523	0.00874326	5965.03	8487.71	4578.02	3909.69	8	6225.66	1.08041e+06	0.166959	2.74266e+07	0.036574
SPBC23G7.12c	rpt6	19S proteasome base subcomplex ATPase subunit Rpt6	SPBC23G7.12c	Q	0	6	Q	0	8	0.437049	1	0.000127493	0.000209866	0.450338	0.0261459	0.167029	0.000235557	0.000383539	0.00017289	0.000210648	8	0.000252578	2.67322e-09	0.204702	7.85566e-08	0.0482468	0.382967	1	2093.98	9663.05	0.768139	0.0040332	0.0629634	10299.9	16007.4	7424.54	8582.89	8	10813.1	5.24516e+06	0.211802	1.40495e+08	0.0476598
SPCC1795.04c	pre10	20S proteasome complex subunit alpha 7, Pre10	SPCC1795.04c	Q	0	10	R	1	5	0.146721	0.559067	-0.000469742	0.000326048	0.0920928	0.123574	-0.55137	0.00023529	0.000498707	0.000110848	0.000387859	8	0.000233851	8.87721e-09	0.402902	2.03061e-07	0.0837812	0.0234485	0.0967342	7007.61	4869.88	0.019728	0.22325	0.355054	5914.72	8524.02	4679.63	3844.38	8	6076.11	1.18941e+06	0.17949	2.21691e+07	0.0336915
SPBC119.01	rpn3	19S proteasome regulatory subunit Rpn3	SPBC119.01	P	0	2	R	1	1	0.0765634	0.281952	-0.000627971	0.000348166	0.0386228	0.180301	-0.741786	0.000233991	0.000481288	0.000127383	0.000353904	8	0.000283175	1.27644e-08	0.398974	2.32624e-07	0.0740534	0.00131883	0.0059336	12512.8	5029.68	0.000509104	0.429473	0.543515	6928.17	11145.9	5556.98	5588.92	8	7217.6	2.03967e+06	0.197873	2.69877e+07	0.0312941
SPCC1682.16	rpt4	19S proteasome base subcomplex ATPase subunit Rpt4	SPCC1682.16	Q	0	9	R	0	5	0.531165	1	-9.25907e-05	0.000239942	0.657186	0.00911649	-0.122879	0.000232965	0.000443698	0.000145407	0.000298291	8	0.00025097	4.61746e-09	0.270757	1.20906e-07	0.0602385	0.0981863	0.473551	5332.72	6898.7	0.119714	0.10645	0.207806	7952.28	10924	5434.4	5489.57	8	7821.8	1.51227e+06	0.15722	3.09736e+07	0.0309358
SPCC162.02c	NA	AMP-binding dehydrogenase (predicted)	SPCC162.02c	Q	0	4	R	0	9	0.250798	0.859578	0.000334274	0.000175849	0.192252	0.0760055	0.443746	0.000231266	0.000455015	0.000129105	0.00032591	8	0.000242076	7.96629e-09	0.368702	1.76257e-07	0.0754039	0.0264494	0.120056	18482.8	9906.98	0.023093	0.213288	0.437311	12632.2	18438.4	7953.97	10484.4	8	12424.9	7.19297e+06	0.215855	1.63494e+08	0.0447437
SPAC23A1.12c	frs1	cytoplasmic phenylalanine-tRNA ligase beta subunit Frs1 (predicted)	SPAC23A1.12c	R	1	9	R	0	9	0.00174641	0.00606328	0.00123745	9.41519e-06	0.000212331	0.471189	1.90345	0.00023088	0.000380918	4.37745e-05	0.000337144	8	0.000229133	1.28557e-08	0.494835	2.22985e-07	0.089603	0.0398682	0.19427	12792.1	7247.99	0.039021	0.179637	0.418645	8355.2	14164.7	5350.98	8813.74	8	8576.13	4.72542e+06	0.253471	9.69649e+07	0.0499215
SPBC16C6.07c	rpt1	19S proteasome base subcomplex ATPase subunit Rpt1	SPBC16C6.07c	Q	0	2	R	1	9	0.272792	0.859578	-0.000176258	0.000253172	0.21695	0.0684217	-0.233215	0.000230532	0.000360701	0.000140008	0.000220693	8	0.000233158	2.52863e-09	0.215672	5.48838e-08	0.0436862	0.0240659	0.0967342	9945.23	6221.26	0.0204194	0.221077	0.386821	6889.34	10838.3	5209.74	5628.55	8	7451.61	2.23734e+06	0.200732	4.52167e+07	0.0392348
SPBC25H2.16c	gga22	Golgi localized Arf binding gamma-adaptin ortholog Gga22	SPBC25H2.16c	Q	0	6	Q	0	4	0.332703	1	0.000216022	0.000194252	0.289212	0.050886	0.285926	0.000230118	0.000345787	8.1432e-05	0.000264355	8	0.000232086	4.77057e-09	0.297603	1.12937e-07	0.0629567	0.133368	0.558536	2409.13	5816.71	0.176478	0.0814341	0.116984	6352.18	6927.53	4633.22	2294.31	8	6167.78	393743	0.101737	8.49461e+06	0.0205454
SPAC1834.11c	sec18	secretory pathway protein Sec18 (predicted)	SPAC1834.11c	P	1	6	P	1	5	0.0118324	0.0409127	-0.000307898	0.000279931	0.00283602	0.338985	-0.395169	0.000230029	0.000308338	0.000180461	0.000127876	8	0.000230083	1.22907e-09	0.152371	2.39862e-08	0.0292663	0.00939055	0.0445118	-17156.3	11251.3	0.00632771	0.292768	-0.593106	9406.36	15483.1	5709.46	9773.64	8	9347.19	5.28458e+06	0.245937	9.22579e+07	0.0446779
SPCC1442.06	pre8	20S proteasome complex subunit alpha 2, Pre8	SPCC1442.06	Q	0	4	R	1	5	0.322607	1	-0.000579257	0.000277412	0.276257	0.0536234	-0.912101	0.000229303	0.000621865	0.000118329	0.000503536	8	0.000291561	2.55605e-08	0.548346	7.68369e-07	0.130716	0.0212373	0.0882144	6303.62	4952.37	0.0173441	0.231341	0.320637	6012.21	8615.74	4533.83	4081.9	8	5976.95	1.01626e+06	0.168664	1.71309e+07	0.0301081
SPAC3H1.03	mug151	mouse transcriptional regulator HCNGP-like, conflicting information (predicted)	SPAC3H1.03	Q	0	NA	R	0	10	0.175054	0.66986	-0.00101315	0.000263443	0.116865	0.108017	-2.72669	0.000229079	0.000622642	8.07997e-06	0.000614562	6	0.000279808	4.08115e-08	0.721989	1.05376e-06	0.215804	0.0721291	0.367182	721.238	419.049	0.0812402	0.131784	0.41039	507.499	1088.91	335.259	753.649	8	553.509	24157.6	0.280804	444674	0.0523804
SPBC582.09	pex11	peroxisomal biogenesis factor 11 (predicted)	SPBC582.09	P	1	2	R	1	12	0.00170912	0.00606328	-0.000574279	0.000311051	0.000206017	0.472578	-0.766014	0.000228278	0.000325275	0.000103261	0.000222014	8	0.000227665	3.82404e-09	0.271622	4.77583e-08	0.041735	0.0076722	0.0393727	5828.64	3709.72	0.00489316	0.307843	0.381454	4215.23	5785.59	3347.56	2438.04	8	4392.88	525980	0.165096	9.91126e+06	0.0311593
SPBC21C3.13	rps1901	40S ribosomal protein S19 (predicted)	SPBC21C3.13	R	1	8	R	1	10	4.69088e-05	0.000193439	0.00433978	-0.000165019	1.26981e-06	0.663445	2.67916	0.000227816	0.00168051	3.92219e-05	0.00164129	8	0.000435145	1.65135e-07	0.93387	1.23967e-06	0.111248	0.00305267	0.0143798	198870	18230.6	0.00151765	0.37326	1.24136	39415	138209	24786	113423	8	48147.1	6.42878e+08	0.526616	8.61659e+09	0.0838243
SPBC3H7.03c	kgd1	2-oxoglutarate dehydrogenase (lipoamide) (e1 component of oxoglutarate dehydrogenase complex) (predicted)	SPBC3H7.03c	Q	0	5	Q	0	3	0.200253	0.66986	0.000366881	0.000178624	0.140862	0.0958994	0.471053	0.000226498	0.000414632	8.92755e-05	0.000325357	8	0.000231001	6.99169e-09	0.361974	1.64653e-07	0.0763735	0.37488	1	1866.65	7804.86	0.742191	0.00501901	0.0692645	8017.42	12895.8	5584.79	7310.99	8	8521.95	3.72353e+06	0.226432	8.96271e+07	0.0483007
SPCC1795.02c	vcx1	vacuolar proton/calcium exchanger (predicted)	SPCC1795.02c	P	1	2	Q	0	4	0.0207687	0.0639524	-0.0011019	0.000416359	0.00641191	0.291986	-1.31663	0.000226418	0.000624345	8.58703e-06	0.000615758	8	0.000227257	2.52475e-08	0.699186	3.82017e-07	0.118249	0.213692	0.799995	936.774	1386.05	0.33131	0.0429319	0.184094	1538.39	2006.13	677.999	1328.13	8	1480.66	103977	0.217777	2.53835e+06	0.0467833
SPAC15F9.03c	nxt2	nuclear import protein Nxt2	SPAC15F9.03c	Q	0	1	R	1	10	0.188607	0.66986	-0.000590143	0.000360032	0.129459	0.101365	-0.652065	0.000224938	0.00063857	5.07469e-05	0.000587823	8	0.000252255	2.14187e-08	0.580172	4.00615e-07	0.109093	0.0181773	0.0864861	11101.6	3138.6	0.0141882	0.243854	0.693295	4427.94	10953.8	2902.53	8051.27	8	5073.36	3.41985e+06	0.364508	4.95866e+07	0.0603474
SPCPB1C11.01	amt1	plasma membrane ammonium transmembrane transporter Amt1	SPCPB1C11.01	Q	0	NA	P	0	11	0.55984	1	0.000421275	0.000180268	0.737788	0.00519801	0.519112	0.000224897	0.00119137	4.21902e-05	0.00114918	7	0.000444483	1.6536e-07	0.914871	4.25231e-06	0.231967	0.0596448	0.357895	-32803.7	11288.4	0.0644126	0.146983	-1.54543	6470.9	26795.1	686.264	26108.8	8	7810.17	4.08561e+07	0.818405	8.10315e+08	0.158467
SPAC22A12.07c	ogm1	protein O-mannosyltransferase Ogm1	SPAC22A12.07c	P	0	3	P	0	8	0.0571409	0.235805	-0.000369075	0.000277336	0.0260975	0.205504	-0.498805	0.000223561	0.000328242	0.000133379	0.000194864	8	0.00023513	3.18596e-09	0.240056	6.83312e-08	0.0483363	0.0836118	0.384968	-5080.47	8284.62	0.0978485	0.119608	-0.202609	7772.4	8867.69	4998.41	3869.28	8	7541.64	1.06085e+06	0.136572	2.46513e+07	0.0286238
SPAC12G12.07c	NA	conserved fungal protein	SPAC12G12.07c	R	1	NA	R	1	10	0.000579168	0.00246544	0.0020772	-0.000112887	4.77543e-05	0.535939	3.13629	0.000223469	0.000518626	6.26278e-06	0.000512363	7	0.000236842	3.35864e-08	0.773791	4.84298e-07	0.146916	0.000823045	0.00381829	11163.5	4413.19	0.00027568	0.459034	0.550131	6070.47	10077	4878.73	5198.25	8	6301.92	1.63846e+06	0.203116	1.90564e+07	0.0301176
SPAC631.01c	acp2	F-actin capping protein beta subunit Acp2	SPAC631.01c	Q	0	2	Q	0	11	0.519146	1	-7.04586e-05	0.00023831	0.626261	0.0109672	-0.0928141	0.000222318	0.000320389	0.000149629	0.000170761	8	0.00022624	2.62503e-09	0.226464	5.80902e-08	0.0463185	0.367942	1	-582.73	5473.83	0.720459	0.00593661	-0.0324555	5369.91	6669.53	3959.67	2709.87	8	5380.51	320564	0.105229	7.37783e+06	0.0219489
SPAC31A2.04c	pre1	20S proteasome complex subunit beta 4 Pre1	SPAC31A2.04c	P	1	2	R	0	1	0.00656971	0.0409127	-0.00156085	0.000538735	0.00133334	0.380166	-1.53724	0.000222228	0.000591452	8.47736e-05	0.000506679	8	0.000288348	3.03925e-08	0.604598	5.15397e-07	0.10825	0.0443444	0.236857	6216.51	2543.97	0.0445238	0.171078	0.536454	3326.79	6525.23	2173.39	4351.84	8	3555.03	1.31238e+06	0.322244	2.42958e+07	0.0602828
SPCC13B11.04c	fmd3	glutathione-dependent formaldehyde dehydrogenase (predicted)	SPCC13B11.04c	Q	0	NA	Q	0	5	0.632884	1	0	0	1	0	NA	0.000221719	0.00337088	8.81477e-08	0.00337079	3	0.000888506	1.59368e-06	1.42082	1.98544e-05	0.626871	0.445878	1	-497.875	220.168	0.995857	1.25359e-06	-1.02664	139.018	117004	42.1181	116962	8	13176.7	9.3896e+08	2.3255	2.56569e+10	0.528528
SPBC14C8.03	fma2	methionine aminopeptidase Fma2 (predicted)	SPBC14C8.03	Q	0	10	Q	0	1	0.265763	0.859578	0.000259384	0.000201588	0.208858	0.0707957	0.323562	0.000221511	0.000305854	0.000121496	0.000184358	8	0.000202749	3.66727e-09	0.298685	1.1458e-07	0.0725887	0.223854	0.866817	27614.9	7628.67	0.352871	0.0393359	0.703809	11243.6	57562.1	5795.39	51766.7	8	13850.3	1.10889e+08	0.760303	2.41651e+09	0.154315
SPBC19F5.03	sac11	inositol polyphosphate phosphatase (predicted)	SPBC19F5.03	R	1	7	Q	0	2	0.00913109	0.0409127	0.000821471	0.000148032	0.00200254	0.35825	0.908529	0.000221397	0.00031965	6.4753e-05	0.000254897	8	0.000219014	4.4759e-09	0.30547	1.56849e-07	0.0786214	0.124778	0.558536	3209.66	4349.17	0.161841	0.0869639	0.199332	4777.53	7319.25	3834.78	3484.48	8	4969.36	659558	0.163428	1.40341e+07	0.0327766
SPBC365.06	pmt3	ubiquitin-like protein modifier SUMO	SPBC365.06	Q	0	2	R	0	9	0.378415	1	-0.000264632	0.000238473	0.35314	0.0392929	-0.399388	0.000221142	0.000470819	9.84485e-05	0.00037237	8	0.000237651	8.29129e-09	0.383152	2.22168e-07	0.0862327	0.0924282	0.473551	1545.64	1377.08	0.110991	0.111378	0.288199	1552.95	2712.85	968.769	1744.08	8	1606.67	144531	0.236622	2.47315e+06	0.0425571
SPAPYUK71.03c	tcb3	tricalbin, C2 domain protein (phospholipid binding) ER-plasma membrane tethering protein Tcb3	SPAPYUK71.03c	P	1	2	P	1	7	0.0047303	0.0149358	-0.000673108	0.000274729	0.000843448	0.404067	-1.16211	0.000221073	0.000354529	0.000105338	0.000249192	8	0.000209231	5.3686e-09	0.35019	8.67026e-08	0.0611874	7.99408e-05	0.00019254	-28798.3	16367.6	1.11044e-05	0.591972	-0.717102	11931.8	16215.4	6260.88	9954.5	8	12042.2	7.81575e+06	0.232156	7.41725e+07	0.0310948
SPCC330.05c	ura4	orotidine 5'-phosphate decarboxylase Ura4	SPCC330.05c	P	1	2	Q	0	8	0.0047078	0.0149358	-0.00043765	0.000267534	0.000837589	0.404425	-0.650341	0.000219323	0.000324545	0.000130924	0.000193621	8	0.000210974	2.70795e-09	0.246656	3.65992e-08	0.0394256	0.403563	1	-729.284	4090.89	0.837403	0.00195634	-0.0549505	4196.96	7072.23	2528.43	4543.8	8	4218.39	1.42136e+06	0.282622	3.52061e+07	0.0611554
SPAC18G6.03	ypt3	Rab11 family GTPase Ypt3	SPAC18G6.03	Q	0	6	Q	0	9	0.528494	1	0.000100095	0.000213976	0.650177	0.00951804	0.131134	0.000219267	0.000367128	9.85474e-05	0.000268581	8	0.000231775	5.77417e-09	0.327852	1.35282e-07	0.0689963	0.417416	1	-1057.16	8496.27	0.886743	0.000942799	-0.0380378	8646.27	12693.3	4564.87	8128.45	8	8723.68	6.41662e+06	0.290371	1.53664e+08	0.0617814
SPAC5H10.06c	adh4	alcohol dehydrogenase Adh4	SPAC5H10.06c	Q	0	4	Q	0	11	0.400935	1	0.000668796	0.000191332	0.388221	0.0340243	0.68794	0.000219154	0.000881106	4.08734e-05	0.000840232	8	0.000319563	6.8732e-08	0.820394	1.64772e-06	0.174645	0.441646	1	-479.416	6463.31	0.978929	3.24356e-05	-0.0225029	6767.22	25045.2	2207.9	22837.3	8	8515.99	3.53296e+07	0.697966	9.19408e+08	0.154807
SPBP8B7.19	spt16	histone H2A-H2B chaperone, FACT complex subunit Spt16	SPBP8B7.19	Q	0	3	R	1	10	0.308253	1	-0.000205918	0.000263815	0.258487	0.0576374	-0.265214	0.000218392	0.000349842	8.14051e-05	0.000268436	8	0.000210831	3.19013e-09	0.267898	8.99543e-08	0.0618513	0.0209498	0.0882144	3792.76	5954.71	0.0170362	0.232462	0.174417	6340.84	8025.6	5441.98	2583.61	8	6407.19	374093	0.0954601	6.16279e+06	0.0168458
SPBC18H10.03	tif307	translation initiation factor eIF3g	SPBC18H10.03;REV__SPBC15D4.03	Q	0	8	R	1	9	0.273483	0.859578	0.000233511	0.000183106	0.217755	0.0681908	0.321149	0.000217445	0.000381458	5.91305e-05	0.000322327	8	0.000209532	5.15747e-09	0.342743	9.66793e-08	0.0645193	0.000963297	0.00381829	37409.4	7566.57	0.000338509	0.449298	0.851634	11100.8	21944.7	6312.83	15631.8	8	11920.9	1.50651e+07	0.325594	2.22567e+08	0.0544118
SPAC644.15	rpp101	60S acidic ribosomal protein A1	SPAC644.15	R	0	NA	R	1	10	0.0436332	0.173502	0.0029531	-0.000160995	0.0180759	0.22875	3.14193	0.00021717	0.00155738	9.1299e-05	0.00146608	7	0.000522227	2.12755e-07	0.883245	3.81415e-06	0.186986	0.00667206	0.0302695	55215.7	6219.99	0.00411141	0.317906	1.14221	12229.2	36215.4	7528.96	28686.4	8	15012	6.56704e+07	0.539817	8.48768e+08	0.0843778
SPAC806.04c	NA	metal-dependent phosphatase involved in cellular detoxification/metabolite repair (predicted)	SPAC806.04c	P	0	6	P	1	3	0.061314	0.235805	-0.000738075	0.000342813	0.0286732	0.199486	-0.953989	0.000217101	0.00061172	0.000104804	0.000506916	8	0.000255955	1.88719e-08	0.536716	2.83646e-07	0.0904683	0.000100883	0.000344679	-9083.1	6967.74	1.53978e-05	0.580005	-0.486137	5966.11	6836.1	4355.42	2480.67	8	5780.01	619281	0.136149	7.75173e+06	0.0209432
SPAC25G10.09c	pan1	actin cortical patch component, with EF hand and WH2 motif Panl (predicted)	SPAC25G10.09c	Q	0	1	P	1	6	0.490533	1	-0.000389253	0.000166316	0.558511	0.0157896	-1.08198	0.000216509	0.000587869	4.4578e-05	0.000543291	8	0.000246834	3.48689e-08	0.75651	1.22546e-06	0.194992	0.000462323	0.00156702	-24432.8	13694.2	0.000127564	0.494189	-0.730844	10163.2	13623.7	5511.64	8112.07	8	10251.8	5.91085e+06	0.237151	7.92794e+07	0.0377618
SPBC106.16	pre6	20S proteasome complex subunit alpha 4 Pre6	SPBC106.16	Q	0	10	R	1	5	0.603014	1	2.3578e-05	0.000222562	0.881113	0.00103954	0.0312846	0.000215987	0.000365406	0.000106544	0.000258862	8	0.000217133	2.91779e-09	0.248772	6.93172e-08	0.052719	0.0164524	0.0864861	7363.74	4465	0.0125256	0.251553	0.396642	5347.44	8646.31	4564.88	4081.43	8	5757.76	1.12692e+06	0.184371	2.09337e+07	0.0345495
SPAC15A10.04c	zpr1	EF-1 alpha binding zinc finger protein Zpr1 (predicted)	SPAC15A10.04c	Q	0	8	R	1	10	0.404749	1	-0.000212782	0.000213838	0.394426	0.0331592	-0.350894	0.000215961	0.000375818	9.73177e-05	0.0002785	8	0.000221217	5.57322e-09	0.33747	1.71293e-07	0.0813437	2.3673e-05	7.46532e-05	23205.3	3266.12	1.7403e-06	0.653864	1.03182	6291.48	11335.9	4099.78	7236.16	8	6678.79	4.55828e+06	0.319671	3.69873e+07	0.0395914
SPBC83.08	rvb2	ASTRA/Swr1/Ino80 complex AAA family ATPase Rvb2	SPBC83.08	R	1	9	R	1	4	0.024876	0.0682547	0.000397253	0.000172237	0.0084336	0.275632	0.514077	0.000215476	0.000277355	9.0085e-05	0.00018727	8	0.000201559	2.35898e-09	0.240968	5.38123e-08	0.0500392	0.00116975	0.00499076	11612.3	5864.05	0.000436456	0.437027	0.458025	7003.45	9917.72	6021.38	3896.34	8	7344.34	1.21672e+06	0.15019	2.25389e+07	0.0281051
SPCC613.05c	rpl35	60S ribosomal protein L35	SPCC613.05c	R	1	NA	R	1	10	0.000205864	0.000970007	0.00306502	-0.000126836	1.08778e-05	0.592715	2.76197	0.000215151	0.000940426	1.8244e-05	0.000922182	7	0.00033645	7.41764e-08	0.809492	8.34088e-07	0.135724	0.00102211	0.00437027	202272	12573.2	0.000365922	0.445564	1.41403	38795.1	123577	21509.1	102068	8	45686	5.81767e+08	0.527949	6.60588e+09	0.077349
SPBC11G11.07	mtr10	karyopherin/importin-beta family nuclear import receptor Mtr10 (predicted)	SPBC11G11.07	Q	0	2	Q	0	8	0.352972	1	-0.000385191	0.000290587	0.316444	0.0455898	-0.496361	0.000214764	0.000351957	1.23803e-05	0.000339577	8	0.00019044	1.69197e-08	0.683029	4.0303e-07	0.144938	0.241934	0.866817	-880.904	2730.22	0.392406	0.0334387	-0.101718	2658.48	3503.62	1958.41	1545.21	8	2710.82	110945	0.122872	2.91042e+06	0.027362
SPBC646.08c	oss1	sterol transfer protein Oss1	SPBC646.08c	P	1	2	P	1	6	0.000297397	0.000970007	-0.0007275	0.00030835	1.78529e-05	0.57448	-1.09549	0.000213775	0.000365402	0.000118829	0.000246573	8	0.000218066	5.24338e-09	0.332061	5.08662e-08	0.0449676	0.0201166	0.0882144	-7061.46	6365.79	0.0161585	0.235767	-0.39921	5543.05	7764.37	3045.86	4718.51	8	5596.29	1.35146e+06	0.207731	2.09725e+07	0.0355793
SPBC646.07c	tsc13	enoyl-[acyl-carrier-protein] reductase (predicted)	SPBC646.07c	Q	0	4	R	1	12	0.548072	1	-8.81673e-05	0.000239016	0.703473	0.00671426	-0.117145	0.000212291	0.000402031	0.000142721	0.000259309	8	0.000233862	6.49935e-09	0.344727	1.49214e-07	0.0718154	0.00917627	0.0401492	6883.03	4234.75	0.00614133	0.294534	0.392031	5061.52	6497.97	2861.4	3636.57	8	5060.47	959363	0.193553	1.47237e+07	0.0329679
SPBC1539.09c	trp1	anthranilate synthase component II, multifunctional enzyme Trp1	SPBC1539.09c	Q	0	9	Q	0	7	0.502226	1	0.000134552	0.000208966	0.585257	0.0137522	0.176154	0.000212066	0.000306376	2.70229e-05	0.000279354	8	0.000198965	6.83907e-09	0.415644	1.68465e-07	0.0896911	0.103169	0.558536	-15544.7	16253.8	0.127465	0.102372	-0.334965	13483.7	17114.1	7211.85	9902.29	8	12773.5	9.69794e+06	0.243797	2.74914e+08	0.0564364
SPAC1805.17	crm1	karyopherin/importin beta family nuclear export signal receptor Crm1	SPAC1805.17	Q	0	8	R	1	12	0.357243	1	0.000150515	0.000183331	0.322401	0.0445063	0.219294	0.000211681	0.000310005	0.00011389	0.000196115	8	0.000208148	2.95777e-09	0.261282	6.31083e-08	0.0524738	0.00144562	0.0059336	6879.39	3350.94	0.000573815	0.423541	0.470885	4445.99	6376.12	3311.84	3064.28	8	4459.24	596165	0.17315	8.35781e+06	0.0281875
SPCC1672.03c	gud1	guanine deaminase Gud1 (predicted)	SPCC1672.03c	Q	0	5	P	1	7	0.244788	0.859578	0.000493614	0.000156877	0.185811	0.0781612	0.641282	0.000211639	0.000566629	3.85552e-05	0.000528074	8	0.000227597	1.65114e-08	0.56458	3.72869e-07	0.11665	0.000268425	0.000943392	-28953.6	14800.6	5.87616e-05	0.527404	-0.8306	11283.8	15196.9	4979.96	10217	8	10811.4	8.36151e+06	0.26746	9.74697e+07	0.039703
SPBC776.15c	kgd2	dihydrolipoamide S-succinyltransferase, e2 component of oxoglutarate dehydrogenase complex Kdg2 (predicted)	SPBC776.15c	P	0	2	Q	0	12	0.075205	0.281952	-0.000800745	0.000362471	0.0376883	0.181886	-0.991186	0.000211268	0.000613234	7.06079e-05	0.000542626	8	0.000252803	2.40695e-08	0.613693	3.74216e-07	0.105209	0.246851	0.866817	-6745.83	9516.44	0.403558	0.0319198	-0.23796	8694.45	12176.1	2398.99	9777.06	8	8527.36	7.4221e+06	0.319484	1.79077e+08	0.0682303
SPBC2D10.11c	nap2	histone H2A-H2B chaperone Nap2	SPBC2D10.11c	Q	0	3	R	1	1	0.539151	1	-7.74433e-05	0.000218575	0.678628	0.0079508	-0.112259	0.000211012	0.000348052	3.9928e-05	0.000308124	8	0.00020532	4.06274e-09	0.31044	9.70976e-08	0.0659849	0.00252647	0.012462	9885.74	5413.52	0.00119749	0.385848	0.43004	6896.41	9768.37	5412.01	4356.36	8	6960.07	1.18386e+06	0.156328	2.01835e+07	0.0280645
SPBC1773.04	NA	methylglyoxyl reductase (NADPH-dependent) (predicted)	SPBC1773.04	Q	0	3	Q	0	11	0.479466	1	-0.000144601	0.000247354	0.534303	0.0177971	-0.192234	0.000210965	0.000296423	4.38961e-05	0.000252527	8	0.000194114	5.37304e-09	0.377618	1.49732e-07	0.0866707	0.240137	0.866817	7478.22	8032.48	0.388375	0.0340025	0.245075	8358.54	10023.7	936.118	9087.63	8	7498.15	6.76416e+06	0.346859	2.06149e+08	0.0832545
SPBC1685.09	rps29	40S ribosomal protein S29 (predicted)	SPBC1685.09	R	1	9	R	0	10	1.59087e-05	6.96213e-05	0.0016297	-5.98756e-06	2.37906e-07	0.71018	2.05022	0.000210898	0.000455231	6.34292e-05	0.000391802	8	0.000220876	1.41582e-08	0.538712	1.40634e-07	0.0738194	0.0288531	0.120056	68573.2	9602.97	0.0258557	0.206098	1.03434	18391.9	66970.9	12613.6	54357.3	8	22088.9	1.37695e+08	0.531232	2.35029e+09	0.0954241
SPAC1093.02	pdx3	pyridoxamine 5'-phosphate oxidase Pdx3 (predicted)	SPAC1093.02	Q	0	5	Q	0	12	0.307855	1	0.000284712	0.000157529	0.258005	0.0577507	0.426566	0.000210531	0.000375203	7.09788e-05	0.000304224	8	0.000211264	7.35994e-09	0.406081	1.71609e-07	0.0852545	0.132633	0.558536	-3678.49	5464.8	0.175203	0.0818956	-0.224616	4893.32	6902.79	3486.23	3416.56	8	4944.02	820746	0.183242	1.96829e+07	0.0390154
SPBC25H2.12c	cct7	chaperonin-containing T-complex eta subunit Cct7	SPBC25H2.12c	R	1	9	R	1	9	0.000113707	0.000341026	0.000851534	0.000104907	4.58314e-06	0.62275	1.09811	0.000210373	0.00035453	6.59393e-05	0.000288591	8	0.000218257	5.6e-09	0.342868	5.6995e-08	0.0475579	0.00239215	0.0106781	18460.7	9604.48	0.00111779	0.389466	0.447583	11414.9	18213.1	9977.77	8235.38	8	12180.8	5.50611e+06	0.19264	6.93195e+07	0.0297183
SPBC30D10.05c	NA	sepiapterin reductase (predicted)	SPBC30D10.05c	R	1	9	R	0	9	0.00149845	0.0047411	0.00205434	-4.97629e-05	0.000170484	0.481214	2.38518	0.000209476	0.000558056	3.09396e-05	0.000527116	8	0.000289874	3.47949e-08	0.643501	5.90354e-07	0.115244	0.0343042	0.164438	10040.9	5799.07	0.0322569	0.191925	0.412345	7448.74	11392.3	5681.66	5710.64	8	7694.53	2.83806e+06	0.218942	5.50785e+07	0.0419354
SPBC12C2.11	gfa1	glutamine-fructose-6-phosphate transaminase Gfa1 (predicted)	SPBC12C2.11	P	0	6	Q	0	6	0.0426522	0.173502	-0.000442919	0.000291592	0.017537	0.230648	-0.590154	0.000209121	0.000404976	0.000120138	0.000284839	8	0.000229892	4.83216e-09	0.302375	8.49069e-08	0.0551086	0.385582	1	-1276.5	9363.52	0.776676	0.00373427	-0.0417518	8809.67	12249.8	5159.92	7089.87	8	8905.64	2.42184e+06	0.174746	5.64063e+07	0.0366666
SPAC3G6.02	rpn15	multifunctional proteasome assembly, lid subcomplex subunit Rpn15/Dss1	SPAC3G6.02	Q	0	NA	Q	0	8	0.455344	1	0.000475613	3.7629e-05	0.48495	0.0224219	1.30938	0.000207996	0.000865154	1.54813e-05	0.000849672	7	0.000233557	4.89075e-08	0.946878	1.21461e-06	0.235936	0.271314	1	-1244.1	2410.75	0.460807	0.024974	-0.16781	2322.43	3911.41	1407.65	2503.76	8	2279.45	311014	0.244658	7.84078e+06	0.0534099
SPAC6B12.12	tom70	mitochondrial TOM complex subunit Tom70 (predicted)	SPAC6B12.12	R	1	9	R	0	1	0.00359107	0.012354	0.00096699	0.000104397	0.000572961	0.423615	1.16297	0.000207657	0.000369139	2.19577e-05	0.000347182	8	0.000206007	9.11417e-09	0.463421	1.65084e-07	0.0857515	0.0372226	0.171293	21053.5	8014.62	0.0357633	0.185274	0.565313	10379.5	24963.7	8568.18	16395.5	8	11825.4	1.42351e+07	0.319055	2.52908e+08	0.0584707
SPBC4.07c	rpt2	19S proteasome base subcomplex ATPase subunit Rpt2	SPBC4.07c	Q	0	5	R	1	5	0.478345	1	0.000109414	0.000180237	0.531909	0.0180045	0.166918	0.000205651	0.000334049	0.000121164	0.000212884	8	0.000214633	3.32849e-09	0.268799	8.47215e-08	0.0589622	0.0220051	0.0967342	8909.14	7514.37	0.0181559	0.228473	0.301979	8556.97	11401.7	6178.02	5223.64	8	8755.17	1.7415e+06	0.150729	3.47783e+07	0.0292861
SPAC22A12.10	ept1	diacylglycerol cholinephosphotransferase/ diacylglycerol ethanolaminesphotransferase Ept1 (predicted)	SPAC22A12.10	P	0	2	Q	0	9	0.0717395	0.281952	-0.000519337	0.000246678	0.0353589	0.186008	-0.923117	0.00020541	0.000321965	7.32944e-05	0.00024867	8	0.000187529	7.49246e-09	0.461577	1.53146e-07	0.0907312	0.104994	0.558536	3431.33	3885.87	0.13024	0.100975	0.233924	4389.36	5947.54	3228.57	2718.97	8	4440.67	633112	0.179181	1.3602e+07	0.0361098
SPCC550.11	nmd5	karyopherin/importin beta family nuclear import/export signal receptor Nmd5 (predicted)	SPCC550.11	Q	0	8	Q	0	9	0.544076	1	6.84923e-05	0.000202772	0.692225	0.00725923	0.0964473	0.000205361	0.000308963	7.22608e-05	0.000236702	8	0.000196566	3.59769e-09	0.305143	8.32429e-08	0.0638171	0.210038	0.799995	-5903.3	9480.35	0.323626	0.0442865	-0.206052	8784.17	11420.1	4527.19	6892.96	8	7973.65	3.63547e+06	0.239124	9.75807e+07	0.0538638
SPBP8B7.25	cyp4	cyclophilin family peptidyl-prolyl cis-trans isomerase Cyp4	SPBP8B7.25	Q	0	9	R	1	10	0.42975	1	0.000274834	0.000179948	0.43715	0.027682	0.372786	0.000203972	0.000425449	4.3624e-05	0.000381825	8	0.000225674	1.56187e-08	0.553786	3.44247e-07	0.113038	0.00433922	0.0170642	19262.7	10409	0.0023846	0.348642	0.434548	12772.9	17610.3	8153.33	9456.96	8	12751.1	6.06407e+06	0.193123	8.9948e+07	0.0323385
SPAC22G7.01c	fra1	iron responsive transcriptional regulator, peptidase family (predicted)	SPAC22G7.01c	Q	0	1	Q	0	9	0.144891	0.559067	-0.000454301	0.000327713	0.0905421	0.124685	-0.525065	0.00020362	0.000496358	0.000156824	0.000339534	8	0.000255803	1.10544e-08	0.411019	1.87998e-07	0.0736958	0.343812	1	1249.16	4563.69	0.648454	0.00961832	0.0788766	4861.43	6617.53	3889.72	2727.82	8	5083.25	833882	0.179643	2.08476e+07	0.0390534
SPBC409.20c	psh3	ER chaperone SHR3 homologue Psh3	SPBC409.20c	Q	0	2	R	0	12	0.16655	0.621072	-0.000439785	0.000261949	0.109189	0.112445	-0.673206	0.000203537	0.000485744	0.000113814	0.000371929	8	0.000223845	9.93555e-09	0.445295	1.98086e-07	0.0864472	0.0374245	0.171293	3977.31	4227.32	0.0360115	0.184827	0.247349	4744.33	5763.02	3288.46	2474.56	8	4637.72	492490	0.151319	9.05275e+06	0.0282071
SPAC6F12.07	tom20	mitochondrial TOM complex subunit Tom20 (predicted)	SPAC6F12.07	Q	0	4	R	1	1	0.616623	1	-1.56307e-05	0.000203598	0.932983	0.000328764	-0.0233001	0.000199206	0.000346876	6.09775e-05	0.000285899	8	0.000203895	4.18423e-09	0.317249	9.63943e-08	0.0662049	0.00618076	0.0302695	10747.4	1904.1	0.00373099	0.323469	0.916961	3356.64	8134.96	2040.09	6094.88	8	3670.91	2.24593e+06	0.408248	3.13461e+07	0.0663117
SPBC354.12	gpd3	glyceraldehyde 3-phosphate dehydrogenase Gpd3	SPBC354.12	P	0	3	Q	0	5	0.0619018	0.235805	-0.00244388	0.000464225	0.0290459	0.198659	-7.5086	0.000198626	0.00171888	8.68588e-06	0.0017102	8	0.000292181	1.41e-07	1.28516	3.126e-06	0.263096	0.191011	0.66539	-67925.2	14076.8	0.284142	0.0519394	-5.24106	8639.47	94668	1289.07	93378.9	8	14254.5	4.40383e+08	1.47219	1.09275e+10	0.318846
SPAC3F10.04	gsa1	glutathione synthetase large and small subunit Gsa1	SPAC3F10.04	Q	0	3	Q	0	5	0.501956	1	-7.44921e-05	0.000210383	0.584625	0.0137982	-0.112182	0.000198596	0.000342403	0.000148862	0.000193541	8	0.00020982	2.14158e-09	0.220557	5.14614e-08	0.0470074	0.335918	1	-1363.03	4607.87	0.626034	0.0109815	-0.0928618	4396.63	7325	3077.33	4247.67	8	4520.53	966663	0.217495	2.17107e+07	0.0448146
SPBC4.03c	sfb3	COPII-coated vesicle component Sfb3 (predicted)	SPBC4.03c	Q	0	7	P	0	6	0.401797	1	0.000175356	0.000184707	0.389616	0.0338281	0.24931	0.000197767	0.000304589	3.7973e-05	0.000266616	8	0.000196922	5.1816e-09	0.365542	1.13956e-07	0.0745325	0.029926	0.124338	-4142.24	3297.89	0.0271259	0.203036	-0.46428	2885.29	3892.09	1285.12	2606.97	8	2758.15	406199	0.231074	8.73886e+06	0.0465996
SPAC959.02	sec17	alpha SNAP (predicted)	SPAC959.02	P	0	8	P	1	7	0.083205	0.326619	-0.000298461	0.00025565	0.043136	0.173135	-0.424591	0.000197668	0.000302072	0.000127676	0.000174396	8	0.000203006	2.25929e-09	0.234141	5.52003e-08	0.0503192	0.00106526	0.00437027	-5537.52	5768.29	0.000386352	0.442946	-0.336446	5008.02	6107.94	4065.94	2042	8	5127.61	396700	0.122833	5.00376e+06	0.0189673
SPBC1773.03c	NA	aminotransferase class-III, possible transaminase, unknown specificity	SPBC1773.03c	Q	0	6	Q	0	7	0.107859	0.356987	-0.00231129	0.000561757	0.0614785	0.150033	-3.22411	0.00019759	0.00177247	2.62731e-06	0.00176984	8	0.000334539	2.17549e-07	1.39422	3.92684e-06	0.257542	0.206225	0.799995	-23137	6701.98	0.315711	0.0457248	-2.148	3312.21	28402.6	871.126	27531.4	8	6218.08	6.67024e+07	1.31345	1.44962e+09	0.266221
SPAC513.05	ams1	Class II alpha-mannosidase, subtype C, Ams1	SPAC513.05	P	1	2	P	1	6	0.00507701	0.0149358	-0.00130597	0.000417319	0.000937103	0.398644	-1.76941	0.000196847	0.000573499	1.56934e-05	0.000557805	8	0.000237691	2.69457e-08	0.690608	3.33834e-07	0.105688	6.69504e-05	0.000162466	-16225.4	6892.07	8.23995e-06	0.602608	-1.09182	5040.1	7210.24	2444.78	4765.46	8	5114.83	1.58542e+06	0.246173	2.25265e+07	0.0403448
SPCC1442.16c	zta1	NADPH quinone oxidoreductase/ARE-binding protein (predicted)	SPCC1442.16c	Q	0	6	Q	0	5	0.442449	1	-0.000196815	0.000212241	0.460318	0.0250279	-0.323146	0.000196788	0.000444358	7.79539e-05	0.000366405	8	0.000196866	9.19183e-09	0.487	1.95797e-07	0.0977244	0.123597	0.558536	-12965.1	9127.16	0.159875	0.0877474	-0.541538	7162.84	18659.8	5309.89	13349.9	8	8441.06	1.01556e+07	0.377534	2.26752e+08	0.0775624
SPAC23A1.03	apt1	adenine phosphoribosyltransferase (APRT) Apt1	SPAC23A1.03	R	0	9	R	1	10	0.0500558	0.173502	0.000854471	1.74835e-06	0.0218154	0.216897	1.97309	0.00019654	0.000417343	4.80687e-06	0.000412536	8	0.00018891	1.57936e-08	0.665251	3.42042e-07	0.134604	0.000213228	0.000775335	17419.9	2119.12	4.29239e-05	0.540271	1.10437	3949.26	8624.64	2219.95	6404.69	8	4432.21	3.18464e+06	0.402633	3.35043e+07	0.0567809
SPCC1906.01	mpg1	mannose-1-phosphate guanyltransferase Mpg1	SPCC1906.01	R	1	9	Q	0	4	0.000681932	0.00265469	0.00212729	-5.4345e-05	5.94674e-05	0.526908	2.41054	0.000196062	0.000747334	3.51107e-05	0.000712223	8	0.00028745	4.23589e-08	0.715996	5.2721e-07	0.109825	0.132623	0.558536	24697.8	15132.6	0.175186	0.081902	0.393333	20283.7	31044.2	9532.63	21511.5	8	20228.3	3.7692e+07	0.303504	8.87216e+08	0.0640216
SPCC970.03	cbr1	NADH-dependent reductase for Dph3, Cbr1 (predicted)	SPCC970.03	P	0	2	Q	0	11	0.0996254	0.356987	-0.000374731	0.000244391	0.0549687	0.157348	-0.597401	0.000195907	0.000346977	9.076e-05	0.000256217	8	0.000192989	4.942e-09	0.364266	9.75766e-08	0.0703741	0.1682	0.66539	1699.92	4363.55	0.238728	0.0624983	0.110419	4589.19	5451.6	3601.35	1850.25	8	4656.87	273308	0.112262	5.62442e+06	0.022142
SPAC1142.06	get3	GET complex (ER membrane insertion) ATPase subunit Get3 (predicted)	SPAC1142.06	R	1	9	R	1	10	0.018399	0.0621233	0.000976904	1.76853e-05	0.00538476	0.302259	1.78462	0.000195801	0.000488086	5.60683e-06	0.000482479	8	0.000181172	1.28073e-08	0.624649	2.8585e-07	0.128307	0.000885367	0.00381829	4883.09	4539.74	0.000302857	0.454596	0.277859	5142.97	6476.75	4338.59	2138.15	8	5240.28	307877	0.105885	3.71195e+06	0.0159852
SPCC70.08c	NA	methyltransferase (predicted)	SPCC70.08c	Q	0	4	P	0	11	0.399462	1	-0.00061301	0.000376585	0.385847	0.0343603	-0.646104	0.000195683	0.000903281	1.0757e-05	0.000892524	8	0.00024554	6.19791e-08	1.01391	1.37029e-06	0.20728	0.0274757	0.120056	-56786.8	20124.1	0.0242551	0.210168	-1.46786	8620.75	31182.4	1697.49	29484.9	8	10193.6	6.36619e+07	0.782727	1.57246e+09	0.169135
SPBC1198.14c	fbp1	fructose-1,6-bisphosphatase Fbp1	SPBC1198.14c	Q	0	NA	Q	0	4	0.632884	1	0	0	1	0	NA	0.000195558	0.000210579	0.000166373	4.42053e-05	1	0.000190837	5.05244e-10	0.117785	1.10266e-07	0.870021	0.371502	1	-1619.09	589.87	0.731549	0.00545768	-1.39976	444.886	5553.34	165.196	5388.15	8	1019.63	2.41411e+06	1.52382	6.19835e+07	0.335711
SPCC1450.13c	rib5	riboflavin synthase Rib5	SPCC1450.13c	P	0	6	P	1	7	0.0559449	0.235805	-0.00169783	0.000457325	0.0253814	0.207278	-2.51344	0.000195313	0.0010819	5.73057e-05	0.0010246	8	0.000312335	8.74152e-08	0.946615	1.43046e-06	0.16649	0.00115967	0.00499076	-16830.9	4963.13	0.000431556	0.437577	-2.07065	2886.35	7795.57	1336.93	6458.65	8	3283.89	3.55769e+06	0.574375	4.72434e+07	0.0910026
SPAC26A3.16	dsk2	UBA domain protein Dph1/Dsk2	SPAC26A3.16	Q	0	4	Q	0	6	0.60331	1	-3.31299e-05	0.000196278	0.882205	0.0010204	-0.0519525	0.000195153	0.000333221	6.33842e-05	0.000269837	8	0.000212591	5.60097e-09	0.352036	1.39426e-07	0.0763659	0.364514	1	-1144.47	6810.84	0.709896	0.00641386	-0.0517145	6744.84	7806.52	3885.14	3921.38	8	6371.42	1.09381e+06	0.164148	2.63277e+07	0.0350141
SPBC29A3.18	cyt1	cytochrome c1 Cyt1 (predicted)	SPBC29A3.18	R	0	9	Q	0	12	0.0422403	0.173502	0.00083997	9.17139e-05	0.0173131	0.231453	1.15746	0.000194431	0.000503253	1.61045e-06	0.000501642	8	0.000224369	1.67314e-08	0.576506	3.03987e-07	0.106841	0.294145	1	5900.81	10152.6	0.515742	0.0194488	0.160381	10725.3	12648	2686.92	9961.12	8	9720.58	8.65508e+06	0.302652	2.27782e+08	0.0675056
SPCC4B3.07	nro1	negative regulator of Ofd1, Nro1	SPCC4B3.07	R	1	8	Q	0	9	1.11972e-06	3.69779e-06	0.000700418	9.0831e-05	6.37449e-09	0.790532	1.07265	0.00019405	0.000342681	9.81851e-05	0.000244496	8	0.000191369	3.48268e-09	0.308379	1.68667e-08	0.0295063	0.349453	1	-2130.48	4760.62	0.664808	0.00869141	-0.143918	4731.4	8993.98	2932.74	6061.24	8	5089.4	2.25678e+06	0.295174	6.71729e+07	0.0700168
SPAC19A8.05c	sst4	sorting receptor for ubiquitinated membrane proteins, ESCRT 0 complex subunit Sst4	SPAC19A8.05c	Q	0	3	P	1	3	0.207872	0.693905	-0.00095806	0.000282219	0.14862	0.0924399	-2.07507	0.000193315	0.000810578	1.34295e-05	0.000797148	8	0.00022935	5.28839e-08	1.00268	1.16928e-06	0.204991	0.0114458	0.0647892	-5671.51	2800.85	0.00803618	0.278533	-0.872486	2321.48	3715.52	934.068	2781.46	8	2171.08	521377	0.332583	1.08108e+07	0.0658452
SPBC800.05c	atb2	tubulin alpha 2	SPBC800.05c	Q	0	4	Q	0	9	0.594831	1	2.95847e-05	0.000187641	0.851602	0.001626	0.0462073	0.000193134	0.000306127	7.39398e-05	0.000232187	8	0.000193023	3.01981e-09	0.284695	6.97311e-08	0.0594807	0.435686	1	-194.177	3359.16	0.955521	0.000144639	-0.0174933	3495.75	6133.47	1604.51	4528.97	8	3662.55	1.34216e+06	0.316314	3.38195e+07	0.0690354
SPAC1687.21	NA	fructose-2,6-bisphosphatase, human TIGAR ortholog (predicted)	SPAC1687.21	Q	0	5	Q	0	7	0.261279	0.859578	0.00078084	7.53035e-06	0.203795	0.0723341	1.87918	0.000192894	0.000837391	7.70706e-06	0.000829684	8	0.000202244	3.29515e-08	0.897557	1.01459e-06	0.216542	0.116668	0.558536	-5349.16	6582.97	0.148546	0.0924721	-0.277609	5084.7	7057.17	2998.08	4059.09	8	5205.21	1.45041e+06	0.23137	3.64366e+07	0.05042
SPAC21E11.08	lcb2	serine palmitoyltransferase Lcb2 (predicted)	SPAC21E11.08	Q	0	4	R	1	12	0.45141	1	-0.000175758	0.000223469	0.477311	0.0232074	-0.267509	0.00019267	0.000397469	3.07734e-05	0.000366695	8	0.000191246	7.03136e-09	0.438458	1.68704e-07	0.0933775	0.000254389	0.000943392	10832.1	7336.7	5.45544e-05	0.530478	0.362619	8606.8	10554.5	7112	3442.53	8	8802.68	1.15541e+06	0.12211	1.3475e+07	0.018131
SPAC22F8.05	NA	alpha,alpha-trehalose-phosphate synthase (predicted)	SPAC22F8.05	Q	0	3	Q	0	3	0.237058	0.859578	-0.00111616	0.000336041	0.177708	0.0809919	-1.98586	0.000191645	0.000983277	4.90552e-05	0.000934222	8	0.000304118	7.89509e-08	0.923924	1.83422e-06	0.193622	0.306345	1	-21796.1	9183.12	0.54658	0.0167589	-1.10571	10467	33534.2	1792.59	31741.6	8	12552.2	1.10501e+08	0.83746	3.61653e+09	0.208304
SPCC757.09c	rnc1	KH domain RNA-binding protein Rnc1	SPCC757.09c	Q	0	5	Q	0	4	0.146351	0.559067	0.000538278	0.000151122	0.0917777	0.123798	0.69646	0.000191382	0.000391961	1.5719e-05	0.000376242	8	0.000203946	1.06447e-08	0.505886	2.66086e-07	0.109969	0.163734	0.66539	4257.93	3354.14	0.230322	0.0647089	0.319918	3703.87	5166.93	1507.01	3659.92	8	3475.32	1.24141e+06	0.3206	3.40015e+07	0.0729502
SPAC22E12.17c	glo3	Arf GAP, GTPase activating protein (predicted)	SPAC22E12.17c	Q	0	4	P	1	6	0.103089	0.356987	-0.000400669	0.000232402	0.0576555	0.154231	-0.697618	0.000190079	0.000313315	7.4163e-05	0.000239152	8	0.000190843	5.28223e-09	0.380831	1.14228e-07	0.0769984	0.0222492	0.0967342	-7385.83	6933.99	0.0184176	0.227574	-0.380313	6168.85	7379.78	3370.48	4009.3	8	5975.87	1.04433e+06	0.171008	2.40243e+07	0.0356613
SPAP8A3.11c	mtg2	mitochondrial translation factor (GTPase) Mtg2 (predicted)	SPAP8A3.11c	P	1	4	Q	0	8	0.019049	0.0639524	-0.00137323	0.000364648	0.00565576	0.299381	-2.5965	0.000189717	0.000605895	4.60068e-06	0.000601294	8	0.000203402	3.67053e-08	0.941908	5.72616e-07	0.161752	0.282779	1	936.879	980.635	0.487958	0.0221181	0.250689	1111.31	1678.7	196.663	1482.04	8	943.536	181773	0.451862	5.03529e+06	0.103401
SPBC1604.07	atp4	F1-FO ATP synthase subunit (predicted)	SPBC1604.07	Q	0	10	Q	0	12	0.325063	1	-0.00026057	0.000228089	0.279373	0.0529511	-0.413595	0.000188762	0.0003038	3.66642e-06	0.000300133	8	0.00018726	6.66525e-09	0.435977	1.57567e-07	0.0921636	0.433583	1	424.249	7627.19	0.947375	0.00020255	0.0165489	7371.8	8439.16	1686.21	6752.94	8	6688.29	3.98518e+06	0.298476	1.15276e+08	0.0697954
SPAC767.01c	vps1	dynamin family protein Vps1	SPAC767.01c	P	1	2	Q	0	2	0.00461865	0.0149358	-0.000477397	0.000261371	0.000814626	0.405848	-0.754733	0.000187693	0.000278997	0.000113639	0.000165359	8	0.000192795	2.46132e-09	0.257329	4.32923e-08	0.0469227	0.241679	0.866817	3249.84	4594.44	0.391835	0.0335182	0.191848	5347.87	8580.94	4390.14	4190.81	8	5608.75	1.54658e+06	0.221728	3.95145e+07	0.0487286
SPAC323.02c	pup2	20S proteasome complex subunit alpha 5, Pup2	SPAC323.02c	Q	0	10	R	1	1	0.262485	0.859578	0.000171916	0.000176179	0.205149	0.0719185	0.255364	0.000187477	0.000269954	0.000113073	0.00015688	8	0.000186178	1.91953e-09	0.235325	4.94876e-08	0.0519507	0.0188423	0.0864861	6747.53	4632.89	0.014852	0.241017	0.358592	5622.91	7738.68	4127.81	3610.88	8	5711.16	1.02264e+06	0.177066	1.86034e+07	0.0328355
SPBC660.11	tcg1	single-stranded telomeric binding protein Tgc1	SPBC660.11	R	1	10	R	1	1	0.00920088	0.0409127	0.000882901	9.66072e-05	0.00202228	0.357713	1.15643	0.000187439	0.000452179	7.55256e-05	0.000376653	8	0.000215757	9.45764e-09	0.45074	1.81609e-07	0.0858766	0.000171993	0.000591134	25941.7	4492.05	3.19771e-05	0.552032	0.928334	7776.91	14004.1	4226.35	9777.78	8	8133.24	6.8436e+06	0.321646	7.08594e+07	0.0449994
SPAC57A10.10c	sla1	La protein, tRNA chaperone Sla1	SPAC57A10.10c	R	1	8	R	1	10	0.000536756	0.00246544	0.000691577	7.45713e-05	4.32841e-05	0.539933	1.16357	0.000186863	0.0004004	6.36186e-05	0.000336781	8	0.000187938	5.58125e-09	0.397512	5.28787e-08	0.0531982	1.70867e-06	3.99126e-06	35705	1510.18	1.46167e-08	0.774309	1.56009	5549.88	12416.9	2585.35	9831.57	8	6381.04	8.80185e+06	0.464938	4.82142e+07	0.0473116
SPAC6B12.04c	NA	2-aminoadipate transaminase/kynurenine-oxoglutarate transaminase (predicted)	SPAC6B12.04c	P	1	6	Q	0	11	0.00581104	0.0171588	-0.000840964	0.000320907	0.00114638	0.388141	-1.29537	0.000186821	0.000420072	9.89606e-05	0.000321112	8	0.000218339	9.99567e-09	0.457904	1.44655e-07	0.0757369	0.238741	0.866817	-2196.66	4405.26	0.385259	0.0344439	-0.161687	3594.59	5141.69	2144.86	2996.83	8	3736.47	677675	0.220318	1.75513e+07	0.048749
SPBC36.04	cys11	cysteine synthase	SPBC36.04	Q	0	5	Q	0	8	0.59654	1	-5.35057e-05	0.000186684	0.857667	0.0014945	-0.0898461	0.000186745	0.000393164	4.52761e-06	0.000388637	8	0.000193563	1.05188e-08	0.529858	2.48183e-07	0.111901	0.152424	0.66539	-15042.8	11055.9	0.209683	0.0705489	-0.512854	9345.77	21532.7	5637.46	15895.2	8	9772.65	1.56516e+07	0.404825	3.86822e+08	0.0875015
SPBC354.02c	sec61	translocon alpha subunit Sec61	SPBC354.02c	Q	0	7	R	1	12	0.145286	0.559067	0.000509206	0.000128883	0.0908759	0.124445	0.744221	0.000186745	0.000381055	1.75206e-05	0.000363534	8	0.000196209	1.18785e-08	0.555472	2.36708e-07	0.10781	5.11686e-05	0.000154959	18122.4	3121.97	5.39791e-06	0.617233	0.930892	5737.47	8952.28	3266.49	5685.79	8	5724.89	2.88444e+06	0.296663	2.64262e+07	0.0390411
SPCC70.02c	inh1	mitochondrial proton-transporting ATP synthase inhibitor Inh1 (predicted)	SPCC70.02c	P	0	NA	Q	0	12	0.0430763	0.173502	-0.000690855	0.000257774	0.0177689	0.229824	-1.34455	0.000186048	0.000403702	3.09543e-05	0.000372747	7	0.000176122	9.5428e-09	0.554655	1.09184e-07	0.0938067	0.354173	1	987.145	1792.05	0.678712	0.00794642	0.152642	1857.79	3897.47	348.719	3548.75	8	1881.06	692574	0.442416	1.5785e+07	0.0918316
SPAC2F3.09	hem1	5-aminolevulinate synthase Hem1	SPAC2F3.09	R	1	7	R	1	12	0.00516331	0.0149358	0.00118437	5.25726e-05	0.000961448	0.397316	1.5433	0.000184952	0.00047027	1.54486e-05	0.000454822	8	0.000186913	1.35066e-08	0.621776	2.76087e-07	0.122224	0.00159485	0.0059336	81277.9	9203.65	0.000654822	0.416929	1.13966	19759.1	35837.4	10127.7	25709.7	8	20999.4	5.12866e+07	0.341032	1.19874e+09	0.0716847
SPAC1039.02	NA	extracellular 5'-nucleotidase, human NT5E family (predicted)	SPAC1039.02	R	1	7	Q	0	11	0.0214356	0.0639524	0.00158623	2.17136e-05	0.00672164	0.289191	1.83275	0.000184824	0.000619317	4.63392e-05	0.000572978	8	0.000273991	3.98327e-08	0.728422	8.02446e-07	0.142149	0.299097	1	32537.2	7114.93	0.52813	0.0183353	0.813735	12071.2	63250.2	1771.46	61478.7	8	16907.7	3.03895e+08	1.03104	7.35453e+09	0.220529
SPAC1B2.04	cox6	cytochrome c oxidase subunit VI (predicted)	SPAC1B2.04	Q	0	6	Q	0	12	0.583736	1	7.49741e-05	0.000178353	0.813441	0.00258621	0.11863	0.000184647	0.000444669	4.38836e-06	0.000440281	8	0.000166814	1.17988e-08	0.651158	2.81288e-07	0.138234	0.21355	0.799995	3984.91	3150.22	0.331008	0.0429844	0.318966	3962.39	7318.19	1143.8	6174.39	8	3891.93	2.23219e+06	0.383885	4.58737e+07	0.075664
SPBC3B9.19	mge1	mitochondrial [2Fe-2S] cluster assembly and protein import chaperone Mge1 (predicted)	SPBC3B9.19	P	1	6	P	0	7	0.0151169	0.0420083	-0.00101972	0.000291818	0.00407151	0.318467	-2.20304	0.000184012	0.000450412	9.15364e-05	0.000358875	8	0.000214375	1.39623e-08	0.551196	2.88736e-07	0.108981	0.0740306	0.367182	-5596.62	4742.48	0.0839227	0.129656	-0.43018	3864.18	5176.18	2011.4	3164.78	8	3732.19	1.03741e+06	0.272906	2.72815e+07	0.0608474
SPAP8A3.08	cdc4	myosin II essential light chain	SPAP8A3.08	P	1	1	Q	0	8	0.00560899	0.0171588	-0.000675183	0.000294189	0.00108716	0.39092	-1.04999	0.000183816	0.000378356	0.000105776	0.000272579	8	0.000202866	6.69203e-09	0.403246	9.21611e-08	0.0650634	0.150196	0.66539	-2138.88	4107.19	0.205726	0.0717424	-0.169467	4020.7	4741.62	2832.86	1908.76	8	3938.72	285016	0.135544	7.68037e+06	0.0305921
SPAC20G4.08	pdc1	P-body assembly protein	SPAC20G4.08	P	1	6	Q	0	5	0.00052071	0.00246544	-0.000546158	0.000253109	4.16437e-05	0.541494	-0.957137	0.000183434	0.000271913	9.21395e-05	0.000179773	8	0.000182768	2.86575e-09	0.2929	3.27724e-08	0.0430651	0.419874	1	144.819	3167.71	0.895743	0.000798143	0.0136218	3161.55	3769.38	2275.69	1493.69	8	3175.32	147761	0.121058	3.40678e+06	0.025273
SPAC23H4.09	cdb4	endonuclease Cdb4 (predicted)	SPAC23H4.09	R	1	9	R	1	10	3.31542e-07	5.29087e-07	0.0012895	1.47816e-05	6.91236e-10	0.828509	1.85801	0.000183356	0.0003734	3.00429e-05	0.000343358	8	0.000186655	1.10852e-08	0.564069	4.46583e-08	0.0492248	4.92202e-06	1.17581e-05	38334.5	548.357	1.29031e-07	0.725621	1.82588	5568.79	13775.7	2739.29	11036.4	8	6461.04	1.13047e+07	0.520387	7.21007e+07	0.0571399
SPBC4C3.03	thr1	homoserine kinase Thr1 (predicted)	SPBC4C3.03	P	1	6	P	0	11	0.0267055	0.0930082	-0.000569793	0.000256513	0.00932924	0.269541	-0.999378	0.000183063	0.000273585	5.79826e-05	0.000215603	8	0.000167639	4.3708e-09	0.394373	1.14163e-07	0.0876315	0.0340732	0.164438	-3521.78	1942.06	0.0319829	0.192474	-0.747306	1498.54	2228.02	713.946	1514.07	8	1423.79	239359	0.34362	6.75194e+06	0.0793488
SPAC29E6.06c	NA	cytoplasmic cysteine-tRNA ligase Crs1 (predicted)	SPAC29E6.06c	R	1	8	Q	0	9	2.99981e-05	6.96213e-05	0.000679919	9.73697e-05	6.0812e-07	0.684831	1.02316	0.000182947	0.000354812	7.93867e-05	0.000275425	8	0.000188337	4.68195e-09	0.363309	2.76053e-08	0.0383559	0.386303	1	-1470.53	5981.65	0.779041	0.00365364	-0.076576	5984.62	10320.9	3451.28	6869.62	8	6353.05	2.86634e+06	0.26649	7.65161e+07	0.059864
SPAC20G8.04c	NA	mitochondrial electron transfer flavoprotein-ubiquinone oxidoreductase Cir2 (predicted)	SPAC20G8.04c	Q	0	6	Q	0	11	0.289157	1	-0.000516801	0.000248869	0.23596	0.0632162	-0.904824	0.000182423	0.000510046	4.78991e-05	0.000462146	8	0.000246276	2.03475e-08	0.579207	5.13542e-07	0.126514	0.14747	0.66539	-10204.9	9992.77	0.200929	0.0732239	-0.361789	8288.32	16810.4	6521.1	10289.3	8	9289.57	8.03932e+06	0.305221	1.71025e+08	0.0612077
SPCC1672.06c	asp1	diphosphoinositol pentakisphosphate kinase/InsP8 pyrophosphatase	SPCC1672.06c	P	1	2	P	1	6	0.00268392	0.00912338	-0.00041597	0.000225394	0.000380397	0.443695	-0.765596	0.000182381	0.000256985	0.000100318	0.000156667	8	0.000170268	1.90953e-09	0.256643	2.81494e-08	0.0428423	0.00015358	0.000548947	-15577	5308.18	2.73348e-05	0.558181	-1.57257	3386.75	6632.89	1212.18	5420.71	8	3535.65	2.18952e+06	0.418509	2.49203e+07	0.0613874
SPCC31H12.08c	ccr4	CCR4-Not complex 3'-5'-exoribonuclease subunit 6	SPCC31H12.08c	P	1	1	Q	0	1	0.0170309	0.0568872	-0.00131282	0.000389007	0.00482715	0.308632	-2.05039	0.000182179	0.000676706	3.373e-05	0.000642976	8	0.000204626	3.49087e-08	0.913075	5.00954e-07	0.150387	0.12258	0.558536	6990.42	5841.32	0.15819	0.088427	0.304378	6752.31	11209.6	5496.38	5713.21	8	7334.1	3.03932e+06	0.237707	6.5363e+07	0.0479282
SPCC1183.07	rrp5	U3 snoRNP-associated protein Rrp5 (predicted)	SPCC1183.07	R	1	7	R	1	10	0.0147334	0.0420083	0.000405911	0.000110564	0.00391241	0.320753	0.710252	0.000181723	0.000272441	5.18574e-05	0.000220583	8	0.000178346	3.4865e-09	0.33108	4.52728e-08	0.0518715	0.000174091	0.000591134	14760.1	6867.47	3.25299e-05	0.551355	0.487588	8586.95	13420.1	6246.61	7173.5	8	8795.33	2.42601e+06	0.17709	2.30021e+07	0.0237085
SPAC3H1.05	ste24	ER membrane protease Ste24 (predicted)	SPAC3H1.05	Q	0	4	R	1	10	0.44324	1	-0.000119278	0.000202657	0.461796	0.0248654	-0.193669	0.000181646	0.000295218	6.3833e-05	0.000231385	8	0.000189515	3.25718e-09	0.301146	7.23946e-08	0.0617279	0.0208012	0.0882144	8991.02	3868.01	0.016878	0.233045	0.517056	5131.83	10494.6	3770.81	6723.79	8	5523.2	2.15551e+06	0.265818	3.45196e+07	0.0462502
SPAC1751.03	tif313	translation initiation factor eIF3m	SPAC1751.03	R	0	9	R	1	10	0.036105	0.138128	0.000755738	9.47857e-05	0.0140314	0.244543	1.08924	0.000181451	0.000460005	7.40173e-05	0.000385988	8	0.000206828	1.34029e-08	0.559745	2.28937e-07	0.100582	8.70422e-05	0.000344679	48720.4	5469.6	1.25716e-05	0.587468	1.14388	11206	26836.4	7638.72	19197.7	8	13148.9	2.43433e+07	0.375231	2.16279e+08	0.0486282
SPAC1F5.10	fal1	exon junction complex subunit, ATP-dependent RNA helicase Fal1	SPAC1F5.10	P	1	2	Q	0	8	0.0204176	0.0639524	-0.000796386	0.000296837	0.00625271	0.293473	-1.34692	0.000180604	0.000395066	3.2844e-05	0.000362222	8	0.000190686	1.19113e-08	0.572348	1.98119e-07	0.101489	0.114804	0.558536	4953.84	3737.88	0.145558	0.093782	0.33166	4106.89	5636.58	2235.49	3401.08	8	3936.81	1.07525e+06	0.263397	3.07692e+07	0.0612611
SPAC26A3.12c	dhp1	5'-3' exoribonuclease Dhp1	SPAC26A3.12c	P	1	1	R	0	10	0.0232565	0.0682547	-0.00119846	0.000421105	0.00760079	0.281869	-1.48977	0.000180469	0.000531416	4.10988e-05	0.000490318	8	0.000214259	2.46678e-08	0.733037	4.7481e-07	0.139828	0.0932899	0.473551	2707.98	5178.59	0.11228	0.110625	0.145465	5552.23	6888.36	4438.68	2449.69	8	5663.62	401500	0.111879	7.6496e+06	0.0212323
SPBC17G9.06c	sib3	siderophore-iron biosynthesis protein Sib3 (predicted)	SPBC17G9.06c	Q	0	5	R	0	4	0.182411	0.66986	-0.000140447	0.000206416	0.123614	0.104365	-0.227322	0.000180358	0.000265488	0.000104306	0.000161181	8	0.000180517	1.15149e-09	0.18798	2.19644e-08	0.0356955	0.072997	0.367182	5497.58	4051.12	0.0824602	0.130808	0.33826	4782.85	6655.17	2560.19	4094.98	8	4732.85	1.15426e+06	0.227001	2.60583e+07	0.0468945
SPBC3H7.15	hhp1	serine/threonine protein kinase (CK1 family) Hhp1	SPBC3H7.15	P	1	4	P	0	6	0.0160545	0.0568872	-0.000569239	0.00024849	0.00444157	0.313455	-1.04701	0.000179947	0.000346363	7.74336e-05	0.00026893	8	0.000186877	5.1981e-09	0.385803	9.20879e-08	0.070602	0.0255522	0.10673	-9134.89	7571.13	0.0220829	0.216125	-0.441947	6543.98	8112.46	2139.81	5972.65	8	6374.6	2.28757e+06	0.237265	3.92706e+07	0.0427419
SPCC1682.10	rpn8	19S proteasome regulatory subunit Rpn8	SPCC1682.10	Q	0	6	R	1	10	0.506344	1	0.000151735	0.000144984	0.594977	0.0130561	0.271367	0.00017975	0.000533245	0.000124488	0.000408757	8	0.000207245	7.74464e-09	0.424636	2.25822e-07	0.0996944	1.40457e-05	4.57666e-05	12898.2	5204.27	8.01032e-07	0.676987	0.542019	6867.71	8610.35	4866.87	3743.48	8	6808.29	1.17501e+06	0.159214	1.02996e+07	0.0204948
SPAC323.07c	NA	MatE family transmembrane transporter (predicted)	SPAC323.07c	Q	0	NA	P	1	7	0.166179	0.621072	-0.000990013	0.000293533	0.108857	0.112644	-2.04787	0.00017945	0.000830204	4.03642e-05	0.000789839	7	0.00024867	4.96385e-08	0.895953	9.96864e-07	0.200754	0.00762348	0.0393727	-24132	8373.65	0.00485462	0.308302	-1.52289	5840.94	14142.1	876.263	13265.8	8	5744.54	1.06647e+07	0.568484	1.69529e+08	0.0985461
SPAC821.05	tif308	translation initiation factor eIF3h (p40)	SPAC821.05	R	1	8	R	1	10	0.0238237	0.0682547	0.000902523	7.24965e-05	0.00788554	0.279667	1.3025	0.000179306	0.000709311	4.4925e-06	0.000704819	8	0.000223575	2.24456e-08	0.670103	2.72224e-07	0.101464	6.9402e-06	1.53238e-05	30172.3	4167.75	2.4357e-07	0.709569	1.04119	8113.22	15204.6	5611.78	9592.87	8	8757.84	7.89839e+06	0.320902	4.83485e+07	0.0345197
SPAC12B10.07	acp1	F-actin capping protein alpha subunit	SPAC12B10.07	Q	0	6	R	1	12	0.143895	0.559067	-0.000327482	0.000259917	0.0897038	0.125294	-0.466068	0.000179245	0.000274648	7.7133e-05	0.000197515	8	0.000177907	3.09563e-09	0.312739	9.71457e-08	0.0761714	6.53374e-05	0.000162466	5407.09	1919.47	7.90789e-06	0.604053	0.59407	2810.09	3831.59	2145.6	1685.99	8	2800.6	254777	0.180231	2.4866e+06	0.0244807
SPCC663.09c	NA	short chain dehydrogenase, unknown specificity (predicted)	SPCC663.09c	Q	0	3	Q	0	8	0.490107	1	-0.000158086	0.000200257	0.55756	0.0158655	-0.268634	0.000178857	0.000409387	4.26991e-05	0.000366688	8	0.000195042	8.34991e-09	0.468504	2.01143e-07	0.0999763	0.103908	0.558536	4759.38	2510.82	0.128586	0.101804	0.44277	2921.16	5145.66	1359.08	3786.58	8	3046.42	1.07024e+06	0.339588	2.59313e+07	0.0726767
SPAC4C5.02c	ryh1	Rab family GTPase Ryh1	SPAC4C5.02c	Q	0	4	Q	0	1	0.279703	0.900066	-0.000226913	0.000223714	0.224997	0.0661574	-0.358893	0.000178703	0.000357269	0.000111787	0.000245482	8	0.000189382	4.34506e-09	0.348064	9.43042e-08	0.0705015	0.184204	0.66539	614.486	626.081	0.27014	0.0549698	0.256658	705.764	1332.37	554.128	778.243	8	760.782	37272.2	0.253765	842294	0.0524498
SPBC651.01c	nog1	ribosome export GTP binding protein Nog1 (predicted)	SPBC651.01c	R	0	4	R	1	9	0.0841006	0.326619	0.000517673	0.000125583	0.0437613	0.172201	0.764155	0.000177891	0.000456693	9.29454e-05	0.000363748	8	0.000205834	7.99744e-09	0.434469	1.67155e-07	0.0863605	0.0125592	0.0647892	21139.3	11124.1	0.00900591	0.271674	0.443636	12262.2	18635.7	8920.99	9714.72	8	12871.4	6.97557e+06	0.205193	1.55445e+08	0.0421146
SPCC962.01	tcb1	tricalbin, C2 domain protein (phospholipid binding) ER-plasma membrane tethering protein Tcb1 (predicted)	SPCC962.01	Q	0	5	P	1	6	0.230506	0.859578	-0.000275353	0.000226056	0.170997	0.0834447	-0.447115	0.00017789	0.000369047	0.000123289	0.000245758	8	0.000193799	5.00851e-09	0.365176	1.08058e-07	0.0737478	9.87542e-06	2.41257e-05	-20406.9	13463.3	4.34871e-07	0.694127	-0.588532	10365	14621.5	7113.93	7507.59	8	10516	3.73793e+06	0.183851	2.38108e+07	0.0201748
SPAC1420.02c	cct5	chaperonin-containing T-complex epsilon subunit Cct5	SPAC1420.02c	R	0	8	R	1	10	0.0731692	0.281952	0.000424425	9.26706e-05	0.0363105	0.184293	0.814456	0.000177574	0.000449931	8.23335e-05	0.000367597	8	0.000183818	5.57931e-09	0.406353	1.03454e-07	0.0760778	0.000232457	0.000875217	21419.8	7867.6	4.83028e-05	0.535473	0.579929	10454.3	16507.1	7593.92	8913.15	8	10815.9	5.33538e+06	0.21356	5.16443e+07	0.0288882
SPAC1805.16c	NA	purine nucleoside phosphorylase (predicted)	SPAC1805.16c	P	0	6	P	1	11	0.082501	0.326619	-0.000739211	0.000375386	0.0426476	0.173875	-0.838411	0.000177446	0.000409035	3.89425e-05	0.000370093	8	0.000210614	1.15707e-08	0.51073	3.36873e-07	0.119817	0.00862145	0.0393727	-10409.5	5169.72	0.0056683	0.299251	-0.865459	3521.53	6797.63	953.373	5844.26	8	3472.97	2.0804e+06	0.41531	3.29232e+07	0.0718327
SPBC30D10.17c	smi1	cell wall biosynthesis/ cell cycle regulator (predicted)	SPBC30D10.17c	Q	0	4	Q	0	8	0.510139	1	-7.97733e-05	0.000185766	0.60408	0.0124248	-0.137698	0.000177103	0.000308157	0.000140236	0.000167921	8	0.000196032	2.34541e-09	0.247049	6.56318e-08	0.0568201	0.32507	1	-2651.1	7098.95	0.596081	0.0129785	-0.118683	6762.92	8150.6	2612.35	5538.24	8	6269.7	2.86195e+06	0.269827	6.93544e+07	0.0577514
SPCC1322.05c	lap2	vacuolar aminopeptidase Lap2	SPCC1322.05c	P	1	2	P	1	6	4.4524e-06	1.43676e-05	-0.000825185	0.000287956	3.72246e-08	0.75455	-1.50784	0.000176958	0.000292261	6.39437e-05	0.000228317	8	0.000176956	4.78815e-09	0.391037	2.87406e-08	0.0416538	0.000951005	0.00381829	-4914.28	4746.49	0.000332756	0.450117	-0.367711	4034.38	4707.13	2894.44	1812.69	8	3826.37	260140	0.133296	3.8281e+06	0.0222319
SPCC1620.06c	NA	ribose-phosphate pyrophosphokinase (predicted)	SPCC1620.06c	Q	0	1	Q	0	9	0.363642	1	-0.000278586	0.000221371	0.331476	0.0429031	-0.465387	0.000176859	0.000495972	0.000122832	0.00037314	8	0.000215913	1.0018e-08	0.463565	2.24649e-07	0.0954432	0.275659	1	-4849.84	8739.13	0.470995	0.0238721	-0.181605	8942.15	12997.1	4946.5	8050.63	8	8362.89	5.03911e+06	0.268424	1.24793e+08	0.0580778
SPAC23C11.11	cka1	serine/threonine protein kinase Cka1	SPAC23C11.11	Q	0	4	Q	0	8	0.123142	0.504578	-0.000342708	0.000231311	0.073081	0.138717	-0.571482	0.000176174	0.000364256	8.43296e-05	0.000279927	8	0.000190016	4.30942e-09	0.345477	9.46204e-08	0.0703841	0.172924	0.66539	2801.58	4577.13	0.247787	0.0602139	0.168183	5061.46	6604.05	3017.75	3586.31	8	5057.53	773289	0.173873	1.58948e+07	0.0342738
SPBC106.04	ada1	adenosine deaminase Ada1	SPBC106.04	Q	0	8	Q	0	2	0.620398	1	-4.33633e-05	0.000167257	0.948029	0.000197544	-0.0809255	0.000176018	0.000832373	5.32487e-05	0.000779125	8	0.000232144	4.79489e-08	0.943259	1.23485e-06	0.208123	0.271523	1	1684.59	3103.13	0.461293	0.0249206	0.150597	3344.51	5741.77	2688.48	3053.29	8	3594.18	630770	0.220971	1.44074e+07	0.0459161
SPBC577.10	pre4	20S proteasome complex subunit beta 7, Pre4	SPBC577.10	Q	0	10	Q	0	5	0.534297	1	6.37419e-05	0.000173378	0.665508	0.00865297	0.10453	0.000175552	0.000256171	7.7438e-05	0.000178733	8	0.000178064	2.6068e-09	0.286734	6.03989e-08	0.0600083	0.437344	1	119.475	5438.76	0.961984	0.000105636	0.00656854	5512.74	8257.46	4427.99	3829.47	8	5735.26	681694	0.14396	1.75313e+07	0.0317414
SPCC736.13	NA	short chain dehydrogenase (predicted)	SPCC736.13	P	1	1	P	0	3	2.37544e-05	6.96213e-05	-0.000748406	0.000278698	4.15998e-07	0.695337	-1.34899	0.000175373	0.000332739	4.56617e-05	0.000287078	8	0.000178871	4.53228e-09	0.376372	3.18433e-08	0.0433751	0.0375124	0.171293	-5981.44	4503.65	0.0361198	0.184633	-0.497564	3610.39	5499.01	1848.01	3651	8	3765.09	1.09803e+06	0.278312	2.05009e+07	0.0522857
SPCC737.09c	hmt1	vacuolar phytochelatin and glutathione S-conjugate ABC family transmembrane transporter Hmt1	SPCC737.09c	P	1	2	Q	0	3	0.0106297	0.0409127	-0.000818102	0.000344575	0.00244656	0.347221	-1.10624	0.000175168	0.000445752	9.59977e-05	0.000349755	8	0.000215107	9.13782e-09	0.444392	1.63265e-07	0.0816703	0.439382	1	-147.798	6168.61	0.969979	6.58559e-05	-0.00721385	5897.84	8758.31	4066.24	4692.07	8	5933.74	1.82691e+06	0.227788	4.30363e+07	0.0480686
SPBC16H5.12c	NA	DUF2433 metallo phosphatase superfamily conserved fungal protein	SPBC16H5.12c	P	0	6	Q	0	3	0.0692771	0.273385	-0.000209787	0.000196276	0.0337475	0.189016	-0.381876	0.000175119	0.000269613	0.000132367	0.000137246	8	0.000181184	1.14225e-09	0.186536	2.45014e-08	0.037562	0.100871	0.473551	-3816.74	7061.99	0.123874	0.104229	-0.176443	6782.27	7977.21	4969.39	3007.83	8	6505.18	814014	0.138694	1.62448e+07	0.0269383
SPCC737.06c	gcs2	glutamate-cysteine ligase regulatory subunit Gcs2 (predicted)	SPCC737.06c	P	0	3	Q	0	5	0.0688918	0.273385	-0.000572758	0.000230364	0.0334966	0.189497	-1.18953	0.000175019	0.000497771	5.71682e-05	0.000440603	8	0.000179309	9.33158e-09	0.538736	1.82059e-07	0.103461	0.364885	1	-557.967	2176.36	0.711034	0.00636145	-0.0799888	2068.51	3662.02	1675.48	1986.54	8	2246.68	255967	0.22519	6.30968e+06	0.0486109
SPCC794.11c	ent3	ENTH/VHS domain protein Ent3 (predicted)	SPCC794.11c	P	1	2	P	1	6	0.0149675	0.0420083	-0.000449966	0.000222254	0.00400898	0.319355	-0.872257	0.000174379	0.000253687	8.06887e-05	0.000172998	8	0.000168971	2.50891e-09	0.296435	5.59919e-08	0.0608867	0.00727576	0.0393727	-7225.55	6273.24	0.00458301	0.311642	-0.41771	5346.71	6816.6	2581.53	4235.07	8	5187.01	1.13977e+06	0.205822	1.4963e+07	0.0324238
SPAC1687.04	mcb1	MCM binding protein homolog Mcb1	SPAC1687.04	Q	0	9	Q	0	4	0.101927	0.356987	0.00197508	-0.000106122	0.0567462	0.155269	3.11625	0.000174274	0.00120681	5.01105e-06	0.00120179	8	0.000347033	1.28752e-07	1.03396	2.75371e-06	0.207903	0.314042	1	-263.075	612.111	0.566601	0.015154	-0.13782	549.103	943.607	394.472	549.134	8	614.939	25429.2	0.259319	583606	0.0540132
SPBC660.07	ntp1	alpha,alpha-trehalase Ntp1	SPBC660.07	P	1	3	P	0	3	0.0108651	0.0409127	-0.00114755	0.000340914	0.00252034	0.345571	-2.03971	0.000173908	0.000613066	9.11726e-05	0.000521894	8	0.000235393	2.05575e-08	0.609105	3.23584e-07	0.105068	0.0299509	0.124338	-34729	14652.3	0.0271556	0.202966	-1.10333	9093.96	22274	3327.3	18946.7	8	9979.45	3.17897e+07	0.564984	6.1455e+08	0.108005
SPAC11G7.03	idh1	isocitrate dehydrogenase (NAD+) subunit 1 Idh1	SPAC11G7.03	Q	0	5	Q	0	6	0.404997	1	0.000357324	9.22093e-05	0.394832	0.0331032	0.735195	0.000173884	0.000533013	7.32017e-05	0.000459811	8	0.000214296	1.46203e-08	0.56424	4.83897e-07	0.141135	0.234392	0.866817	-3880.84	6338.85	0.37564	0.0358377	-0.202242	5468.23	9298.77	3835.55	5463.21	8	5876.72	2.51458e+06	0.269834	5.25751e+07	0.0536447
SPAC1A6.10	tcd1	tRNA threonylcarbamoyladenosine dehydratase Tcd1 (predicted)	SPAC1A6.10	Q	0	2	Q	0	8	0.107936	0.356987	-0.000427952	0.000208632	0.0615414	0.149966	-0.888855	0.000172556	0.000350481	0.000102665	0.000247816	8	0.000186816	5.31669e-09	0.390307	1.34695e-07	0.0854148	0.179442	0.66539	-3739.55	3841.47	0.260577	0.0571486	-0.341977	3200.81	5434.96	1242.79	4192.17	8	3038.09	1.29445e+06	0.374492	2.99362e+07	0.0783014
SPBC354.07c	osh42	sterol transfer protein Osh42	SPBC354.07c	Q	0	5	Q	0	8	0.135503	0.559067	0.000217609	0.000143306	0.0827989	0.130539	0.371036	0.000171783	0.000246943	8.48185e-05	0.000162125	8	0.000170538	1.63119e-09	0.236827	4.09245e-08	0.0515755	0.265739	1	-1948.48	5347.31	0.447912	0.0264235	-0.115636	5125.57	6399.22	2700.7	3698.53	8	5000.54	803110	0.179214	1.81505e+07	0.0370425
SPAC4G9.10	arg3	ornithine carbamoyltransferase Arg3	SPAC4G9.10	Q	0	5	P	0	11	0.611321	1	-3.70052e-05	0.000148539	0.912343	0.00056333	-0.0776398	0.000171775	0.000415584	2.57599e-05	0.000389824	8	0.000192749	1.12191e-08	0.549523	3.15238e-07	0.126648	0.0649577	0.358604	-8608.77	6927.96	0.0714195	0.140223	-0.458186	4435.4	8502.64	2640.56	5862.08	8	5071.49	2.65214e+06	0.321117	5.89615e+07	0.0658295
SPAC607.05	rpn9	19S proteasome regulatory subunit Rpn9	SPAC607.05	R	0	5	R	1	1	0.0600631	0.235805	0.000382328	0.000120491	0.0278883	0.201263	0.644952	0.000171719	0.000257722	3.81385e-05	0.000219584	8	0.000156992	3.68831e-09	0.386845	7.52715e-08	0.0759819	0.000283721	0.000943392	9910.58	3062.36	6.35505e-05	0.524142	0.653596	4405.68	7390.4	3536.66	3853.74	8	4679.08	975432	0.211076	1.15703e+07	0.0316071
SPBC30D10.18c	rpl102	60S ribosomal protein L10a	SPBC30D10.18c	Q	0	2	R	1	10	0.614335	1	2.2281e-05	0.000170434	0.924003	0.000423037	0.0384651	0.00017131	0.000321884	7.29631e-05	0.000248921	8	0.000182502	6.51468e-09	0.442262	1.52204e-07	0.0929434	0.000175849	0.000591134	21338.9	6161.97	3.29976e-05	0.550791	0.683734	8790.53	13097.2	6267.33	6829.89	8	9128.56	3.76454e+06	0.212547	4.81864e+07	0.0330622
SPBC21H7.07c	his5	imidazoleglycerol-phosphate dehydratase His5	SPBC21H7.07c	P	1	6	P	0	11	0.0204786	0.0639524	-0.000959366	0.000306976	0.0062802	0.293214	-1.76494	0.000170655	0.000519854	2.73771e-05	0.000492477	8	0.000181244	1.65774e-08	0.710388	2.87866e-07	0.128708	0.0481749	0.246859	-12472.1	8927.57	0.0493328	0.164404	-0.530221	6499.43	9283.64	2804.35	6479.29	8	6493.21	4.17292e+06	0.314602	1.02585e+08	0.0678195
SPBC29A10.13	atp7	F1-FO ATP synthase subunit D (predicted)	SPBC29A10.13	Q	0	10	Q	0	12	0.109711	0.450895	0.000388978	9.86043e-05	0.0628942	0.148544	0.743501	0.000170277	0.000272458	1.53543e-05	0.000257104	8	0.000160573	5.17296e-09	0.447917	1.12532e-07	0.0908316	0.391252	1	1566.57	6019.87	0.795439	0.00312044	0.075137	6206.38	11690.4	1582.76	10107.6	8	5766.02	4.2772e+06	0.358677	1.01729e+08	0.0760533
SPCC1682.01	qcr9	ubiquinol-cytochrome-c reductase complex subunit 9 (predicted)	SPCC1682.01	Q	0	4	Q	0	12	0.332856	1	-0.000429591	0.000255965	0.289412	0.0508451	-0.672895	0.000169398	0.000537866	8.2696e-06	0.000529596	8	0.000212745	2.12634e-08	0.685421	4.47009e-07	0.136638	0.365451	1	513.11	1554.04	0.712771	0.00628189	0.094379	1567.41	2105.76	435.089	1670.67	8	1426.95	197704	0.311602	5.40397e+06	0.0708305
SPAC56F8.05c	mug64	Golgi BAR domain protein (predicted)	SPAC56F8.05c	R	1	9	R	1	12	0.000692159	0.00265469	0.000949966	3.02461e-05	6.06738e-05	0.526073	1.64981	0.000169384	0.000408751	2.93333e-05	0.000379418	8	0.000179687	1.06951e-08	0.575539	1.05487e-07	0.0785877	5.9872e-06	1.17581e-05	31368.5	2195.53	1.85925e-07	0.716501	1.36369	7313.97	12234.6	2919.02	9315.61	8	6957.85	7.27329e+06	0.387606	5.05173e+07	0.0444137
SPBC12D12.03	cct1	chaperonin-containing T-complex alpha subunit Cct1	SPBC12D12.03	R	0	9	R	1	10	0.0353866	0.138128	0.000612477	3.86318e-05	0.013656	0.246221	1.40796	0.000168452	0.000327713	3.92488e-05	0.000288464	8	0.000163809	7.37079e-09	0.524106	1.4901e-07	0.102457	2.06942e-06	3.99126e-06	26620.5	7914.69	2.10257e-08	0.766818	0.670668	11198.5	16717.9	8783.7	7934.22	8	11517.8	4.74241e+06	0.189073	2.79612e+07	0.0199608
SPBC1539.07c	fmd1	glutathione-dependent formaldehyde dehydrogenase (predicted)	SPBC1539.07c	Q	0	3	Q	0	11	0.528134	1	-0.000183738	0.00021361	0.649239	0.00957253	-0.296273	0.000168233	0.000594177	6.95378e-05	0.000524639	8	0.000214384	1.93377e-08	0.648649	4.53225e-07	0.136532	0.394958	1	802.946	4534.06	0.807888	0.00274534	0.0517529	4759.37	7306.17	3465.37	3840.8	8	4957.84	1.23231e+06	0.223907	3.03879e+07	0.0483426
SPAC13G7.06	met16	phosphoadenosine phosphosulfate reductase	SPAC13G7.06	Q	0	3	Q	0	5	0.362683	1	-0.000185816	0.000209974	0.330104	0.0431418	-0.30612	0.000168121	0.000333633	5.89392e-05	0.000274694	8	0.000165416	3.8041e-09	0.372862	9.9365e-08	0.0828535	0.326064	1	1888.55	2782.89	0.598786	0.0127895	0.184779	3049.02	6763.23	1856.16	4907.06	8	3209.26	1.51404e+06	0.38341	3.57217e+07	0.0809717
SPAC1F5.06	lsh1	ER heat shock protein Lsh1 (predicted)	SPAC1F5.06	Q	0	5	R	1	10	0.435719	1	0.00021186	0.000152044	0.447909	0.0264238	0.345756	0.000167876	0.000369357	4.69625e-05	0.000322394	8	0.000191954	9.33681e-09	0.503388	2.14581e-07	0.104923	0.0142739	0.0793466	6184.76	5723.76	0.0105378	0.26214	0.27895	6571.32	9219.76	4848.64	4371.12	8	6733.03	865789	0.138196	1.39702e+07	0.0241359
SPAC31G5.17c	rps1001	40S ribosomal protein S10 (predicted)	SPAC31G5.17c	R	1	9	R	1	10	6.71957e-05	0.000206402	0.00154022	-2.85996e-05	2.10411e-06	0.647967	2.28256	0.000167249	0.000555942	4.65775e-06	0.000551284	8	0.000199285	1.84636e-08	0.681842	1.67229e-07	0.0892182	0.00020558	0.000775335	73604.4	10556.1	4.08286e-05	0.542291	1.02244	18440.2	41237.2	10528.5	30708.7	8	20849.9	6.66479e+07	0.391551	5.93314e+08	0.0507937
SPAC607.03c	snu13	U3 snoRNP-associated protein Snu13	SPAC607.03c	R	1	NA	R	1	10	0.000182493	0.000541513	0.000803421	3.66752e-05	9.20658e-06	0.598685	1.53336	0.000167063	0.000252469	1.41268e-05	0.000238342	7	0.000154778	4.3057e-09	0.423948	3.79016e-08	0.0628911	0.00109245	0.00437027	50673.4	6064.15	0.000399499	0.441327	1.11247	12495.9	34870.7	7425.7	27445	8	14414	3.71932e+07	0.423104	4.21771e+08	0.0619477
SPAC7D4.10	vma13	V-type ATPase V1 subunit H (predicted)	SPAC7D4.10	P	0	6	Q	0	11	0.0391917	0.146465	-0.000338009	0.000238366	0.0156746	0.237663	-0.540339	0.000167054	0.000306828	0.000120726	0.000186103	8	0.000176874	2.25461e-09	0.268456	4.7551e-08	0.053603	0.312084	1	640.454	4212.02	0.561466	0.0155554	0.044599	4263.32	4890.6	3639.28	1251.32	8	4237.94	140652	0.0884949	3.36825e+06	0.0188286
SPCC23B6.04c	pdr16	meiotic sec14 cytosolic factor family, phospholipid-intermembrane transfer protein Pdr16 (predicted)	SPCC23B6.04c	P	0	2	Q	0	4	0.0949681	0.356987	-0.000237339	0.000210242	0.0514676	0.161642	-0.407702	0.000166727	0.000281924	7.91453e-05	0.000202778	8	0.00016861	2.12451e-09	0.273367	3.79081e-08	0.050206	0.163815	0.66539	-5938.38	12040.8	0.230472	0.0646687	-0.159776	11037	12710	6268.41	6441.62	8	10585.8	2.82837e+06	0.158871	6.61798e+07	0.0334126
SPCPJ732.02c	xks1	xylulose kinase Xks1 (predicted)	SPCPJ732.02c	P	1	2	P	1	3	0.000573561	0.00246544	-0.000632484	0.00025844	4.71519e-05	0.536457	-1.16005	0.000165432	0.000339731	5.95645e-05	0.000280166	8	0.000177744	5.1193e-09	0.402542	4.48511e-08	0.0518042	0.0200141	0.0882144	-4246.7	5064.84	0.0160519	0.23618	-0.287727	4662.22	5692.32	3127.4	2564.93	8	4523.89	419748	0.143213	7.56781e+06	0.026439
SPAC23D3.07	pup1	20S proteasome complex subunit beta 2 Pup1	SPAC23D3.07	P	1	2	Q	0	5	0.00724672	0.0409127	-0.00064483	0.000272563	0.00150032	0.373875	-1.10015	0.000165284	0.000331765	9.09746e-05	0.00024079	8	0.000179876	5.31474e-09	0.405291	9.03531e-08	0.0726557	0.175103	0.66539	-3701.72	5953.42	0.252025	0.0591783	-0.205721	5407.89	9177.51	3968.13	5209.38	8	5606.89	1.29836e+06	0.203224	2.82663e+07	0.0412273
SPAC1F7.12	yak3	aldose reductase ARK13 family YakC, implicated in cellular detoxification from family members	SPAC1F7.12	Q	0	10	Q	0	2	0.630582	1	-1.3169e-06	0.000167165	0.990154	7.08075e-06	-0.00236615	0.000165229	0.000253537	0.000120444	0.000133093	8	0.00017277	1.34719e-09	0.212445	3.17791e-08	0.0448617	0.419276	1	1374.9	9070.95	0.893545	0.000832339	0.0444607	9092.53	20887.8	7504.69	13383.1	8	10306.7	1.16878e+07	0.331701	2.94441e+08	0.0723857
SPAP8A3.12c	tpp2	tripeptidyl-peptidase II Tpp2	SPAP8A3.12c	Q	0	1	Q	0	3	0.282949	0.900066	-0.000227506	0.00018111	0.228805	0.0651176	-0.46435	0.000164749	0.000274425	8.46115e-05	0.000189814	8	0.000173083	3.97335e-09	0.364188	9.64192e-08	0.0780011	0.206902	0.799995	-3223.5	5248.77	0.317108	0.0454676	-0.202938	5035.88	6903.15	3397.91	3505.24	8	5018.81	1.20633e+06	0.218843	2.83049e+07	0.0460896
SPBC2G2.11	myr1	N-myristoyltransferase Myr1 (predicted)	SPBC2G2.11	Q	0	7	Q	0	4	0.452331	1	8.54624e-05	0.000158486	0.479091	0.0230227	0.149667	0.000164683	0.000241706	9.53455e-05	0.00014636	8	0.000163582	1.69507e-09	0.251686	4.02158e-08	0.0533011	0.135856	0.606194	1814.86	2911.52	0.180725	0.0799219	0.171012	3049.75	3813.66	2180.9	1632.76	8	3086.82	196211	0.1435	4.91999e+06	0.0312423
SPAC27F1.07	ost1	dolichyl-diphospho-oligosaccharide-protein glycosyltransferase Ost1 (predicted)	SPAC27F1.07	Q	0	8	R	1	12	0.116323	0.504578	0.000282694	0.000131018	0.0678218	0.143607	0.489027	0.00016443	0.000340434	7.42438e-05	0.00026619	8	0.000173446	3.63121e-09	0.347425	6.1837e-08	0.062335	3.56153e-05	0.000115309	20850.6	4387.18	3.22132e-06	0.63438	0.832385	6929.61	10253.3	3676.35	6576.95	8	6978.18	3.92496e+06	0.283906	3.25114e+07	0.0355261
SPAC27D7.11c	NA	But2 family protein, similar to cell surface molecules	SPAC27D7.11c	Q	0	NA	Q	0	3	0.632884	1	0	0	1	0	NA	0.000164411	0.000387166	7.09417e-05	0.000316224	4	0.00018871	8.92083e-09	0.500504	5.25466e-07	0.349209	0.229379	0.866817	94163.7	9433.85	0.364715	0.03748	1.19911	16005.9	97430.3	1683.98	95746.3	8	34324.3	1.15422e+09	0.989789	2.95458e+10	0.21773
SPBC29A3.02c	his7	phosphoribosyl-AMP cyclohydrolase/phosphoribosyl- ATP pyrophosphohydrolase His7	SPBC29A3.02c	Q	0	5	Q	0	7	0.317669	1	0.000171959	0.000125523	0.270059	0.0549879	0.340925	0.000162768	0.00028558	3.62553e-05	0.000249325	8	0.000148566	2.9586e-09	0.36612	6.59387e-08	0.0751488	0.237044	0.866817	2484.95	7901.8	0.38149	0.0349844	0.0900937	8148.45	10653.8	7117.08	3536.75	8	8465.31	928057	0.113801	2.21011e+07	0.0241455
SPAC17A2.05	osm1	fumarate reductase Osm1 (predicted)	SPAC17A2.05	P	0	2	P	1	8	0.0309842	0.138128	-0.00105334	0.000299516	0.0114658	0.256982	-2.23297	0.000162696	0.000629263	4.43881e-05	0.000584875	8	0.000212481	2.3786e-08	0.725839	4.16244e-07	0.132016	0.00550558	0.0263362	-9434.9	5496.24	0.00322896	0.331681	-0.693571	4032.79	6138.4	1681.01	4457.39	8	4029.24	1.4241e+06	0.296174	2.32732e+07	0.0520568
SPAC1B1.03c	kap95	karyopherin/importin beta family nuclear import signal receptor Kap95	SPAC1B1.03c	R	1	9	R	1	10	0.0269085	0.0930082	0.00116331	-2.08969e-05	0.009429	0.268897	2.2721	0.000162393	0.000491803	1.90563e-05	0.000472747	8	0.000188803	1.98062e-08	0.745402	4.77421e-07	0.159116	0.00192283	0.00665827	9434.82	5516.78	0.000845658	0.403933	0.408316	6691.93	10668.9	5470.29	5198.64	8	7125.11	1.52062e+06	0.173069	1.7044e+07	0.0251923
SPAC11D3.02c	NA	ELLA family acetyltransferase (predicted)	SPAC11D3.02c	Q	0	10	Q	0	11	0.281766	0.900066	-0.000318227	0.00024042	0.227413	0.0654955	-0.495459	0.000162288	0.000310386	1.68189e-05	0.000293567	8	0.000160585	6.33773e-09	0.49575	1.87484e-07	0.117233	0.434391	1	279.174	4483.26	0.9505	0.000179182	0.0185082	4604.14	6271.82	1621.79	4650.03	8	3927.23	2.08965e+06	0.368087	5.64284e+07	0.0831638
SPBC16D10.09	pcn1	PCNA	SPBC16D10.09	Q	0	10	R	1	10	0.204889	0.66986	0.000200324	0.000127494	0.145559	0.0937813	0.381466	0.000162011	0.00024857	6.30635e-05	0.000185507	8	0.000159821	2.35098e-09	0.303382	5.03154e-08	0.0610223	0.000164096	0.000591134	9612.13	3406.15	2.99447e-05	0.554616	0.594814	4545.89	7246.2	3786.82	3459.37	8	5019.22	1.17508e+06	0.215972	9.62719e+06	0.0268773
SPBC543.02c	NA	TPR domain protein, DNAJC7 family	SPBC543.02c	R	1	9	R	0	9	3.72762e-07	5.29087e-07	0.00113328	1.44859e-05	9.82107e-10	0.822994	1.84295	0.000160729	0.000357598	2.0473e-05	0.000337125	8	0.00016618	8.06764e-09	0.540499	3.58413e-08	0.049532	0.0339192	0.164438	10149.1	5573.86	0.0318008	0.192841	0.429063	6122.04	10004.7	4149.15	5855.58	8	6464.27	2.61127e+06	0.249981	5.59413e+07	0.0503059
SPAC3F10.11c	abc2	vacuolar phytochelatin and glutathione S-conjugate ABC family transmembrane transporter Abc2	SPAC3F10.11c	Q	0	3	Q	0	6	0.168868	0.621072	-0.000265839	0.000203572	0.111276	0.111211	-0.487193	0.000160452	0.00029988	8.7801e-05	0.000212079	8	0.000172651	3.72011e-09	0.353273	7.32841e-08	0.0681725	0.286367	1	-2335.02	4750.55	0.496631	0.0212584	-0.159195	4380.79	7252.46	2283.62	4968.83	8	4290.23	1.47032e+06	0.282635	3.25715e+07	0.0578377
SPAC688.04c	gst3	glutathione S-transferase Gst3	SPAC688.04c	Q	0	6	Q	0	1	0.205112	0.66986	-0.000673647	0.000224831	0.145787	0.0936805	-1.63263	0.000160328	0.000739053	5.3537e-05	0.000685516	8	0.00019384	2.67128e-08	0.84317	5.6966e-07	0.169292	0.261533	0.873794	-6161.71	3188.71	0.437848	0.027599	-0.816318	2572.83	7536.71	1109.1	6427.61	8	3485.27	5.70643e+06	0.685402	1.73569e+08	0.164351
SPAC24C9.03	mvd1	diphosphomevalonate decarboxylase mvd1 (predicted)	SPAC24C9.03	R	1	9	Q	0	9	0.0121394	0.0409127	0.000863158	3.78466e-05	0.00294065	0.336953	1.54762	0.000159229	0.000341531	2.58413e-05	0.00031569	8	0.00016549	1.08376e-08	0.629066	1.90228e-07	0.114588	0.323908	1	2644.91	5669.62	0.592929	0.0132009	0.130799	6586.99	9731.47	3963.78	5767.69	8	6581.26	2.82401e+06	0.255343	6.78526e+07	0.0544185
SPAC31G5.13	rpn11	19S proteasome regulatory subunit, ubiquitin-specific protease subunit Rpn11	SPAC31G5.13	Q	0	8	R	1	9	0.21976	0.859578	0.000156135	0.000139349	0.160287	0.0875823	0.287773	0.000159016	0.000223368	7.83066e-07	0.000222585	8	0.000155066	1.75892e-09	0.270463	3.29531e-08	0.0508984	0.000468346	0.00156702	7880.67	2610.71	0.000129934	0.493375	0.623337	3956.68	5450.35	2832.16	2618.18	8	3950.81	623382	0.199844	8.27474e+06	0.0316566
SPAC823.14	ptf1	phosphoric monoester hydrolase Ptf1	SPAC823.14	Q	0	5	R	1	12	0.140218	0.559067	0.000801714	2.09432e-05	0.0866448	0.127566	1.70335	0.000158524	0.000461858	1.04463e-05	0.000451412	8	0.000201562	1.93373e-08	0.689905	5.70369e-07	0.162908	0.00737595	0.0393727	10628.2	4539.36	0.00466066	0.310669	0.519837	5778.85	9117.04	3985.9	5131.14	8	5897.18	1.58459e+06	0.213459	3.25215e+07	0.0420449
SPAC1486.05	nup189	nucleoporin Nup98 and Nup96	SPAC1486.05	Q	0	1	Q	0	2	0.404373	1	-0.000397948	0.000245248	0.39381	0.0332442	-0.643387	0.000157768	0.000732994	8.23066e-05	0.000650687	8	0.000219418	2.9259e-08	0.779573	5.97548e-07	0.153174	0.330091	1	2782.84	8863.51	0.609823	0.0120366	0.0899535	9346.12	14010.5	7406.16	6604.38	8	9944.89	3.22346e+06	0.180535	8.24773e+07	0.0397045
SPAC1B2.03c	elo2	fatty acid elongase Elo2	SPAC1B2.03c	R	1	7	R	0	9	0.00438738	0.0149358	0.000600611	7.94937e-05	0.000756871	0.4096	1.06249	0.000156635	0.000250079	3.84738e-05	0.000211605	8	0.000160629	3.23717e-09	0.354209	6.74669e-08	0.0703064	0.0248114	0.10673	2218.89	680.573	0.0212488	0.218562	0.65686	924.724	1548.88	269.145	1279.74	8	940.796	110984	0.354108	2.28407e+06	0.0698444
SPBC21B10.08c	NA	antibiotic biosynthesis monooxygenase-like domain (predicted)	SPBC21B10.08c	Q	0	9	Q	0	3	0.187173	0.66986	0.000963162	7.78233e-05	0.128093	0.102053	1.29983	0.000156552	0.000756489	3.72416e-06	0.000752765	8	0.000234859	4.83274e-08	0.936028	1.05911e-06	0.190518	0.286151	1	-5613.82	13523.3	0.496107	0.0213097	-0.132807	11453.9	17404	7580.75	9823.28	8	11469.9	6.59049e+06	0.223819	1.87803e+08	0.0519473
SPAPB1A10.12c	alo1	D-arabinono-1,4-lactone oxidase (predicted)	SPAPB1A10.12c	Q	0	8	R	0	1	0.195961	0.66986	-0.000209711	0.000195171	0.136594	0.0978889	-0.384286	0.000156513	0.0002734	0.00011727	0.000156131	8	0.000177473	2.13903e-09	0.2606	5.25881e-08	0.0561801	0.0254918	0.10673	5080.96	5311.29	0.0220143	0.216322	0.250976	5963.66	7557.79	4978.09	2579.7	8	6048.65	600665	0.128132	1.21352e+07	0.0250402
SPCP1E11.06	apl4	AP-1 adaptor complex gamma subunit Apl4	SPCP1E11.06	Q	0	6	R	1	2	0.137329	0.559067	-0.000260717	0.000187986	0.0842776	0.12938	-0.525362	0.000156505	0.000252419	6.24557e-05	0.000189964	8	0.000164495	2.4828e-09	0.302912	5.93499e-08	0.0643915	0.0205526	0.0882144	3215.72	4970.72	0.0166151	0.234027	0.176912	5259.69	6276.18	4359.29	1916.89	8	5255.22	217816	0.0888084	4.39159e+06	0.0173377
SPCC1259.09c	pdx1	pyruvate dehydrogenase protein x component, Pdx1 (predicted)	SPCC1259.09c	Q	0	6	Q	0	12	0.217319	0.859578	-0.000287303	0.000216146	0.157905	0.088543	-0.498068	0.000156161	0.00031352	4.82344e-05	0.000265286	8	0.000157839	4.4611e-09	0.423163	1.1025e-07	0.0914636	0.139287	0.606194	9262.56	5257.51	0.186652	0.0778752	0.418055	5805.19	10383.3	2780.19	7603.1	8	6149.67	5.61278e+06	0.385245	1.31817e+08	0.0811719
SPAC16C9.02c	mta1	S-methyl-5-thioadenosine phosphorylase Mta1	SPAC16C9.02c	Q	0	4	R	1	9	0.347522	1	0.000204189	0.000136814	0.308955	0.0469886	0.365838	0.000156076	0.000311056	3.51046e-05	0.000275951	8	0.000166395	4.73771e-09	0.413661	1.0972e-07	0.0865518	0.00512834	0.0263362	7780.96	2857.54	0.00295421	0.336694	0.579993	3974.62	5628.79	2404.31	3224.48	8	3999.45	991287	0.248942	1.54762e+07	0.0427664
SPBC4.06	NA	acid phosphatase Fmp10 (predicted)	SPBC4.06	R	0	9	Q	0	11	0.0980527	0.356987	0.000977236	-5.15949e-06	0.0537723	0.158784	2.07296	0.000155316	0.0004861	1.07407e-05	0.000475359	8	0.000208635	2.57984e-08	0.769857	6.56473e-07	0.168847	0.137561	0.606194	-4834.96	7899.4	0.183659	0.0788997	-0.202182	6610.12	8383.35	4873.64	3509.71	8	6583.24	1.05719e+06	0.156184	3.54108e+07	0.0393007
SPAC57A10.12c	ura3	mitochondrial dihydroorotate dehydrogenase Ura3	SPAC57A10.12c	R	1	9	R	1	10	3.97865e-07	5.29087e-07	0.00119581	-1.07618e-05	1.24878e-09	0.819121	2.12765	0.000155312	0.000318597	3.6013e-05	0.000282584	8	0.000173082	7.56105e-09	0.502388	4.09717e-08	0.0508467	8.96693e-06	2.41257e-05	39918.8	3031.69	3.712e-07	0.698423	1.32775	8068.93	18536.1	4367.72	14168.4	8	8863.85	1.30734e+07	0.407917	8.92799e+07	0.0463475
SPAC1783.05	hrp1	ATP-dependent DNA helicase Hrp1	SPAC1783.05	Q	0	1	Q	0	8	0.266918	0.859578	-0.000474744	0.00023079	0.210174	0.0704028	-0.892497	0.000154558	0.000522504	5.36514e-05	0.000468853	8	0.000188938	1.91845e-08	0.733087	3.86138e-07	0.142996	0.278465	1	-2017.73	5354.78	0.47764	0.0231732	-0.119815	5136.59	7501.1	3507.64	3993.46	8	5230.07	924040	0.183797	2.22678e+07	0.0392286
SPBC3E7.05c	mic60	MICOS complex subunit Mic60 (predicted)	SPBC3E7.05c	Q	0	6	Q	0	1	0.272584	0.859578	-0.000222776	0.000190121	0.216708	0.0684913	-0.42649	0.000154405	0.000324203	5.8825e-05	0.000265378	8	0.000158687	4.55852e-09	0.425471	8.75805e-08	0.0810838	0.409796	1	753.999	3700.2	0.859315	0.00145976	0.0593186	4099.44	8007.39	2332.08	5675.31	8	4358.67	1.93439e+06	0.319094	5.04594e+07	0.0708581
SPBC106.17c	cys2	homoserine O-acetyltransferase (predicted)	SPBC106.17c	Q	0	8	Q	0	8	0.588054	1	-3.63861e-05	0.00016471	0.828048	0.00219134	-0.0685444	0.000154376	0.000314221	8.36233e-05	0.000230598	8	0.000159004	3.31126e-09	0.361901	7.82215e-08	0.0764765	0.231912	0.866817	-5634.52	5940.37	0.370215	0.0366451	-0.331755	5084.8	8252.1	1634.35	6617.75	8	4812.94	4.73103e+06	0.451925	1.08294e+08	0.0940075
SPBC365.16	NA	mitochondrial membrane protein, conserved in yeast and apicomplexa	SPBC365.16	Q	0	4	Q	0	11	0.564141	1	-0.000159458	0.000190777	0.750794	0.00467911	-0.286694	0.000154335	0.000744504	8.57815e-05	0.000658722	8	0.000216312	2.89602e-08	0.786722	7.01795e-07	0.168383	0.444197	1	-52.9156	2140.94	0.989101	8.67631e-06	-0.00744243	1948.32	6908.4	997.43	5910.97	8	2383.8	1.75656e+06	0.555982	4.18743e+07	0.118025
SPBC19G7.17	sec6102	translocon subunit Sec61 homolog (predicted)	SPBC19G7.17	Q	0	4	R	1	10	0.349737	1	-0.000252653	0.000173161	0.311983	0.046418	-0.560358	0.000154121	0.000344203	7.24033e-05	0.0002718	8	0.000176084	5.87935e-09	0.435458	1.70153e-07	0.101853	1.7831e-05	5.17637e-05	11950.8	2283.21	1.14841e-06	0.666445	0.879633	3969.12	6370.49	2579.52	3790.97	8	4245.65	1.20662e+06	0.258726	9.275e+06	0.0311878
SPBC725.09c	hob3	BAR adaptor protein Hob3	SPBC725.09c	Q	0	1	P	0	7	0.472525	1	-0.00105196	0.000370255	0.519639	0.0190936	-1.48539	0.000154046	0.00185597	5.27407e-05	0.00180323	8	0.000424111	3.19475e-07	1.33272	7.37661e-06	0.278433	0.0406463	0.208117	-9069.18	10393.1	0.039969	0.178082	-0.301209	8699.16	11355.4	5030.55	6324.87	8	8862.38	2.89727e+06	0.192063	4.92565e+07	0.0344313
SPCC31H12.07	sec231	COPII cargo receptor subunit Sec23a (predicted)	SPCC31H12.07	R	0	9	R	0	2	0.0344687	0.138128	0.000522634	8.82805e-05	0.013184	0.248395	0.940691	0.000153185	0.000323456	0.000103539	0.000219917	8	0.000183752	5.89671e-09	0.417899	1.07241e-07	0.0774854	0.0450606	0.236857	9379.27	6233.3	0.0454118	0.169794	0.368287	7777.93	12539.4	6258.78	6280.59	8	8223.97	2.54614e+06	0.194026	5.58109e+07	0.0394957
SPAC2F7.13c	wrs1	cytoplasmic tryptophan-tRNA ligase Wrs1 (predicted)	SPAC2F7.13c	R	0	7	R	1	9	0.0515545	0.193288	0.00025693	0.000124102	0.0227075	0.214356	0.47392	0.000153165	0.000206437	4.87254e-05	0.000157712	8	0.000141522	1.59658e-09	0.28234	3.13933e-08	0.0544337	0.000301159	0.000943392	16406.4	5756.83	6.92877e-05	0.520519	0.598935	7520.15	11323.2	6280.73	5042.47	8	7940.65	2.28337e+06	0.190297	3.21722e+07	0.0310568
SPCC1450.07c	dao1	D-amino acid oxidase	SPCC1450.07c	Q	0	6	Q	0	7	0.264581	0.859578	-0.00135528	0.000388171	0.207516	0.0711994	-2.19918	0.000152774	0.00136199	9.18027e-06	0.00135281	8	0.000285589	1.59775e-07	1.39963	3.109e-06	0.268436	0.219953	0.822139	-23981.8	7165.88	0.344614	0.0406786	-2.01606	4417.41	31374	788.411	30585.6	8	7127.47	7.96515e+07	1.25217	1.75986e+09	0.255903
SPAC22F3.06c	lon1	mitochondrial matrix Lon protease	SPAC22F3.06c	P	0	2	R	1	1	0.047377	0.173502	-0.000322986	0.000206175	0.0202093	0.22173	-0.614327	0.000152715	0.000275284	5.07455e-05	0.000224538	8	0.000164884	2.80916e-09	0.321447	4.75108e-08	0.0574763	0.00118613	0.00499076	14118.1	7038.56	0.000444476	0.436138	0.462571	8349.15	10886.3	6423.01	4463.28	8	8481.68	1.86512e+06	0.161017	3.34364e+07	0.0296415
SPAC1F3.05	gga21	Golgi localized Arf binding gamma-adaptin ortholog Gga21	SPAC1F3.05	P	1	1	Q	0	11	0.00294377	0.0101119	-0.000513091	0.000223168	0.000433143	0.437399	-1.05282	0.000152023	0.000243159	6.91675e-05	0.000173992	8	0.000157279	2.6846e-09	0.329434	4.39371e-08	0.057945	0.272884	1	-1384.24	3665.34	0.464473	0.0245732	-0.1201	3564.25	4548.99	2232.56	2316.43	8	3552.26	440757	0.186894	9.86899e+06	0.0384507
SPMIT.05	cob1	cytochrome b, Cob1	SPMIT.05	Q	0	NA	Q	NA	NA	0.619632	1	4.4265e-05	0.000147363	0.944952	0.000221664	0.0862289	0.000151874	0.000633182	2.71141e-05	0.000606068	6	0.000278627	4.24262e-08	0.739253	1.00996e-06	0.212167	NA	NA	NA	NA	NA	NA	NA	NA	#VALUE!	Inf	#VALUE!	0	NA	NA	NA	0	NA
SPCC1223.09	uro1	uricase Uro1	SPCC1223.09	Q	0	6	Q	0	11	0.489756	1	-0.000287538	0.000259936	0.556777	0.0159281	-0.397875	0.000151548	0.000620252	1.93063e-05	0.000600946	8	0.000214574	2.92292e-08	0.796768	6.62785e-07	0.164961	0.411828	1	-1464.38	2311.8	0.86656	0.00131199	-0.209983	2219.99	12566.1	712.927	11853.2	8	3153.39	8.1423e+06	0.904892	2.118e+08	0.200659
SPAC644.05c	dut1	deoxyuridine 5'-triphosphate nucleotidohydrolase (predicted)	SPAC644.05c	Q	0	2	Q	0	9	0.113447	0.504578	-0.000438187	0.000227775	0.065659	0.145729	-0.811222	0.000151426	0.000360564	3.10806e-05	0.000329483	8	0.00015813	7.83817e-09	0.559876	1.46045e-07	0.105075	0.253081	0.873794	2095.53	1732.99	0.417927	0.0300473	0.307065	2196.74	4122.29	834.405	3287.89	8	2264.41	819049	0.399668	1.8393e+07	0.0823461
SPAC23A1.14c	NA	pyridoxal phosphate-dependent transferase, unknown specificity, implicated in sulfur compound metabolism	SPAC23A1.14c	P	1	2	Q	0	3	0.00317401	0.0101119	-0.000816184	0.00024641	0.000482518	0.432115	-1.97492	0.000151311	0.000343829	7.71026e-05	0.000266726	8	0.000173636	7.46685e-09	0.497657	1.13594e-07	0.0843939	0.431329	1	-190.498	3633.08	0.938717	0.000274816	-0.0158549	3605	5743.48	2683.96	3059.51	8	3756.61	720341	0.22593	1.71292e+07	0.047901
SPAC4A8.13c	pts1	20S proteasome complex subunit beta 5	SPAC4A8.13c	Q	0	2	Q	0	5	0.100247	0.356987	-0.000276725	0.000199241	0.0554453	0.156784	-0.526318	0.000150831	0.000273703	7.81276e-05	0.000195576	8	0.000153059	2.73283e-09	0.341544	5.34383e-08	0.0656658	0.272166	1	-1706.59	4887.29	0.462795	0.024756	-0.110547	4832.77	7154.94	3289.77	3865.17	8	4829.86	607173	0.161332	1.48871e+07	0.034733
SPAC16E8.15	tif45	translation initiation factor eIF4E, 4F complex subunit	SPAC16E8.15	Q	0	4	R	1	10	0.604839	1	3.10356e-05	0.000115633	0.887862	0.000924147	0.0774032	0.000150132	0.000343342	8.96195e-05	0.000253723	8	0.000160124	4.19282e-09	0.404387	1.35113e-07	0.0998078	4.87423e-06	1.17581e-05	16562.5	4300.66	1.26891e-07	0.726031	0.73231	6517.56	10553.5	4571.58	5981.96	8	6649.72	2.24543e+06	0.225344	1.34313e+07	0.0239622
SPBC16D10.01c	NA	TPR repeat protein, conserved fungal protein	SPBC16D10.01c	Q	0	1	R	1	9	0.447754	1	-0.00145028	0.000368019	0.470313	0.0239447	-2.89135	0.000150128	0.00195252	2.89621e-05	0.00192355	8	0.000537482	3.8042e-07	1.14754	1.11246e-05	0.269805	0.0183237	0.0864861	4600.36	1013.37	0.0143333	0.243223	0.810198	1306.33	2798.97	642.211	2156.76	8	1362.64	347295	0.432482	8.54408e+06	0.093266
SPCPB1C11.03	NA	cysteine transmembrane transporter (predicted)	SPCPB1C11.03	Q	0	4	P	0	7	0.468392	1	-0.00042977	0.00023494	0.51109	0.0198789	-0.756307	0.000149958	0.000791809	1.89905e-05	0.000772818	8	0.000241486	4.95916e-08	0.922171	1.18162e-06	0.195713	0.029494	0.124338	-60260.6	14332.8	0.0266125	0.204256	-3.415	9804.55	26817.5	964.527	25853	8	11231.4	6.94453e+07	0.741969	1.83562e+09	0.165855
SPAC1F7.01c	spt6	nucleosome remodeling protein/ transcription elongation factor Spt6	SPAC1F7.01c	P	0	2	Q	0	8	0.0883801	0.356987	-0.000302939	0.000205576	0.0467225	0.167943	-0.567532	0.000149949	0.000291785	0.000104782	0.000187004	8	0.000171022	2.91751e-09	0.315831	5.89956e-08	0.061749	0.224486	0.866817	-3137.29	8051.01	0.354216	0.039121	-0.12416	7843.55	9749.56	5734.91	4014.64	8	7980.25	1.29012e+06	0.142331	3.1368e+07	0.030514
SPAC144.12	rki1	ribose 5-phosphate isomerase Rki1 (predicted)	SPAC144.12	Q	0	5	R	1	10	0.210515	0.693905	0.000164609	0.000117522	0.151333	0.0912752	0.347243	0.000149776	0.000220255	6.40298e-05	0.000156225	8	0.000146587	1.53562e-09	0.26733	3.50028e-08	0.0554919	0.000290409	0.000943392	17350	3481.88	6.57147e-05	0.522741	0.855469	5465.97	10719.1	3470.71	7248.44	8	5978.96	3.76692e+06	0.324614	3.56602e+07	0.0434249
SPBC8D2.02c	vps68	vacuolar sorting protein Vps68 (predicted)	SPBC8D2.02c	P	1	2	Q	0	11	0.00475258	0.0149358	-0.000717176	0.000221543	0.000849272	0.403714	-1.88785	0.000149345	0.000315941	2.58845e-05	0.000290057	8	0.000140295	7.01109e-09	0.596831	9.85713e-08	0.0972985	0.215345	0.799995	-666.034	2549.13	0.334816	0.0423271	-0.0815809	2490.07	2770.64	2008.32	762.323	8	2417.24	53597.4	0.0957749	1.3023e+06	0.0205261
SPBC29A3.01	ccc2	Golgi copper transporting ATPase Ccc2 (predicted)	SPBC29A3.01	P	0	6	P	1	7	0.0482904	0.173502	-0.000578705	0.000213562	0.0207493	0.220065	-1.36965	0.000149232	0.000322217	2.24579e-05	0.000299759	8	0.000136966	6.16926e-09	0.573462	1.54007e-07	0.124575	0.000290588	0.000943392	-13928	6364.53	6.57731e-05	0.522704	-0.977333	4415.37	7121.53	2364.65	4756.88	8	4427.69	1.52013e+06	0.27846	2.29843e+07	0.0470772
SPAC806.03c	rps2601	40S ribosomal protein S26 (predicted)	SPAC806.03c	R	1	9	R	1	10	0.000389728	0.00114475	0.00137946	-2.70571e-05	2.69144e-05	0.558785	2.30086	0.000148119	0.000381	7.91244e-06	0.000373088	8	0.000171627	1.42981e-08	0.696713	1.94959e-07	0.111856	0.000828924	0.00381829	59255.8	6752.32	0.000278196	0.458607	1.13657	13577.7	32325.2	8898.53	23426.6	8	15502.9	4.95756e+07	0.454174	5.37838e+08	0.0650409
SPBC582.07c	rpn7	19S proteasome regulatory subunit Rpn7	SPBC582.07c	Q	0	5	Q	0	5	0.184693	0.66986	0.000159298	0.000122085	0.12575	0.103252	0.32737	0.000148019	0.00019138	5.00418e-05	0.000141338	8	0.000135417	1.38849e-09	0.275168	2.85964e-08	0.0542943	0.135044	0.606194	3355.78	5994.38	0.179335	0.0804125	0.154936	6432.94	8863.18	4927.09	3936.09	8	6573.57	820389	0.137787	1.67099e+07	0.027037
SPAC23C11.14	zhf1	ER zinc importer, CDF family, Zhf1	SPAC23C11.14	Q	0	6	Q	0	11	0.471835	1	-0.000268897	0.000182133	0.518203	0.0192239	-0.568901	0.000147968	0.000755139	1.75282e-05	0.00073761	8	0.000194219	2.03493e-08	0.734483	4.7865e-07	0.154878	0.256267	0.873794	-5642.55	10609.5	0.425372	0.0291129	-0.173384	10055.3	15632.6	6174.03	9458.56	8	9585.49	6.12624e+06	0.258216	1.3777e+08	0.0532396
SPCC830.08c	yop1	ER membrane protein DP1/Yop1	SPCC830.08c	Q	0	4	Q	0	1	0.40892	1	-0.000201273	0.000169306	0.401303	0.0322222	-0.434042	0.000147931	0.000322102	3.06074e-05	0.000291494	8	0.000164381	5.82869e-09	0.464446	1.57873e-07	0.105093	0.233933	0.866817	4392.96	3441.39	0.374632	0.0359865	0.32141	4579.64	9430.99	3255.81	6175.19	8	4902.99	2.57623e+06	0.327364	6.70774e+07	0.0726272
SPAC3H1.07	aru1	arginase Aru1	SPAC3H1.07	R	1	9	Q	0	9	0.0165873	0.0568872	0.00173182	-5.7962e-05	0.00464966	0.310806	2.57442	0.000147524	0.000765641	1.90921e-05	0.000746549	8	0.000268181	5.93904e-08	0.908719	8.62937e-07	0.150603	0.229592	0.866817	15775.8	12184	0.365177	0.0374093	0.325266	13077.4	31620.1	7917.57	23702.5	8	15095.8	4.0374e+07	0.420916	8.3093e+08	0.0830231
SPAC1F7.08	fio1	plasma membrane iron transport multicopper oxidase Fio1	SPAC1F7.08	R	0	8	Q	0	9	0.0678844	0.273385	0.00126764	4.6135e-05	0.032845	0.190762	1.60949	0.00014748	0.000756992	1.9939e-05	0.000737053	8	0.000234982	4.51782e-08	0.904543	8.84494e-07	0.174014	0.196786	0.66539	9010.58	3331.18	0.296339	0.0494427	0.57726	3841.68	12266.8	1408.93	10857.9	8	4475.39	9.7146e+06	0.696437	2.02535e+08	0.138258
SPAC15E1.04	hal3	thymidylate synthase / phosphopantothenoylcysteine decarboxylase / protein phosphatase inhibitor moonlighting protein Hal3	SPAC15E1.04	P	0	6	Q	0	4	0.0610802	0.235805	-0.000361332	0.000209179	0.0285257	0.199816	-0.699449	0.000147293	0.000243885	1.58918e-05	0.000227993	8	0.000144345	3.27547e-09	0.396493	6.78408e-08	0.0784542	0.131195	0.558536	-3167.1	5304	0.172721	0.082805	-0.196758	5067.7	5993.46	3160.51	2832.96	8	4758.82	613276	0.164562	1.44161e+07	0.0346894
SPCC126.06	twf1	twinfilin (predicted)	SPCC126.06	P	1	2	Q	0	2	0.00345569	0.012354	-0.000366833	0.000193724	0.000542971	0.426287	-0.793442	0.0001471	0.000228152	7.48451e-05	0.000153307	8	0.000147307	1.71289e-09	0.280957	2.3499e-08	0.0452451	0.130587	0.558536	2812.36	1676.22	0.171676	0.083192	0.402135	2033.89	3780.03	1406.92	2373.11	8	2288.74	525212	0.316644	1.13098e+07	0.0638858
SPCC31H12.03c	mlo1	RNA binding protein (predicted)	SPCC31H12.03c	P	0	2	R	1	2	0.0693567	0.273385	-0.000787369	0.000290488	0.0337995	0.188917	-1.37027	0.000146822	0.000463311	3.04031e-05	0.000432908	8	0.000201084	1.97233e-08	0.698415	3.45358e-07	0.127066	0.00361483	0.0170642	6454.96	2262.64	0.00187951	0.361709	0.599368	3287.03	4962.71	2442.47	2520.24	8	3377.33	618026	0.232772	9.54038e+06	0.0397633
SPBC8E4.03	NA	agmatinase 2 (predicted)	SPBC8E4.03	Q	0	6	Q	0	11	0.564392	1	0.000205375	0.000185563	0.751562	0.00464939	0.284757	0.00014637	0.000654514	7.79388e-06	0.00064672	8	0.000239721	4.89673e-08	0.923096	1.17164e-06	0.196319	0.219297	0.822139	-26391.9	23794.5	0.343212	0.0409108	-0.399158	13881.4	34274.2	5409.44	28864.7	8	16230.8	8.27929e+07	0.560606	2.11876e+09	0.123303
SPBP8B7.11	nxt3	ubiquitin protease cofactor Nxt3 (predicted)	SPBP8B7.11	R	1	9	R	1	9	0.000282285	0.000970007	0.000818058	3.85899e-05	1.65733e-05	0.577266	1.52151	0.000146191	0.000335631	4.75698e-05	0.000288061	8	0.000156868	5.00444e-09	0.450964	6.35884e-08	0.0698917	2.59079e-05	7.46532e-05	12723.8	2322.34	1.99191e-06	0.649679	0.902203	3715.53	6862.63	2593.89	4268.74	8	4067.8	1.3547e+06	0.28613	1.13271e+07	0.0359727
SPCC1450.12	NA	mitochondrial DUF3818 and PXA domain conserved fungal protein	SPCC1450.12	P	1	2	P	1	3	0.0206535	0.0639524	-0.00068073	0.000218989	0.0063594	0.292473	-1.74726	0.000145984	0.000392623	5.57377e-05	0.000336885	8	0.000162516	9.10594e-09	0.587174	1.45454e-07	0.102033	0.000181446	0.000732035	-5663.98	4006.46	3.4513e-05	0.549011	-0.538253	3186.49	4324.85	2157.65	2167.2	8	3198.23	343903	0.183362	3.41938e+06	0.0251383
SPAC222.14c	sey1	ER fusion GTPase, atlastin Sey1	SPAC222.14c	R	0	10	Q	0	1	0.0488327	0.173502	0.000181284	0.000126121	0.0210735	0.219085	0.354732	0.000145645	0.000190899	9.56224e-05	9.52764e-05	8	0.000144213	6.1106e-10	0.171411	1.51995e-08	0.0371693	0.167306	0.66539	2461.4	2800.44	0.237033	0.0629369	0.232966	3132.8	5301.67	2629.03	2672.64	8	3343.11	545177	0.22086	1.17043e+07	0.0444932
SPBC3D6.13c	pdi3	ER associated protein disulfide isomerase Pdi3	SPBC3D6.13c	Q	0	7	Q	0	5	0.107809	0.356987	0.000195849	0.000114152	0.0614377	0.150077	0.409358	0.000145261	0.000212427	6.76543e-05	0.000144773	8	0.000144012	1.53857e-09	0.272371	2.81856e-08	0.050686	0.117355	0.558536	-10612.1	10213.3	0.149652	0.0919941	-0.369265	9162.86	15717.2	4858.99	10858.2	8	9562.77	6.53381e+06	0.2673	1.44228e+08	0.0546025
SPCC126.08c	NA	lectin family glycoprotein receptor (predicted)	SPCC126.08c	P	1	1	R	1	12	0.0244794	0.0682547	-0.000335408	0.00019041	0.00822393	0.277146	-0.718223	0.000145073	0.000270068	8.12107e-05	0.000188858	8	0.000149592	2.287e-09	0.319686	3.80722e-08	0.056711	7.23643e-05	0.000178052	7140.18	3432.05	9.41643e-06	0.597883	0.475686	4328.77	5978.54	3564.98	2413.55	8	4518.16	557203	0.165213	4.4491e+06	0.0202977
SPAC9.03c	brr2	U5 snRNP complex subunit Brr2	SPAC9.03c	P	1	6	P	0	6	0.0222033	0.0639524	-0.000404827	0.000182707	0.00709039	0.286017	-0.995615	0.000145068	0.000266867	7.30655e-05	0.000193801	8	0.000144515	2.82302e-09	0.367658	5.3083e-08	0.0693165	0.0512	0.246859	-10254.3	6606.48	0.0532412	0.159432	-0.606962	6079.72	9136.04	3764.75	5371.29	8	6125.89	2.3291e+06	0.24913	7.19328e+07	0.0601959
SPBC21C3.15c	NA	aldehyde dehydrogenase, implicated in cellular detoxification (predicted)	SPBC21C3.15c	R	1	9	R	1	12	0.000781618	0.00265469	0.000899926	4.30214e-06	7.17879e-05	0.519025	1.93823	0.000144956	0.000256703	1.23654e-05	0.000244338	8	0.000139084	5.89638e-09	0.552098	9.73791e-08	0.0975503	0.00505645	0.0263362	11033	4312.43	0.00290296	0.337677	0.554664	6034.01	9985.24	4857.22	5128.02	8	6445.03	2.16335e+06	0.228212	3.09793e+07	0.0375477
SPAC6F6.10c	arc2	ARP2/3 actin-organizing complex subunit Arc34	SPAC6F6.10c	Q	0	5	R	1	2	0.151462	0.610403	0.000189803	0.000124096	0.0960951	0.120791	0.373221	0.000144589	0.000219417	8.2043e-05	0.000137374	8	0.000144201	1.55366e-09	0.273344	3.40238e-08	0.0556154	0.000507575	0.00189127	6666.25	5047.02	0.00014561	0.488307	0.330725	5641.59	7376.95	5021.98	2354.97	8	5963.33	435499	0.110664	6.04225e+06	0.0179218
SPAC1142.07c	vps32	ESCRT III complex subunit Vps32	SPAC1142.07c	P	1	4	P	1	7	0.00449801	0.0149358	-0.0005461	0.00019764	0.000784179	0.407795	-1.41568	0.000144496	0.000238625	2.69939e-05	0.000211631	8	0.000132215	4.12256e-09	0.485627	5.61945e-08	0.077954	0.000326337	0.00115665	-6061.87	3603.23	7.77805e-05	0.515631	-0.675054	2770.92	3678.26	1594.83	2083.43	8	2692.14	369355	0.225748	4.47887e+06	0.034179
SPBC27.01c	pga2	protein trafficking protein Pga2 (predicted)	SPBC27.01c	P	0	2	Q	0	8	0.0342253	0.138128	-0.000540351	0.000206064	0.0130603	0.248977	-1.29672	0.000144021	0.000301134	2.37014e-05	0.000277433	8	0.000142553	6.80806e-09	0.57881	1.14278e-07	0.103105	0.163174	0.66539	2100.94	2732	0.229278	0.0649899	0.206844	2890.29	4252.16	1761.5	2490.66	8	2812.55	363762	0.214442	8.2398e+06	0.0443742
SPBC1271.12	osh41	sterol transfer protein Osh41	SPBC1271.12	P	1	4	P	0	4	0.0275759	0.0993542	-0.000457383	0.000207727	0.00975322	0.266847	-0.986309	0.000143661	0.000263467	7.84367e-05	0.00018503	8	0.000153956	4.25787e-09	0.423838	7.45781e-08	0.0771225	0.0274415	0.120056	-11792.1	7276.33	0.0242159	0.210271	-0.642328	6552.14	8556.23	3963.21	4593.01	8	6544.19	1.19917e+06	0.167334	6.7764e+07	0.054691
SPAC2F7.05c	tif5	translation initiation factor eIF5, Tif5(predicted)	SPAC2F7.05c	R	1	8	R	1	9	0.0037702	0.012354	0.00060117	4.44619e-05	0.000614094	0.420152	1.33953	0.00014323	0.000216725	2.90762e-05	0.000187649	8	0.000139011	3.15889e-09	0.404313	6.47174e-08	0.0795671	0.0031801	0.0143798	29857	10785.4	0.00159899	0.370456	0.586814	14007	23442.3	9067.03	14375.2	8	14280.6	1.41151e+07	0.263084	1.96562e+08	0.042685
SPAC1786.01c	ptl2	triacylglycerol lipase ptl2	SPAC1786.01c	P	1	2	P	1	4	0.000140916	0.000541513	-0.000851632	0.000258022	6.37125e-06	0.611564	-1.96113	0.000142715	0.000289045	4.33474e-05	0.000245698	8	0.00014261	6.12912e-09	0.548972	5.97725e-08	0.0745373	0.0079722	0.0393727	-15131.7	10232.1	0.00513307	0.305055	-0.570122	7848.02	13002.6	6561.16	6441.44	8	8688.93	4.13801e+06	0.234115	6.76805e+07	0.0411659
SPCC1223.06	tea1	cell end marker Tea1	SPCC1223.06	P	1	2	P	0	8	0.0094189	0.0409127	-0.000740941	0.000188402	0.00208453	0.356053	-2.87705	0.000142221	0.000259815	2.41281e-06	0.000257402	8	0.000112993	7.44609e-09	0.76368	1.28831e-07	0.138112	0.0383083	0.171293	-2705.81	2299.55	0.0371069	0.182891	-0.428659	2162.23	2829.61	1367.99	1461.62	8	2031.96	143576	0.186477	4.24425e+06	0.0440815
SPBC582.08	NA	alanine aminotransferase (predicted)	SPBC582.08	R	1	9	R	1	12	0.00513606	0.0149358	0.00113812	-1.24991e-05	0.000953716	0.397734	2.158	0.000142148	0.00038005	2.0706e-05	0.000359344	8	0.000167507	1.27341e-08	0.673674	2.54502e-07	0.130943	0.00565204	0.0263362	14963.3	6224.67	0.00333832	0.329795	0.530038	7970.45	10799.7	4295.32	6504.38	8	7852.28	3.01417e+06	0.2211	5.90383e+07	0.0425445
SPAC4H3.09	NA	mitochondrial [2Fe-2S] cluster assembly and type II fatty acid synthase component (predicted)	SPAC4H3.09	Q	0	NA	Q	0	1	0.153872	0.610403	-0.000549046	0.000215956	0.0981395	0.119414	-1.23289	0.00014194	0.000404591	2.65556e-05	0.000378036	6	0.000165231	1.07034e-08	0.626137	1.66485e-07	0.14526	0.170959	0.66539	2230.85	2840.34	0.243999	0.0611573	0.210792	3168.74	4975.03	1787.15	3187.88	8	3126.22	491318	0.224213	9.913e+06	0.0437879
SPAC3F10.13	ucp6	UBA domain protein Ucp6	SPAC3F10.13	Q	0	4	Q	0	1	0.208937	0.693905	-0.000561136	0.000212244	0.14971	0.0919692	-1.31441	0.00014175	0.000456357	3.63184e-05	0.000420038	8	0.000168413	1.77816e-08	0.791791	4.03379e-07	0.163966	0.189653	0.66539	2697.22	1797.26	0.281315	0.0525366	0.367495	2165.64	4532.63	1479.04	3053.59	8	2480.14	728164	0.344064	1.70236e+07	0.0723307
SPCC63.14	eis1	eisosome assembly protein eis1	SPCC63.14	P	0	1	P	0	3	0.0875699	0.356987	-0.000333885	0.000190002	0.046155	0.168739	-0.71588	0.00014046	0.000290264	7.21714e-05	0.000218092	8	0.000165927	3.43646e-09	0.353295	7.12583e-08	0.0699475	0.0884127	0.463159	-43952.5	16924.4	0.105053	0.114966	-1.27627	14483.3	31391.7	3438.42	27953.3	8	14790.8	6.68769e+07	0.5529	1.92964e+09	0.129127
SPAC694.04c	NA	nuclear/mitochondrial metal-dependent protein hydrolase, human MYG1 ortholog	SPAC694.04c	R	1	7	R	1	10	0.00300605	0.0101119	0.000603007	6.5656e-05	0.000446183	0.435951	1.15883	0.000140158	0.000256629	6.12143e-05	0.000195415	8	0.00014937	3.37671e-09	0.38903	6.10439e-08	0.0719167	1.7425e-05	4.71068e-05	12976.8	1737.83	1.10844e-06	0.667496	1.05664	3674.82	5533.14	1934.67	3598.47	8	3571.47	1.4142e+06	0.332972	1.08843e+07	0.0401628
SPCC417.16	NA	mitochondrial protein (predicted)	SPCC417.16	Q	0	4	Q	0	2	0.464537	1	-0.000350074	0.000175602	0.503234	0.0206203	-0.853211	0.000139639	0.000529032	1.40109e-05	0.000515021	8	0.00019816	2.88528e-08	0.857193	7.55257e-07	0.19068	0.44024	1	-1119.37	1756.75	0.973362	5.18461e-05	-0.211356	1869.36	33288.9	623.872	32665	8	6978.48	1.0557e+08	1.47234	3.13566e+09	0.34888
SPAC57A10.09c	nhp6	High-mobility group non-histone chromatin protein (predicted)	SPAC57A10.09c	Q	0	6	Q	0	2	0.142554	0.559067	-0.000300599	0.000207299	0.0885817	0.126118	-0.555948	0.000139463	0.000269854	2.55932e-05	0.000244261	8	0.000153038	3.42853e-09	0.382608	8.12398e-08	0.0809761	0.206763	0.799995	4516.53	1850.3	0.316821	0.0455204	0.536028	2737.08	7218.29	1773.75	5444.54	8	3192.05	2.1323e+06	0.457462	5.54995e+07	0.101472
SPAC22H10.12c	gdi1	GDP dissociation inhibitor Gdi1 (predicted)	SPAC22H10.12c	P	1	10	Q	0	3	0.0126436	0.0409127	-0.000270489	0.000179024	0.0031174	0.333667	-0.586106	0.000139431	0.000209404	9.29611e-05	0.000116443	8	0.000145014	1.06833e-09	0.225395	1.89581e-08	0.041282	0.398753	1	944.357	5992.05	0.820802	0.00238293	0.0461886	5719.25	9323.56	3563.93	5759.64	8	5955.82	2.09785e+06	0.24319	4.84444e+07	0.0508104
SPBC1271.02	stt3	oligosaccharyltransferase subunit Stt3	SPBC1271.02	Q	0	4	R	1	12	0.590586	1	-3.01404e-05	0.000138756	0.836759	0.00197207	-0.0673602	0.000139429	0.00027501	9.81711e-05	0.000176839	8	0.000149081	2.32179e-09	0.323214	5.96536e-08	0.071231	2.33216e-06	4.24685e-06	25041.4	7188.25	2.70734e-08	0.761465	0.686413	10599	14285.2	7204.36	7080.88	8	10831.4	4.50936e+06	0.196052	2.54882e+07	0.0202654
SPBPJ4664.06	gpt1	UDP-glucose-glycoprotein glucosyltransferase Gpt1	SPBPJ4664.06	Q	0	9	R	0	2	0.113503	0.504578	0.000257685	0.000127073	0.0657002	0.145688	0.466467	0.000139209	0.000210272	4.90126e-05	0.000161259	8	0.000142472	1.9155e-09	0.307194	5.05232e-08	0.0685945	0.0334532	0.164438	4713.06	4121.66	0.0312523	0.19396	0.292821	4331.25	5862.64	3562.33	2300.32	8	4491.8	392798	0.139529	1.19776e+07	0.0334994
SPAC20G8.07c	erg2	C-8 sterol isomerase Erg2	SPAC20G8.07c	Q	0	5	Q	0	9	0.62032	1	-1.92779e-05	0.000130572	0.947714	0.000199948	-0.0452956	0.000138681	0.000402396	1.71351e-05	0.000385261	8	0.000160369	9.40207e-09	0.604631	2.41121e-07	0.133128	0.324858	1	988.552	3964.42	0.595505	0.013019	0.0721096	4029.82	5420.72	3326.96	2093.76	8	4123.23	423749	0.157876	9.61279e+06	0.0326933
SPBC106.15	idi1	isopentenyl-diphosphate delta-isomerase Idi1	SPBC106.15	Q	0	10	R	1	12	0.480023	1	7.8881e-05	0.000136995	0.535497	0.0176942	0.159005	0.000138158	0.000178327	2.4937e-05	0.00015339	8	0.00012838	1.58736e-09	0.31034	4.48207e-08	0.0716989	0.000202031	0.000775335	13825.6	2776.5	3.98755e-05	0.543241	0.855131	4332.38	7177.08	2642.62	4534.46	8	4594.65	1.85953e+06	0.29679	2.08536e+07	0.0432126
SPBC3B9.01	fes1	Hsp70 nucleotide exchange factor Fes1 (predicted)	SPBC3B9.01	R	1	9	R	1	1	0.00815195	0.0409127	0.00075137	-1.47106e-05	0.00173437	0.366071	2.30023	0.000137333	0.00028748	8.71474e-06	0.000278766	8	0.000132259	6.48536e-09	0.608895	1.26853e-07	0.117084	0.0104445	0.0612524	14385.7	1299.39	0.00719143	0.285174	1.24831	3078.45	8631.14	1416.08	7215.05	8	3901.83	4.15301e+06	0.522291	6.73086e+07	0.0914195
SPBC887.04c	lub1	WD repeat protein Lub1	SPBC887.04c	Q	0	3	Q	0	5	0.287028	1	-0.000173141	0.000168	0.233524	0.0638562	-0.365716	0.000137225	0.000294976	6.05827e-05	0.000234393	8	0.000140841	2.61756e-09	0.363261	5.70241e-08	0.0737177	0.26873	1	-1204.23	3771.85	0.454805	0.0256409	-0.100598	3648.36	5204.03	2680.91	2523.12	8	3619.88	329429	0.158558	7.15032e+06	0.0321175
SPAC17A2.01	bsu1	plasma membrane high-affinity import carrier for pyridoxine, pyridoxal, and pyridoxamine Bsu1	SPAC17A2.01	R	1	9	Q	0	11	0.000313852	0.000970007	0.00102677	1.9841e-06	1.93132e-05	0.571516	1.97456	0.00013715	0.000300515	4.35901e-06	0.000296156	8	0.00012923	8.34606e-09	0.706929	1.02558e-07	0.107744	0.159249	0.66539	31693.8	16034.2	0.222028	0.0669821	0.457381	16335.8	29620	3525.6	26094.4	8	19040.8	7.29404e+07	0.448537	1.81551e+09	0.0972938
SPAPB2B4.05	vma5	V-type ATPase V1 subunit C (predicted)	SPAPB2B4.05	Q	0	2	Q	0	11	0.113703	0.504578	-0.000415204	0.00022771	0.0658496	0.145539	-0.752958	0.000137122	0.000327602	6.31996e-05	0.000264403	8	0.000150542	6.05326e-09	0.516818	1.31327e-07	0.104663	0.202266	0.792665	-1880.59	4095.73	0.307588	0.0472485	-0.147937	3818.58	4917.18	2318.86	2598.33	8	3704.38	422968	0.175565	9.25337e+06	0.0357031
SPCC757.12	aah1	alpha-amylase homolog Aah1 (predicted)	SPCC757.12	P	1	2	R	0	1	1.45566e-06	1.30177e-05	-0.00101931	0.000276929	9.20809e-09	0.78349	-2.46544	0.000136769	0.000313822	4.30864e-05	0.000270736	8	0.000146781	6.0298e-09	0.529032	3.72546e-08	0.0571731	0.0469515	0.240789	18603.5	1437.99	0.0477855	0.166479	1.31986	3674.22	13830.2	1788.66	12041.5	8	4879.02	1.15347e+07	0.696099	2.24834e+08	0.13362
SPCC338.12	pbi2	vaculoar proteinase B inhibitor Pbi2	SPCC338.12	Q	0	1	Q	0	3	0.323259	1	-0.000819097	0.000245618	0.277081	0.0534447	-2.00181	0.000136759	0.000912342	4.0561e-06	0.000908286	8	0.000223024	7.50967e-08	1.22874	1.54181e-06	0.242067	0.13808	0.606194	-9072.61	4489.07	0.184556	0.0785906	-0.870086	4104.16	8265.43	982.826	7282.6	8	4131.99	4.3116e+06	0.502527	1.25218e+08	0.117746
SPAC1039.10	mmf2	mitochondrial matrix protein, YjgF family protein Mmf2, reactive intermediate imine deaminase A homolog (predicted)	SPAC1039.10	Q	0	6	Q	0	7	0.157964	0.621072	-0.00089	0.000243822	0.101641	0.117123	-2.42019	0.000136662	0.000632728	7.10233e-07	0.000632018	8	0.000184581	3.9413e-08	1.07555	7.74741e-07	0.20733	0.130595	0.558536	-9426.54	4055.14	0.171689	0.0831869	-1.07073	2848.63	7380.07	431.483	6948.59	8	3409.6	6.08383e+06	0.723412	1.27072e+08	0.143745
SPBC947.02	apl2	AP-1 adaptor complex beta subunit Apl2	SPBC947.02	Q	0	2	Q	0	8	0.281415	0.900066	-0.000110133	0.000146978	0.227	0.065608	-0.253261	0.00013625	0.000192822	9.10887e-05	0.000101733	8	0.000138123	9.54555e-10	0.223684	2.24143e-08	0.0471269	0.251749	0.873794	-1594.3	4282.36	0.414838	0.0304421	-0.118295	4154.75	5264.62	2379.13	2885.48	8	4068.67	430864	0.161331	1.05041e+07	0.0346337
SPBC29A3.12	rps902	40S ribosomal protein S9 (predicted)	SPBC29A3.12	Q	0	NA	R	1	10	0.473939	1	0.000187005	8.81085e-05	0.522595	0.0188272	0.48297	0.000135921	0.000294651	6.26095e-05	0.000232041	7	0.000165916	7.79017e-09	0.531968	2.00891e-07	0.135071	3.3523e-05	9.7674e-05	220940	12504.9	2.94302e-06	0.637305	1.45209	39320.9	94102.6	20832.7	73269.9	8	43488.6	4.18817e+08	0.470583	3.60463e+09	0.0600243
SPAC1B3.01c	NA	uracil phosphoribosyltransferase (predicted)	SPAC1B3.01c	Q	0	5	Q	0	9	0.604031	1	-2.25443e-05	0.000141911	0.884864	0.000974547	-0.0488221	0.00013536	0.000229978	1.99827e-05	0.000209995	8	0.000125104	2.75835e-09	0.419811	6.76028e-08	0.0903615	0.403993	1	739.321	4092.17	0.8389	0.00192001	0.0527701	4224.76	6656.63	2727.53	3929.1	8	4557.34	1.4862e+06	0.267502	3.68677e+07	0.0579273
SPBC32F12.12c	NA	Golgi membrane protein involved in vesicle-mediated transport (predicted)	SPBC32F12.12c	P	0	2	R	0	9	0.0701351	0.281952	-0.000382153	0.00018225	0.0343063	0.187958	-0.917705	0.00013513	0.000249645	2.87982e-05	0.000220846	8	0.000134497	4.47405e-09	0.497323	8.18674e-08	0.0924945	0.0307407	0.124338	2013.4	1835.4	0.0281069	0.200763	0.282595	2024.26	2574	1531.66	1042.34	8	2063.26	99561.7	0.15293	2.09398e+06	0.0304933
SPBC1347.02	ani1	CENP-A amino terminus domain (NTD) isomerase Ani1	SPBC1347.02	R	1	8	R	1	10	0.000702187	0.00265469	0.000880511	9.13868e-06	6.18689e-05	0.525261	1.87057	0.00013507	0.000398348	3.60941e-06	0.000394738	8	0.00013471	7.96726e-09	0.662606	9.09218e-08	0.097321	3.53237e-06	5.42379e-06	47485.4	4253.56	6.86094e-08	0.740715	1.25221	9779.52	20163.9	4044.03	16119.8	8	11049.8	1.98809e+07	0.40352	1.02415e+08	0.0398201
SPCC338.05c	mms2	ubiquitin conjugating enzyme E2 Mms2	SPCC338.05c	P	1	2	Q	0	9	0.00340224	0.012354	-0.000609202	0.000199208	0.000531381	0.427356	-1.69493	0.000134612	0.000247247	3.70327e-05	0.000210214	8	0.000135911	4.24721e-09	0.479511	6.4526e-08	0.0812618	0.164937	0.66539	1457.47	2252.86	0.232572	0.0641084	0.176915	2355.66	3494.42	1787.45	1706.96	8	2423.25	187532	0.178706	4.02375e+06	0.0359906
SPBC4B4.04	eif21	translation initiation factor eIF2A (predicted)	SPBC4B4.04	R	1	7	R	1	9	3.52873e-05	6.96213e-05	0.000607262	4.67492e-05	8.25541e-07	0.676118	1.32168	0.000134059	0.000186617	4.1839e-05	0.000144778	8	0.00012154	2.14921e-09	0.381434	2.29211e-08	0.0541589	0.000153197	0.000548947	10302.5	3145.97	2.72401e-05	0.558317	0.65882	4075.48	7610.16	3467.22	4142.94	8	4783.18	1.22299e+06	0.231204	1.08952e+07	0.0300036
SPBC1289.06c	ppr8	mitochondrial PPR repeat protein Ppr8	SPBC1289.06c	P	1	2	Q	0	3	0.00369798	0.012354	-0.000381603	0.000182663	0.000597305	0.421539	-0.91276	0.000134038	0.00022328	2.63947e-05	0.000196886	8	0.000126145	2.31827e-09	0.381691	2.59286e-08	0.0554998	0.288855	1	4299.67	5624.72	0.502701	0.0206713	0.205737	5311.89	11078.2	3086.95	7991.23	8	5963.29	4.54033e+06	0.35732	1.13645e+08	0.077725
SPCP31B10.08c	rpl35a	60S ribosomal protein L35a	SPCP31B10.08c	R	1	7	R	1	10	7.65596e-05	0.000206402	0.000692352	3.18903e-05	2.57021e-06	0.641646	1.53014	0.000133325	0.000232105	2.77069e-05	0.000204399	8	0.000136531	4.84742e-09	0.509945	3.47368e-08	0.059352	0.00259034	0.012462	137107	5074.78	0.00123571	0.384191	1.60417	23101.7	84422.2	10893.7	73528.5	8	27135.2	3.07127e+08	0.645841	3.90966e+09	0.100186
SPBC4F6.17c	hsp78	mitochondrial heatshock protein Hsp78 (predicted)	SPBC4F6.17c	Q	0	6	Q	0	3	0.311301	1	-0.000570834	0.000181635	0.262199	0.0567726	-1.78368	0.000133257	0.000611877	7.89076e-05	0.000532969	8	0.000196442	2.57516e-08	0.816898	7.02452e-07	0.185501	0.189213	0.66539	18997.3	4946.06	0.280404	0.0527306	0.731074	7079.42	25024.4	2721.58	22302.8	8	8956.39	3.55047e+07	0.665288	8.41229e+08	0.140798
SPAC222.08c	sno1	glutamine aminotransferase subunit Sno1 (predicted)	SPAC222.08c	P	1	6	P	1	7	0.00236229	0.00912338	-0.000950177	0.000300381	0.000318884	0.452147	-1.8058	0.000132606	0.000401001	2.85816e-05	0.000372419	8	0.000152227	8.43924e-09	0.603474	1.41942e-07	0.107606	0.00538237	0.0263362	-34032	12895	0.00313813	0.333293	-1.31058	5272.15	12573.1	1595.02	10978.1	8	6339.99	1.32777e+07	0.574741	3.0061e+08	0.118901
SPBC336.04	cdc6	DNA polymerase delta catalytic subunit Cdc6	SPBC336.04	Q	0	1	P	0	6	0.239722	0.859578	-0.000809038	0.000221857	0.180478	0.0800088	-2.41499	0.000132325	0.000803545	8.97133e-06	0.000794573	8	0.000176175	4.9641e-08	1.26467	9.76567e-07	0.243881	0.0281097	0.120056	-3564.58	3350.27	0.0249858	0.208279	-0.379805	2912.47	3847.97	1874.4	1973.57	8	2891.17	316099	0.194463	6.26702e+06	0.0376468
SPBC215.15	sec13	SEA complex WD repeat subunit/COPII-coated vesicle component/nuclear pore outer ring subunit Sec13	SPBC215.15	R	1	9	R	1	12	0.00317736	0.0101119	0.000442886	7.07449e-05	0.000483261	0.432039	0.968566	0.000132129	0.000221688	4.16184e-05	0.000180069	8	0.000140625	2.60105e-09	0.36267	3.34578e-08	0.0565534	6.27194e-05	0.000162466	9579.5	4192.49	7.39179e-06	0.606414	0.510506	5297.85	7287.59	4461.12	2826.47	8	5525.46	722548	0.153838	7.72813e+06	0.0218746
SPBC4C3.07	tif306	translation initiation factor eIF3f	SPBC4C3.07	R	1	9	R	1	9	0.0153804	0.0420083	0.000947329	-2.95466e-05	0.00418347	0.316907	2.52503	0.00013193	0.000368907	5.98278e-06	0.000362925	8	0.000146236	1.17488e-08	0.741214	2.50997e-07	0.148954	1.72778e-05	4.71068e-05	31680.7	5880.11	1.09365e-06	0.667894	0.893907	9821.21	16620.2	6075.2	10545	8	10219.2	8.9992e+06	0.293552	6.47555e+07	0.0342369
SPBC776.02c	dis2	serine/threonine protein phosphatase PP1 catalytic subunit Dis2	SPBC776.02c	Q	0	8	R	1	1	0.161236	0.621072	0.000151609	9.90901e-05	0.104484	0.115321	0.373325	0.000131205	0.000180631	3.19062e-05	0.000148725	8	0.000122644	1.06814e-09	0.266481	2.28796e-08	0.0536227	0.000220964	0.000775335	9445.05	3152.37	4.51016e-05	0.538265	0.620144	4213.13	7078.09	3132.51	3945.58	8	4649.7	1.10088e+06	0.225655	9.92941e+06	0.0294652
SPAPB24D3.08c	NA	NADP-dependent oxidoreductase, implicated in cellular detoxification (predicted)	SPAPB24D3.08c	Q	0	3	Q	0	5	0.407813	1	-0.000651992	0.000229777	0.399467	0.0324701	-1.48204	0.000131187	0.00103614	5.52289e-05	0.000980911	8	0.000240375	6.65059e-08	1.07286	1.64355e-06	0.231886	0.22337	0.866817	-19187.5	7235.33	0.351844	0.0395007	-1.32108	4901.61	30835.3	2840.52	27994.8	8	7684.55	4.64582e+07	0.886977	1.16157e+09	0.192831
SPAC19B12.06c	rbd4	rhomboid family protease, unknown biological role, associated with COP1 coated vesicle (predicted)	SPAC19B12.06c	P	1	2	R	1	12	0.0039131	0.0149358	-0.000860441	0.000265574	0.000646005	0.417611	-1.89098	0.000130996	0.000353009	8.02315e-06	0.000344986	8	0.000151745	1.09562e-08	0.689788	1.33968e-07	0.104872	0.00339199	0.0170642	8025.61	3636.49	0.0017349	0.366054	0.497421	4652.47	6782.05	3203.22	3578.82	8	4600.26	897365	0.205922	1.44737e+07	0.0359568
SPAC25B8.10	NA	trans-aconitate 3-methyltransferase (predicted)	SPAC25B8.10	P	0	1	P	1	4	0.0316572	0.138128	-0.00104344	0.000334645	0.0117889	0.255279	-1.75735	0.000130559	0.000746897	5.57588e-05	0.000691139	8	0.000190252	2.74469e-08	0.870797	4.12132e-07	0.14671	0.00653496	0.0302695	-9794.04	5234.83	0.00400366	0.319431	-0.780252	3394.73	7167.34	2100.77	5066.57	8	3969.48	2.11959e+06	0.366768	2.65178e+07	0.0564036
SPBPB2B2.06c	NA	extracellular 5'-nucleotidase, human NT5E family (predicted)	SPBPB2B2.06c	Q	0	10	P	1	7	0.166299	0.621072	-0.000441763	0.000244478	0.108964	0.11258	-0.743652	0.000130351	0.000360685	8.55057e-06	0.000352135	8	0.000133583	7.79829e-09	0.661072	1.99602e-07	0.145413	0.00757655	0.0393727	-41778.6	12082.9	0.00481762	0.308747	-2.15497	7052.05	16260.3	195.488	16064.8	8	6982.78	2.60478e+07	0.730899	5.07062e+08	0.140209
SPBC9B6.10	cdc37	Hsp90 co-chaperone Cdc37	SPBC9B6.10	P	1	2	Q	0	3	0.0246565	0.0682547	-0.000231599	0.000164016	0.00831711	0.276469	-0.537453	0.000130224	0.000210671	8.28029e-05	0.000127868	8	0.000130907	9.63841e-10	0.237159	1.82139e-08	0.044824	0.125421	0.558536	3388.51	3649.18	0.162918	0.086539	0.244513	3709.67	5531.79	2645.35	2886.44	8	3905.89	652067	0.206741	1.57259e+07	0.0441427
SPAC16E8.07c	vph1	V-type ATPase V0 subunit a (predicted)	SPAC16E8.07c	Q	0	5	Q	0	12	0.395524	1	-0.000126431	0.000140126	0.379553	0.0352649	-0.313048	0.000130219	0.000253737	8.08068e-05	0.00017293	8	0.00013876	2.3074e-09	0.346176	5.67398e-08	0.0746367	0.370545	1	1042.82	9626.47	0.728558	0.00558464	0.0319789	9875.16	12405.1	7608.75	4796.37	8	9836.94	1.08833e+06	0.106052	2.51253e+07	0.0221548
SPAC22E12.07	rna1	RanGAP GTPase activating protein Rna1	SPAC22E12.07	Q	0	9	R	1	9	0.10788	0.356987	0.00041892	8.41769e-05	0.0614955	0.150015	0.854852	0.000130176	0.000290436	5.62678e-05	0.000234168	8	0.000157234	6.0866e-09	0.496182	1.2902e-07	0.0993239	0.0190373	0.0864861	4673.92	3473.98	0.0150491	0.240198	0.335845	4137.28	5710.45	3400.47	2309.98	8	4295.45	485019	0.162133	8.96628e+06	0.0303089
SPBP8B7.16c	dbp2	ATP-dependent RNA helicase Dbp2	SPBP8B7.16c	R	1	7	R	1	12	3.18622e-05	6.96213e-05	0.000599999	5.10031e-05	6.77798e-07	0.681765	1.27657	0.000129666	0.000248367	5.16052e-05	0.000196762	8	0.000145795	3.10046e-09	0.381919	2.18038e-08	0.0440349	0.0173274	0.0864861	23790	9577.3	0.0133587	0.247582	0.542911	13287.6	22212.9	9293.11	12919.7	8	13927.4	1.24589e+07	0.253437	2.23176e+08	0.0466364
SPBC12C2.05c	bzz1	F-BAR domain protein Bzz1	SPBC12C2.05c	Q	0	4	P	1	6	0.39533	1	-0.000196872	0.000144698	0.379246	0.0353095	-0.512835	0.000128719	0.000304325	3.1005e-05	0.00027332	8	0.000127892	6.20447e-09	0.6159	1.37399e-07	0.126015	0.00490096	0.0244193	-1756.81	2247.99	0.00279232	0.339855	-0.265584	2066.26	2434.74	1646.53	788.204	8	2065.68	44546.9	0.102175	777880	0.0185638
SPBC23E6.06c	rib3	3,4-dihydroxy-2-butanone 4-phosphate synthase Rib3 (predicted)	SPBC23E6.06c	P	0	5	P	0	7	0.0725767	0.281952	-0.000401682	0.000196859	0.0359146	0.185001	-0.882132	0.000128455	0.000296557	4.6324e-05	0.000250233	8	0.000146429	4.24317e-09	0.444856	9.22287e-08	0.0901736	0.050615	0.246859	-14366.1	9931.07	0.052476	0.160377	-0.554236	7242.82	13361.2	4115.82	9245.35	8	7497.51	6.34213e+06	0.335893	1.40197e+08	0.0686632
SPCC737.02c	qcr7	ubiquinol-cytochrome-c reductase complex subunit 6 (predicted)	SPCC737.02c	Q	0	6	Q	0	12	0.609504	1	3.52171e-05	9.61978e-05	0.905397	0.000656555	0.10411	0.000128391	0.000411325	1.26891e-05	0.000398636	8	0.00013832	9.17063e-09	0.692333	2.44946e-07	0.155569	0.241352	0.866817	5466.16	5869.34	0.391099	0.0336207	0.245146	6433.65	7872.37	946.795	6925.58	8	5684.68	4.09155e+06	0.355826	1.11436e+08	0.080738
SPAC12B10.02c	NA	ER resident protein required for packaging into COPII vesicles (predicted)	SPAC12B10.02c	P	1	4	R	1	10	0.0286957	0.0993542	-0.000329369	0.000160493	0.0103102	0.263471	-0.889482	0.000128149	0.000201863	4.60427e-05	0.000155821	8	0.000115801	2.4728e-09	0.429419	3.93496e-08	0.0744781	0.0058136	0.0302695	6131.43	2517.62	0.00345667	0.327819	0.535132	3053.66	5150.74	2186.77	2963.97	8	3125.28	395081	0.20112	1.00022e+07	0.0439979
SPBC21B10.10	rps402	40S ribosomal protein S4 (predicted)	SPBC21B10.10	R	0	7	R	1	9	0.0381712	0.146465	0.00041719	6.57823e-05	0.0151226	0.239895	0.975041	0.000127838	0.000271875	4.51098e-06	0.000267364	8	0.000120137	3.61183e-09	0.50025	7.1555e-08	0.0968089	0.000400299	0.00132633	97883	11739.4	0.000103633	0.5033	1.11139	23993.4	56767.3	16265.3	40502	8	26492.2	1.14155e+08	0.403301	1.22688e+09	0.0574851
SPBC2D10.12	rhp23	Rad23 homolog Rhp23	SPBC2D10.12	R	1	9	R	1	10	7.57164e-06	1.84857e-05	0.0018963	-4.19841e-05	8.33272e-08	0.73616	2.34632	0.000127639	0.000468023	1.25888e-05	0.000455434	8	0.000196778	2.0521e-08	0.727986	1.67226e-07	0.0903541	1.07071e-05	2.41257e-05	12202.9	2559.64	5.00716e-07	0.690252	0.833895	3996.73	6810.81	3061.54	3749.27	8	4393.41	1.27008e+06	0.256516	8.67049e+06	0.0291402
SPAC23C11.17	mdm28	mitochondrial inner membrane protein involved in translation Mdm28 (predicted)	SPAC23C11.17	P	0	6	Q	0	3	0.0496968	0.173502	-0.000513361	0.000236765	0.0215961	0.217536	-0.963995	0.000127454	0.000340011	3.71188e-05	0.000302892	8	0.00015544	6.06304e-09	0.500937	1.22998e-07	0.0980978	0.246313	0.866817	2367.95	4772.73	0.402329	0.0320843	0.138533	4810.11	6860.88	3573.89	3286.99	8	5147.47	952043	0.189554	2.19487e+07	0.0395715
SPBC21C3.01c	vps1301	intermembrane lipid transfer protein, chorein family Vps13a (predicted)	SPBC21C3.01c	Q	0	NA	Q	0	2	0.474993	1	-0.000245872	5.29175e-05	0.52481	0.0186293	-4.59955	0.000127448	0.000340767	5.21822e-07	0.000340245	5	0.000150198	1.39046e-08	0.785081	4.10623e-07	0.30474	0.238581	0.866817	-534.124	1612.49	0.384904	0.0344946	-0.104568	1507.67	1800.14	976.959	823.177	8	1483.12	47687.8	0.147241	1.03611e+06	0.0298401
SPAC24H6.13	NA	calcium permeable stress-gated cation channel (predicted)	SPAC24H6.13	R	0	5	Q	0	7	0.0543195	0.193288	0.00042009	7.61799e-05	0.0244014	0.209786	0.905409	0.000127268	0.000240914	2.37918e-05	0.000217122	8	0.000124845	3.58138e-09	0.479352	8.62527e-08	0.102279	0.165469	0.66539	-5875.86	4862.09	0.233569	0.0638443	-0.442824	4322.51	8590.46	2975.44	5615.02	8	4762.13	2.72935e+06	0.34692	6.56882e+07	0.0739971
SPAC630.08c	erg25	C-4 methylsterol oxidase Erg25 (predicted)	SPAC630.08c	Q	0	6	P	0	7	0.52335	1	-0.000137878	0.000139624	0.6369	0.0103072	-0.34776	0.000126755	0.000388084	1.09437e-05	0.000377141	8	0.000154018	9.49722e-09	0.632743	2.36847e-07	0.137384	0.0501432	0.246859	-39959.2	14730.9	0.0518622	0.161144	-1.37207	11551.5	28800.6	5898.11	22902.5	8	12657.8	3.7679e+07	0.484943	1.07851e+09	0.112804
SPBC1289.05c	vma10	V-type ATPase V1 domain subunit G (predicted)	SPBC1289.05c	Q	0	NA	Q	0	11	0.147124	0.559067	0.000357615	6.22059e-05	0.0924357	0.123331	0.926079	0.000125906	0.000198246	1.17775e-07	0.000198128	7	0.000102102	4.02669e-09	0.621498	8.99218e-08	0.146848	0.440726	1	69.889	3141.6	0.975284	4.46328e-05	0.00665168	3688.85	4792.22	2546.45	2245.77	8	3569.06	435953	0.184997	1.41991e+07	0.0459038
SPCC794.03	NA	amino acid transmembrane transporter (predicted)	SPCC794.03	R	1	7	Q	0	8	0.0133739	0.0420083	0.000787667	4.97259e-05	0.0033828	0.329045	1.40759	0.000125519	0.000252434	2.91133e-06	0.000249522	8	0.000120633	4.80137e-09	0.574404	1.6415e-07	0.146025	0.203912	0.792665	-12848.7	10439.3	0.310959	0.0466102	-0.452841	8755.39	17616.9	1744.72	15872.1	8	8573.57	1.91114e+07	0.5099	4.38152e+08	0.106151
SPBC3F6.01c	NA	serine/threonine protein phosphatase with TPR repeat (predicted)	SPBC3F6.01c	P	0	2	P	1	8	0.0887993	0.356987	-0.000405164	0.000227507	0.0470175	0.167534	-0.729006	0.000125457	0.000354177	7.5431e-05	0.000278746	8	0.000153912	4.85153e-09	0.45255	1.05838e-07	0.0919012	0.0134952	0.0722961	-6807.76	2870.3	0.00984429	0.266283	-1.10448	2467.62	3489.9	957.417	2532.48	8	2337.43	562009	0.320725	1.65696e+07	0.0757163
SPBC27B12.13	tom40	mitochondrial TOM complex subunit Tom40 (predicted)	SPBC27B12.13	R	1	9	R	1	9	0.00631337	0.034889	0.00141072	1.01077e-05	0.00127173	0.382673	1.90882	0.00012532	0.000431061	3.326e-05	0.000397801	8	0.000202094	2.03581e-08	0.706017	4.1657e-07	0.138855	2.34894e-05	7.46532e-05	15379.9	3481.52	1.7206e-06	0.654215	0.797093	5242.93	8575.83	3621.3	4954.54	8	5416.49	1.80149e+06	0.247798	1.62224e+07	0.0323305
SPAC343.10	met11	methylenetetrahydrofolate reductase Met11	SPAC343.10	Q	0	6	Q	0	12	0.189036	0.66986	-0.000160083	0.000153352	0.129868	0.10116	-0.37131	0.000125041	0.000208189	4.09623e-05	0.000167226	8	0.00012509	1.33578e-09	0.292176	2.9545e-08	0.0597436	0.230968	0.866817	2252.48	3203.22	0.36816	0.0369551	0.190829	3553.91	4941.19	2029.26	2911.94	8	3631.43	726346	0.23469	1.71559e+07	0.0495908
SPCC576.10c	rpt3	19S proteasome base subcomplex ATPase subunit Rpt3	SPCC576.10c	R	1	9	Q	0	5	0.00129586	0.0047411	0.000640014	2.348e-05	0.000138765	0.490455	1.60697	0.000124721	0.000231429	3.68807e-05	0.000194549	8	0.000121964	3.65378e-09	0.495607	5.5218e-08	0.0837682	0.403531	1	587.942	5209.3	0.83729	0.00195908	0.0332955	5345.29	7562.89	3627.8	3935.1	8	5393.51	983092	0.183834	2.28499e+07	0.0385339
SPACUNK4.15	NA	2',3'-cyclic-nucleotide 3'-phosphodiesterase (predicted)	SPACUNK4.15	P	1	6	Q	0	1	0.000375598	0.00114475	-0.000754868	0.000207479	2.54621e-05	0.560937	-2.4028	0.000124185	0.0002916	2.13658e-05	0.000270234	8	0.000125982	5.53828e-09	0.590715	5.78726e-08	0.0830231	0.209458	0.799995	-3012.85	2141.05	0.322417	0.0445033	-0.535103	2036.77	3929.45	980.375	2949.07	8	2142.04	892462	0.441028	2.52877e+07	0.10207
SPBC29A10.01	ccr1	NADPH-cytochrome p450 reductase	SPBC29A10.01	Q	0	4	R	1	1	0.610287	1	-1.34702e-05	0.00012958	0.908381	0.000615631	-0.03168	0.000123925	0.000220803	4.86831e-05	0.00017212	8	0.000122531	1.62139e-09	0.328623	3.82192e-08	0.0693692	0.000302882	0.000943392	14901.4	4446.02	6.98716e-05	0.520166	0.669102	6119.04	10496.7	4893.61	5603.05	8	6576.16	1.90418e+06	0.209836	2.65781e+07	0.0340849
SPCC1795.05c	ura6	uridylate kinase Ura6	SPCC1795.05c	Q	0	2	R	0	9	0.402746	1	-0.000128115	0.000147399	0.391157	0.0336126	-0.299844	0.000123908	0.000256556	6.5974e-05	0.000190582	8	0.000139348	2.8671e-09	0.384255	6.12307e-08	0.0772067	0.0505277	0.246859	3711.55	2450.24	0.0523623	0.160518	0.370295	2722	5160.01	2042.56	3117.46	8	3054.83	600934	0.253762	9.34793e+06	0.0435154
SPAC1039.09	isp5	amino acid transmembrane transporter Isp5	SPAC1039.09	Q	0	NA	P	1	7	0.49753	1	-0.00032751	0.000103526	0.574365	0.0145599	-1.80612	0.000123756	0.000478143	1.2535e-06	0.000476889	6	0.00020059	3.41295e-08	0.920993	9.25854e-07	0.282172	0.012157	0.0647892	-150268	45191	0.00865092	0.2741	-1.99023	25709.8	63799.8	896.808	62903	8	25294	4.87071e+08	0.872526	7.75921e+09	0.151413
SPAC513.07	NA	flavonol reductase/cinnamoyl-CoA reductase family	SPAC513.07	Q	0	3	Q	0	5	0.587275	1	-6.41592e-05	0.000144896	0.825392	0.00226058	-0.142289	0.000123034	0.000500582	2.97173e-05	0.000470865	8	0.000146573	1.02792e-08	0.691713	2.3574e-07	0.144024	0.386636	1	-2974.7	3438.32	0.780136	0.00361665	-0.298254	2945.4	18470.6	2131.09	16339.5	8	4003.28	1.29081e+07	0.897459	3.16318e+08	0.19316
SPBC31F10.16	bch1	exomer complex ChAPs family (Chs5p-Arf1p-binding) protein Bch1	SPBC31F10.16	P	0	1	Q	0	2	0.0608851	0.235805	-0.000429081	0.000187049	0.0284028	0.200093	-1.04922	0.000122967	0.000364078	7.01829e-05	0.000293895	8	0.000142028	5.46693e-09	0.520591	9.55005e-08	0.094602	0.129838	0.558536	6189.25	4284.72	0.170392	0.0836711	0.356174	5333.85	9895.47	3829.22	6066.26	8	5673.11	2.50635e+06	0.279061	5.44341e+07	0.056544
SPBC1685.14c	vid27	WD repeat protein, Vid27 family, conserved in fungi and plants	SPBC1685.14c	P	1	3	P	1	3	6.24129e-05	0.000206402	-0.000859379	0.000238222	1.88942e-06	0.651322	-2.35844	0.000122827	0.000244767	3.37954e-05	0.000210972	8	0.000133847	5.56086e-09	0.557139	5.12999e-08	0.0735738	0.0157324	0.0864861	-9664.14	3477.02	0.0118556	0.254932	-1.43003	2859.17	4956.15	924.537	4031.61	8	2687.99	1.59726e+06	0.470176	3.54173e+07	0.0962615
SPBC30D10.14	NA	dienelactone hydrolase family (predicted)	SPBC30D10.14	P	0	1	Q	0	3	0.0326045	0.138128	-0.00077177	0.000230474	0.0122506	0.252919	-2.01842	0.000122653	0.000445149	4.5656e-05	0.000399493	8	0.000164421	1.44864e-08	0.73202	2.28287e-07	0.126344	0.282742	1	-1979.89	3532.56	0.487867	0.0221272	-0.183574	3188.79	5250.84	1226.3	4024.54	8	3143.77	969470	0.313197	2.24779e+07	0.0655692
SPCC5E4.05c	mgl1	mitochondrial acylglycerol lipase Mgl1 (predicted)	SPCC5E4.05c	R	0	9	P	1	6	0.0453687	0.173502	0.000464964	6.44737e-05	0.0190493	0.225454	1.03927	0.000122005	0.000268003	5.05013e-06	0.000262953	8	0.000121377	4.94269e-09	0.579221	9.6371e-08	0.111201	5.6067e-05	0.000162466	-18524.2	7963.22	6.19464e-06	0.612531	-1.07188	5569.98	7473.09	2149.31	5323.77	8	5242.76	2.5955e+06	0.307292	2.81648e+07	0.0440115
SPBC800.10c	ede1	EPS15 repeat family actin cortical patch component Ede1	SPBC800.10c	Q	0	10	P	1	7	0.139808	0.559067	0.000253326	9.72405e-05	0.0863065	0.127822	0.561949	0.000121435	0.000208098	2.05811e-05	0.000187516	8	0.000127413	2.7647e-09	0.412678	5.68167e-08	0.0813388	0.00626428	0.0302695	-12058.9	6696.63	0.00379455	0.322504	-0.740139	5225.87	6673.23	1309.77	5363.46	8	4807.96	2.34521e+06	0.318515	3.96372e+07	0.0569328
SPAC29A4.05	cam2	myosin I light chain Cam2	SPAC29A4.05	Q	0	4	P	0	8	0.511883	1	-7.38016e-05	0.000135781	0.608311	0.0121381	-0.177534	0.000120599	0.00029051	6.57271e-05	0.000224783	8	0.000125792	2.57001e-09	0.40301	5.75171e-08	0.0828931	0.0526671	0.276474	-3083.84	2123.68	0.0551268	0.15716	-0.556951	1870.06	2628.26	850.089	1778.17	8	1725.13	245806	0.287392	6.61764e+06	0.0648338
SPBC2G2.16	mpi1	mannose-6-phosphate isomerase Mpi1 (predicted)	SPBC2G2.16	Q	0	5	Q	0	4	0.343059	1	0.000250457	9.02646e-05	0.302915	0.0481477	0.587775	0.000120414	0.000338376	7.26909e-05	0.000265685	8	0.000156945	5.60617e-09	0.477072	1.60909e-07	0.111125	0.115537	0.558536	3084.8	5771.46	0.14673	0.0932647	0.148446	6183.82	7538.07	4380.48	3157.6	8	6130.99	555093	0.121521	1.20043e+07	0.0245702
SPAC5H10.10	NA	NADPH dehydrogenase, (Old yellow enzyme) involved in small alpha,beta-unsaturated carbonyl compounds (predicted)	SPAC5H10.10	Q	0	10	Q	0	5	0.269135	0.859578	0.000335768	0.000103179	0.212715	0.0696514	0.656036	0.000120069	0.000370799	4.96045e-05	0.000321194	8	0.000152186	8.14388e-09	0.592982	1.95395e-07	0.126286	0.330226	1	-1974.36	5673.16	0.610197	0.0120116	-0.110155	5335.41	8243.76	2966.37	5277.39	8	5377.04	1.8541e+06	0.253235	4.16026e+07	0.0521542
SPAPB17E12.05	rpl3703	60S ribosomal protein L37 (predicted)	SPCC1223.05c;SPAPB17E12.05	R	1	9	R	1	10	0.00200439	0.00829657	0.00113376	-2.9455e-07	0.000255628	0.462576	2.00347	0.000119966	0.00038985	2.75686e-05	0.000362282	8	0.000173791	1.3586e-08	0.670686	1.93773e-07	0.110126	0.00715693	0.0393727	83236	14227.5	0.00449153	0.312808	0.934784	25535.6	70464.7	17322	53142.7	8	28860.2	1.34134e+08	0.4013	1.97488e+09	0.0669488
SPCC1223.05c	rpl3702	60S ribosomal protein L37 (predicted)	SPCC1223.05c;SPAPB17E12.05	R	1	9	R	1	10	0.00200439	0.00829657	0.00113376	-2.9455e-07	0.000255628	0.462576	2.00347	0.000119966	0.00038985	2.75686e-05	0.000362282	8	0.000173791	1.3586e-08	0.670686	1.93773e-07	0.110126	9.44136e-05	0.000344679	95097.1	5172.52	1.40379e-05	0.583424	1.46777	17255.8	43042.7	8884.71	34158	8	19149.7	7.79351e+07	0.461005	8.37845e+08	0.0657193
SPAC1071.02	mms19	CIA machinery protein Mms19	SPAC1071.02	Q	0	5	R	1	1	0.367909	1	0.000452927	5.6555e-05	0.337629	0.0418476	1.09144	0.000119411	0.000729209	2.47238e-05	0.000704486	8	0.000161433	2.26154e-08	0.93156	6.09452e-07	0.210257	0.00550449	0.0263362	1615.97	1590.89	0.00322815	0.331695	0.264438	1835.42	2375.95	1587.59	788.352	8	1844.16	45770.7	0.11601	682685	0.0194797
SPAPB17E12.11	ost3	oligosaccharyltransferase gamma subunit Ost3 (predicted)	SPAPB17E12.11	Q	0	7	R	1	12	0.562735	1	3.34676e-05	0.000120595	0.746515	0.00484654	0.0799291	0.000119311	0.000140553	4.17075e-05	9.88456e-05	8	0.000107278	1.03671e-09	0.300137	2.98418e-08	0.0700123	6.67987e-06	1.53238e-05	11012	3128.35	2.27374e-07	0.711351	0.691108	4798.26	6129.89	3345.91	2783.97	8	4649.52	862898	0.199789	6.38464e+06	0.0236283
SPBC29A3.09c	gcn20	AAA family ATPase Gcn20 (predicted)	SPBC29A3.09c	Q	0	2	Q	0	8	0.334668	1	-0.000315067	0.000178366	0.29178	0.050361	-0.720944	0.000118644	0.000404289	5.76312e-05	0.000346658	8	0.000169005	1.09167e-08	0.618227	2.42879e-07	0.126785	0.319516	1	2255.3	4617.12	0.581115	0.0140559	0.136536	4811.94	6051.61	1829.25	4222.36	8	4490.42	1.71887e+06	0.291967	4.62937e+07	0.0658789
SPAC13G6.04	tim8	Tim8-Tim13 mitochondrial intermembrane space protein transporter complex subunit Tim8 (predicted)	SPAC13G6.04	R	1	9	R	1	10	0.0274409	0.0993542	0.000336643	8.19942e-05	0.00968728	0.267259	0.762265	0.000118513	0.000192215	2.71749e-05	0.00016504	8	0.000117924	1.85615e-09	0.365347	4.0316e-08	0.0740304	0.0134186	0.0722961	5545.12	1006.2	0.00977574	0.266707	0.905096	1711.62	4980.21	1271.46	3708.76	8	2033.94	736857	0.42204	1.09694e+07	0.0707989
SPAC23D3.12	NA	plasma membrane inorganic phosphate transmembrane transporter (predicted)	SPAC23D3.12	Q	0	2	Q	0	7	0.377778	1	-0.00019998	0.000145147	0.352185	0.039446	-0.521007	0.000118501	0.000390701	2.74437e-05	0.000363257	8	0.000123449	5.48654e-09	0.600015	1.26361e-07	0.125196	0.107249	0.558536	-28824.7	18430.9	0.133703	0.0992741	-0.612976	11005.9	26972.8	4776.84	22196	8	12109.2	4.08451e+07	0.52778	9.78146e+08	0.112294
SPBC23E6.04c	utp10	U3 snoRNP-associated protein Utp10 (predicted)	SPBC23E6.04c	Q	0	7	R	1	10	0.403178	1	0.000136984	7.89433e-05	0.391861	0.0335145	0.413055	0.000118312	0.000230158	5.82068e-05	0.000171951	8	0.000129976	2.234e-09	0.363644	7.02134e-08	0.0886375	1.85481e-06	3.99126e-06	16748.9	3233.66	1.69522e-08	0.771284	0.874464	5203.48	8780.49	3382.5	5397.98	8	5631.33	1.99265e+06	0.250671	1.07937e+07	0.0253657
SPAC890.06	nup155	nucleoporin, WD repeat Nup155	SPAC890.06	R	1	9	Q	0	1	0.00555484	0.0171588	0.000411808	5.02212e-05	0.00107164	0.391672	1.10313	0.000118265	0.000208327	2.62602e-05	0.000182067	8	0.000114872	1.97607e-09	0.386977	3.41762e-08	0.0699711	0.232176	0.866817	1821.34	4280.93	0.370791	0.0365587	0.119979	4579.1	5810.23	3227.75	2582.48	8	4721.72	502279	0.150097	1.13432e+07	0.0310127
SPBC365.01	csr103	sec14 cytosolic factor family, phospholipid-intermembrane transfer protein Csr103 (predicted)	SPBC365.01	Q	0	10	R	1	4	0.505989	1	6.03504e-05	0.000103918	0.594132	0.0131157	0.160263	0.000118188	0.000221735	5.35361e-05	0.000168199	8	0.000122166	1.4103e-09	0.3074	3.55593e-08	0.0671115	0.0180379	0.0864861	3996.29	2223.33	0.0140508	0.244457	0.424719	2893.25	4109.95	1898.84	2211.11	8	2957.44	365195	0.204337	6.40456e+06	0.037205
SPBC17D1.06	dbp3	ATP-dependent RNA helicase Dbp3 (predicted)	SPBC17D1.06	R	0	7	R	1	10	0.0397159	0.146465	0.000316786	6.20125e-05	0.0159622	0.236529	0.867666	0.000118066	0.000262827	4.56907e-05	0.000217136	8	0.000122726	2.46119e-09	0.404235	4.20299e-08	0.0726296	0.000700396	0.00256776	24209.1	1859.09	0.000223626	0.468796	1.32279	4821.13	12146.9	2343.21	9803.64	8	5863.17	8.309e+06	0.491634	8.6169e+07	0.0688359
SPAC890.07c	rmt1	type I protein arginine N-methyltransferase Rmt1	SPAC890.07c	Q	0	2	R	1	10	0.565313	1	-3.05078e-05	0.000117554	0.754383	0.00454117	-0.0810099	0.000117616	0.000177172	6.45339e-05	0.000112638	8	0.000118955	1.10871e-09	0.279915	2.64725e-08	0.0594686	0.000117004	0.000548947	10691.5	3511.73	1.90614e-05	0.572012	0.627011	4645.54	7070.71	3856.41	3214.3	8	4951.52	882239	0.189694	1.10974e+07	0.0292512
SPAC6G9.12	cfr1	exomer complex BRCT domain subunit Cfr1	SPAC6G9.12	Q	0	1	Q	0	2	0.174228	0.66986	-0.000287757	0.000144733	0.116119	0.108434	-0.849928	0.000117438	0.000283046	2.78025e-05	0.000255243	8	0.000122874	4.68179e-09	0.55686	8.83398e-08	0.10517	0.434597	1	154.163	3965.71	0.951296	0.000173462	0.0115946	4000.6	6190.47	3020.23	3170.23	8	4259.07	697825	0.196137	1.77746e+07	0.0430386
SPBC16C6.02c	vps1302	intermembrane lipid transfer protein, chorein family Vps1302 (predicted)	SPBC16C6.02c	P	1	1	P	0	3	0.00154248	0.0047411	-0.000500676	0.000181475	0.00017791	0.47928	-1.41202	0.000117395	0.000238319	4.69924e-05	0.000191326	8	0.000118598	2.95356e-09	0.458244	3.53383e-08	0.0689158	0.0496632	0.246859	-4614.38	2626.04	0.0512407	0.16193	-0.715821	2216.06	4085.11	1027	3058.11	8	2171.71	582164	0.351335	1.42987e+07	0.075704
SPCC553.06	swp1	oligosaccharyltransferase delta subunit Swp1 (predicted)	SPCC553.06	Q	0	5	R	1	12	0.323197	1	9.36067e-05	0.00010046	0.277003	0.0534616	0.245255	0.000117389	0.000182607	7.44304e-05	0.000108176	8	0.000116358	8.74337e-10	0.254121	2.01293e-08	0.0530137	2.89057e-05	9.7674e-05	10382.8	3085.26	2.36727e-06	0.644257	0.670916	4395.82	5908.22	2972.23	2935.99	8	4353.37	829817	0.20925	7.72373e+06	0.0277562
SPBC28F2.12	rpb1	RNA polymerase II large subunit Rpb1	SPBC28F2.12	Q	0	8	Q	0	6	0.312576	1	0.000280179	7.57095e-05	0.26376	0.056413	0.713914	0.000117137	0.000522533	6.41612e-05	0.000458371	8	0.000138446	8.05093e-09	0.648101	1.70369e-07	0.129624	0.166733	0.66539	-13078.3	18758.9	0.23595	0.063219	-0.23358	17370.6	26816.2	8169.89	18646.3	8	17027.8	1.57172e+07	0.232824	3.2886e+08	0.046304
SPBC1604.08c	imp1	importin alpha family nuclear import signal receptor adaptor Imp1	SPBC1604.08c	R	1	9	R	0	8	0.00239509	0.00912338	0.000724227	2.13375e-05	0.000324889	0.451258	1.67166	0.000116922	0.000276382	2.1296e-05	0.000255086	8	0.000128074	5.17963e-09	0.56194	8.2758e-08	0.0976602	0.0367982	0.171293	8811.31	4927.98	0.035244	0.186218	0.422965	5824.61	8518.61	3701.26	4817.35	8	5854.62	1.93565e+06	0.237637	4.40236e+07	0.0492738
SPCC1840.03	sal3	karyopherin/importin beta family nuclear import signal receptor Sal3	SPCC1840.03	R	1	9	R	1	10	0.00992244	0.0409127	0.00042543	6.92548e-05	0.00223165	0.352304	0.959117	0.000116553	0.000289718	5.22202e-05	0.000237498	8	0.00013335	3.40393e-09	0.437521	4.31747e-08	0.0677478	2.47283e-05	7.46532e-05	23897.9	6224.72	1.8563e-06	0.65187	0.730867	9394.54	14694.9	7370.56	7324.34	8	10130.2	5.71187e+06	0.235923	3.95747e+07	0.0269999
SPAC22A12.08c	crd1	mitochondrial hydrolase, N-terminal portion of Crd1 fusion protein	SPAC22A12.08c	P	1	1	P	1	7	0.000668441	0.00246544	-0.000490139	0.000205762	5.78532e-05	0.52805	-1.11192	0.000116202	0.000237362	7.07424e-05	0.00016662	8	0.000132604	2.69146e-09	0.391234	2.78598e-08	0.0547272	0.00672633	0.0302695	-6747.98	5198.68	0.00415441	0.317308	-0.483555	4425.68	6040.59	2530.17	3510.42	8	4394.87	893616	0.215095	1.27119e+07	0.0352721
SPBC1703.15c	vps33	HOPS/CORVET complex subunit, vacuolar sorting protein Vps33	SPBC1703.15c	Q	0	5	Q	0	3	0.408042	1	-0.000380337	0.000177163	0.399846	0.0324188	-0.949951	0.000116165	0.000604577	1.7856e-05	0.000586721	8	0.000170723	2.32306e-08	0.892768	5.60205e-07	0.190614	0.375732	1	-338.525	2475.75	0.744893	0.00491085	-0.0418798	2484.58	3382.09	1825.6	1556.49	8	2508.92	124198	0.140466	3.01304e+06	0.0300807
SPAC1F8.03c	str3	plasma membrane heme transmembrane transporter Str3	SPAC1F8.03c	Q	0	NA	Q	0	5	0.603904	1	0.000177553	-1.0357e-05	0.884397	0.00098253	3.27268	0.000115964	0.00164826	1.84669e-05	0.00162979	4	0.000339238	2.61336e-07	1.50694	4.15617e-06	0.546322	0.41859	1	8812.88	1394.68	0.891031	0.000872361	0.973222	2963.87	82194.6	19.5182	82175.1	8	10703.1	4.31085e+08	1.93986	1.15419e+10	0.436417
SPAC17C9.12	scs22	VAP family protein Scs22	SPAC17C9.12	P	0	2	Q	0	1	0.0328766	0.138128	-0.0004585	0.000212833	0.0123848	0.252249	-0.954823	0.000115889	0.000259193	3.75558e-05	0.000221637	8	0.000136218	3.93665e-09	0.460604	8.08585e-08	0.090761	0.441457	1	145.103	4963.68	0.978181	3.47795e-05	0.00873162	5603.88	8540.7	3562.33	4978.37	8	5543.1	3.0902e+06	0.317132	7.8548e+07	0.0695163
SPBC1539.04	tts1	tetra spanning protein 1, Tts1	SPBC1539.04	Q	0	3	R	1	1	0.458467	1	-0.000117684	0.000126786	0.491091	0.0218046	-0.323505	0.000115837	0.000287487	6.08267e-05	0.000226661	8	0.000128031	3.15873e-09	0.438975	8.0618e-08	0.096421	0.00532688	0.0263362	16100.2	3750.66	0.00309758	0.334026	0.783376	5688.6	10268.3	4025.72	6242.54	8	6180.87	3.36563e+06	0.296813	6.7059e+07	0.0576038
SPCC1840.05c	pgm2	phosphoglucomutase Pgm2 (predicted)	SPCC1840.05c	P	0	6	P	1	7	0.0714897	0.281952	-0.000158456	0.000138258	0.035194	0.18631	-0.415206	0.000115769	0.00017713	6.31108e-05	0.000114019	8	0.000118339	7.98409e-10	0.238773	1.42285e-08	0.0438253	0.000483486	0.00156702	-6342.08	6648.96	0.000136009	0.491348	-0.333932	5574.26	6891.64	4345.36	2546.28	8	5614.42	383266	0.110267	5.40275e+06	0.0180001
SPBC56F2.09c	arg5	arginine specific carbamoyl-phosphate synthase subunit Arg5	SPBC56F2.09c	Q	0	9	P	0	11	0.474966	1	0.000662653	-1.97431e-05	0.524752	0.0186344	2.49572	0.000115615	0.000930822	7.99913e-07	0.000930022	8	0.000266708	9.72685e-08	1.16936	3.00058e-06	0.282383	0.0625152	0.358604	-35589.2	18695.3	0.0681671	0.143275	-0.79934	12061.4	28958.6	4523.82	24434.8	8	14271.1	4.80171e+07	0.485557	9.8271e+08	0.0955052
SPBC29A10.08	gas2	cell wall 1,3-beta-glucanosyltransferase Gas2	SPBC29A10.08	Q	0	NA	R	0	1	0.394734	1	0.000494535	-6.72845e-06	0.3783	0.0354474	2.1995	0.000115017	0.000699306	2.31651e-06	0.00069699	7	0.000165674	3.83426e-08	1.18191	8.62423e-07	0.280269	0.0847176	0.384968	70232.2	12001.9	0.0995077	0.118509	0.934905	18750.9	56753.7	10714.1	46039.6	8	24660.5	2.17179e+08	0.597596	4.76055e+09	0.121646
SPAP8A3.09c	paa1	serine/threonine protein phosphatase PP2A scaffold subunit Paa1	SPAP8A3.09c	R	0	9	Q	0	8	0.0761379	0.281952	0.000485066	3.63733e-05	0.0383287	0.180795	1.33342	0.000114469	0.000353556	2.17875e-05	0.000331768	8	0.000123771	5.88197e-09	0.619642	1.38333e-07	0.130652	0.417759	1	259.179	5707.99	0.887992	0.000921995	0.0135298	5698	6801.35	4477.74	2323.61	8	5624.53	395274	0.11178	9.44475e+06	0.0237564
SPAC25H1.07	emc1	ER membrane protein complex subunit Emc1 (predicted)	SPAC25H1.07	Q	0	10	R	1	10	0.622747	1	-2.84735e-05	0.000134534	0.957544	0.000131774	-0.0655752	0.000114278	0.00099742	5.22548e-05	0.000945165	8	0.000151768	3.42853e-08	1.22004	7.98203e-07	0.255947	0.0148889	0.0864861	6144.38	3716.65	0.0110877	0.259034	0.397411	4809.37	6903.07	3805.21	3097.85	8	4935.44	686578	0.167888	1.40125e+07	0.0329764
SPAC6F6.15	ypt5	GTPase Ypt5	SPAC6F6.15	R	0	9	Q	0	1	0.0363819	0.138128	0.000362128	9.03624e-05	0.0141775	0.243901	0.750879	0.000114127	0.000242061	7.85685e-05	0.000163493	8	0.000134757	2.05425e-09	0.336339	5.27481e-08	0.0741013	0.368336	1	-965.695	6302.84	0.72168	0.00588277	-0.047046	6151.62	8976.74	4745.02	4231.72	8	6363.84	873226	0.14684	2.04481e+07	0.0308944
SPCPB16A4.05c	ure7	urease accessory protein UreG	SPCPB16A4.05c	P	0	6	P	0	4	0.0743457	0.281952	-0.000231509	0.000154317	0.0371034	0.182897	-0.580752	0.000113972	0.000206553	3.35799e-05	0.000172973	8	0.000116379	1.62153e-09	0.346008	3.10688e-08	0.0658504	0.0495191	0.246859	-3827.84	4479.79	0.0510547	0.162168	-0.294026	3914.4	4853.83	2096.95	2756.88	8	3763.8	540161	0.19527	9.82241e+06	0.0362039
SPAC821.11	pro1	gamma-glutamyl phosphate reductase Pro1	SPAC821.11	Q	0	9	P	0	11	0.268317	0.859578	0.000255115	7.29077e-05	0.211776	0.069928	0.688414	0.000113889	0.000230985	2.05421e-05	0.000210443	8	0.000108556	4.94643e-09	0.647877	1.12319e-07	0.134229	0.0465349	0.238322	-9336.82	6539.06	0.0472593	0.1672	-0.545105	4905.08	8076.56	2705.17	5371.38	8	5241.08	2.5431e+06	0.304271	5.63405e+07	0.0622675
SPAC3G9.05	spa2	Arf GAP, GTPase-activating protein Spa2	SPAC3G9.05	Q	0	2	Q	0	4	0.135891	0.559067	-0.000566763	0.000249452	0.083112	0.130292	-1.034	0.000113876	0.000416317	3.85395e-05	0.000377778	8	0.000177018	1.46329e-08	0.683358	2.78213e-07	0.129552	0.255839	0.873794	-1220.96	2606.75	0.424369	0.0292374	-0.151134	2405.72	3115.58	1072.47	2043.11	8	2340.39	296798	0.232778	6.42241e+06	0.0470796
SPBC23E6.01c	cxr1	splicing factor Cxr1	SPBC23E6.01c	P	1	2	Q	0	3	3.83809e-05	8.09394e-05	-0.000755898	0.000224089	9.64214e-07	0.671602	-2.04843	0.000113428	0.000236062	1.59667e-05	0.000220095	8	0.000116722	3.87247e-09	0.53314	3.62521e-08	0.0709228	0.293097	1	-1271.64	2460.29	0.513143	0.0196883	-0.168092	2493.51	4105.37	1350.45	2754.92	8	2472.32	433839	0.266416	1.04472e+07	0.0568419
SPAC1782.10c	nhp2	box H/ACA snoRNP complex subunit Nhp2	SPAC1782.10c	Q	0	8	R	1	10	0.146978	0.559067	0.000216914	8.8721e-05	0.0923117	0.123419	0.536659	0.000113284	0.000227651	5.37011e-05	0.00017395	8	0.000122442	2.1981e-09	0.382906	4.33616e-08	0.0739423	1.33104e-06	3.99126e-06	17918.7	1752.81	9.76994e-09	0.782334	1.21055	4395.27	7701.3	2371.5	5329.8	8	4339.59	2.25918e+06	0.346359	1.15913e+07	0.0341106
SPAC1F5.03c	NA	FAD-dependent oxidoreductase involved in late endosome to Golgi transport (predicted)	SPAC1F5.03c	P	1	6	Q	0	4	0.00849492	0.0409127	-0.000291744	0.00015827	0.00182646	0.363266	-0.764334	0.000113025	0.00021258	5.57668e-05	0.000156813	8	0.000117037	1.41691e-09	0.321623	1.93577e-08	0.0516864	0.225092	0.866817	-2639.9	4940.51	0.355508	0.0389157	-0.174269	4708.15	5392.45	1772.04	3620.4	8	4258.58	938255	0.227455	2.23321e+07	0.0482473
SPAC17H9.11	gmf1	cofilin/tropomyosin family Glia Maturation Factor homolog Gmf1	SPAC17H9.11	Q	0	4	Q	0	9	0.454704	1	5.08194e-05	0.000104686	0.483699	0.0225492	0.135749	0.00011251	0.000163659	4.98363e-05	0.000113823	8	0.000113309	6.63979e-10	0.227412	1.45258e-08	0.0462464	0.418988	1	-135.936	1682.23	0.892489	0.000849042	-0.0245395	1742.98	2499.59	1136.7	1362.89	8	1785.19	104829	0.181367	2.82157e+06	0.0409104
SPAC22F3.10c	gcs1	glutamate-cysteine ligase Gcs1	SPAC22F3.10c	Q	0	3	Q	0	5	0.182372	0.66986	-0.000340031	0.000157594	0.123578	0.104384	-0.957028	0.000112397	0.000339221	6.06506e-05	0.00027857	8	0.00013577	5.81154e-09	0.561489	1.28719e-07	0.114892	0.349076	1	5688.14	7513.26	0.663707	0.00875206	0.203962	8307.81	21017.7	6810.78	14206.9	8	9970.31	1.75739e+07	0.420461	4.75479e+08	0.0950888
SPAC20G8.09c	nat10	rRNA/tRNA cytidine N-acetyltransferase	SPAC20G8.09c	Q	0	7	R	1	10	0.516801	1	0.00011095	8.39895e-05	0.620407	0.011341	0.330761	0.000112391	0.000342621	7.44434e-06	0.000335177	8	0.00011833	5.73858e-09	0.640187	1.39243e-07	0.137108	0.000108878	0.000344679	18257.6	4592.11	1.71816e-05	0.575918	0.747164	6574.47	10367.5	4319.45	6048.02	8	6759.24	2.6566e+06	0.241138	3.18488e+07	0.0363012
SPCC965.03	vma8	V-type ATPase V1 subunit D (predicted)	SPCC965.03	P	1	2	Q	0	7	0.00126081	0.0047411	-0.0003694	0.000172929	0.000133652	0.492124	-0.943	0.000112161	0.000206364	6.11174e-05	0.000145247	8	0.000114707	1.36274e-09	0.321823	1.82724e-08	0.0512367	0.215228	0.799995	-3407.43	4906.67	0.334566	0.0423699	-0.232559	4278.82	5214.3	1191.64	4022.66	8	3945.17	1.43779e+06	0.303936	3.40496e+07	0.0643076
SPBC215.10	odr1	HAD superfamily hydrolase, unknown role	SPBC215.10	P	1	2	Q	0	4	0.0181815	0.0621233	-0.000446718	0.000147408	0.00529475	0.303244	-1.66684	0.000111505	0.000220466	3.99409e-05	0.000180525	8	0.000116248	2.47521e-09	0.427976	5.94939e-08	0.0912268	0.336347	1	938.65	3087.6	0.62724	0.0109054	0.0872245	3116.33	4211.88	1981.13	2230.74	8	3036.41	384896	0.20432	1.03687e+07	0.0461077
SPBC15D4.09c	met3	cystathionine gamma-synthase Met3	SPBC15D4.09c	Q	0	5	Q	0	11	0.610328	1	-1.56646e-05	0.000117264	0.908537	0.000613518	-0.0408946	0.000111473	0.000217366	4.74855e-05	0.000169881	8	0.000120014	2.23209e-09	0.393662	5.18635e-08	0.0825033	0.273626	1	1443.83	4422.67	0.466213	0.0243847	0.0933665	4735.6	6174.04	3340.05	2833.99	8	4782.95	456110	0.141201	1.08222e+07	0.0299043
SPAC16E8.01	shd1	cytoskeletal protein binding protein Sla1 family, Shd1 (predicted)	SPAC16E8.01	Q	0	9	P	1	7	0.209142	0.693905	0.000202712	8.57649e-05	0.14992	0.0918789	0.52348	0.000111148	0.000177343	2.08866e-05	0.000156457	8	9.72771e-05	2.27812e-09	0.490657	5.26994e-08	0.102604	9.78384e-05	0.000344679	-32653.4	12320.1	1.47489e-05	0.5816	-1.31984	8138.28	11423	2985.25	8437.77	8	7969.58	6.25289e+06	0.313765	9.95274e+07	0.0544262
SPAC644.13c	NA	Rab GTPase binding (predicted)	SPAC644.13c	P	1	2	P	1	8	0.00247603	0.00912338	-0.000280898	0.000146867	0.000339956	0.449094	-0.804615	0.000110534	0.000147552	6.74145e-05	8.01373e-05	8	0.000107725	8.54525e-10	0.271361	1.2559e-08	0.0452308	0.0223921	0.0967342	-1953.88	1281.2	0.0185714	0.227052	-0.593211	1101.18	1364.83	417.597	947.234	8	1017.71	83013.5	0.283107	1.68631e+06	0.0554776
SPCC962.03c	cut15	importin alpha family nuclear import signal receptor adaptor Cut15	SPCC962.03c	P	1	1	P	1	6	0.00770848	0.0409127	-0.000279777	0.000158782	0.00161811	0.369816	-0.71851	0.000110352	0.000167734	7.11156e-05	9.66181e-05	8	0.000115341	9.70595e-10	0.270107	1.73071e-08	0.0495907	0.00203515	0.00840651	-8765.17	3647.77	0.000910868	0.400111	-1.12712	2358.15	4182.66	485.899	3696.76	8	2517.22	913612	0.379716	1.49462e+07	0.0667752
SPAC3G6.05	NA	mitochondrial Mpv17/PMP22 family protein 1 (predicted)	SPAC3G6.05	P	1	6	P	0	7	0.0141997	0.0420083	-0.000593351	0.000209175	0.00369834	0.323971	-1.48124	0.000110262	0.000317363	1.82021e-05	0.000299161	8	0.000127734	5.73958e-09	0.593109	9.53239e-08	0.105091	0.071584	0.367182	-10310	6649.4	0.0804774	0.132402	-0.606128	4924.94	10888.1	3097.93	7790.17	8	5267.42	4.91324e+06	0.42081	9.03781e+07	0.0784704
SPAC4G8.02c	sss1	translocon gamma subunit Sss1 (predicted)	SPAC4G8.02c	Q	0	2	R	1	10	0.376231	1	-0.000184892	0.000121899	0.349872	0.0398188	-0.589046	0.00011018	0.000284973	1.71422e-05	0.000267831	8	0.000110879	4.40793e-09	0.598779	1.06959e-07	0.128242	0.00487203	0.0244193	9062.14	1729.26	0.00277172	0.340269	0.880222	2807.79	7427.17	2174.11	5253.06	8	3283.52	1.59926e+06	0.385142	2.06597e+07	0.0601859
SPBC19F5.05c	ppp1	pescadillo-family BRCT domain protein Ppp1 (predicted)	SPBC19F5.05c	R	1	7	R	1	10	0.000867454	0.00444199	0.000389325	5.03248e-05	8.25114e-05	0.513118	1.07426	0.000109868	0.000173766	2.59471e-05	0.000147819	8	0.000101416	1.55813e-09	0.389218	1.86616e-08	0.0585651	0.000165088	0.000591134	31340.1	3763.12	3.01958e-05	0.554288	1.11081	7381.68	17678.3	4216.27	13462	8	8065.19	1.00602e+07	0.393268	1.0248e+08	0.0545729
SPCC13B11.03c	NA	hydroxyacylglutathione hydrolase (predicted)	SPCC13B11.03c	Q	0	NA	Q	0	5	0.632884	1	0	0	1	0	NA	0.000109748	0.000440401	8.4188e-06	0.000431982	2	0.000185443	4.3564e-08	1.12552	4.24154e-07	0.702396	0.442818	1	-617.996	209.267	0.983591	1.96683e-05	-1.59048	88.2845	34694.1	45.7901	34648.3	8	4145.57	9.28471e+07	2.32434	2.5195e+09	0.526435
SPBC26H8.11c	NA	acyl-coenzyme A thioesterase	SPBC26H8.11c	P	1	2	Q	0	12	0.0231943	0.0682547	-0.000399896	0.000151826	0.00756998	0.282112	-1.30627	0.000109599	0.000246062	2.21051e-05	0.000223957	8	0.000111393	3.11418e-09	0.500975	5.28018e-08	0.0896892	0.443298	1	-29.9091	1868.06	0.985507	1.53425e-05	-0.0048148	1755.95	2288.36	786.061	1502.3	8	1602.12	257285	0.316601	7.56527e+06	0.0746431
SPAC144.02	iec1	Ino80 complex subunit Iec1	SPAC144.02	P	0	4	P	0	8	0.0470368	0.173502	-0.000311893	0.000145653	0.0200103	0.222354	-0.946382	0.000109455	0.000235062	5.54098e-05	0.000179653	8	0.000110715	2.27408e-09	0.430721	4.41435e-08	0.0825084	0.0311916	0.157367	-1810.37	1310.16	0.0286369	0.199567	-0.522923	1063.27	1237.73	353.381	884.347	8	953.885	86291.9	0.307956	1.70564e+06	0.0595278
SPAC227.07c	pab1	serine/threonine protein phosphatase PP2A regulatory subunit B-55 Pab1	SPAC227.07c	Q	0	8	Q	0	3	0.599213	1	1.87358e-05	0.000108326	0.867255	0.00129824	0.0505751	0.000109351	0.000200769	6.48526e-05	0.000135916	8	0.00011736	1.4751e-09	0.327259	3.50383e-08	0.0693465	0.438944	1	62.2184	3110.15	0.968256	7.36357e-05	0.00598354	3055.17	4304.79	1897.37	2407.42	8	3057.42	291765	0.176669	6.82081e+06	0.0371394
SPAC1805.06c	hem2	porphobilinogen synthase Hem2 (predicted)	SPAC1805.06c	Q	0	10	Q	0	9	0.239911	0.859578	0.00020193	7.66496e-05	0.180675	0.0799394	0.566482	0.000109341	0.000225506	4.60174e-05	0.000179489	8	0.000122567	2.48564e-09	0.406766	6.08944e-08	0.0875359	0.188617	0.66539	2617.23	3930.99	0.279172	0.0529942	0.181602	4443.4	5567.31	2475.08	3092.23	8	4249.64	789271	0.209055	1.58828e+07	0.040774
SPAC18B11.04	ncs1	neuronal calcium sensor related protein Ncs1	SPAC18B11.04	P	1	2	P	0	3	0.00112473	0.0047411	-0.000883156	0.000230675	0.000114741	0.498854	-2.69799	0.000109095	0.000380982	2.42446e-05	0.000356738	8	0.000123037	9.38292e-09	0.787286	1.01668e-07	0.112675	0.0417165	0.208117	-3236.91	2191.55	0.0412852	0.175981	-0.569204	1831.08	2878	1077.19	1800.81	8	1917.07	267805	0.269942	6.36575e+06	0.0572214
SPAC19G12.05	mce1	mitochondrial carrier, citrate (predicted)	SPAC19G12.05	Q	0	4	Q	0	9	0.410488	1	-0.000249475	0.000132607	0.403913	0.0318724	-0.786274	0.000108675	0.00035457	5.36606e-05	0.000300909	8	0.000145658	8.7945e-09	0.64383	2.45295e-07	0.147837	0.143001	0.606194	4242.97	2180.7	0.193166	0.0757061	0.451838	2645.34	4582.23	1045.2	3537.03	8	2680.58	1.30599e+06	0.426324	2.85192e+07	0.0866187
SPAC24B11.06c	sty1	MAP kinase Sty1	SPAC24B11.06c	R	1	9	R	1	1	0.00470237	0.0149358	0.000316814	6.52182e-05	0.000836179	0.404511	0.843037	0.000108501	0.000167847	1.45932e-05	0.000153254	8	0.000102622	1.36647e-09	0.360212	1.91722e-08	0.0586633	0.00493147	0.0244193	13644.5	3118.66	0.0028141	0.33942	0.792468	5420.7	9615.33	3587.09	6028.23	8	5663.88	2.4746e+06	0.27774	4.70137e+07	0.0526344
SPAC17A2.02c	NA	TLC domain-containing protein	SPAC17A2.02c	Q	0	5	Q	0	12	0.333415	1	-0.000157069	0.000152954	0.29014	0.0506957	-0.364167	0.000108465	0.000254609	4.18006e-05	0.000212809	8	0.000124825	2.74644e-09	0.419839	5.99423e-08	0.085278	0.217648	0.822139	2767.31	5974.19	0.339702	0.0414975	0.129935	6219.39	7416.89	3561.71	3855.18	8	6040.01	893909	0.156534	2.29513e+07	0.0344856
SPAC21E11.04	aca1	L-azetidine-2-carboxylic acid acetyltransferase Aca1	SPAC21E11.04	P	1	6	P	1	7	0.00649759	0.0409127	-0.00174323	0.000440915	0.00131594	0.380863	-2.91459	0.00010841	0.00062331	4.2273e-06	0.000619083	8	0.00020414	3.9105e-08	0.968697	6.4098e-07	0.170516	0.0122378	0.0647892	-58570.8	16735.4	0.00872181	0.273608	-2.21028	5487.15	27587.6	1270.81	26316.8	8	9115.71	7.53603e+07	0.952315	1.18174e+09	0.163962
SPBC16H5.11c	skb1	type II protein arginine N-methyltransferase Skb1	SPBC16H5.11c	Q	0	4	R	1	10	0.189263	0.66986	-0.000138892	0.00012418	0.130086	0.101052	-0.403186	0.000108336	0.000160102	6.48788e-05	9.5223e-05	8	0.000108953	8.46496e-10	0.267038	2.22672e-08	0.0595479	0.00112564	0.00499076	12771.1	3898.7	0.000415204	0.439457	0.658943	5500.14	8411.62	2868.26	5543.36	8	5462.74	2.19037e+06	0.270925	2.69942e+07	0.041352
SPCC663.15c	NA	DUF3818 and PXA domain conserved fungal protein	SPCC663.15c	P	1	2	Q	0	3	0.000763581	0.00265469	-0.00038251	0.000166919	6.94624e-05	0.520413	-1.04757	0.000108196	0.000175594	4.5663e-05	0.000129931	8	0.000104714	1.49748e-09	0.369553	1.74954e-08	0.0549201	0.425022	1	-244.129	5994.53	0.914842	0.000531556	-0.0122927	5860.78	7626.17	5144.52	2481.65	8	6162.75	589347	0.124569	1.45405e+07	0.0269021
SPAC9E9.04	NA	bcap family homolog, implicated in vesicle-mediated transport (predicted)	SPAC9E9.04	Q	0	9	Q	0	1	0.358588	1	0.000104393	9.1658e-05	0.324294	0.0441672	0.291825	0.000108056	0.000187585	6.29735e-05	0.000124611	8	0.000117308	1.29597e-09	0.30688	3.06014e-08	0.0648357	0.302797	1	6176.35	2486.3	0.537502	0.0175225	0.542936	3102.29	13324.9	1968.1	11356.8	8	4700.04	1.13563e+07	0.716995	2.77529e+08	0.154108
SPAC23C11.06c	NA	vacuolar membrane hydrolase, implicted in protein catabolism	SPAC23C11.06c	Q	0	NA	Q	0	3	0.632884	1	0	0	1	0	NA	0.000107986	0.000240589	4.35089e-05	0.000197081	3	0.000106734	3.93681e-09	0.587855	1.34023e-07	0.428744	0.391239	1	-3550.98	3795.68	0.795395	0.00312181	-0.326473	3513.26	12923.2	920.327	12002.9	8	5341.72	1.84896e+07	0.804977	5.22457e+08	0.186044
SPBC28F2.11	hmo1	upstream binding transcription factor, RNA polymerase I specific, Hmo1	SPBC28F2.11	Q	0	10	R	0	9	0.215892	0.859578	0.000121255	9.68146e-05	0.15652	0.0891083	0.316308	0.000107645	0.000161122	3.39585e-05	0.000127163	8	0.000109502	9.19365e-10	0.2769	1.95013e-08	0.0554476	0.0381984	0.171293	7971.74	5675.43	0.03697	0.18313	0.348051	6170.72	8481.47	3641	4840.47	8	6543.97	1.88053e+06	0.209555	3.67805e+07	0.040294
SPAC30C2.08	NA	UPF0662 family conserved fungal protein	SPAC30C2.08	Q	0	5	Q	0	4	0.412954	1	-6.39741e-05	0.000118718	0.408046	0.031325	-0.175879	0.000107383	0.000138701	5.09473e-05	8.77541e-05	8	0.000100833	6.64818e-10	0.25571	1.64215e-08	0.0552554	0.165322	0.66539	-1241.54	3871.4	0.233294	0.063917	-0.101071	3836.47	4475.45	3194.81	1280.64	8	3818.8	110458	0.0870304	2.92915e+06	0.0194857
SPBC14C8.06	arc1	ARP2/3 actin-organizing complex subunit Sop2	SPBC14C8.06	Q	0	10	Q	0	7	0.288331	1	0.00016976	8.71695e-05	0.235014	0.063464	0.452156	0.000107256	0.000229056	5.29799e-05	0.000176076	8	0.000118489	2.23509e-09	0.398998	5.51804e-08	0.0861961	0.333826	1	2354.03	14492	0.620181	0.0113556	0.0475717	14466.7	15889.9	11061.2	4828.65	8	13955.5	1.96839e+06	0.100533	6.25999e+07	0.0246498
SPCC1259.02c	erm1	ER metallopeptidase Erm1 (predicted)	SPCC1259.02c	Q	0	6	R	0	4	0.394054	1	-9.56219e-05	0.000122283	0.377226	0.0356046	-0.265764	0.000107109	0.000222848	5.12032e-05	0.000171645	8	0.000110109	1.56568e-09	0.359358	3.21353e-08	0.0707847	0.0264164	0.120056	8180.21	2832.41	0.0230561	0.21339	0.604532	4554.68	6157	2504.18	3652.82	8	4405.15	1.23597e+06	0.252373	3.20061e+07	0.0558378
SPBC27B12.08	sip1	Pof6 interacting protein Sip1, predicted AP-1 accessory protein	SPBC27B12.08	P	1	2	Q	0	2	0.00460695	0.0149358	-0.000503859	0.000148486	0.000811643	0.406036	-2.07328	0.000106908	0.000232547	1.17138e-05	0.000220833	8	9.72048e-05	3.20623e-09	0.582518	4.81872e-08	0.0981862	0.130248	0.558536	-3010.22	3768.87	0.171095	0.0834082	-0.272225	3620.38	5090.86	2429.29	2661.56	8	3707.9	430956	0.177047	1.29205e+07	0.0421487
SPBC24C6.05	sec28	coatomer epsilon subunit (predicted)	SPBC24C6.05	R	1	9	R	1	1	0.0140156	0.0420083	0.000431997	4.26046e-05	0.00362638	0.325091	1.20665	0.000106042	0.000218666	4.05837e-05	0.000178082	8	0.000113609	2.19318e-09	0.412214	5.02712e-08	0.085806	0.000679778	0.00256776	7532.63	2838.75	0.000214673	0.470684	0.569411	4032.19	5961.26	2843.65	3117.61	8	4011.78	552018	0.185199	8.27938e+06	0.0311841
SPBC646.09c	int6	translation initiation factor eIF3e	SPBC646.09c	R	1	9	R	1	10	0.00176353	0.00606328	0.00138735	-4.14329e-05	0.000215266	0.470556	2.49718	0.00010559	0.000518079	1.67178e-05	0.000501361	8	0.000189084	2.57274e-08	0.848286	2.80997e-07	0.12189	2.0644e-06	3.99126e-06	40321.9	7921.36	2.092e-08	0.766923	0.865918	13520.7	20480.7	9945.02	10535.7	8	14278.1	1.15639e+07	0.238167	6.41132e+07	0.0243823
SPAC1B3.06c	NA	UbiE family methyltransferase (predicted)	SPAC1B3.06c	P	1	6	P	1	7	0.013373	0.0420083	-0.000640146	0.000223783	0.00338245	0.329051	-1.50315	0.000105573	0.000337431	2.21715e-05	0.000315259	8	0.000126063	6.1061e-09	0.619863	1.08419e-07	0.113563	0.0197165	0.0864861	-7397.69	4857.38	0.0157445	0.237386	-0.592175	3352.98	4839.47	1844.31	2995.16	8	3422.28	944303	0.283949	2.28119e+07	0.0606789
SPCC338.07c	naa15	NatA N-acetyltransferase complex regulatory subunit Naa15 (predicted)	SPCC338.07c	R	1	8	R	1	10	8.57912e-06	2.00258e-05	0.000645974	9.5994e-06	1.0306e-07	0.731088	1.81972	0.000105541	0.000272868	3.15561e-06	0.000269713	8	0.000105289	3.76877e-09	0.583064	1.99155e-08	0.0582752	1.9854e-05	6.60204e-05	16124.2	2981.27	1.35019e-06	0.6616	0.895804	5032.99	8983.92	3780.99	5202.92	8	5467.74	1.83408e+06	0.247686	1.72547e+07	0.0330307
SPCC1682.05c	srp68	signal recognition particle subunit (predicted)	SPCC1682.05c	Q	0	7	R	0	12	0.561261	1	2.35196e-05	0.000103748	0.742059	0.00502429	0.065773	0.000104886	0.000144646	4.64257e-05	9.82208e-05	8	0.00010151	6.0244e-10	0.241797	1.42139e-08	0.0510649	0.0263016	0.120056	2997.91	3179.98	0.0229278	0.213744	0.247784	3594.27	4912.91	3158.53	1754.38	8	3719.68	216233	0.125013	4.2897e+06	0.0242092
SPBC1718.04	sct1	glycerol-3-phosphate O-acyltransferase Sct1/Gpt1 (predicted)	SPBC1718.04	P	1	4	Q	0	4	0.00955424	0.0409127	-0.000441579	0.000158748	0.00212361	0.355033	-1.43197	0.000104565	0.000221735	2.38606e-05	0.000197874	8	0.000104667	2.84259e-09	0.509386	4.59624e-08	0.0890562	0.374238	1	-383.196	3814.38	0.74016	0.00510115	-0.0305994	3753.97	4751.91	3143.81	1608.1	8	3748.57	163870	0.10799	3.71597e+06	0.0223585
SPAC11E3.13c	gas5	cell wall protein 1,3-beta-glucanosyltransferase Gas5 (predicted)	SPAC11E3.13c	R	0	9	R	1	1	0.0931469	0.356987	0.000554625	8.41541e-05	0.0501321	0.163356	0.994261	0.000104429	0.000273966	1.10762e-05	0.00026289	8	0.000115647	6.22616e-09	0.682302	2.04419e-07	0.169981	0.00157397	0.0059336	9882.71	1873.39	0.000643157	0.417833	0.88349	2934.95	5055.17	1403.35	3651.82	8	3114.9	1.31006e+06	0.367453	1.76569e+07	0.0586524
SPAC9.10	thi9	plasma membrane thiamine/proton high affinity transmembrane transporter Thi9	SPAC9.10	R	1	7	Q	0	9	0.00582987	0.0171588	0.000475611	3.30556e-05	0.00115201	0.387884	1.36673	0.000103795	0.000222823	9.90294e-06	0.00021292	8	0.000111325	3.44263e-09	0.527052	4.63185e-08	0.0840539	0.108912	0.558536	-22126.8	12187.3	0.136279	0.0980384	-0.748519	9204.6	19460.5	4169.59	15290.9	8	10152.3	2.14868e+07	0.456586	5.8445e+08	0.103534
SPAC1F7.07c	fip1	plasma membrane iron transmembrane transporter Fip1	SPAC1F7.07c	Q	0	8	Q	0	5	0.528969	1	-0.000184476	0.000103174	0.651418	0.00944619	-0.732988	0.000103702	0.000450928	2.39572e-05	0.000426971	8	0.000152967	1.42131e-08	0.779376	4.63041e-07	0.193413	0.413494	1	3016.73	4883.42	0.872538	0.00119615	0.169608	5521.76	27187.7	1152.38	26035.3	8	7342.33	3.82889e+07	0.842757	9.86014e+08	0.185943
SPCC63.12c	pup3	20S proteasome complex subunit beta 3, Pup3	SPCC63.12c	Q	0	NA	R	1	5	0.518108	1	0.000101547	0	0.623662	0.0111322	2	0.000103194	0.000170289	2.20613e-05	0.000148227	4	0.00010146	2.77949e-09	0.519623	1.15968e-07	0.305128	0.0110898	0.0612524	5600.71	3606.45	0.00773399	0.28083	0.377869	4447.95	6358.14	3302.97	3055.17	8	4558.75	613133	0.171764	1.0423e+07	0.0307909
SPAC4H3.07c	rdl2	mitochondrial thiosulfate sulfurtransferase/rhodanese-like domain Rdl2 (predicted)	SPAC4H3.07c	Q	0	2	R	1	10	0.464095	1	-0.000165083	0.000144216	0.50234	0.0207059	-0.414595	0.000102917	0.000300618	3.35867e-05	0.000267031	8	0.000134436	7.61277e-09	0.649016	1.67241e-07	0.13226	0.00345946	0.0170642	7064.17	1609.41	0.00177819	0.364719	0.794013	2463.55	4762.43	778.018	3984.41	8	2639.47	1.04484e+06	0.387266	1.12784e+07	0.0553197
SPBC4C3.05c	nuc1	DNA-directed RNA polymerase I complex large subunit Nuc1	SPBC4C3.05c	R	1	8	R	0	9	0.00128977	0.0047411	0.000480896	2.93447e-05	0.00013787	0.490743	1.42166	0.000102499	0.000257894	4.94901e-05	0.000208403	8	0.000113243	3.2342e-09	0.502192	3.1139e-08	0.0677503	0.0834783	0.384968	9023.05	6517.7	0.0976489	0.119742	0.343903	7458.54	15368.6	5855.45	9513.16	8	8098.28	4.30924e+06	0.256335	7.76585e+07	0.0473123
SPBC18E5.01	NA	unknown with similarity to bacterial carboxy-cis,cis-muconate cyclase	SPBC18E5.01	Q	0	10	Q	0	11	0.468347	1	0.000196955	8.89069e-05	0.510997	0.0198876	0.498831	0.000102481	0.000420474	8.90021e-06	0.000411574	8	0.000129762	1.06282e-08	0.794482	2.48056e-07	0.166878	0.207254	0.799995	-4826.05	7224.69	0.317838	0.0453339	-0.222714	6084.21	10659.2	3164.8	7494.35	8	6152.22	2.95556e+06	0.27944	6.36399e+07	0.0563774
SPAC22E12.03c	sdj1	glyoxylase III sdj1	SPAC22E12.03c	P	0	2	Q	0	5	0.0356198	0.138128	-0.000794088	0.000226275	0.0137773	0.245674	-2.22305	0.000102453	0.000497636	1.37622e-05	0.000483874	8	0.000140953	1.55275e-08	0.884051	2.51221e-07	0.154606	0.413487	1	413.065	1273.93	0.872511	0.00119665	0.0927615	1413.25	3862.65	810.232	3052.42	8	1735.32	619465	0.453553	1.84785e+07	0.107702
SPCC830.07c	psi1	Hsp40 family DNAJ domain protein Psi1	SPCC830.07c	R	1	9	Q	0	2	0.00486992	0.0149358	0.000545381	1.82004e-06	0.000880386	0.401865	1.95647	0.000102409	0.000194331	1.3138e-05	0.000181193	8	9.48966e-05	3.51465e-09	0.624727	5.74432e-08	0.10981	0.233214	0.866817	9698.23	3698.85	0.373057	0.0362201	0.564552	5751.65	15918.2	1651.49	14266.7	8	6311.48	1.26884e+07	0.564381	3.24737e+08	0.124139
SPCC777.13	vps35	retromer complex subunit Vps35	SPCC777.13	P	1	2	Q	0	2	7.47831e-06	1.84857e-05	-0.000419831	0.000151621	8.16022e-08	0.736654	-1.4208	0.000101443	0.000157611	3.00021e-05	0.000127609	8	9.66375e-05	1.18408e-09	0.356078	8.17583e-09	0.0406811	0.427438	1	285.25	3578.06	0.923927	0.000423887	0.023634	3586.96	6312.42	2002.77	4309.65	8	3810.89	1.0387e+06	0.267435	2.48964e+07	0.0569265
SPAC4F8.12c	spp42	U5 snRNP complex subunit Spp42	SPAC4F8.12c	Q	0	2	Q	0	3	0.334739	1	-9.62026e-05	0.00011602	0.291872	0.0503423	-0.284093	0.000101421	0.000164512	6.11176e-05	0.000103394	8	0.000106112	1.01837e-09	0.300738	2.2653e-08	0.0616693	0.307658	1	2696.55	7291.6	0.549965	0.01648	0.105114	7581.06	11240.2	5650.67	5589.49	8	7899.83	2.41062e+06	0.196538	5.63068e+07	0.0412986
SPBC1215.02c	naa25	NatB N-acetyltransferase complex regulatory subunit Naa25	SPBC1215.02c	Q	0	4	R	0	9	0.600588	1	-1.0199e-05	9.86871e-05	0.872239	0.00120181	-0.0314922	0.000101312	0.000150292	7.7863e-05	7.2429e-05	8	0.000105256	4.20334e-10	0.194783	1.1217e-08	0.0437486	0.0341281	0.164438	4324.98	3474.88	0.032048	0.192343	0.314648	3774.55	6100.39	2944.65	3155.73	8	4018.44	552877	0.185036	1.01914e+07	0.0345408
SPAC23G3.01	rpb2	RNA polymerase II complex subunit Rpb2	SPAC23G3.01	Q	0	8	P	1	6	0.568062	1	0.000482209	3.94122e-05	0.762875	0.00422371	1.2946	0.000101147	0.0028255	2.01082e-05	0.00280539	8	0.000218728	3.11236e-07	2.55059	7.11306e-06	0.530146	0.00799687	0.0393727	-9949.29	13330.4	0.00515301	0.304829	-0.252136	12072.4	13982.7	9146.83	4835.86	8	11866.7	1.83196e+06	0.114058	2.92913e+07	0.0198294
SPAC13D6.02c	byr3	translational activator, zf-CCHC type zinc finger protein (predicted)	SPAC13D6.02c	R	1	9	R	0	8	2.84547e-05	6.96213e-05	0.00101531	-1.34261e-05	5.55208e-07	0.687382	2.19336	0.000101016	0.000306674	5.63745e-06	0.000301036	8	0.000128387	7.23419e-09	0.662482	6.08319e-08	0.0835252	0.0676612	0.367182	13479	5131.22	0.0750711	0.136957	0.56531	6176.87	13007.1	2677.72	10329.4	8	6389.55	6.76466e+06	0.407055	1.48554e+08	0.0829362
SPBC21C3.09c	oaa1	mitochondrial acylpyruvase Oaa1 (predicted)	SPBC21C3.09c	P	1	2	Q	0	4	0.00520334	0.0149358	-0.000463177	0.000194135	0.000972889	0.396703	-1.11467	0.000100976	0.000247029	5.575e-05	0.000191279	8	0.000116181	2.81985e-09	0.457064	4.23328e-08	0.0769973	0.179456	0.66539	792.271	1709.34	0.260605	0.0571421	0.13001	1782.53	2066.14	1258.78	807.361	8	1749.28	49678.2	0.127416	1.34386e+06	0.0288132
SPAC589.12	cwh43	glycosylceramide biosynthesis protein Cwh43 (predicted)	SPAC589.12	Q	0	NA	Q	0	4	0.629099	1	-2.51952e-06	9.27377e-05	0.983878	1.89879e-05	-0.00818383	0.000100904	0.000182454	3.7798e-05	0.000144656	7	0.00010318	7.58295e-10	0.266885	1.7649e-08	0.0643775	0.104739	0.558536	2405.79	6023.6	0.129852	0.101168	0.113046	6544.41	7606.44	5684.84	1921.59	8	6643.8	227187	0.0717423	6.67219e+06	0.016904
SPAC824.07	glo2	glyoxalase II	SPAC824.07	Q	0	3	Q	0	3	0.517626	1	-6.96571e-05	0.000107363	0.622461	0.0112089	-0.215625	0.00010086	0.000243512	6.99755e-05	0.000173537	8	0.000115955	2.06565e-09	0.391957	5.55378e-08	0.0883644	0.421763	1	389.923	2500.33	0.902713	0.000694518	0.0457152	2589.36	5335.65	1396.92	3938.73	8	2899.91	1.1148e+06	0.364093	2.83851e+07	0.0798789
SPBC1D7.04	mlo3	RNA binding protein Mlo3	SPBC1D7.04	Q	0	9	Q	0	9	0.278668	0.900066	0.00025627	7.00339e-05	0.223791	0.0664908	0.708748	0.000100567	0.000301855	4.7664e-05	0.000254191	8	0.00012982	5.15839e-09	0.553244	1.19639e-07	0.115842	0.254412	0.873794	3953.35	6355.84	0.421029	0.029655	0.170677	6978.02	11596	4317.18	7278.85	8	7314.05	2.94042e+06	0.234448	6.63556e+07	0.0484231
SPBPB21E7.07	aes1	phenazine biosynthesis PhzF protein family	SPBPB21E7.07	Q	0	5	P	1	7	0.616358	1	-7.43489e-05	0.000169001	0.931937	0.000339127	-0.141304	0.000100498	0.000825233	2.919e-06	0.000822314	8	0.000242373	8.52174e-08	1.20443	2.11425e-06	0.260835	0.00820907	0.0393727	-107402	34331	0.00532576	0.302903	-1.76835	18665.7	50906.4	2626.12	48280.3	8	18030.3	1.60573e+08	0.702805	3.44455e+09	0.141526
SPAC13G7.02c	ssa1	Hsp70 family heat shock protein Ssa1	SPAC13G7.02c	Q	0	1	Q	0	2	0.409691	1	-0.00067648	0.00021085	0.402584	0.0320501	-1.85544	0.000100183	0.00108964	3.46664e-05	0.00105498	8	0.000245891	7.57814e-08	1.11954	1.7933e-06	0.236786	0.443297	1	1410.39	5295.06	0.985505	1.53477e-05	0.0768378	7726.8	78294	1376.85	76917.1	8	19777.6	5.19026e+08	1.15192	1.68169e+10	0.285083
SPAC343.09	ubx3	UBX domain protein Ubx3, Cdc48 cofactor	SPAC343.09	P	1	10	Q	0	5	0.0245186	0.0682547	-0.000350359	0.000149028	0.00824452	0.276996	-1.08949	0.000100171	0.000233559	4.33335e-05	0.000190226	8	0.00010546	2.20015e-09	0.444773	4.15731e-08	0.0840603	0.411884	1	463.451	3880.33	0.866759	0.00130805	0.0352002	4366.72	6784.25	2929.79	3854.45	8	4185.76	870324	0.222877	2.12781e+07	0.0479142
SPBC713.03	dld2	mitochondrial D-lactate dehydrogenase, cytochrome Dld2 (predicted)	SPBC713.03	R	1	9	R	1	10	0.00442004	0.0149358	0.000692625	9.92959e-06	0.000764872	0.409065	1.82553	9.98941e-05	0.000249994	3.7393e-05	0.000212601	8	0.000124762	4.71303e-09	0.55026	8.99211e-08	0.104501	0.000611554	0.00256776	7041.98	2424.3	0.000186393	0.477161	0.606963	3242.48	5655.64	2477.89	3177.75	8	3550.58	748490	0.243665	7.05038e+06	0.0325146
SPBC1271.14	aga1	acetyl-CoA:L-glutamate N-acetyltransferase	SPBC1271.14	Q	0	NA	Q	0	11	0.517121	1	0.000118338	5.10036e-05	0.621202	0.0112898	0.516351	9.98723e-05	0.000262739	1.13772e-05	0.000251362	7	0.000111482	5.05804e-09	0.63795	1.49357e-07	0.173332	0.226703	0.866817	-4797.49	6179.91	0.358953	0.0383729	-0.263585	5026.34	8391.87	2731.39	5660.48	8	5424.82	3.45645e+06	0.342712	7.48392e+07	0.0693348
SPAC4G9.11c	cmb1	cytosine-mismatch binding protein 1	SPAC4G9.11c	Q	0	6	Q	0	3	0.14991	0.610403	-0.000158392	0.000121839	0.0947899	0.121685	-0.484475	9.98643e-05	0.000158273	2.54543e-05	0.000132819	8	0.000100452	1.08283e-09	0.327585	2.34961e-08	0.0663458	0.249074	0.866817	1242.75	2193.48	0.408657	0.0312447	0.156656	2290.31	3477.31	1263.71	2213.61	8	2281.58	272520	0.228803	6.2133e+06	0.0475004
SPCC320.10	srp72	signal recognition particle subunit Srp72 (predicted)	SPCC320.10	Q	0	6	R	1	10	0.312873	1	-8.62325e-05	0.000108576	0.264125	0.0563294	-0.270487	9.96413e-05	0.000159829	3.96089e-05	0.000120221	8	0.000102834	6.73859e-10	0.252435	1.61639e-08	0.0537539	0.000173359	0.000591134	13153	3022.49	3.23364e-05	0.551591	0.7899	4789.87	8948.56	3389.99	5558.57	8	5133.96	1.93484e+06	0.270938	1.82484e+07	0.036177
SPCC4B3.01	tum1	thiosulfate sulfurtransferase, involved in tRNA wobble position thiolation Tum1 (predicted)	SPCC4B3.01	Q	0	6	P	0	5	0.150699	0.610403	-0.00029074	0.000126924	0.0954527	0.12123	-1.04692	9.93933e-05	0.00026379	3.76749e-05	0.000226115	8	0.000113921	3.31951e-09	0.505745	7.9505e-08	0.107613	0.0272528	0.120056	-6950.27	4055.88	0.0240004	0.21084	-0.691949	2916.65	6646.67	1653.16	4993.51	8	3236.51	1.30518e+06	0.352987	2.34604e+07	0.0650673
SPCC74.03c	ssp2	serine/threonine protein kinase AMPK catalytic (alpha) subunit Ssp2	SPCC74.03c	P	0	2	Q	0	2	0.0301069	0.110908	-0.000194004	0.000118045	0.0110202	0.259408	-0.654355	9.9193e-05	0.000147608	6.56993e-05	8.19089e-05	8	0.000101176	6.5127e-10	0.252234	1.39423e-08	0.0507414	0.227719	0.866817	-4044.37	3770.51	0.361135	0.0380325	-0.383491	3518.49	6932.5	2221.99	4710.51	8	3853.43	1.72859e+06	0.341192	5.36816e+07	0.082668
SPBC1289.07c	rpc40	DNA-directed RNA polymerase I and III subunit Rpc40	SPBC1289.07c	R	0	8	R	1	10	0.0309754	0.110908	0.000191136	7.60774e-05	0.0114613	0.257007	0.547417	9.91458e-05	0.00014919	5.05054e-05	9.86843e-05	8	0.000100417	7.27297e-10	0.268565	1.37039e-08	0.050686	1.75327e-05	5.17637e-05	14160.5	2946.84	1.11935e-06	0.667206	0.837749	4895.2	8242.2	2656.91	5585.29	8	5028.63	2.1019e+06	0.288308	1.29775e+07	0.0311471
SPAC27D7.07c	smd1	Sm snRNP core protein Smd1	SPAC27D7.07c	Q	0	6	R	1	9	0.126618	0.559067	-0.000250122	0.000126956	0.0757803	0.136341	-0.83898	9.90493e-05	0.000224276	3.71372e-05	0.000187139	8	9.91064e-05	2.60447e-09	0.514941	5.14206e-08	0.0994807	0.00116207	0.00499076	3060.88	838.773	0.00043272	0.437446	0.707497	1145.51	2174.33	925.3	1249.03	8	1277.78	122940	0.274404	1.56333e+06	0.0425443
SPBC56F2.04	utp20	U3 snoRNP protein Utp20 (predicted)	SPBC56F2.04	Q	0	8	Q	0	7	0.440561	1	-0.000118916	0.000107621	0.456807	0.025417	-0.397342	9.90026e-05	0.000213806	5.94495e-06	0.000207861	8	9.6078e-05	2.84514e-09	0.555172	7.03549e-08	0.120032	0.295391	1	-1637.61	4820.89	0.518843	0.0191658	-0.107378	4314.56	6998.86	3333.41	3665.45	8	4583.1	783484	0.193133	1.78077e+07	0.0400329
SPAC1002.03c	gls2	glucosidase II alpha subunit Gls2	SPAC1002.03c	Q	0	1	P	0	8	0.197346	0.66986	-0.000181593	0.000125275	0.137962	0.097244	-0.555693	9.89781e-05	0.000246494	5.91319e-05	0.000187362	8	0.00010893	2.05311e-09	0.415965	3.97214e-08	0.0795491	0.0391857	0.19427	-6404.02	7764.33	0.0381842	0.18104	-0.282375	7017.59	7826.84	4155.31	3671.53	8	6583.72	1.1991e+06	0.166325	2.4072e+07	0.0324009
SPBC16E9.09c	erp5	COPII vesicle coat component Erp5/Erp6 (predicted)	SPBC16E9.09c	Q	0	NA	R	1	10	0.451359	1	8.38814e-05	8.42211e-05	0.477214	0.0232176	0.259954	9.89713e-05	0.000119184	1.71309e-05	0.000102053	7	8.99111e-05	7.02455e-10	0.294779	1.49001e-08	0.0678815	0.000289243	0.000943392	5946.69	3613.72	6.5334e-05	0.522985	0.395942	4333.87	6348.54	3846.19	2502.35	8	4525.34	401565	0.140032	4.18516e+06	0.0196552
SPAC20G4.01	caf16	CCR4-Not complex subunit Caf16 (predicted)	SPAC20G4.01	Q	0	6	Q	0	7	0.436681	1	-0.000100501	0.000118147	0.449666	0.0262226	-0.292518	9.89003e-05	0.000195567	4.01261e-05	0.000155441	8	0.000100642	2.21856e-09	0.46801	4.86681e-08	0.0953047	0.246634	0.866817	-1091.48	2282.77	0.403061	0.0319861	-0.154524	2056.6	2821.94	1104.25	1717.7	8	1995.71	206495	0.227697	4.67812e+06	0.0471206
SPAC1F3.06c	spo15	mitotic and meiotic spindle pole body protein Spo15	SPAC1F3.06c	Q	0	4	Q	0	2	0.601352	1	9.40719e-06	9.70262e-05	0.87502	0.00114966	0.0286696	9.87447e-05	0.000146841	7.35883e-05	7.32523e-05	8	0.000103922	4.01772e-10	0.192879	9.97633e-09	0.041788	0.424218	1	-267.918	6509.77	0.911837	0.000569888	-0.0124236	6613.3	8071.38	5201.98	2869.4	8	6702.94	652349	0.120497	1.63337e+07	0.026215
SPAC922.07c	atd2	aldehyde dehydrogenase (predicted)	SPAC922.07c	P	0	5	P	0	7	0.0571748	0.235805	-0.000332957	0.00013293	0.026118	0.205454	-1.20365	9.85289e-05	0.000222551	2.53675e-05	0.000197183	8	9.83714e-05	3.09526e-09	0.565561	5.56289e-08	0.104245	0.0289555	0.120056	-8830.28	3297.11	0.0259766	0.2058	-1.34296	2589.82	4972.31	888.21	4084.1	8	2796.02	1.51164e+06	0.439728	3.90437e+07	0.0971646
SPBC947.15c	ndi1	internal mitochondrial NADH dehydrogenase (ubiquinone) Ndi1 (predicted)	SPBC947.15c	Q	0	5	Q	0	12	0.439298	1	0.000218926	6.20562e-05	0.454471	0.0256785	0.692109	9.84983e-05	0.000382909	6.16606e-06	0.000376743	8	0.000125997	8.5733e-09	0.734876	2.35964e-07	0.167623	0.403454	1	-1486.52	7102.24	0.837021	0.00196565	-0.0648262	6849.96	11563.8	1838.18	9725.58	8	6634.25	6.17641e+06	0.374608	1.4558e+08	0.0790735
SPBC1734.04	anp1	mannan polymerase I complex subunit Anp1	SPBC1734.04	Q	0	7	P	0	8	0.18753	0.66986	0.000124473	8.55011e-05	0.128432	0.101882	0.358463	9.84516e-05	0.00013452	3.32991e-05	0.000101221	8	9.34358e-05	8.09387e-10	0.304484	1.77217e-08	0.0619457	0.0299277	0.124338	-8667.72	5453.04	0.0271279	0.203031	-0.626147	4820.45	6415.33	1641.58	4773.75	8	4526.3	1.29391e+06	0.251309	3.82655e+07	0.05942
SPBC19C7.10	bqt4	bouquet formation protein Bqt4	SPBC19C7.10	P	1	2	P	1	7	0.00334763	0.012354	-0.000646786	0.000203884	0.000519682	0.428458	-1.81568	9.83544e-05	0.000273894	2.05067e-05	0.000253388	8	0.000112088	5.10363e-09	0.637354	7.24069e-08	0.104377	2.66555e-06	5.42379e-06	-22151.7	10882.6	3.55025e-08	0.755591	-0.879048	8248.57	10660.1	4654.33	6005.79	8	7815.76	3.76282e+06	0.248191	2.05951e+07	0.0252454
SPAC1B3.14	vma3	V-type ATPase V0 subunit c (proteolipid subunit)	SPAC1B3.14	Q	0	6	Q	0	9	0.143324	0.559067	-0.000322703	0.000154047	0.0892256	0.125644	-0.916409	9.83311e-05	0.000285445	3.89182e-06	0.000281553	8	0.000116908	5.32618e-09	0.624257	9.40307e-08	0.114041	0.194221	0.66539	-6611.91	8716.11	0.290884	0.0505436	-0.256796	9020.45	11956.2	5171.34	6784.87	8	8602.27	3.68095e+06	0.223032	1.06557e+08	0.0521735
SPBC3H7.01	spo14	GDP/GTP exchange factor, WD repeat protein Spo14	SPBC3H7.01	Q	0	10	Q	0	7	0.616202	1	-8.56203e-06	0.000117714	0.931321	0.000345309	-0.0220615	9.83294e-05	0.000141985	2.88637e-05	0.000113122	8	9.65199e-05	7.87676e-10	0.290775	2.75368e-08	0.0747502	0.191661	0.66539	-2285.95	3628.78	0.2855	0.0516551	-0.208707	3175.25	3663.08	1845.11	1817.97	8	2913.62	395882	0.215948	1.24482e+07	0.0526494
SPCC1322.09	NA	Golgi protein, associated with COP vesicles (predicted), DUF5427	SPCC1322.09	P	1	2	Q	0	3	0.00429622	0.0149358	-0.000388455	0.00014451	0.000734794	0.411105	-1.35128	9.82833e-05	0.000171413	4.99108e-05	0.000121502	8	9.95185e-05	1.62782e-09	0.405415	2.80469e-08	0.0731662	0.126184	0.558536	3376.04	3546.88	0.164198	0.0860378	0.249874	4395.24	5887.13	2484.53	3402.6	8	4143.91	722944	0.205183	1.57099e+07	0.0415862
SPAC4G9.13c	vps26	retromer complex subunit Vps26	SPAC4G9.13c	P	0	2	P	1	4	0.0518968	0.193288	-0.000435801	0.000133204	0.0229137	0.213783	-1.92736	9.80525e-05	0.000333246	2.22249e-05	0.000311022	8	9.83098e-05	4.59671e-09	0.689647	9.06282e-08	0.133139	0.00186094	0.00665827	-2353.74	1634.83	0.000807877	0.406274	-0.550896	1347.02	1739.43	845.468	893.964	8	1343.82	59706.6	0.181832	1.05052e+06	0.0331615
SPBC646.04	pla1	poly(A) polymerase Pla1	SPBC646.04	Q	0	5	P	0	7	0.574788	1	2.3835e-05	8.68077e-05	0.784117	0.00348377	0.0791134	9.78005e-05	0.000177324	5.54069e-05	0.000121917	8	9.98472e-05	8.13564e-10	0.285667	2.10855e-08	0.0632308	0.0805755	0.384968	-2023.12	3619.22	0.0933546	0.122684	-0.183046	3367.68	3701.2	1939.49	1761.71	8	3224.97	182887	0.132607	3.79778e+06	0.0262731
SPAC30.01c	sec72	Arf GEF Sec72	SPAC30.01c	Q	0	2	R	0	1	0.316004	1	-9.00844e-05	0.000113532	0.26799	0.0554517	-0.270201	9.76632e-05	0.000161439	5.14745e-05	0.000109965	8	0.000102695	8.02652e-10	0.275876	1.7936e-08	0.0567004	0.0385794	0.17647	5021.59	4193.1	0.0374437	0.182307	0.304564	4619.24	6685.48	3677.84	3007.64	8	4750.46	630452	0.167144	1.46754e+07	0.0350616
[truncated: 4,162 more rows]
