# Supplementary material for: Growth-rate-dependent and nutrient-specific gene expression resource allocation in fission yeast
Source: Life Sci Alliance. 2022 Feb 28;5(5):e202101223. doi: 10.26508/lsa.202101223 (PMC8886410; doi:10.26508/lsa.202101223)
Supplement: Supplementary file 8 [file LSA-2021-01223_TableS8.xlsx]

## Sheet: TableS8
PomBaseIDs	medium	replicate	psi_M	psi_P	psi_ratio	log2_ratio	median_by_gene	residual
SPAC1002.02	Trp	1	7.38331e-05	9.56157e-06	0.129503	-2.94895	-2.14237	-0.806579
SPAC1002.02	Trp	2	7.16116e-05	7.49136e-06	0.104611	-3.25689	-2.14237	-1.11453
SPAC1002.02	Trp	3	7.14617e-05	7.49157e-06	0.104833	-3.25383	-2.14237	-1.11146
SPAC1002.02	Gly	1	4.63666e-05	3.13949e-06	0.0677102	-3.88448	-2.14237	-1.74211
SPAC1002.02	Gly	2	4.92516e-05	2.02979e-06	0.0412127	-4.60077	-2.14237	-2.4584
SPAC1002.02	Gly	3	5.31393e-05	8.88415e-06	0.167186	-2.58047	-2.14237	-0.438103
SPAC1002.02	Phe	1	5.09668e-05	2.57026e-05	0.504301	-0.987643	-2.14237	1.15473
SPAC1002.02	Phe	2	4.9649e-05	1.68573e-05	0.33953	-1.55839	-2.14237	0.58398
SPAC1002.02	Phe	3	5.69098e-05	2.3704e-05	0.416518	-1.26355	-2.14237	0.878819
SPAC1002.02	Ser	1	4.48066e-05	2.19609e-05	0.490127	-1.02877	-2.14237	1.11359
SPAC1002.02	Ser	2	5.57481e-05	1.34134e-05	0.240607	-2.05525	-2.14237	0.0871177
SPAC1002.02	Ser	3	5.02092e-05	6.10354e-05	1.21562	0.281695	-2.14237	2.42406
SPAC1002.02	Ile	1	5.61393e-05	1.19708e-05	0.213235	-2.22949	-2.14237	-0.0871177
SPAC1002.02	Ile	2	4.94764e-05	1.46798e-05	0.296703	-1.75291	-2.14237	0.389459
SPAC1002.02	Ile	3	6.76467e-05	1.12645e-05	0.166519	-2.58624	-2.14237	-0.443873
SPAC1002.02	Pro	1	4.97342e-05	1.43914e-05	0.289366	-1.78903	-2.14237	0.353337
SPAC1002.02	Pro	2	5.08491e-05	2.11796e-05	0.41652	-1.26354	-2.14237	0.878825
SPAC1002.02	Pro	3	5.22297e-05	1.94564e-05	0.372516	-1.42463	-2.14237	0.717743
SPAC1002.02	Glu	1	6.79389e-05	1.32446e-05	0.194948	-2.35884	-2.14237	-0.216469
SPAC1002.02	Glu	2	4.13059e-05	4.11637e-06	0.0996559	-3.3269	-2.14237	-1.18453
SPAC1002.02	Glu	3	8.43106e-05	9.38252e-06	0.111285	-3.16767	-2.14237	-1.0253
SPAC1002.02	Amm	1	4.55496e-05	1.40377e-05	0.308185	-1.69813	-2.14237	0.444236
SPAC1002.02	Amm	2	4.59079e-05	1.70435e-05	0.371253	-1.42952	-2.14237	0.712845
SPAC1002.02	Amm	3	4.4489e-05	4.33781e-06	0.097503	-3.35841	-2.14237	-1.21604
SPAC1002.03c	Trp	1	0.000108011	7.42303e-05	0.687249	-0.541095	-1.09722	0.556124
SPAC1002.03c	Trp	2	0.000104329	9.06312e-05	0.868706	-0.20306	-1.09722	0.894159
SPAC1002.03c	Trp	3	9.82323e-05	6.20811e-05	0.631983	-0.662042	-1.09722	0.435176
SPAC1002.03c	Gly	1	0.000103526	2.48192e-05	0.239738	-2.06047	-1.09722	-0.963253
SPAC1002.03c	Gly	2	9.49203e-05	2.93627e-05	0.30934	-1.69273	-1.09722	-0.595516
SPAC1002.03c	Gly	3	0.000104422	3.04521e-05	0.291626	-1.77781	-1.09722	-0.680588
SPAC1002.03c	Phe	1	6.9192e-05	4.52587e-05	0.654103	-0.61241	-1.09722	0.484809
SPAC1002.03c	Phe	2	8.82552e-05	3.9098e-05	0.443011	-1.17458	-1.09722	-0.0773653
SPAC1002.03c	Phe	3	8.17984e-05	5.92578e-05	0.724438	-0.465066	-1.09722	0.632153
SPAC1002.03c	Ser	1	9.15202e-05	2.82424e-05	0.308592	-1.69623	-1.09722	-0.599009
SPAC1002.03c	Ser	2	8.52523e-05	3.49907e-05	0.410437	-1.28477	-1.09722	-0.187547
SPAC1002.03c	Ser	3	9.39531e-05	3.89989e-05	0.415089	-1.26851	-1.09722	-0.171287
SPAC1002.03c	Ile	1	6.9716e-05	3.00101e-05	0.430461	-1.21604	-1.09722	-0.118825
SPAC1002.03c	Ile	2	5.66969e-05	2.71805e-05	0.4794	-1.0607	-1.09722	0.0365212
SPAC1002.03c	Ile	3	6.43772e-05	3.54267e-05	0.550299	-0.861712	-1.09722	0.235507
SPAC1002.03c	Pro	1	8.2854e-05	3.95358e-05	0.477175	-1.06741	-1.09722	0.0298082
SPAC1002.03c	Pro	2	6.73546e-05	4.31097e-05	0.64004	-0.643765	-1.09722	0.453454
SPAC1002.03c	Pro	3	7.86774e-05	3.60231e-05	0.457858	-1.12703	-1.09722	-0.0298082
SPAC1002.03c	Glu	1	5.16958e-05	3.59934e-05	0.696254	-0.522315	-1.09722	0.574904
SPAC1002.03c	Glu	2	3.13648e-05	2.8199e-05	0.899065	-0.153502	-1.09722	0.943716
SPAC1002.03c	Glu	3	4.92905e-05	3.36313e-05	0.682307	-0.551506	-1.09722	0.545712
SPAC1002.03c	Amm	1	6.82515e-05	2.87387e-05	0.42107	-1.24787	-1.09722	-0.150648
SPAC1002.03c	Amm	2	6.30914e-05	2.46779e-05	0.391146	-1.35422	-1.09722	-0.257003
SPAC1002.03c	Amm	3	5.98753e-05	2.06689e-05	0.345199	-1.5345	-1.09722	-0.437281
SPAC1002.04c	Trp	1	6.6825e-05	7.78497e-06	0.116498	-3.10163	-1.73798	-1.36365
SPAC1002.04c	Trp	2	6.70947e-05	2.93693e-05	0.437729	-1.19189	-1.73798	0.546086
SPAC1002.04c	Trp	3	6.21023e-05	3.25486e-05	0.524112	-0.932053	-1.73798	0.805922
SPAC1002.04c	Gly	1	5.65887e-05	1.38552e-05	0.244841	-2.03008	-1.73798	-0.292108
SPAC1002.04c	Gly	2	5.51599e-05	1.93824e-05	0.351385	-1.50888	-1.73798	0.229099
SPAC1002.04c	Gly	3	5.26709e-05	1.05708e-05	0.200695	-2.31692	-1.73798	-0.578949
SPAC1002.04c	Phe	1	4.66381e-05	2.45881e-05	0.527211	-0.923547	-1.73798	0.814428
SPAC1002.04c	Phe	2	5.20964e-05	1.24511e-05	0.239001	-2.06491	-1.73798	-0.326939
SPAC1002.04c	Phe	3	4.89749e-05	2.1402e-05	0.436999	-1.1943	-1.73798	0.543676
SPAC1002.04c	Ser	1	4.07899e-05	2.08463e-05	0.511066	-0.968419	-1.73798	0.769556
SPAC1002.04c	Ser	2	5.47488e-05	1.46397e-05	0.267398	-1.90294	-1.73798	-0.164966
SPAC1002.04c	Ser	3	5.16262e-05	4.86235e-06	0.0941839	-3.40838	-1.73798	-1.6704
SPAC1002.04c	Ile	1	3.76047e-05	7.61794e-06	0.20258	-2.30344	-1.73798	-0.565464
SPAC1002.04c	Ile	2	3.39814e-05	1.18441e-05	0.348546	-1.52058	-1.73798	0.217397
SPAC1002.04c	Ile	3	3.24578e-05	6.23974e-06	0.192242	-2.37901	-1.73798	-0.64103
SPAC1002.04c	Pro	1	5.15606e-05	1.68178e-05	0.326176	-1.61628	-1.73798	0.121698
SPAC1002.04c	Pro	2	4.33754e-05	1.7769e-05	0.409657	-1.28751	-1.73798	0.450464
SPAC1002.04c	Pro	3	5.18285e-05	3.39783e-05	0.65559	-0.609134	-1.73798	1.12884
SPAC1002.04c	Glu	1	2.64745e-05	2.34375e-06	0.0885285	-3.49771	-1.73798	-1.75974
SPAC1002.04c	Glu	2	2.08492e-05	5.06138e-06	0.242761	-2.04239	-1.73798	-0.304414
SPAC1002.04c	Glu	3	3.2361e-05	5.03694e-06	0.155649	-2.68364	-1.73798	-0.945661
SPAC1002.04c	Amm	1	3.69301e-05	1.13724e-05	0.307943	-1.69926	-1.73798	0.0387102
SPAC1002.04c	Amm	2	4.10621e-05	1.45001e-05	0.353126	-1.50174	-1.73798	0.23623
SPAC1002.04c	Amm	3	3.52075e-05	1.02754e-05	0.291853	-1.77669	-1.73798	-0.0387102
SPAC1002.07c	Gly	1	0.000203314	1.7655e-05	0.0868361	-3.52556	-1.92774	-1.59782
SPAC1002.07c	Gly	2	0.000236018	1.2107e-05	0.0512971	-4.28498	-1.92774	-2.35724
SPAC1002.07c	Gly	3	0.000211613	2.64162e-05	0.124833	-3.00193	-1.92774	-1.0742
SPAC1002.07c	Phe	1	0.000234505	6.16374e-05	0.262841	-1.92774	-1.92774	0
SPAC1002.07c	Phe	2	0.000236048	0.000104938	0.444562	-1.16954	-1.92774	0.758196
SPAC1002.07c	Phe	3	0.000244764	6.44081e-05	0.263144	-1.92608	-1.92774	0.00166062
SPAC1002.07c	Ser	1	0.000320721	5.3824e-05	0.167822	-2.575	-1.92774	-0.647259
SPAC1002.07c	Ser	2	0.000338522	4.99213e-05	0.147469	-2.76152	-1.92774	-0.833782
SPAC1002.07c	Ser	3	0.000360569	4.05528e-05	0.112469	-3.1524	-1.92774	-1.22466
SPAC1002.07c	Ile	1	0.000171428	5.35808e-05	0.312556	-1.67781	-1.92774	0.249927
SPAC1002.07c	Ile	2	0.000172153	5.64351e-05	0.327818	-1.60903	-1.92774	0.318708
SPAC1002.07c	Ile	3	0.000170749	5.32818e-05	0.312048	-1.68016	-1.92774	0.24758
SPAC1002.07c	Pro	1	0.000183925	3.81744e-05	0.207554	-2.26844	-1.92774	-0.340703
SPAC1002.07c	Pro	2	0.000192399	2.88694e-05	0.150049	-2.73649	-1.92774	-0.808752
SPAC1002.07c	Pro	3	0.000193957	3.8631e-05	0.199173	-2.32791	-1.92774	-0.400167
SPAC1002.07c	Glu	1	0.000154455	6.36803e-05	0.412289	-1.27827	-1.92774	0.649468
SPAC1002.07c	Glu	2	0.000138672	6.85998e-05	0.49469	-1.0154	-1.92774	0.912335
SPAC1002.07c	Glu	3	0.000186014	6.88891e-05	0.370343	-1.43306	-1.92774	0.494674
SPAC1002.07c	Amm	1	0.000152142	4.03175e-05	0.264999	-1.91594	-1.92774	0.0117997
SPAC1002.07c	Amm	2	0.00014842	2.32002e-05	0.156314	-2.67748	-1.92774	-0.74974
SPAC1002.07c	Amm	3	0.000140609	3.77207e-05	0.268268	-1.89825	-1.92774	0.0294841
SPAC1002.09c	Trp	1	0.000607445	0.00151173	2.48868	1.31538	0.53116	0.784218
SPAC1002.09c	Trp	2	0.000566281	0.00106075	1.8732	0.905502	0.53116	0.374341
SPAC1002.09c	Trp	3	0.000598139	0.00223082	3.7296	1.89902	0.53116	1.36786
SPAC1002.09c	Gly	1	0.000701797	0.000914386	1.30292	0.381751	0.53116	-0.149409
SPAC1002.09c	Gly	2	0.000736803	0.00108453	1.47194	0.557724	0.53116	0.0265637
SPAC1002.09c	Gly	3	0.000687066	0.00105757	1.53926	0.622233	0.53116	0.0910732
SPAC1002.09c	Phe	1	0.000774425	0.00159198	2.05569	1.03963	0.53116	0.508466
SPAC1002.09c	Phe	2	0.000882806	0.00188343	2.13346	1.09319	0.53116	0.562032
SPAC1002.09c	Phe	3	0.000749383	0.0013609	1.81602	0.86078	0.53116	0.32962
SPAC1002.09c	Ser	1	0.000741147	0.000659737	0.890157	-0.167869	0.53116	-0.699029
SPAC1002.09c	Ser	2	0.000641218	0.000438262	0.683484	-0.54902	0.53116	-1.08018
SPAC1002.09c	Ser	3	0.000729733	0.000676734	0.927372	-0.10878	0.53116	-0.63994
SPAC1002.09c	Ile	1	0.000752684	0.000795868	1.05737	0.0804849	0.53116	-0.450675
SPAC1002.09c	Ile	2	0.000569347	0.000857388	1.50592	0.590641	0.53116	0.0594807
SPAC1002.09c	Ile	3	0.000619919	0.000847915	1.36778	0.451841	0.53116	-0.0793191
SPAC1002.09c	Pro	1	0.000695267	0.000974177	1.40116	0.486618	0.53116	-0.0445419
SPAC1002.09c	Pro	2	0.000651426	0.00095829	1.47107	0.556862	0.53116	0.0257015
SPAC1002.09c	Pro	3	0.000709739	0.000599577	0.844785	-0.243343	0.53116	-0.774503
SPAC1002.09c	Glu	1	0.000466137	0.000661716	1.41957	0.505459	0.53116	-0.0257015
SPAC1002.09c	Glu	2	0.000339566	0.000678537	1.99825	0.998735	0.53116	0.467575
SPAC1002.09c	Glu	3	0.000478061	0.000715651	1.49699	0.582061	0.53116	0.050901
SPAC1002.09c	Amm	1	0.00042865	0.000366479	0.854962	-0.226068	0.53116	-0.757228
SPAC1002.09c	Amm	2	0.000404732	0.00036774	0.908601	-0.138281	0.53116	-0.669441
SPAC1002.09c	Amm	3	0.000387223	0.000215565	0.556694	-0.845043	0.53116	-1.3762
SPAC1002.10c	Trp	1	2.78158e-05	1.65644e-05	0.595503	-0.747819	-1.6715	0.923681
SPAC1002.10c	Trp	2	2.52507e-05	1.13808e-05	0.450713	-1.14972	-1.6715	0.521781
SPAC1002.10c	Trp	3	2.73514e-05	1.4741e-05	0.538948	-0.891782	-1.6715	0.779719
SPAC1002.10c	Gly	1	3.17292e-05	5.56456e-06	0.175377	-2.51147	-1.6715	-0.839971
SPAC1002.10c	Gly	2	3.02767e-05	1.58071e-05	0.52209	-0.937629	-1.6715	0.733872
SPAC1002.10c	Gly	3	2.88784e-05	9.67235e-06	0.334933	-1.57805	-1.6715	0.0934464
SPAC1002.10c	Phe	1	1.13556e-05	1.28672e-05	1.13311	0.180291	-1.6715	1.85179
SPAC1002.10c	Phe	2	2.04682e-05	2.64883e-06	0.129412	-2.94995	-1.6715	-1.27845
SPAC1002.10c	Phe	3	1.51429e-05	1.5411e-05	1.0177	0.0253181	-1.6715	1.69682
SPAC1002.10c	Ser	1	2.78587e-05	1.15591e-05	0.414918	-1.2691	-1.6715	0.402398
SPAC1002.10c	Ser	2	3.31217e-05	6.73265e-06	0.20327	-2.29853	-1.6715	-0.627031
SPAC1002.10c	Ser	3	3.50196e-05	2.81459e-05	0.803717	-0.315241	-1.6715	1.35626
SPAC1002.10c	Ile	1	1.16318e-05	2.57456e-06	0.221339	-2.17567	-1.6715	-0.504172
SPAC1002.10c	Ile	2	1.06478e-05	2.19708e-06	0.206341	-2.2769	-1.6715	-0.605395
SPAC1002.10c	Ile	3	1.00572e-05	1.84265e-06	0.183217	-2.44837	-1.6715	-0.776873
SPAC1002.10c	Pro	1	2.32095e-05	1.22646e-06	0.052843	-4.24214	-1.6715	-2.57064
SPAC1002.10c	Pro	2	1.65089e-05	1.57454e-05	0.953747	-0.0683215	-1.6715	1.60318
SPAC1002.10c	Pro	3	1.95237e-05	1.24722e-05	0.638821	-0.646517	-1.6715	1.02498
SPAC1002.10c	Glu	1	1.00819e-05	2.15756e-06	0.214002	-2.2243	-1.6715	-0.552801
SPAC1002.10c	Glu	2	5.98874e-06	3.73276e-06	0.623296	-0.682011	-1.6715	0.98949
SPAC1002.10c	Glu	3	1.23454e-05	2.10635e-06	0.170618	-2.55116	-1.6715	-0.879661
SPAC1002.10c	Amm	1	1.36827e-05	1.38681e-06	0.101355	-3.30252	-1.6715	-1.63102
SPAC1002.10c	Amm	2	1.34392e-05	3.95432e-06	0.294237	-1.76495	-1.6715	-0.0934464
SPAC1002.10c	Amm	3	1.1447e-05	1.48142e-06	0.129415	-2.94992	-1.6715	-1.27842
SPAC1002.12c	Trp	1	0.000211459	1.31853e-05	0.062354	-4.00337	-1.83762	-2.16575
SPAC1002.12c	Trp	2	0.000242008	1.23417e-05	0.0509973	-4.29344	-1.83762	-2.45581
SPAC1002.12c	Trp	3	0.000213935	1.34394e-05	0.0628198	-3.99264	-1.83762	-2.15501
SPAC1002.12c	Gly	1	0.00014439	6.13139e-05	0.424642	-1.23568	-1.83762	0.601942
SPAC1002.12c	Gly	2	0.000151666	6.88039e-05	0.453653	-1.14034	-1.83762	0.697284
SPAC1002.12c	Gly	3	0.000137079	5.18971e-05	0.378593	-1.40128	-1.83762	0.436342
SPAC1002.12c	Phe	1	0.000122709	2.21621e-05	0.180607	-2.46908	-1.83762	-0.631455
SPAC1002.12c	Phe	2	0.000139431	3.43749e-05	0.246538	-2.02012	-1.83762	-0.182495
SPAC1002.12c	Phe	3	0.000108627	3.16192e-05	0.29108	-1.78051	-1.83762	0.0571126
SPAC1002.12c	Ser	1	0.000103394	2.65779e-05	0.257054	-1.95986	-1.83762	-0.122235
SPAC1002.12c	Ser	2	0.000167893	2.13797e-05	0.127341	-2.97323	-1.83762	-1.13561
SPAC1002.12c	Ser	3	0.000130881	8.72426e-06	0.0666579	-3.90708	-1.83762	-2.06946
SPAC1002.12c	Ile	1	9.53589e-05	4.14856e-05	0.435047	-1.20076	-1.83762	0.636865
SPAC1002.12c	Ile	2	6.3273e-05	4.13332e-05	0.653252	-0.614287	-1.83762	1.22334
SPAC1002.12c	Ile	3	7.00545e-05	5.19077e-05	0.740961	-0.432531	-1.83762	1.40509
SPAC1002.12c	Pro	1	9.19209e-05	4.77019e-06	0.0518945	-4.26827	-1.83762	-2.43065
SPAC1002.12c	Pro	2	7.99535e-05	2.15013e-05	0.268923	-1.89474	-1.83762	-0.0571126
SPAC1002.12c	Pro	3	0.000105546	2.65134e-05	0.251202	-1.99308	-1.83762	-0.155456
SPAC1002.12c	Glu	1	4.96067e-05	2.69474e-05	0.54322	-0.880391	-1.83762	0.957233
SPAC1002.12c	Glu	2	3.28032e-05	1.72015e-05	0.524386	-0.931299	-1.83762	0.906325
SPAC1002.12c	Glu	3	4.4304e-05	2.48994e-05	0.562011	-0.831328	-1.83762	1.0063
SPAC1002.12c	Amm	1	4.22202e-05	1.92134e-05	0.455076	-1.13582	-1.83762	0.701805
SPAC1002.12c	Amm	2	4.25607e-05	2.018e-05	0.474145	-1.0766	-1.83762	0.761025
SPAC1002.12c	Amm	3	3.94918e-05	9.79881e-06	0.248123	-2.01087	-1.83762	-0.173249
SPAC1002.13c	Gly	1	0.000398146	0.000106439	0.267336	-1.90327	-2.53835	0.635076
SPAC1002.13c	Gly	2	0.00031391	0.000131311	0.418307	-1.25736	-2.53835	1.28098
SPAC1002.13c	Gly	3	0.00038099	0.000148919	0.390875	-1.35522	-2.53835	1.18313
SPAC1002.13c	Ser	1	0.000316177	1.96397e-05	0.0621163	-4.00888	-2.53835	-1.47054
SPAC1002.13c	Ser	2	0.000314196	4.83265e-06	0.015381	-6.02271	-2.53835	-3.48436
SPAC1002.13c	Ser	3	0.000291367	0.000188467	0.646837	-0.628526	-2.53835	1.90982
SPAC1002.13c	Ile	1	0.000244846	3.42238e-05	0.139777	-2.8388	-2.53835	-0.300452
SPAC1002.13c	Ile	2	0.000127212	3.48697e-05	0.274107	-1.86719	-2.53835	0.671162
SPAC1002.13c	Ile	3	0.00025796	3.08096e-05	0.119436	-3.0657	-2.53835	-0.527347
SPAC1002.13c	Pro	1	0.000576526	0.000101258	0.175634	-2.50935	-2.53835	0.0289959
SPAC1002.13c	Pro	2	0.000390581	8.1571e-05	0.208845	-2.25949	-2.53835	0.278856
SPAC1002.13c	Pro	3	0.000555013	0.000122297	0.22035	-2.18213	-2.53835	0.356217
SPAC1002.13c	Glu	1	0.000396811	3.21006e-05	0.0808963	-3.62778	-2.53835	-1.08943
SPAC1002.13c	Glu	2	0.000136626	4.67129e-05	0.341904	-1.54834	-2.53835	0.990011
SPAC1002.13c	Glu	3	0.000286351	2.70599e-05	0.0944991	-3.40356	-2.53835	-0.865207
SPAC1002.13c	Amm	1	0.000529481	7.47746e-05	0.141222	-2.82396	-2.53835	-0.28561
SPAC1002.13c	Amm	2	0.000483427	1.89129e-05	0.0391226	-4.67585	-2.53835	-2.1375
SPAC1002.13c	Amm	3	0.000473812	7.99389e-05	0.168714	-2.56734	-2.53835	-0.0289959
SPAC1002.15c	Phe	1	1.68259e-05	4.51963e-06	0.268611	-1.89641	-2.33525	0.438842
SPAC1002.15c	Phe	2	1.83835e-05	4.75637e-06	0.25873	-1.95048	-2.33525	0.384771
SPAC1002.15c	Phe	3	2.23667e-05	4.43222e-06	0.198162	-2.33525	-2.33525	0
SPAC1002.15c	Ser	1	2.16603e-05	4.04463e-06	0.18673	-2.42097	-2.33525	-0.0857239
SPAC1002.15c	Ser	2	1.31845e-05	5.06759e-06	0.38436	-1.37947	-2.33525	0.95578
SPAC1002.15c	Ser	3	1.82884e-05	2.7821e-06	0.152124	-2.71668	-2.33525	-0.381433
SPAC1002.15c	Ile	1	1.53795e-05	4.19095e-06	0.272502	-1.87566	-2.33525	0.459589
SPAC1002.15c	Ile	2	1.4258e-05	2.6597e-06	0.186541	-2.42244	-2.33525	-0.0871863
SPAC1002.15c	Ile	3	1.75623e-05	3.11481e-06	0.177358	-2.49527	-2.33525	-0.160016
SPAC1002.15c	Glu	1	1.37291e-05	2.37553e-06	0.173029	-2.53091	-2.33525	-0.195664
SPAC1002.15c	Glu	2	6.90053e-06	3.92397e-06	0.568647	-0.814395	-2.33525	1.52085
SPAC1002.15c	Glu	3	1.50723e-05	1.23104e-06	0.0816755	-3.61395	-2.33525	-1.2787
SPAC1002.15c	Amm	1	1.57605e-05	4.3647e-06	0.276939	-1.85236	-2.33525	0.482892
SPAC1002.15c	Amm	2	1.47056e-05	3.46857e-06	0.235868	-2.08395	-2.33525	0.251301
SPAC1002.15c	Amm	3	1.10492e-05	1.28042e-06	0.115883	-3.10926	-2.33525	-0.774005
SPAC1002.17c	Trp	1	0.000404803	0.000659646	1.62955	0.704472	1.7477	-1.04323
SPAC1002.17c	Trp	2	0.000523349	0.000265512	0.507332	-0.978998	1.7477	-2.7267
SPAC1002.17c	Trp	3	0.000405573	0.000522466	1.28822	0.365376	1.7477	-1.38233
SPAC1002.17c	Gly	1	0.000198462	0.000535633	2.69892	1.43238	1.7477	-0.31532
SPAC1002.17c	Gly	2	0.000191203	0.000798963	4.17861	2.06302	1.7477	0.31532
SPAC1002.17c	Gly	3	0.000204625	0.000539828	2.63813	1.39952	1.7477	-0.348185
SPAC1002.17c	Phe	1	0.000196496	0.000529958	2.69704	1.43138	1.7477	-0.316326
SPAC1002.17c	Phe	2	0.000141777	0.000736553	5.19515	2.37717	1.7477	0.629462
SPAC1002.17c	Phe	3	0.000154804	0.000680626	4.39669	2.13642	1.7477	0.388714
SPAC1002.17c	Ser	1	5.5344e-05	0.000755268	13.6468	3.77049	1.7477	2.02279
SPAC1002.17c	Ser	2	5.35161e-05	0.000955287	17.8505	4.15789	1.7477	2.41019
SPAC1002.17c	Ser	3	5.07609e-05	0.000806315	15.8846	3.98955	1.7477	2.24185
SPAC1002.17c	Ile	1	0.000275782	0.000278744	1.01074	0.0154103	1.7477	-1.73229
SPAC1002.17c	Ile	2	0.000138443	0.000292475	2.11261	1.07903	1.7477	-0.668677
SPAC1002.17c	Ile	3	0.000298582	0.000425664	1.42562	0.511588	1.7477	-1.23612
SPAC1002.17c	Pro	1	0.000133763	0.000584646	4.37076	2.12788	1.7477	0.38018
SPAC1002.17c	Pro	2	0.000114153	0.000624249	5.46855	2.45116	1.7477	0.703455
SPAC1002.17c	Pro	3	0.000132553	0.000572663	4.32026	2.11112	1.7477	0.363415
SPAC1002.17c	Glu	1	6.58343e-05	3.50291e-05	0.53208	-0.910285	1.7477	-2.65799
SPAC1002.17c	Glu	2	3.07906e-05	5.63812e-05	1.83112	0.872725	1.7477	-0.874978
SPAC1002.17c	Glu	3	5.25581e-05	4.89627e-05	0.931591	-0.102231	1.7477	-1.84993
SPAC1002.17c	Amm	1	1.54268e-05	0.000152384	9.87785	3.3042	1.7477	1.55649
SPAC1002.17c	Amm	2	1.15031e-05	0.000180374	15.6805	3.9709	1.7477	2.2232
SPAC1002.17c	Amm	3	9.30461e-06	0.000266747	28.6683	4.84138	1.7477	3.09368
SPAC1002.18	Trp	1	0.000179104	8.75278e-05	0.488698	-1.03299	-0.720147	-0.312839
SPAC1002.18	Trp	2	0.000194061	8.8355e-05	0.455296	-1.13512	-0.720147	-0.414977
SPAC1002.18	Trp	3	0.000182715	0.000120519	0.659599	-0.60034	-0.720147	0.119807
SPAC1002.18	Gly	1	0.000145725	0.000160657	1.10247	0.140735	-0.720147	0.860882
SPAC1002.18	Gly	2	0.000138358	0.000218476	1.57906	0.659069	-0.720147	1.37922
SPAC1002.18	Gly	3	0.000152478	0.000190316	1.24816	0.3198	-0.720147	1.03995
SPAC1002.18	Phe	1	0.000114969	8.00891e-05	0.696613	-0.52157	-0.720147	0.198577
SPAC1002.18	Phe	2	9.76605e-05	0.000150506	1.54112	0.623975	-0.720147	1.34412
SPAC1002.18	Phe	3	0.000104072	0.000101747	0.977666	-0.0325871	-0.720147	0.68756
SPAC1002.18	Ser	1	7.73927e-05	5.01029e-05	0.647386	-0.627302	-0.720147	0.0928444
SPAC1002.18	Ser	2	8.26492e-05	4.64751e-05	0.562317	-0.830543	-0.720147	-0.110397
SPAC1002.18	Ser	3	7.99773e-05	5.43435e-05	0.679486	-0.557484	-0.720147	0.162663
SPAC1002.18	Ile	1	0.000136038	7.82897e-05	0.5755	-0.797111	-0.720147	-0.0769643
SPAC1002.18	Ile	2	0.000122475	5.8324e-05	0.476213	-1.07032	-0.720147	-0.350174
SPAC1002.18	Ile	3	0.000128345	7.25574e-05	0.56533	-0.822834	-0.720147	-0.102688
SPAC1002.18	Pro	1	9.8253e-05	5.86875e-05	0.59731	-0.743448	-0.720147	-0.0233019
SPAC1002.18	Pro	2	9.14096e-05	6.72525e-05	0.735727	-0.442758	-0.720147	0.277388
SPAC1002.18	Pro	3	0.000111073	6.48987e-05	0.584286	-0.775253	-0.720147	-0.0551061
SPAC1002.18	Glu	1	7.4895e-05	2.85814e-05	0.38162	-1.38979	-0.720147	-0.669646
SPAC1002.18	Glu	2	4.88272e-05	2.91467e-05	0.596935	-0.744355	-0.720147	-0.0242087
SPAC1002.18	Glu	3	6.05864e-05	2.83467e-05	0.467872	-1.09581	-0.720147	-0.375668
SPAC1002.18	Amm	1	4.67163e-05	3.37464e-05	0.72237	-0.46919	-0.720147	0.250956
SPAC1002.18	Amm	2	4.84533e-05	2.98918e-05	0.61692	-0.696845	-0.720147	0.0233019
SPAC1002.18	Amm	3	5.37695e-05	1.46783e-05	0.272986	-1.8731	-0.720147	-1.15295
SPAC1002.19	Trp	1	0.000484132	0.000114073	0.235623	-2.08545	-2.18012	0.0946706
SPAC1002.19	Trp	2	0.000656239	8.49224e-05	0.129408	-2.95001	-2.18012	-0.769886
SPAC1002.19	Trp	3	0.000537624	7.02093e-05	0.130592	-2.93686	-2.18012	-0.756742
SPAC1002.19	Gly	1	0.000176188	6.76651e-05	0.38405	-1.38064	-2.18012	0.799484
SPAC1002.19	Gly	2	0.000175285	7.13231e-05	0.406899	-1.29726	-2.18012	0.882861
SPAC1002.19	Gly	3	0.00018968	8.0766e-05	0.425801	-1.23175	-2.18012	0.94837
SPAC1002.19	Phe	1	0.000151451	2.49958e-05	0.165042	-2.59909	-2.18012	-0.418975
SPAC1002.19	Phe	2	9.69201e-05	2.83559e-05	0.29257	-1.77315	-2.18012	0.406972
SPAC1002.19	Phe	3	0.000109759	2.71985e-05	0.247801	-2.01275	-2.18012	0.167373
SPAC1002.19	Ser	1	5.93982e-05	3.48486e-06	0.0586695	-4.09125	-2.18012	-1.91113
SPAC1002.19	Ser	2	6.17484e-05	3.75051e-06	0.0607386	-4.04124	-2.18012	-1.86112
SPAC1002.19	Ser	3	6.46835e-05	3.0182e-06	0.0466611	-4.42164	-2.18012	-2.24152
SPAC1002.19	Ile	1	0.000270442	4.19164e-05	0.154992	-2.68973	-2.18012	-0.509611
SPAC1002.19	Ile	2	0.000132078	2.7293e-05	0.206643	-2.27479	-2.18012	-0.0946706
SPAC1002.19	Ile	3	0.000209595	3.68124e-05	0.175636	-2.50934	-2.18012	-0.329223
SPAC1002.19	Pro	1	8.70106e-05	3.23875e-05	0.372225	-1.42575	-2.18012	0.754367
SPAC1002.19	Pro	2	6.31645e-05	3.3394e-05	0.528682	-0.919527	-2.18012	1.26059
SPAC1002.19	Pro	3	8.61392e-05	3.34233e-05	0.388015	-1.36582	-2.18012	0.814303
SPAC1002.19	Glu	1	2.94815e-05	7.88066e-06	0.267309	-1.90342	-2.18012	0.276699
SPAC1002.19	Glu	2	1.69021e-05	8.05354e-06	0.476481	-1.06951	-2.18012	1.11061
SPAC1002.19	Glu	3	1.9384e-05	7.95756e-06	0.410522	-1.28447	-2.18012	0.895652
SPAC1002.19	Amm	1	4.14392e-06	3.97299e-07	0.095875	-3.3827	-2.18012	-1.20258
SPAC1002.19	Amm	2	3.73292e-06	2.40514e-07	0.0644307	-3.95611	-2.18012	-1.77599
SPAC1002.19	Amm	3	2.95759e-06	4.10066e-07	0.138649	-2.85049	-2.18012	-0.670375
SPAC1006.01	Trp	1	0.000240004	0.000835486	3.48114	1.79956	1.04648	0.753079
SPAC1006.01	Trp	2	0.000225149	0.00111795	4.96536	2.3119	1.04648	1.26542
SPAC1006.01	Trp	3	0.000209971	0.000978565	4.66048	2.22048	1.04648	1.174
SPAC1006.01	Gly	1	0.000180075	0.000366558	2.03558	1.02544	1.04648	-0.0210406
SPAC1006.01	Gly	2	0.000172533	0.000466769	2.7054	1.43584	1.04648	0.38936
SPAC1006.01	Gly	3	0.00016325	0.000334084	2.04646	1.03313	1.04648	-0.0133478
SPAC1006.01	Phe	1	9.34031e-05	0.000673796	7.21385	2.85077	1.04648	1.80429
SPAC1006.01	Phe	2	0.000135431	0.000632236	4.66834	2.22291	1.04648	1.17643
SPAC1006.01	Phe	3	8.75315e-05	0.000603454	6.89413	2.78537	1.04648	1.73889
SPAC1006.01	Ser	1	0.000122127	0.000399235	3.26902	1.70886	1.04648	0.662378
SPAC1006.01	Ser	2	0.000234665	0.000787009	3.35375	1.74578	1.04648	0.699297
SPAC1006.01	Ser	3	0.000172946	0.00114366	6.61279	2.72526	1.04648	1.67878
SPAC1006.01	Ile	1	0.000259454	8.33421e-05	0.321221	-1.63836	1.04648	-2.68484
SPAC1006.01	Ile	2	0.000223823	0.00011325	0.505979	-0.98285	1.04648	-2.02933
SPAC1006.01	Ile	3	0.000260112	0.000140891	0.541656	-0.884551	1.04648	-1.93103
SPAC1006.01	Pro	1	0.000105185	0.000142813	1.35773	0.4412	1.04648	-0.60528
SPAC1006.01	Pro	2	9.94701e-05	0.000153227	1.54043	0.623336	1.04648	-0.423144
SPAC1006.01	Pro	3	0.000120179	0.000250535	2.08468	1.05983	1.04648	0.0133478
SPAC1006.01	Glu	1	0.000280279	8.71875e-05	0.311074	-1.68467	1.04648	-2.73115
SPAC1006.01	Glu	2	0.000202354	7.53125e-05	0.372181	-1.42592	1.04648	-2.4724
SPAC1006.01	Glu	3	0.000296859	8.15595e-05	0.274742	-1.86385	1.04648	-2.91033
SPAC1006.01	Amm	1	5.84119e-05	0.000155675	2.66512	1.4142	1.04648	0.367721
SPAC1006.01	Amm	2	7.24426e-05	0.000145455	2.00786	1.00566	1.04648	-0.0408192
SPAC1006.01	Amm	3	6.90583e-05	7.28453e-05	1.05484	0.0770206	1.04648	-0.969459
SPAC1006.03c	Trp	1	7.12208e-05	4.3987e-07	0.00617614	-7.33908	-5.17034	-2.16874
SPAC1006.03c	Trp	2	6.89828e-05	1.67605e-07	0.00242967	-8.68502	-5.17034	-3.51468
SPAC1006.03c	Trp	3	7.3091e-05	2.97696e-07	0.00407295	-7.93971	-5.17034	-2.76937
SPAC1006.03c	Gly	1	5.35857e-05	1.83567e-06	0.0342567	-4.86747	-5.17034	0.302871
SPAC1006.03c	Gly	2	5.60809e-05	1.55853e-06	0.0277908	-5.16925	-5.17034	0.00109044
SPAC1006.03c	Gly	3	5.38898e-05	1.65486e-06	0.0307081	-5.02524	-5.17034	0.145106
SPAC1006.03c	Phe	1	3.99308e-05	2.15845e-06	0.0540548	-4.20943	-5.17034	0.960907
SPAC1006.03c	Phe	2	5.11691e-05	3.7908e-07	0.00740838	-7.07663	-5.17034	-1.90629
SPAC1006.03c	Phe	3	5.5382e-05	2.63747e-07	0.00476232	-7.71412	-5.17034	-2.54378
SPAC1006.03c	Ile	1	5.88091e-05	1.76623e-06	0.0300333	-5.05729	-5.17034	0.113048
SPAC1006.03c	Ile	2	3.49799e-05	2.13191e-06	0.0609466	-4.03631	-5.17034	1.13403
SPAC1006.03c	Ile	3	4.89064e-05	1.19663e-06	0.0244677	-5.35298	-5.17034	-0.182634
SPAC1006.03c	Pro	1	4.64637e-05	3.4944e-07	0.0075207	-7.05492	-5.17034	-1.88458
SPAC1006.03c	Pro	2	3.37672e-05	2.68116e-07	0.00794013	-6.97662	-5.17034	-1.80628
SPAC1006.03c	Pro	3	3.91514e-05	1.0864e-06	0.0277488	-5.17143	-5.17034	-0.00109044
SPAC1006.03c	Glu	1	2.19716e-05	1.30864e-06	0.0595606	-4.0695	-5.17034	1.10084
SPAC1006.03c	Glu	2	1.07018e-05	1.66298e-06	0.155393	-2.68601	-5.17034	2.48434
SPAC1006.03c	Glu	3	2.05984e-05	7.40662e-07	0.0359572	-4.79757	-5.17034	0.372767
SPAC1006.04c	Ile	1	2.31468e-06	1.51398e-06	0.654079	-0.612464	-0.654502	0.042038
SPAC1006.04c	Ile	2	1.77186e-06	1.26118e-06	0.711785	-0.490486	-0.654502	0.164016
SPAC1006.04c	Ile	3	1.80993e-06	7.41311e-07	0.40958	-1.28778	-0.654502	-0.633282
SPAC1006.04c	Glu	1	2.19317e-06	1.19938e-06	0.546869	-0.870734	-0.654502	-0.216232
SPAC1006.04c	Glu	2	9.92378e-07	9.33633e-07	0.940804	-0.0880337	-0.654502	0.566468
SPAC1006.04c	Glu	3	2.4486e-06	1.51091e-06	0.61705	-0.69654	-0.654502	-0.042038
SPAC1006.05c	Trp	1	4.0663e-05	3.49536e-05	0.859591	-0.218277	0.498012	-0.716289
SPAC1006.05c	Trp	2	4.45953e-05	3.39075e-05	0.760336	-0.39529	0.498012	-0.893302
SPAC1006.05c	Trp	3	3.83522e-05	3.01181e-05	0.785302	-0.34868	0.498012	-0.846692
SPAC1006.05c	Gly	1	3.53402e-05	5.19582e-05	1.47023	0.55604	0.498012	0.0580279
SPAC1006.05c	Gly	2	3.02017e-05	5.28293e-05	1.74922	0.80671	0.498012	0.308697
SPAC1006.05c	Gly	3	3.62129e-05	4.53048e-05	1.25107	0.323159	0.498012	-0.174853
SPAC1006.05c	Phe	1	2.89688e-05	7.57227e-05	2.61394	1.38622	0.498012	0.888212
SPAC1006.05c	Phe	2	3.03077e-05	0.000114517	3.77849	1.91781	0.498012	1.4198
SPAC1006.05c	Phe	3	3.24449e-05	8.25709e-05	2.54496	1.34764	0.498012	0.84963
SPAC1006.05c	Ser	1	3.04834e-05	4.63744e-05	1.5213	0.605308	0.498012	0.107296
SPAC1006.05c	Ser	2	3.35426e-05	7.37332e-05	2.19819	1.13632	0.498012	0.638306
SPAC1006.05c	Ser	3	3.39123e-05	6.4182e-05	1.89259	0.92036	0.498012	0.422348
SPAC1006.05c	Ile	1	3.08475e-05	2.09928e-05	0.680532	-0.555264	0.498012	-1.05328
SPAC1006.05c	Ile	2	1.66171e-05	2.25426e-05	1.35659	0.439984	0.498012	-0.0580279
SPAC1006.05c	Ile	3	2.5863e-05	3.4229e-05	1.32348	0.404332	0.498012	-0.0936799
SPAC1006.05c	Pro	1	3.36258e-05	5.18748e-05	1.54271	0.625469	0.498012	0.127457
SPAC1006.05c	Pro	2	2.23372e-05	4.39883e-05	1.96929	0.977674	0.498012	0.479662
SPAC1006.05c	Pro	3	3.13886e-05	5.69538e-05	1.81447	0.85955	0.498012	0.361538
SPAC1006.05c	Glu	1	3.01677e-05	3.00325e-05	0.995519	-0.00647969	0.498012	-0.504492
SPAC1006.05c	Glu	2	1.07199e-05	3.55139e-05	3.31288	1.72809	0.498012	1.23007
SPAC1006.05c	Glu	3	2.88824e-05	2.34289e-05	0.811185	-0.301897	0.498012	-0.799909
SPAC1006.05c	Amm	1	2.22113e-05	2.5858e-05	1.16418	0.219313	0.498012	-0.278699
SPAC1006.05c	Amm	2	2.29617e-05	2.60285e-05	1.13356	0.180864	0.498012	-0.317148
SPAC1006.05c	Amm	3	1.84552e-05	1.19396e-05	0.646947	-0.62828	0.498012	-1.12629
SPAC1006.06	Ile	1	3.55222e-05	5.11364e-07	0.0143956	-6.11822	-5.51197	-0.606257
SPAC1006.06	Ile	2	1.89039e-05	4.1427e-07	0.0219145	-5.51197	-5.51197	0
SPAC1006.06	Ile	3	3.06597e-05	9.36207e-08	0.00305355	-8.3553	-5.51197	-2.84333
SPAC1006.06	Glu	1	2.89625e-05	8.12623e-08	0.00280577	-8.47739	-5.51197	-2.96542
SPAC1006.06	Glu	2	9.45811e-06	2.30671e-07	0.0243887	-5.35764	-5.51197	0.154326
SPAC1006.06	Glu	3	2.69772e-05	1.27257e-07	0.00471719	-7.72786	-5.51197	-2.21589
SPAC1006.06	Amm	1	2.94106e-05	7.44616e-07	0.0253179	-5.3037	-5.51197	0.208271
SPAC1006.06	Amm	2	2.10245e-05	7.28693e-07	0.0346592	-4.85062	-5.51197	0.661351
SPAC1006.06	Amm	3	1.7219e-05	9.67301e-07	0.0561762	-4.1539	-5.51197	1.35807
SPAC1006.07	Trp	1	0.00115086	0.000954646	0.829504	-0.269679	0.425275	-0.694954
SPAC1006.07	Trp	2	0.00116172	0.000880975	0.758333	-0.399096	0.425275	-0.824371
SPAC1006.07	Trp	3	0.00111697	0.000808783	0.724086	-0.465767	0.425275	-0.891042
SPAC1006.07	Gly	1	0.00128761	0.00208067	1.61592	0.692352	0.425275	0.267076
SPAC1006.07	Gly	2	0.00124051	0.00224971	1.81354	0.858806	0.425275	0.43353
SPAC1006.07	Gly	3	0.00137595	0.00174876	1.27095	0.345906	0.425275	-0.079369
SPAC1006.07	Phe	1	0.00152837	0.00159577	1.0441	0.0622583	0.425275	-0.363017
SPAC1006.07	Phe	2	0.00136952	0.00188382	1.37553	0.459991	0.425275	0.0347159
SPAC1006.07	Phe	3	0.00159659	0.00177023	1.10875	0.14894	0.425275	-0.276335
SPAC1006.07	Ser	1	0.00170716	0.00223791	1.3109	0.390559	0.425275	-0.0347159
SPAC1006.07	Ser	2	0.00147877	0.00217652	1.47184	0.557625	0.425275	0.13235
SPAC1006.07	Ser	3	0.00176163	0.00145185	0.824152	-0.279017	0.425275	-0.704292
SPAC1006.07	Ile	1	0.00146077	0.00222138	1.52069	0.604729	0.425275	0.179454
SPAC1006.07	Ile	2	0.000824315	0.00189849	2.30311	1.20358	0.425275	0.778308
SPAC1006.07	Ile	3	0.00151049	0.00197884	1.31007	0.389645	0.425275	-0.0356306
SPAC1006.07	Pro	1	0.00162136	0.0017606	1.08587	0.118857	0.425275	-0.306418
SPAC1006.07	Pro	2	0.00152774	0.00179554	1.17529	0.233019	0.425275	-0.192257
SPAC1006.07	Pro	3	0.00157645	0.00196636	1.24733	0.318847	0.425275	-0.106428
SPAC1006.07	Glu	1	0.00142929	0.00218949	1.53188	0.615299	0.425275	0.190024
SPAC1006.07	Glu	2	0.00074148	0.00228433	3.08077	1.62329	0.425275	1.19801
SPAC1006.07	Glu	3	0.00133329	0.00233008	1.74761	0.805384	0.425275	0.380109
SPAC1006.07	Amm	1	0.00195323	0.00295515	1.51295	0.597367	0.425275	0.172092
SPAC1006.07	Amm	2	0.00176312	0.00301596	1.71059	0.77449	0.425275	0.349215
SPAC1006.07	Amm	3	0.00174186	0.00291727	1.67481	0.743994	0.425275	0.318719
SPAC1006.09	Trp	1	4.58968e-05	1.26895e-05	0.276479	-1.85476	-1.9039	0.0491383
SPAC1006.09	Trp	2	4.2933e-05	4.74987e-06	0.110635	-3.17613	-1.9039	-1.27223
SPAC1006.09	Trp	3	4.16737e-05	9.5509e-07	0.0229183	-5.44736	-1.9039	-3.54346
SPAC1006.09	Gly	1	4.6638e-05	1.41206e-05	0.302771	-1.7237	-1.9039	0.180193
SPAC1006.09	Gly	2	4.43663e-05	1.80285e-05	0.406356	-1.29918	-1.9039	0.604711
SPAC1006.09	Gly	3	4.71139e-05	1.26066e-05	0.267576	-1.90198	-1.9039	0.00191763
SPAC1006.09	Phe	1	2.97189e-05	1.11546e-05	0.375336	-1.41375	-1.9039	0.490149
SPAC1006.09	Phe	2	3.83487e-05	1.55641e-05	0.405856	-1.30096	-1.9039	0.602937
SPAC1006.09	Phe	3	3.61599e-05	1.70886e-05	0.472586	-1.08135	-1.9039	0.822544
SPAC1006.09	Ser	1	4.53415e-05	8.25645e-06	0.182095	-2.45724	-1.9039	-0.553342
SPAC1006.09	Ser	2	3.85166e-05	1.02788e-05	0.266866	-1.90581	-1.9039	-0.00191763
SPAC1006.09	Ser	3	4.43801e-05	7.1779e-06	0.161737	-2.62828	-1.9039	-0.724382
SPAC1006.09	Ile	1	3.26929e-05	4.03221e-06	0.123336	-3.01933	-1.9039	-1.11544
SPAC1006.09	Ile	2	2.45379e-05	3.84085e-06	0.156527	-2.67551	-1.9039	-0.771618
SPAC1006.09	Ile	3	3.30413e-05	4.3417e-06	0.131402	-2.92794	-1.9039	-1.02405
SPAC1006.09	Pro	1	2.89517e-05	1.01013e-05	0.348902	-1.5191	-1.9039	0.384791
SPAC1006.09	Pro	2	2.3231e-05	7.93466e-06	0.341555	-1.54981	-1.9039	0.354083
SPAC1006.09	Pro	3	2.74855e-05	9.72713e-06	0.353901	-1.49858	-1.9039	0.405312
SPAC1006.09	Glu	1	3.21649e-05	2.5349e-06	0.0788096	-3.66548	-1.9039	-1.76159
SPAC1006.09	Glu	2	1.59448e-05	3.40216e-06	0.213372	-2.22856	-1.9039	-0.324663
SPAC1006.09	Glu	3	3.00045e-05	3.29117e-06	0.109689	-3.18851	-1.9039	-1.28462
SPAC1006.09	Amm	1	2.38284e-05	8.07005e-06	0.338673	-1.56203	-1.9039	0.341862
SPAC1006.09	Amm	2	1.83124e-05	5.42587e-06	0.296295	-1.75489	-1.9039	0.149001
SPAC1006.09	Amm	3	1.58913e-05	3.01544e-06	0.189753	-2.3978	-1.9039	-0.493907
SPAC1039.01	Phe	1	0.000122214	1.72565e-05	0.141199	-2.8242	-1.30523	-1.51897
SPAC1039.01	Phe	2	6.88697e-05	6.59658e-06	0.0957835	-3.38408	-1.30523	-2.07885
SPAC1039.01	Phe	3	8.28982e-05	3.36902e-06	0.0406405	-4.62094	-1.30523	-3.31571
SPAC1039.01	Pro	1	7.69977e-05	3.11577e-05	0.404657	-1.30523	-1.30523	0
SPAC1039.01	Pro	2	5.46246e-05	1.88446e-05	0.344984	-1.5354	-1.30523	-0.23017
SPAC1039.01	Pro	3	7.66418e-05	3.9345e-05	0.513362	-0.961952	-1.30523	0.343275
SPAC1039.01	Glu	1	6.85717e-06	3.00511e-06	0.438243	-1.1902	-1.30523	0.115031
SPAC1039.01	Glu	2	5.77715e-06	6.80576e-06	1.17805	0.2364	-1.30523	1.54163
SPAC1039.01	Glu	3	7.74043e-06	7.14327e-06	0.922851	-0.11583	-1.30523	1.1894
SPAC1039.02	Trp	1	0.000438968	6.17156e-05	0.140592	-2.83041	-0.963948	-1.86646
SPAC1039.02	Trp	2	0.000320967	0.000186035	0.57961	-0.786846	-0.963948	0.177103
SPAC1039.02	Trp	3	0.000454881	0.000118387	0.26026	-1.94197	-0.963948	-0.978026
SPAC1039.02	Gly	1	7.55901e-05	4.19722e-05	0.555261	-0.848761	-0.963948	0.115187
SPAC1039.02	Gly	2	8.16341e-05	2.66989e-05	0.327056	-1.61239	-0.963948	-0.648442
SPAC1039.02	Gly	3	7.70369e-05	4.25522e-05	0.552361	-0.856317	-0.963948	0.107632
SPAC1039.02	Phe	1	0.000267358	7.19131e-05	0.268977	-1.89445	-0.963948	-0.930498
SPAC1039.02	Phe	2	0.00022818	8.10418e-05	0.355166	-1.49344	-0.963948	-0.529488
SPAC1039.02	Phe	3	0.000252488	0.00010884	0.431069	-1.21401	-0.963948	-0.250061
SPAC1039.02	Ser	1	3.33626e-05	2.64718e-05	0.793459	-0.333773	-0.963948	0.630176
SPAC1039.02	Ser	2	0.000125995	2.63067e-05	0.208792	-2.25986	-0.963948	-1.29591
SPAC1039.02	Ser	3	5.94268e-05	7.40743e-05	1.24648	0.317861	-0.963948	1.28181
SPAC1039.02	Ile	1	0.000193432	0.000309777	1.60148	0.679402	-0.963948	1.64335
SPAC1039.02	Ile	2	0.000164412	0.000248393	1.5108	0.59531	-0.963948	1.55926
SPAC1039.02	Ile	3	0.000297248	0.000274506	0.923494	-0.114825	-0.963948	0.849123
SPAC1039.02	Pro	1	0.00106976	0.000304031	0.284206	-1.81499	-0.963948	-0.851044
SPAC1039.02	Pro	2	0.00101494	0.000342549	0.337507	-1.56701	-0.963948	-0.603061
SPAC1039.02	Pro	3	0.00105737	0.000315805	0.298672	-1.74337	-0.963948	-0.779419
SPAC1039.02	Glu	1	0.000127645	0.000212268	1.66295	0.733744	-0.963948	1.69769
SPAC1039.02	Glu	2	0.000138854	0.000263157	1.89521	0.922354	-0.963948	1.8863
SPAC1039.02	Glu	3	0.000152073	0.000263028	1.72962	0.790454	-0.963948	1.7544
SPAC1039.02	Amm	1	0.000202552	9.63737e-05	0.475798	-1.07158	-0.963948	-0.107632
SPAC1039.02	Amm	2	0.000201997	6.70675e-05	0.332022	-1.59065	-0.963948	-0.626702
SPAC1039.02	Amm	3	0.000151082	9.66319e-05	0.6396	-0.644758	-0.963948	0.31919
SPAC1039.06	Trp	1	0.000189129	0.000363409	1.92149	0.942224	1.82005	-0.877824
SPAC1039.06	Trp	2	0.000191435	0.000452084	2.36155	1.23973	1.82005	-0.580315
SPAC1039.06	Trp	3	0.000194505	0.000371259	1.90874	0.932621	1.82005	-0.887426
SPAC1039.06	Gly	1	0.000927172	0.00340368	3.67103	1.87619	1.82005	0.0561394
SPAC1039.06	Gly	2	0.000960719	0.00405572	4.22155	2.07777	1.82005	0.257725
SPAC1039.06	Gly	3	0.000918342	0.00405829	4.41915	2.14377	1.82005	0.323723
SPAC1039.06	Phe	1	0.000504446	0.00210738	4.17762	2.06268	1.82005	0.242633
SPAC1039.06	Phe	2	0.000368768	0.00200041	5.42457	2.43951	1.82005	0.619463
SPAC1039.06	Phe	3	0.000367386	0.00199665	5.43475	2.44221	1.82005	0.622165
SPAC1039.06	Ser	1	0.000261495	0.00155759	5.95646	2.57446	1.82005	0.754408
SPAC1039.06	Ser	2	0.000158966	0.00113823	7.16021	2.84	1.82005	1.01995
SPAC1039.06	Ser	3	0.000204386	0.000742952	3.63505	1.86197	1.82005	0.0419273
SPAC1039.06	Ile	1	0.000168038	0.000714334	4.25103	2.08781	1.82005	0.267765
SPAC1039.06	Ile	2	0.000169019	0.000579701	3.42979	1.77812	1.82005	-0.0419273
SPAC1039.06	Ile	3	0.00015008	0.000737897	4.91671	2.29769	1.82005	0.477645
SPAC1039.06	Pro	1	0.000292755	0.000980971	3.35083	1.74452	1.82005	-0.0755287
SPAC1039.06	Pro	2	0.00024288	0.000887089	3.65238	1.86884	1.82005	0.0487901
SPAC1039.06	Pro	3	0.000315636	0.000909536	2.88159	1.52687	1.82005	-0.29318
SPAC1039.06	Glu	1	7.29555e-05	9.06943e-05	1.24315	0.313996	1.82005	-1.50605
SPAC1039.06	Glu	2	5.06177e-05	0.000102415	2.02331	1.01672	1.82005	-0.803332
SPAC1039.06	Glu	3	5.49299e-05	0.00012492	2.27418	1.18535	1.82005	-0.634701
SPAC1039.06	Amm	1	5.98762e-05	6.80725e-05	1.13689	0.185091	1.82005	-1.63496
SPAC1039.06	Amm	2	6.73745e-05	6.46933e-05	0.960204	-0.0585876	1.82005	-1.87863
SPAC1039.06	Amm	3	6.44714e-05	0.000103005	1.59768	0.675981	1.82005	-1.14407
SPAC1039.07c	Trp	1	0.000159448	1.39819e-05	0.0876889	-3.51146	-1.85862	-1.65285
SPAC1039.07c	Trp	2	0.000153215	9.60824e-06	0.0627107	-3.99515	-1.85862	-2.13653
SPAC1039.07c	Trp	3	0.00014907	3.46869e-06	0.0232688	-5.42546	-1.85862	-3.56684
SPAC1039.07c	Gly	1	0.00115807	0.000841214	0.726391	-0.461183	-1.85862	1.39743
SPAC1039.07c	Gly	2	0.00126902	0.00078204	0.616257	-0.698396	-1.85862	1.16022
SPAC1039.07c	Gly	3	0.00115768	0.00104408	0.901872	-0.149005	-1.85862	1.70961
SPAC1039.07c	Phe	1	0.000141831	2.92414e-05	0.206171	-2.27809	-1.85862	-0.41947
SPAC1039.07c	Phe	2	0.000102521	1.02817e-05	0.100289	-3.31777	-1.85862	-1.45915
SPAC1039.07c	Phe	3	0.000105309	8.60637e-06	0.0817248	-3.61308	-1.85862	-1.75447
SPAC1039.07c	Ser	1	0.000650752	0.000724394	1.11316	0.154666	-1.85862	2.01328
SPAC1039.07c	Ser	2	0.000540543	0.000594717	1.10022	0.137793	-1.85862	1.99641
SPAC1039.07c	Ser	3	0.000651469	0.00027196	0.417456	-1.2603	-1.85862	0.598312
SPAC1039.07c	Ile	1	0.000262797	7.38778e-05	0.281121	-1.83074	-1.85862	0.0278799
SPAC1039.07c	Ile	2	0.000119223	1.79232e-05	0.150334	-2.73376	-1.85862	-0.875143
SPAC1039.07c	Ile	3	0.000265925	0.000106257	0.399575	-1.32346	-1.85862	0.535156
SPAC1039.07c	Pro	1	0.000147975	4.00219e-05	0.270463	-1.8865	-1.85862	-0.0278799
SPAC1039.07c	Pro	2	0.000101447	2.97278e-05	0.293039	-1.77083	-1.85862	0.0877829
SPAC1039.07c	Pro	3	0.000151462	2.98239e-05	0.196906	-2.34442	-1.85862	-0.485801
SPAC1039.08	Gly	1	0.000903544	8.24635e-06	0.00912668	-6.77569	-3.88874	-2.88695
SPAC1039.08	Gly	2	0.000948719	3.98017e-05	0.0419531	-4.57508	-3.88874	-0.686339
SPAC1039.08	Gly	3	0.000912949	4.23788e-05	0.0464197	-4.42912	-3.88874	-0.540379
SPAC1039.08	Ser	1	0.000687988	4.68873e-05	0.0681514	-3.87511	-3.88874	0.013628
SPAC1039.08	Ser	2	0.000666392	4.45656e-05	0.0668759	-3.90237	-3.88874	-0.013628
SPAC1039.08	Ser	3	0.00067325	1.94523e-05	0.0288932	-5.11313	-3.88874	-1.22439
SPAC1039.08	Ile	1	3.01383e-05	6.85352e-06	0.227402	-2.13668	-3.88874	1.75206
SPAC1039.08	Ile	2	2.99549e-05	1.60369e-06	0.0535369	-4.22332	-3.88874	-0.334581
SPAC1039.08	Ile	3	2.83836e-05	1.26418e-05	0.44539	-1.16686	-3.88874	2.72188
SPAC1039.08	Amm	1	2.87371e-05	2.67155e-05	0.929649	-0.105241	-3.88874	3.7835
SPAC1039.08	Amm	2	3.08236e-05	1.64892e-05	0.534952	-0.902518	-3.88874	2.98622
SPAC1039.08	Amm	3	3.03907e-05	3.15829e-05	1.03923	0.0555135	-3.88874	3.94425
SPAC1039.09	Trp	1	0.00134037	0.000290092	0.216427	-2.20804	-2.78629	0.578243
SPAC1039.09	Trp	2	0.000993531	0.000291517	0.293415	-1.76899	-2.78629	1.0173
SPAC1039.09	Trp	3	0.0014047	0.000104541	0.0744223	-3.74812	-2.78629	-0.961834
SPAC1039.09	Gly	1	0.000796167	3.498e-05	0.0439355	-4.50847	-2.78629	-1.72218
SPAC1039.09	Gly	2	0.000726536	5.3527e-05	0.0736742	-3.7627	-2.78629	-0.976409
SPAC1039.09	Gly	3	0.000810022	5.11985e-05	0.0632064	-3.98379	-2.78629	-1.1975
SPAC1039.09	Phe	1	0.000974944	9.37344e-05	0.0961433	-3.37867	-2.78629	-0.592382
SPAC1039.09	Phe	2	0.000316952	3.62795e-06	0.0114464	-6.44897	-2.78629	-3.66268
SPAC1039.09	Phe	3	0.000409866	4.26566e-05	0.104074	-3.26431	-2.78629	-0.478026
SPAC1039.09	Ile	1	0.000585217	0.000159906	0.273243	-1.87174	-2.78629	0.914543
SPAC1039.09	Ile	2	0.000223697	5.49516e-05	0.245651	-2.02532	-2.78629	0.760972
SPAC1039.09	Ile	3	0.000709419	0.000143234	0.201904	-2.30826	-2.78629	0.478026
SPAC1039.09	Pro	1	0.000954648	0.000273418	0.286408	-1.80386	-2.78629	0.98243
SPAC1039.09	Pro	2	0.000663023	0.000270313	0.407698	-1.29443	-2.78629	1.49186
SPAC1039.09	Pro	3	0.000964803	0.000266915	0.276652	-1.85385	-2.78629	0.932433
SPAC1039.09	Amm	1	3.51059e-05	7.45302e-07	0.0212301	-5.55774	-2.78629	-2.77146
SPAC1039.09	Amm	2	4.53531e-05	8.66315e-07	0.0191016	-5.71016	-2.78629	-2.92388
SPAC1039.09	Amm	3	3.63589e-05	2.61787e-05	0.720009	-0.473912	-2.78629	2.31238
SPAC1039.10	Trp	1	0.000293963	0.000504854	1.71741	0.780233	0.424834	0.355399
SPAC1039.10	Trp	2	0.000238248	0.000563731	2.36615	1.24254	0.424834	0.817707
SPAC1039.10	Trp	3	0.000342029	0.000261853	0.765586	-0.385363	0.424834	-0.810197
SPAC1039.10	Gly	1	0.000667206	0.00188566	2.82621	1.49887	0.424834	1.07404
SPAC1039.10	Gly	2	0.000684167	0.00174079	2.54439	1.34732	0.424834	0.922487
SPAC1039.10	Gly	3	0.00069961	0.00188278	2.69119	1.42824	0.424834	1.00341
SPAC1039.10	Phe	1	0.000503529	0.00109836	2.18132	1.1252	0.424834	0.700367
SPAC1039.10	Phe	2	0.000269492	0.000463761	1.72087	0.783137	0.424834	0.358303
SPAC1039.10	Phe	3	0.000257403	0.000570361	2.21583	1.14785	0.424834	0.723012
SPAC1039.10	Ser	1	8.89094e-05	0.00011531	1.29693	0.375106	0.424834	-0.049728
SPAC1039.10	Ser	2	8.88689e-05	0.000108519	1.22111	0.288199	0.424834	-0.136635
SPAC1039.10	Ser	3	7.8485e-05	7.73987e-05	0.986159	-0.0201071	0.424834	-0.444941
SPAC1039.10	Ile	1	0.000475332	0.00032883	0.69179	-0.531594	0.424834	-0.956428
SPAC1039.10	Ile	2	0.00035197	0.000283007	0.804067	-0.314613	0.424834	-0.739447
SPAC1039.10	Ile	3	0.000444339	0.000617407	1.3895	0.474562	0.424834	0.049728
SPAC1039.10	Pro	1	0.000515732	0.000833682	1.6165	0.692876	0.424834	0.268043
SPAC1039.10	Pro	2	0.000426038	0.000680554	1.5974	0.675729	0.424834	0.250895
SPAC1039.10	Pro	3	0.000508188	0.000752873	1.48148	0.567043	0.424834	0.142209
SPAC1039.10	Glu	1	4.05427e-05	1.9802e-06	0.0488424	-4.35572	0.424834	-4.78056
SPAC1039.10	Glu	2	3.22128e-05	5.34519e-06	0.165934	-2.59132	0.424834	-3.01615
SPAC1039.10	Glu	3	3.64016e-05	9.84051e-06	0.270332	-1.88719	0.424834	-2.31203
SPAC1039.10	Amm	1	4.87486e-05	3.82001e-05	0.783615	-0.351784	0.424834	-0.776618
SPAC1039.10	Amm	2	7.40873e-05	2.40151e-05	0.324146	-1.62528	0.424834	-2.05012
SPAC1039.10	Amm	3	6.04279e-05	3.10714e-05	0.51419	-0.959627	0.424834	-1.38446
SPAC105.01c	Phe	1	2.52628e-05	4.50504e-07	0.0178327	-5.80933	-5.22732	-0.582012
SPAC105.01c	Phe	2	2.8138e-05	8.39343e-07	0.0298295	-5.06712	-5.22732	0.160201
SPAC105.01c	Phe	3	3.04998e-05	8.14176e-07	0.0266944	-5.22732	-5.22732	0
SPAC105.01c	Ser	1	2.99876e-05	5.83638e-07	0.0194626	-5.68315	-5.22732	-0.455833
SPAC105.01c	Ser	2	3.11419e-05	8.01154e-07	0.0257259	-5.28063	-5.22732	-0.0533154
SPAC105.01c	Ser	3	3.27042e-05	6.56583e-07	0.0200764	-5.63836	-5.22732	-0.41104
SPAC105.01c	Pro	1	1.95404e-05	5.46541e-07	0.0279698	-5.15999	-5.22732	0.0673284
SPAC105.01c	Pro	2	1.65343e-05	6.02763e-07	0.0364554	-4.77773	-5.22732	0.449591
SPAC105.01c	Pro	3	1.86524e-05	7.01469e-07	0.0376074	-4.73284	-5.22732	0.494476
SPAC105.02c	Ile	1	8.95766e-05	0.000196332	2.19178	1.1321	1.1321	0
SPAC105.02c	Ile	2	4.31176e-05	0.000229966	5.33345	2.41507	1.1321	1.28296
SPAC105.02c	Ile	3	7.5243e-05	0.000154057	2.04746	1.03383	1.1321	-0.0982729
SPAC105.02c	Glu	1	6.33644e-05	0.000209741	3.31007	1.72686	1.1321	0.594757
SPAC105.02c	Glu	2	2.43431e-05	0.00019556	8.03349	3.00603	1.1321	1.87392
SPAC105.02c	Glu	3	5.99921e-05	0.000186539	3.10938	1.63663	1.1321	0.504524
SPAC105.02c	Amm	1	0.000148676	2.66628e-05	0.179335	-2.47927	1.1321	-3.61138
SPAC105.02c	Amm	2	0.000131797	3.54234e-05	0.268773	-1.89554	1.1321	-3.02764
SPAC105.02c	Amm	3	0.000128852	0.0001068	0.828856	-0.270806	1.1321	-1.40291
SPAC105.03c	Gly	1	4.6863e-05	3.30936e-06	0.0706177	-3.82383	-3.61075	-0.213079
SPAC105.03c	Gly	2	4.2606e-05	3.82212e-06	0.0897085	-3.47861	-3.61075	0.132136
SPAC105.03c	Gly	3	4.79623e-05	2.67224e-06	0.0557156	-4.16578	-3.61075	-0.555028
SPAC105.03c	Pro	1	4.13364e-05	1.55093e-06	0.0375197	-4.73621	-3.61075	-1.12546
SPAC105.03c	Pro	2	3.38822e-05	1.01285e-05	0.298934	-1.7421	-3.61075	1.86864
SPAC105.03c	Pro	3	3.89223e-05	1.46221e-06	0.0375674	-4.73438	-3.61075	-1.12363
SPAC105.03c	Amm	1	3.38388e-05	4.27639e-06	0.126376	-2.98421	-3.61075	0.626536
SPAC105.03c	Amm	2	3.19693e-05	2.61692e-06	0.0818572	-3.61075	-3.61075	0
SPAC105.03c	Amm	3	2.61993e-05	4.30965e-06	0.164495	-2.60389	-3.61075	1.00686
SPAC1071.01c	Trp	1	5.2505e-05	4.29069e-06	0.0817197	-3.61317	-3.11868	-0.494498
SPAC1071.01c	Trp	2	4.94922e-05	4.32218e-06	0.0873307	-3.51737	-3.11868	-0.398692
SPAC1071.01c	Trp	3	4.93211e-05	3.47164e-06	0.0703886	-3.82851	-3.11868	-0.709839
SPAC1071.01c	Gly	1	4.77438e-05	5.38973e-06	0.112889	-3.14703	-3.11868	-0.0283543
SPAC1071.01c	Gly	2	4.83371e-05	1.16886e-05	0.241814	-2.04803	-3.11868	1.07065
SPAC1071.01c	Gly	3	5.03578e-05	1.2527e-05	0.248759	-2.00718	-3.11868	1.1115
SPAC1071.01c	Phe	1	4.2627e-05	7.27263e-06	0.170611	-2.55122	-3.11868	0.567455
SPAC1071.01c	Phe	2	5.10525e-05	1.97284e-05	0.386433	-1.37171	-3.11868	1.74697
SPAC1071.01c	Phe	3	5.19845e-05	6.31424e-06	0.121464	-3.0414	-3.11868	0.0772764
SPAC1071.01c	Ser	1	6.30245e-05	6.97515e-06	0.110674	-3.17562	-3.11868	-0.0569398
SPAC1071.01c	Ser	2	4.92272e-05	8.07142e-06	0.163963	-2.60856	-3.11868	0.510114
SPAC1071.01c	Ser	3	6.25244e-05	7.52328e-06	0.120325	-3.05499	-3.11868	0.0636894
SPAC1071.01c	Ile	1	6.51742e-05	6.35427e-06	0.0974968	-3.3585	-3.11868	-0.239826
SPAC1071.01c	Ile	2	5.00435e-05	5.19401e-06	0.10379	-3.26826	-3.11868	-0.149587
SPAC1071.01c	Ile	3	6.98139e-05	5.62008e-06	0.0805008	-3.63485	-3.11868	-0.516178
SPAC1071.01c	Pro	1	5.64693e-05	1.30055e-05	0.230311	-2.11835	-3.11868	1.00033
SPAC1071.01c	Pro	2	4.86102e-05	1.7891e-05	0.36805	-1.44203	-3.11868	1.67665
SPAC1071.01c	Pro	3	5.05718e-05	5.93785e-06	0.117414	-3.09032	-3.11868	0.0283543
SPAC1071.01c	Glu	1	5.35596e-05	4.6227e-06	0.0863093	-3.53434	-3.11868	-0.415664
SPAC1071.01c	Glu	2	3.28761e-05	4.5746e-06	0.139147	-2.84532	-3.11868	0.273354
SPAC1071.01c	Glu	3	6.06765e-05	4.6584e-06	0.0767745	-3.70323	-3.11868	-0.584555
SPAC1071.01c	Amm	1	4.93948e-05	3.33632e-06	0.067544	-3.88803	-3.11868	-0.769354
SPAC1071.01c	Amm	2	4.33207e-05	1.22747e-05	0.283345	-1.81937	-3.11868	1.29931
SPAC1071.01c	Amm	3	3.86778e-05	5.65088e-07	0.0146101	-6.09689	-3.11868	-2.97821
SPAC1071.02	Trp	1	2.31019e-05	8.6945e-06	0.376354	-1.40984	0.957226	-2.36706
SPAC1071.02	Trp	2	2.07939e-05	9.3822e-06	0.451201	-1.14816	0.957226	-2.10539
SPAC1071.02	Trp	3	2.1214e-05	8.34645e-06	0.393441	-1.34578	0.957226	-2.30301
SPAC1071.02	Gly	1	1.91524e-05	8.24099e-05	4.30284	2.10529	0.957226	1.14806
SPAC1071.02	Gly	2	1.89149e-05	0.000110053	5.81833	2.54061	0.957226	1.58338
SPAC1071.02	Gly	3	1.95453e-05	0.000252506	12.919	3.69142	0.957226	2.7342
SPAC1071.02	Phe	1	1.89602e-05	2.00702e-05	1.05854	0.0820788	0.957226	-0.875147
SPAC1071.02	Phe	2	2.03972e-05	3.31751e-05	1.62645	0.701726	0.957226	-0.255501
SPAC1071.02	Phe	3	2.22959e-05	2.16447e-05	0.970792	-0.0427656	0.957226	-0.999992
SPAC1071.02	Ser	1	1.99881e-05	0.000121694	6.08831	2.60604	0.957226	1.64882
SPAC1071.02	Ser	2	1.73519e-05	4.81798e-05	2.77663	1.47333	0.957226	0.516108
SPAC1071.02	Ser	3	1.85898e-05	2.93162e-05	1.577	0.657181	0.957226	-0.300045
SPAC1071.02	Ile	1	2.1377e-05	3.99742e-05	1.86997	0.903013	0.957226	-0.0542127
SPAC1071.02	Ile	2	2.30141e-05	3.55329e-05	1.54397	0.62664	0.957226	-0.330586
SPAC1071.02	Ile	3	1.91687e-05	4.51961e-05	2.35781	1.23744	0.957226	0.280218
SPAC1071.02	Pro	1	1.89897e-05	3.82818e-05	2.01592	1.01144	0.957226	0.0542127
SPAC1071.02	Pro	2	1.7426e-05	5.54411e-05	3.18151	1.66971	0.957226	0.712486
SPAC1071.02	Pro	3	1.97525e-05	5.87211e-05	2.97285	1.57185	0.957226	0.61462
SPAC1071.02	Glu	1	2.11103e-05	2.11477e-05	1.00177	0.0025547	0.957226	-0.954671
SPAC1071.02	Glu	2	1.58762e-05	2.52097e-05	1.5879	0.667117	0.957226	-0.290109
SPAC1071.02	Glu	3	2.02891e-05	2.37795e-05	1.17204	0.229016	0.957226	-0.72821
SPAC1071.02	Amm	1	1.57299e-05	7.36025e-05	4.67914	2.22624	0.957226	1.26902
SPAC1071.02	Amm	2	1.52436e-05	6.69223e-05	4.3902	2.13429	0.957226	1.17706
SPAC1071.02	Amm	3	1.54474e-05	6.81618e-05	4.41252	2.1416	0.957226	1.18438
SPAC1071.04c	Trp	1	1.41885e-05	5.15604e-06	0.363395	-1.46039	0.371101	-1.83149
SPAC1071.04c	Trp	2	1.61682e-05	9.47314e-06	0.585913	-0.771242	0.371101	-1.14234
SPAC1071.04c	Trp	3	1.29279e-05	8.0685e-06	0.624116	-0.680113	0.371101	-1.05121
SPAC1071.04c	Gly	1	1.94471e-05	9.1543e-06	0.470729	-1.08703	0.371101	-1.45813
SPAC1071.04c	Gly	2	1.46764e-05	1.90104e-05	1.2953	0.373285	0.371101	0.00218343
SPAC1071.04c	Gly	3	2.11572e-05	3.24137e-05	1.53204	0.615452	0.371101	0.244351
SPAC1071.04c	Phe	1	1.39024e-05	2.63804e-05	1.89754	0.924134	0.371101	0.553032
SPAC1071.04c	Phe	2	1.7345e-05	2.12242e-05	1.22365	0.291189	0.371101	-0.0799118
SPAC1071.04c	Phe	3	1.7125e-05	1.84477e-05	1.07724	0.107337	0.371101	-0.263764
SPAC1071.04c	Ser	1	2.03403e-05	3.13051e-05	1.53907	0.622059	0.371101	0.250958
SPAC1071.04c	Ser	2	1.32734e-05	2.97691e-05	2.24278	1.16529	0.371101	0.794184
SPAC1071.04c	Ser	3	2.03263e-05	5.50816e-06	0.270986	-1.88371	0.371101	-2.25481
SPAC1071.04c	Ile	1	1.25643e-05	1.99268e-06	0.158598	-2.65655	0.371101	-3.02765
SPAC1071.04c	Ile	2	6.18047e-06	1.18881e-05	1.9235	0.943733	0.371101	0.572632
SPAC1071.04c	Ile	3	1.26951e-05	1.47779e-06	0.116407	-3.10275	0.371101	-3.47386
SPAC1071.04c	Pro	1	1.81521e-05	3.38215e-05	1.86323	0.897807	0.371101	0.526705
SPAC1071.04c	Pro	2	1.05825e-05	2.51149e-05	2.37325	1.24687	0.371101	0.875766
SPAC1071.04c	Pro	3	1.39622e-05	2.63027e-05	1.88385	0.913685	0.371101	0.542583
SPAC1071.04c	Glu	1	1.30335e-05	2.3977e-05	1.83965	0.879431	0.371101	0.508329
SPAC1071.04c	Glu	2	3.45439e-06	6.9322e-06	2.00678	1.00488	0.371101	0.633779
SPAC1071.04c	Glu	3	1.16436e-05	1.46001e-05	1.25392	0.326441	0.371101	-0.0446599
SPAC1071.04c	Amm	1	1.33671e-05	1.44233e-05	1.07901	0.109713	0.371101	-0.261388
SPAC1071.04c	Amm	2	1.0894e-05	1.40684e-05	1.29138	0.368918	0.371101	-0.00218343
SPAC1071.04c	Amm	3	8.11747e-06	1.51622e-05	1.86785	0.901376	0.371101	0.530274
SPAC1071.05	Trp	1	5.37656e-05	2.05069e-05	0.381412	-1.39058	-1.3675	-0.0230806
SPAC1071.05	Trp	2	5.15305e-05	1.99713e-05	0.387564	-1.3675	-1.3675	0
SPAC1071.05	Trp	3	4.924e-05	1.81173e-05	0.367939	-1.44246	-1.3675	-0.0749657
SPAC1071.05	Gly	1	5.92865e-05	4.37136e-05	0.737327	-0.439623	-1.3675	0.927873
SPAC1071.05	Gly	2	5.45342e-05	2.64599e-05	0.485199	-1.04335	-1.3675	0.324144
SPAC1071.05	Gly	3	6.25206e-05	1.12622e-05	0.180135	-2.47285	-1.3675	-1.10535
SPAC1071.05	Phe	1	5.41727e-05	1.89981e-05	0.350694	-1.51172	-1.3675	-0.14422
SPAC1071.05	Phe	2	5.5534e-05	1.67319e-05	0.301291	-1.73077	-1.3675	-0.363275
SPAC1071.05	Phe	3	6.54334e-05	1.88164e-05	0.287566	-1.79803	-1.3675	-0.430537
SPAC1071.05	Ile	1	5.96775e-05	3.51523e-05	0.589037	-0.76357	-1.3675	0.603926
SPAC1071.05	Ile	2	2.6868e-05	1.64557e-05	0.612466	-0.707299	-1.3675	0.660196
SPAC1071.05	Ile	3	5.23766e-05	1.51916e-05	0.290045	-1.78565	-1.3675	-0.418155
SPAC1071.05	Pro	1	7.21503e-05	1.19072e-05	0.165033	-2.59917	-1.3675	-1.23167
SPAC1071.05	Pro	2	5.47469e-05	1.44052e-05	0.263123	-1.92619	-1.3675	-0.558696
SPAC1071.05	Pro	3	6.18625e-05	1.5971e-05	0.25817	-1.95361	-1.3675	-0.586113
SPAC1071.05	Glu	1	4.35583e-05	2.40948e-05	0.553163	-0.854223	-1.3675	0.513272
SPAC1071.05	Glu	2	1.34443e-05	3.44559e-05	2.56286	1.35776	-1.3675	2.72525
SPAC1071.05	Glu	3	4.24561e-05	1.73478e-05	0.408606	-1.29122	-1.3675	0.0762784
SPAC1071.05	Amm	1	6.33832e-05	3.97331e-05	0.626871	-0.673759	-1.3675	0.693736
SPAC1071.05	Amm	2	5.06892e-05	3.80156e-05	0.749974	-0.415088	-1.3675	0.952408
SPAC1071.05	Amm	3	4.09487e-05	2.00794e-05	0.490355	-1.0281	-1.3675	0.339393
SPAC1071.06	Gly	1	6.21376e-05	1.85485e-05	0.298507	-1.74416	-2.27348	0.52932
SPAC1071.06	Gly	2	6.35635e-05	1.11925e-05	0.176083	-2.50567	-2.27348	-0.23219
SPAC1071.06	Gly	3	6.6885e-05	2.26296e-05	0.338336	-1.56347	-2.27348	0.71001
SPAC1071.06	Phe	1	6.44045e-05	2.44717e-06	0.0379969	-4.71797	-2.27348	-2.44449
SPAC1071.06	Phe	2	6.21763e-05	3.709e-06	0.059653	-4.06726	-2.27348	-1.79378
SPAC1071.06	Phe	3	6.96995e-05	2.04903e-05	0.29398	-1.76621	-2.27348	0.507272
SPAC1071.06	Ser	1	6.71462e-05	1.10965e-05	0.165258	-2.59721	-2.27348	-0.323724
SPAC1071.06	Ser	2	5.50616e-05	1.47552e-05	0.267976	-1.89982	-2.27348	0.373658
SPAC1071.06	Ser	3	6.85369e-05	5.81797e-06	0.0848881	-3.55829	-2.27348	-1.28481
SPAC1071.06	Ile	1	5.04983e-05	2.40292e-05	0.475842	-1.07145	-2.27348	1.20204
SPAC1071.06	Ile	2	4.40539e-05	2.02616e-05	0.459928	-1.12052	-2.27348	1.15296
SPAC1071.06	Ile	3	4.75299e-05	1.97656e-05	0.415856	-1.26584	-2.27348	1.00764
SPAC1071.06	Pro	1	6.57702e-05	1.36033e-05	0.20683	-2.27348	-2.27348	0
SPAC1071.06	Pro	2	6.41985e-05	1.22292e-05	0.190491	-2.39221	-2.27348	-0.118726
SPAC1071.06	Pro	3	7.08659e-05	3.94015e-06	0.0556001	-4.16877	-2.27348	-1.89529
SPAC1071.06	Glu	1	4.55855e-05	2.44343e-05	0.536012	-0.899664	-2.27348	1.37382
SPAC1071.06	Glu	2	3.05319e-05	1.75122e-05	0.573572	-0.801954	-2.27348	1.47153
SPAC1071.06	Glu	3	5.04504e-05	2.16869e-05	0.429866	-1.21804	-2.27348	1.05544
SPAC1071.06	Amm	1	5.77383e-05	9.17109e-06	0.158839	-2.65436	-2.27348	-0.380882
SPAC1071.06	Amm	2	5.86825e-05	1.10617e-05	0.188501	-2.40736	-2.27348	-0.133875
SPAC1071.06	Amm	3	5.66777e-05	1.03113e-05	0.181929	-2.45855	-2.27348	-0.185068
SPAC1071.07c	Trp	1	0.00157869	0.000471833	0.298877	-1.74238	-1.92429	0.181912
SPAC1071.07c	Trp	2	0.00175801	0.000354881	0.201866	-2.30853	-1.92429	-0.384243
SPAC1071.07c	Trp	3	0.00164066	0.000344527	0.209993	-2.25159	-1.92429	-0.327301
SPAC1071.07c	Gly	1	0.00165372	0.000481962	0.291442	-1.77872	-1.92429	0.145568
SPAC1071.07c	Gly	2	0.00163964	0.000579273	0.353293	-1.50106	-1.92429	0.423226
SPAC1071.07c	Gly	3	0.00161304	0.000705604	0.437439	-1.19285	-1.92429	0.731442
SPAC1071.07c	Phe	1	0.00225625	0.00132893	0.589	-0.76366	-1.92429	1.16063
SPAC1071.07c	Phe	2	0.00208892	0.00054854	0.262595	-1.92909	-1.92429	-0.00479796
SPAC1071.07c	Phe	3	0.00215297	0.000476205	0.221185	-2.17667	-1.92429	-0.252384
SPAC1071.07c	Ser	1	0.0019534	0.000960409	0.49166	-1.02427	-1.92429	0.900022
SPAC1071.07c	Ser	2	0.00211598	0.000295996	0.139886	-2.83768	-1.92429	-0.913391
SPAC1071.07c	Ser	3	0.00187793	0.000374181	0.199252	-2.32734	-1.92429	-0.403047
SPAC1071.07c	Ile	1	0.00212031	0.000609301	0.287364	-1.79905	-1.92429	0.125239
SPAC1071.07c	Ile	2	0.00310197	0.000767677	0.247481	-2.01461	-1.92429	-0.090323
SPAC1071.07c	Ile	3	0.00247827	0.000894752	0.361039	-1.46977	-1.92429	0.454514
SPAC1071.07c	Pro	1	0.0022677	0.000607847	0.268045	-1.89945	-1.92429	0.0248372
SPAC1071.07c	Pro	2	0.00236988	0.000626471	0.264348	-1.91949	-1.92429	0.00479796
SPAC1071.07c	Pro	3	0.00221858	0.00058185	0.262263	-1.93092	-1.92429	-0.00662739
SPAC1071.07c	Glu	1	0.00343336	0.000653236	0.190261	-2.39395	-1.92429	-0.469657
SPAC1071.07c	Glu	2	0.00399225	0.000913793	0.228892	-2.12726	-1.92429	-0.202973
SPAC1071.07c	Glu	3	0.00277408	0.00119234	0.429812	-1.21822	-1.92429	0.706068
SPAC1071.07c	Amm	1	0.00317027	0.000568945	0.179463	-2.47824	-1.92429	-0.553954
SPAC1071.07c	Amm	2	0.00321942	0.000832516	0.258592	-1.95125	-1.92429	-0.0269608
SPAC1071.07c	Amm	3	0.00355474	0.00104935	0.295196	-1.76025	-1.92429	0.164035
SPAC1071.08	Trp	1	0.000859425	0.00106237	1.23613	0.305835	1.68681	-1.38097
SPAC1071.08	Trp	2	0.000948997	0.00343653	3.62122	1.85648	1.68681	0.169672
SPAC1071.08	Trp	3	0.000967218	0.00342123	3.53718	1.8226	1.68681	0.135796
SPAC1071.08	Gly	1	0.000885889	0.00319595	3.60762	1.85105	1.68681	0.164241
SPAC1071.08	Gly	2	0.000851963	0.00152056	1.78477	0.835739	1.68681	-0.851066
SPAC1071.08	Gly	3	0.000877647	0.00239901	2.73346	1.45073	1.68681	-0.236079
SPAC1071.08	Phe	1	0.00136756	0.00459599	3.36072	1.74877	1.68681	0.061965
SPAC1071.08	Phe	2	0.00118598	0.00231967	1.9559	0.967834	1.68681	-0.718971
SPAC1071.08	Phe	3	0.00132226	0.00212549	1.60746	0.684786	1.68681	-1.00202
SPAC1071.08	Ser	1	0.00106191	0.00327501	3.08408	1.62484	1.68681	-0.061965
SPAC1071.08	Ser	2	0.000985044	0.0025323	2.57075	1.36219	1.68681	-0.324618
SPAC1071.08	Ser	3	0.00107373	0.00194782	1.81406	0.859225	1.68681	-0.82758
SPAC1071.08	Ile	1	0.000866097	0.00370875	4.28214	2.09833	1.68681	0.411528
SPAC1071.08	Ile	2	0.00153202	0.00332152	2.16807	1.11641	1.68681	-0.570394
SPAC1071.08	Ile	3	0.000816024	0.00282404	3.46073	1.79108	1.68681	0.104272
SPAC1071.08	Pro	1	0.00136451	0.00362061	2.65341	1.40785	1.68681	-0.27896
SPAC1071.08	Pro	2	0.00145665	0.00314347	2.15801	1.1097	1.68681	-0.577106
SPAC1071.08	Pro	3	0.00142688	0.00485104	3.39976	1.76543	1.68681	0.0786282
SPAC1071.08	Glu	1	0.00104926	0.00355686	3.38987	1.76123	1.68681	0.0744261
SPAC1071.08	Glu	2	0.00243721	0.00395108	1.62114	0.697013	1.68681	-0.989792
SPAC1071.08	Glu	3	0.00117715	0.00490277	4.16493	2.05829	1.68681	0.371487
SPAC1071.08	Amm	1	0.00189905	0.00884309	4.65658	2.21927	1.68681	0.532464
SPAC1071.08	Amm	2	0.00217381	0.00908398	4.17883	2.0631	1.68681	0.376295
SPAC1071.08	Amm	3	0.00225097	0.00871255	3.87058	1.95255	1.68681	0.265745
SPAC1071.09c	Gly	1	5.67207e-05	5.10209e-07	0.0089951	-6.79664	-4.00706	-2.78959
SPAC1071.09c	Gly	2	5.85979e-05	1.87087e-06	0.0319273	-4.96907	-4.00706	-0.962009
SPAC1071.09c	Gly	3	5.83784e-05	9.27205e-07	0.0158827	-5.9764	-4.00706	-1.96935
SPAC1071.09c	Ile	1	6.33316e-05	5.89419e-06	0.0930688	-3.42556	-4.00706	0.581497
SPAC1071.09c	Ile	2	6.53374e-05	4.64609e-06	0.0711092	-3.81382	-4.00706	0.193237
SPAC1071.09c	Ile	3	5.62545e-05	6.54494e-06	0.116345	-3.10352	-4.00706	0.90354
SPAC1071.09c	Glu	1	4.97993e-05	2.709e-06	0.0543984	-4.20029	-4.00706	-0.193237
SPAC1071.09c	Glu	2	3.69626e-05	3.15889e-06	0.0854619	-3.54858	-4.00706	0.458481
SPAC1071.09c	Glu	3	4.98072e-05	4.45876e-06	0.0895205	-3.48164	-4.00706	0.525419
SPAC1071.09c	Amm	1	4.99048e-05	2.19664e-06	0.0440166	-4.50581	-4.00706	-0.498751
SPAC1071.09c	Amm	2	5.32294e-05	2.31117e-06	0.0434191	-4.52553	-4.00706	-0.518471
SPAC1071.09c	Amm	3	5.37947e-05	6.03268e-06	0.112143	-3.15659	-4.00706	0.850463
SPAC1071.10c	Trp	1	0.000912353	0.00141913	1.55546	0.637337	1.49985	-0.862515
SPAC1071.10c	Trp	2	0.000751687	0.00126093	1.67747	0.746286	1.49985	-0.753567
SPAC1071.10c	Trp	3	0.00103717	0.00107957	1.04089	0.0578117	1.49985	-1.44204
SPAC1071.10c	Gly	1	0.000996588	0.00341064	3.42231	1.77497	1.49985	0.275119
SPAC1071.10c	Gly	2	0.00101589	0.00234628	2.30958	1.20763	1.49985	-0.292224
SPAC1071.10c	Gly	3	0.000917019	0.00304799	3.3238	1.73284	1.49985	0.232983
SPAC1071.10c	Phe	1	0.00250822	0.00456263	1.81907	0.863203	1.49985	-0.636649
SPAC1071.10c	Phe	2	0.00174285	0.00431904	2.47816	1.30927	1.49985	-0.190586
SPAC1071.10c	Phe	3	0.00213918	0.0048204	2.25339	1.1721	1.49985	-0.327756
SPAC1071.10c	Ser	1	0.000641812	0.00237258	3.69669	1.88623	1.49985	0.38638
SPAC1071.10c	Ser	2	0.000633728	0.00191063	3.01491	1.59211	1.49985	0.0922622
SPAC1071.10c	Ser	3	0.000507534	0.00144259	2.84234	1.50708	1.49985	0.00722801
SPAC1071.10c	Ile	1	0.000830949	0.00456026	5.48801	2.45628	1.49985	0.956431
SPAC1071.10c	Ile	2	0.00140831	0.00418957	2.97489	1.57284	1.49985	0.0729842
SPAC1071.10c	Ile	3	0.0008251	0.00359908	4.362	2.12499	1.49985	0.625136
SPAC1071.10c	Pro	1	0.00145796	0.00404354	2.77342	1.47167	1.49985	-0.0281843
SPAC1071.10c	Pro	2	0.00217667	0.00409383	1.88077	0.911325	1.49985	-0.588528
SPAC1071.10c	Pro	3	0.00203192	0.00368987	1.81596	0.860729	1.49985	-0.639124
SPAC1071.10c	Glu	1	0.00111043	0.00486036	4.37702	2.12995	1.49985	0.630097
SPAC1071.10c	Glu	2	0.00114671	0.00445993	3.88931	1.95952	1.49985	0.459662
SPAC1071.10c	Glu	3	0.000866344	0.00500021	5.77163	2.52898	1.49985	1.02913
SPAC1071.10c	Amm	1	0.00104884	0.00362807	3.45913	1.79041	1.49985	0.290556
SPAC1071.10c	Amm	2	0.00138563	0.00389916	2.814	1.49262	1.49985	-0.00722801
SPAC1071.10c	Amm	3	0.00166175	0.00454989	2.73802	1.45313	1.49985	-0.0467221
SPAC1071.12c	Gly	1	6.64336e-05	3.32138e-05	0.499955	-1.00013	-1.03149	0.0313584
SPAC1071.12c	Gly	2	6.37163e-05	2.853e-05	0.447766	-1.15918	-1.03149	-0.127694
SPAC1071.12c	Gly	3	6.75393e-05	3.23302e-05	0.478687	-1.06285	-1.03149	-0.0313584
SPAC1071.12c	Ile	1	4.57238e-05	3.13716e-05	0.686111	-0.543485	-1.03149	0.488003
SPAC1071.12c	Ile	2	7.82932e-05	4.91982e-05	0.628384	-0.670281	-1.03149	0.361207
SPAC1071.12c	Ile	3	5.367e-05	3.15386e-05	0.587639	-0.766997	-1.03149	0.264491
SPAC1071.12c	Pro	1	7.43412e-05	1.52577e-05	0.205239	-2.28463	-1.03149	-1.25314
SPAC1071.12c	Pro	2	7.77667e-05	1.76236e-05	0.226622	-2.14164	-1.03149	-1.11015
SPAC1071.12c	Pro	3	8.07444e-05	1.86676e-05	0.231194	-2.11283	-1.03149	-1.08134
SPAC1071.12c	Glu	1	7.18886e-05	2.24918e-05	0.31287	-1.67636	-1.03149	-0.644874
SPAC1071.12c	Glu	2	8.61586e-05	5.39365e-05	0.626015	-0.675731	-1.03149	0.355757
SPAC1071.12c	Glu	3	7.32741e-05	5.28455e-05	0.721204	-0.471521	-1.03149	0.559967
SPAC1093.02	Trp	1	0.000253814	0.000101782	0.401011	-1.31829	0.516721	-1.83501
SPAC1093.02	Trp	2	0.000227676	0.000185641	0.815374	-0.294466	0.516721	-0.811186
SPAC1093.02	Trp	3	0.000235453	0.000130921	0.556037	-0.846748	0.516721	-1.36347
SPAC1093.02	Gly	1	0.00027899	0.000393642	1.41095	0.496671	0.516721	-0.02005
SPAC1093.02	Gly	2	0.000277415	0.000451638	1.62802	0.703122	0.516721	0.186401
SPAC1093.02	Gly	3	0.00028138	0.000418472	1.48722	0.572613	0.516721	0.0558926
SPAC1093.02	Phe	1	0.000313678	0.000175266	0.558746	-0.839737	0.516721	-1.35646
SPAC1093.02	Phe	2	0.000293982	0.000345425	1.17499	0.232645	0.516721	-0.284076
SPAC1093.02	Phe	3	0.000322612	0.000237618	0.736543	-0.441158	0.516721	-0.957878
SPAC1093.02	Ser	1	0.000214708	0.00024726	1.15161	0.203651	0.516721	-0.31307
SPAC1093.02	Ser	2	0.00016544	0.000240007	1.45072	0.536771	0.516721	0.02005
SPAC1093.02	Ser	3	0.00018001	0.000301367	1.67417	0.743444	0.516721	0.226724
SPAC1093.02	Ile	1	0.000274424	0.000453031	1.65084	0.7232	0.516721	0.206479
SPAC1093.02	Ile	2	0.000157366	0.000491513	3.12337	1.6431	0.516721	1.12638
SPAC1093.02	Ile	3	0.000276945	0.000528392	1.90793	0.93201	0.516721	0.415289
SPAC1093.02	Pro	1	0.000252281	0.000231721	0.918502	-0.122645	0.516721	-0.639366
SPAC1093.02	Pro	2	0.00024319	0.000112021	0.460631	-1.11832	0.516721	-1.63504
SPAC1093.02	Pro	3	0.000243248	0.000181756	0.747205	-0.420425	0.516721	-0.937145
SPAC1093.02	Glu	1	0.000215759	0.000345098	1.59946	0.677584	0.516721	0.160863
SPAC1093.02	Glu	2	0.000120132	0.000346358	2.88315	1.52765	0.516721	1.01093
SPAC1093.02	Glu	3	0.000232099	0.000319547	1.37677	0.461288	0.516721	-0.0554324
SPAC1093.02	Amm	1	0.000164376	0.000283538	1.72493	0.786541	0.516721	0.26982
SPAC1093.02	Amm	2	0.000161315	0.000235316	1.45874	0.544718	0.516721	0.0279973
SPAC1093.02	Amm	3	0.000153524	0.000401903	2.61786	1.38839	0.516721	0.871665
SPAC1093.04c	Trp	1	3.78658e-05	1.51058e-05	0.398931	-1.32579	-1.77225	0.446458
SPAC1093.04c	Trp	2	3.43228e-05	1.5286e-05	0.445361	-1.16695	-1.77225	0.605294
SPAC1093.04c	Trp	3	3.93997e-05	1.32899e-05	0.337309	-1.56786	-1.77225	0.204389
SPAC1093.04c	Gly	1	3.99391e-05	9.04974e-06	0.226589	-2.14185	-1.77225	-0.369605
SPAC1093.04c	Gly	2	3.83872e-05	1.42043e-05	0.370026	-1.4343	-1.77225	0.337948
SPAC1093.04c	Gly	3	3.96547e-05	1.30923e-05	0.330157	-1.59877	-1.77225	0.173473
SPAC1093.04c	Phe	1	3.04497e-05	2.22473e-05	0.730623	-0.452801	-1.77225	1.31945
SPAC1093.04c	Phe	2	4.05423e-05	4.86625e-06	0.120029	-3.05854	-1.77225	-1.2863
SPAC1093.04c	Phe	3	3.94962e-05	1.05826e-05	0.26794	-1.90002	-1.77225	-0.127769
SPAC1093.04c	Ser	1	3.82282e-05	9.16737e-06	0.239807	-2.06006	-1.77225	-0.28781
SPAC1093.04c	Ser	2	3.27942e-05	6.11398e-06	0.186435	-2.42326	-1.77225	-0.65101
SPAC1093.04c	Ser	3	3.70045e-05	1.87557e-05	0.506848	-0.980376	-1.77225	0.791871
SPAC1093.04c	Ile	1	2.8904e-05	4.86183e-06	0.168206	-2.5717	-1.77225	-0.799448
SPAC1093.04c	Ile	2	3.03547e-05	5.47055e-06	0.180221	-2.47216	-1.77225	-0.699915
SPAC1093.04c	Ile	3	2.63796e-05	3.78452e-06	0.143464	-2.80124	-1.77225	-1.02899
SPAC1093.04c	Pro	1	3.66438e-05	6.27987e-06	0.171376	-2.54476	-1.77225	-0.772513
SPAC1093.04c	Pro	2	2.67856e-05	1.04691e-05	0.390849	-1.35532	-1.77225	0.41693
SPAC1093.04c	Pro	3	3.33416e-05	1.02035e-05	0.306028	-1.70827	-1.77225	0.0639811
SPAC1093.04c	Glu	1	2.57197e-05	5.05926e-06	0.196707	-2.34588	-1.77225	-0.57363
SPAC1093.04c	Glu	2	1.82906e-05	8.43379e-06	0.461099	-1.11685	-1.77225	0.655395
SPAC1093.04c	Glu	3	2.91264e-05	3.68295e-06	0.126447	-2.98339	-1.77225	-1.21115
SPAC1093.04c	Amm	1	2.80664e-05	7.86006e-06	0.280053	-1.83623	-1.77225	-0.0639811
SPAC1093.04c	Amm	2	2.18717e-05	6.87041e-06	0.314124	-1.6706	-1.77225	0.101652
SPAC1093.04c	Amm	3	2.06554e-05	6.83659e-06	0.330984	-1.59517	-1.77225	0.177081
SPAC1093.05	Gly	1	4.08053e-05	4.18569e-06	0.102577	-3.28522	-4.05961	0.774393
SPAC1093.05	Gly	2	4.10047e-05	1.47798e-06	0.0360442	-4.79409	-4.05961	-0.734477
SPAC1093.05	Gly	3	4.38016e-05	6.55969e-07	0.0149759	-6.06121	-4.05961	-2.0016
SPAC1093.05	Phe	1	3.92253e-05	1.0504e-06	0.0267787	-5.22277	-4.05961	-1.16316
SPAC1093.05	Phe	2	5.14401e-05	3.36604e-06	0.0654362	-3.93377	-4.05961	0.125843
SPAC1093.05	Phe	3	5.21445e-05	1.65909e-06	0.0318172	-4.97405	-4.05961	-0.91444
SPAC1093.05	Ser	1	5.03193e-05	8.9516e-07	0.0177896	-5.81282	-4.05961	-1.75321
SPAC1093.05	Ser	2	3.53713e-05	1.78773e-06	0.0505416	-4.30638	-4.05961	-0.246773
SPAC1093.05	Ser	3	4.5676e-05	1.39905e-06	0.0306298	-5.02892	-4.05961	-0.969307
SPAC1093.05	Ile	1	5.54598e-05	4.07645e-06	0.0735027	-3.76606	-4.05961	0.293553
SPAC1093.05	Ile	2	6.54792e-05	4.04427e-06	0.0617641	-4.01709	-4.05961	0.0425236
SPAC1093.05	Ile	3	5.32211e-05	2.76827e-06	0.0520144	-4.26494	-4.05961	-0.205334
SPAC1093.05	Pro	1	5.09523e-05	3.05562e-06	0.0599702	-4.05961	-4.05961	0
SPAC1093.05	Pro	2	4.08172e-05	1.1725e-06	0.0287256	-5.12152	-4.05961	-1.06191
SPAC1093.05	Pro	3	3.98261e-05	1.45623e-06	0.0365646	-4.77341	-4.05961	-0.713796
SPAC1093.05	Glu	1	5.00075e-05	5.19724e-06	0.103929	-3.26633	-4.05961	0.793282
SPAC1093.05	Glu	2	5.66943e-05	5.22428e-06	0.0921481	-3.4399	-4.05961	0.61971
SPAC1093.05	Glu	3	5.11644e-05	3.47706e-06	0.0679586	-3.8792	-4.05961	0.180411
SPAC1093.05	Amm	1	6.08139e-05	1.06482e-05	0.175094	-2.51379	-4.05961	1.54582
SPAC1093.05	Amm	2	4.33894e-05	6.81775e-06	0.15713	-2.66997	-4.05961	1.38964
SPAC1093.05	Amm	3	3.76635e-05	7.01871e-06	0.186353	-2.42389	-4.05961	1.63572
SPAC10F6.01c	Trp	1	0.00021585	0.000239816	1.11103	0.151902	0.829037	-0.677134
SPAC10F6.01c	Trp	2	0.000203021	0.00025903	1.27588	0.351491	0.829037	-0.477546
SPAC10F6.01c	Trp	3	0.000200176	0.000219416	1.09611	0.132396	0.829037	-0.69664
SPAC10F6.01c	Gly	1	0.000205799	0.000342535	1.66441	0.735014	0.829037	-0.0940227
SPAC10F6.01c	Gly	2	0.00019294	0.000325796	1.68858	0.755812	0.829037	-0.0732246
SPAC10F6.01c	Gly	3	0.000211652	0.000282475	1.33462	0.416429	0.829037	-0.412607
SPAC10F6.01c	Phe	1	0.000166958	0.000296118	1.77361	0.826691	0.829037	-0.00234595
SPAC10F6.01c	Phe	2	0.000193875	0.000407192	2.10028	1.07058	0.829037	0.241545
SPAC10F6.01c	Phe	3	0.000206425	0.00036731	1.77939	0.831383	0.829037	0.00234595
SPAC10F6.01c	Ser	1	0.000137631	0.000206323	1.49909	0.584091	0.829037	-0.244945
SPAC10F6.01c	Ser	2	0.000104279	0.000217497	2.08572	1.06055	0.829037	0.231511
SPAC10F6.01c	Ser	3	0.000116328	0.000145708	1.25256	0.324876	0.829037	-0.504161
SPAC10F6.01c	Ile	1	0.000119497	0.000350094	2.92974	1.55077	0.829037	0.721736
SPAC10F6.01c	Ile	2	0.000111384	0.000322121	2.89198	1.53206	0.829037	0.703022
SPAC10F6.01c	Ile	3	0.00012287	0.00034987	2.84747	1.50968	0.829037	0.680646
SPAC10F6.01c	Pro	1	0.000219228	0.000297533	1.35718	0.440616	0.829037	-0.38842
SPAC10F6.01c	Pro	2	0.000196907	0.000312226	1.58565	0.665078	0.829037	-0.163959
SPAC10F6.01c	Pro	3	0.000202102	0.000315751	1.56234	0.643707	0.829037	-0.185329
SPAC10F6.01c	Glu	1	0.000163796	0.000437372	2.67022	1.41696	0.829037	0.587921
SPAC10F6.01c	Glu	2	0.00012089	0.000466121	3.85573	1.947	0.829037	1.11797
SPAC10F6.01c	Glu	3	0.000150848	0.000531903	3.52608	1.81807	0.829037	0.989029
SPAC10F6.01c	Amm	1	0.000281845	0.000508808	1.80527	0.852216	0.829037	0.0231788
SPAC10F6.01c	Amm	2	0.000222479	0.000507427	2.28079	1.18953	0.829037	0.360497
SPAC10F6.01c	Amm	3	0.000190293	0.000436648	2.2946	1.19825	0.829037	0.369209
SPAC10F6.02c	Gly	1	4.40205e-05	3.99486e-06	0.09075	-3.46196	-3.59096	0.129
SPAC10F6.02c	Gly	2	4.37385e-05	3.62976e-06	0.0829877	-3.59096	-3.59096	0
SPAC10F6.02c	Gly	3	4.63813e-05	3.25023e-06	0.0700763	-3.83493	-3.59096	-0.243971
SPAC10F6.02c	Phe	1	3.13476e-05	4.07881e-07	0.0130116	-6.26406	-3.59096	-2.6731
SPAC10F6.02c	Phe	2	3.38951e-05	1.31863e-06	0.0389032	-4.68397	-3.59096	-1.09301
SPAC10F6.02c	Phe	3	3.86728e-05	1.15415e-06	0.0298439	-5.06642	-3.59096	-1.47546
SPAC10F6.02c	Ser	1	4.25879e-05	1.42692e-06	0.0335052	-4.89947	-3.59096	-1.30851
SPAC10F6.02c	Ser	2	3.34901e-05	1.42633e-06	0.0425897	-4.55335	-3.59096	-0.962393
SPAC10F6.02c	Ser	3	4.19817e-05	1.42685e-06	0.0339875	-4.87885	-3.59096	-1.28789
SPAC10F6.02c	Ile	1	2.44169e-05	2.6105e-06	0.106914	-3.22548	-3.59096	0.365475
SPAC10F6.02c	Ile	2	2.12453e-05	2.34065e-06	0.110172	-3.18217	-3.59096	0.408793
SPAC10F6.02c	Ile	3	2.16939e-05	2.3058e-06	0.106288	-3.23395	-3.59096	0.357011
SPAC10F6.02c	Pro	1	3.98217e-05	2.00531e-06	0.0503573	-4.31166	-3.59096	-0.720697
SPAC10F6.02c	Pro	2	3.05816e-05	1.51629e-06	0.0495817	-4.33405	-3.59096	-0.74309
SPAC10F6.02c	Pro	3	3.60883e-05	6.61973e-08	0.00183431	-9.09054	-3.59096	-5.49958
SPAC10F6.02c	Glu	1	2.47359e-05	4.02102e-06	0.162558	-2.62097	-3.59096	0.969987
SPAC10F6.02c	Glu	2	1.39371e-05	3.23974e-06	0.232455	-2.10498	-3.59096	1.48598
SPAC10F6.02c	Glu	3	2.27272e-05	4.04125e-06	0.177815	-2.49155	-3.59096	1.09941
SPAC10F6.02c	Amm	1	3.26662e-05	4.23168e-06	0.129543	-2.9485	-3.59096	0.642461
SPAC10F6.02c	Amm	2	2.514e-05	2.53748e-06	0.100934	-3.30852	-3.59096	0.282438
SPAC10F6.02c	Amm	3	2.22337e-05	2.81498e-06	0.126609	-2.98155	-3.59096	0.609407
SPAC10F6.03c	Trp	1	0.000295822	0.000193829	0.655222	-0.609945	-0.748841	0.138896
SPAC10F6.03c	Trp	2	0.000272056	0.000194352	0.714382	-0.485233	-0.748841	0.263608
SPAC10F6.03c	Trp	3	0.000290345	0.000184868	0.636718	-0.651273	-0.748841	0.0975681
SPAC10F6.03c	Gly	1	0.000376507	0.000198496	0.527203	-0.92357	-0.748841	-0.174729
SPAC10F6.03c	Gly	2	0.000356876	0.000137737	0.385952	-1.37351	-0.748841	-0.624667
SPAC10F6.03c	Gly	3	0.00037849	0.000161803	0.427495	-1.22602	-0.748841	-0.477179
SPAC10F6.03c	Phe	1	0.000307846	0.00017804	0.578341	-0.790008	-0.748841	-0.0411672
SPAC10F6.03c	Phe	2	0.000311414	0.000190681	0.612307	-0.707674	-0.748841	0.0411672
SPAC10F6.03c	Phe	3	0.000333338	0.000188693	0.566072	-0.820942	-0.748841	-0.0721011
SPAC10F6.03c	Ser	1	0.000350744	9.6428e-05	0.274924	-1.86289	-0.748841	-1.11405
SPAC10F6.03c	Ser	2	0.000398391	0.000106277	0.266765	-1.90636	-0.748841	-1.15752
SPAC10F6.03c	Ser	3	0.000394374	9.37244e-05	0.237654	-2.07307	-0.748841	-1.32423
SPAC10F6.03c	Ile	1	0.00027803	0.000175328	0.630609	-0.665181	-0.748841	0.0836597
SPAC10F6.03c	Ile	2	0.000223984	0.000125089	0.558474	-0.840437	-0.748841	-0.0915959
SPAC10F6.03c	Ile	3	0.000290373	0.000135183	0.46555	-1.10299	-0.748841	-0.35415
SPAC10F6.03c	Pro	1	0.000346344	0.000193995	0.560121	-0.836189	-0.748841	-0.0873475
SPAC10F6.03c	Pro	2	0.000299897	0.000234538	0.782061	-0.354646	-0.748841	0.394195
SPAC10F6.03c	Pro	3	0.000336741	0.000252658	0.750302	-0.414457	-0.748841	0.334384
SPAC10F6.03c	Glu	1	0.000320787	0.00017799	0.554856	-0.849816	-0.748841	-0.100974
SPAC10F6.03c	Glu	2	0.000210863	0.000183932	0.872281	-0.197136	-0.748841	0.551705
SPAC10F6.03c	Glu	3	0.000296468	0.000196503	0.662813	-0.593325	-0.748841	0.155516
SPAC10F6.03c	Amm	1	0.000392717	0.000244687	0.623062	-0.682553	-0.748841	0.066288
SPAC10F6.03c	Amm	2	0.000329687	0.000253112	0.767733	-0.381323	-0.748841	0.367518
SPAC10F6.03c	Amm	3	0.000291795	0.000207113	0.709787	-0.494541	-0.748841	0.2543
SPAC10F6.04	Ser	1	4.90765e-05	2.75125e-06	0.0560604	-4.15687	-4.25816	0.101291
SPAC10F6.04	Ser	2	7.21354e-05	3.76976e-06	0.0522595	-4.25816	-4.25816	0
SPAC10F6.04	Ser	3	6.38444e-05	2.90473e-06	0.045497	-4.45809	-4.25816	-0.199921
SPAC10F6.05c	Gly	1	5.2397e-05	1.40679e-05	0.268488	-1.89707	-2.91736	1.02029
SPAC10F6.05c	Gly	2	4.80151e-05	2.3935e-05	0.498488	-1.00437	-2.91736	1.91299
SPAC10F6.05c	Gly	3	5.13845e-05	5.76036e-06	0.112103	-3.1571	-2.91736	-0.239742
SPAC10F6.05c	Phe	1	5.16732e-05	1.87291e-06	0.0362452	-4.78607	-2.91736	-1.8687
SPAC10F6.05c	Phe	2	5.0226e-05	1.39195e-05	0.277137	-1.85133	-2.91736	1.06603
SPAC10F6.05c	Phe	3	5.74572e-05	5.94195e-06	0.103415	-3.27348	-2.91736	-0.356117
SPAC10F6.05c	Ser	1	4.63252e-05	1.19051e-05	0.256989	-1.96022	-2.91736	0.95714
SPAC10F6.05c	Ser	2	5.76211e-05	1.3234e-05	0.229673	-2.12235	-2.91736	0.795017
SPAC10F6.05c	Ser	3	5.62155e-05	1.04059e-05	0.185107	-2.43357	-2.91736	0.483791
SPAC10F6.05c	Ile	1	6.17195e-05	7.5267e-06	0.12195	-3.03564	-2.91736	-0.118273
SPAC10F6.05c	Ile	2	4.80243e-05	6.17432e-06	0.128566	-2.95941	-2.91736	-0.0420513
SPAC10F6.05c	Ile	3	7.68276e-05	6.05054e-06	0.0787548	-3.66649	-2.91736	-0.749126
SPAC10F6.05c	Pro	1	4.59269e-05	1.36892e-05	0.298064	-1.7463	-2.91736	1.17106
SPAC10F6.05c	Pro	2	3.56529e-05	4.53922e-06	0.127317	-2.97351	-2.91736	-0.0561436
SPAC10F6.05c	Pro	3	4.76574e-05	1.40504e-05	0.294821	-1.76209	-2.91736	1.15527
SPAC10F6.05c	Glu	1	8.07576e-05	9.68304e-06	0.119903	-3.06007	-2.91736	-0.142703
SPAC10F6.05c	Glu	2	4.4025e-05	5.99991e-06	0.136284	-2.87531	-2.91736	0.0420513
SPAC10F6.05c	Glu	3	8.21259e-05	8.68141e-06	0.105708	-3.24184	-2.91736	-0.324474
SPAC10F6.06	Trp	1	0.0016218	0.000192987	0.118996	-3.07102	-0.115161	-2.95586
SPAC10F6.06	Trp	2	0.00149298	0.000126051	0.0844292	-3.56611	-0.115161	-3.45095
SPAC10F6.06	Trp	3	0.00155249	9.50429e-05	0.0612196	-4.02986	-0.115161	-3.9147
SPAC10F6.06	Gly	1	0.00103332	0.00397896	3.85067	1.94511	-0.115161	2.06027
SPAC10F6.06	Gly	2	0.00111699	0.00207181	1.85481	0.89127	-0.115161	1.00643
SPAC10F6.06	Gly	3	0.00106232	0.00356498	3.35586	1.74668	-0.115161	1.86184
SPAC10F6.06	Phe	1	0.000676891	0.000371134	0.548291	-0.866986	-0.115161	-0.751825
SPAC10F6.06	Phe	2	0.000916931	0.000447771	0.488337	-1.03405	-0.115161	-0.918891
SPAC10F6.06	Phe	3	0.000640213	0.000461247	0.720459	-0.473012	-0.115161	-0.357851
SPAC10F6.06	Ser	1	0.00100006	0.00122594	1.22586	0.293799	-0.115161	0.40896
SPAC10F6.06	Ser	2	0.00114285	0.000882024	0.771777	-0.373744	-0.115161	-0.258583
SPAC10F6.06	Ser	3	0.00109146	0.000503423	0.461239	-1.11641	-0.115161	-1.00125
SPAC10F6.06	Ile	1	0.00172657	0.00144486	0.836839	-0.256978	-0.115161	-0.141817
SPAC10F6.06	Ile	2	0.00128971	0.0017777	1.37837	0.462968	-0.115161	0.578129
SPAC10F6.06	Ile	3	0.00171213	0.00170066	0.993304	-0.00969272	-0.115161	0.105468
SPAC10F6.06	Pro	1	0.000767442	0.000737736	0.961291	-0.0569545	-0.115161	0.0582062
SPAC10F6.06	Pro	2	0.000852273	0.00066336	0.778342	-0.361524	-0.115161	-0.246364
SPAC10F6.06	Pro	3	0.000797928	0.000516571	0.647391	-0.627292	-0.115161	-0.512131
SPAC10F6.06	Glu	1	0.00116687	0.0013327	1.14212	0.191709	-0.115161	0.306869
SPAC10F6.06	Glu	2	0.000932268	0.00120679	1.29447	0.372364	-0.115161	0.487525
SPAC10F6.06	Glu	3	0.00138634	0.00122936	0.886771	-0.173367	-0.115161	-0.0582062
SPAC10F6.06	Amm	1	0.000565692	0.00106876	1.8893	0.917853	-0.115161	1.03301
SPAC10F6.06	Amm	2	0.000596742	0.000968617	1.62318	0.69882	-0.115161	0.813981
SPAC10F6.06	Amm	3	0.000547719	0.0015164	2.76857	1.46914	-0.115161	1.5843
SPAC10F6.08c	Trp	1	3.43203e-05	1.10871e-05	0.323047	-1.63019	-1.54113	-0.0890572
SPAC10F6.08c	Trp	2	3.28765e-05	1.44271e-05	0.438826	-1.18828	-1.54113	0.352849
SPAC10F6.08c	Trp	3	3.25134e-05	1.02716e-05	0.31592	-1.66237	-1.54113	-0.121241
SPAC10F6.08c	Gly	1	2.84065e-05	4.11214e-06	0.144761	-2.78826	-1.54113	-1.24713
SPAC10F6.08c	Gly	2	2.56245e-05	3.95781e-06	0.154454	-2.69475	-1.54113	-1.15362
SPAC10F6.08c	Gly	3	2.74341e-05	7.23221e-06	0.263621	-1.92346	-1.54113	-0.382335
SPAC10F6.08c	Phe	1	1.87156e-05	9.79171e-06	0.523184	-0.934609	-1.54113	0.606519
SPAC10F6.08c	Phe	2	2.49951e-05	1.55554e-05	0.62234	-0.684225	-1.54113	0.856903
SPAC10F6.08c	Phe	3	2.56864e-05	1.51472e-05	0.589697	-0.761954	-1.54113	0.779174
SPAC10F6.08c	Ser	1	2.66182e-05	9.72887e-06	0.365496	-1.45207	-1.54113	0.0890572
SPAC10F6.08c	Ser	2	2.2175e-05	5.34072e-06	0.240844	-2.05383	-1.54113	-0.512698
SPAC10F6.08c	Ser	3	2.66488e-05	1.38439e-05	0.519496	-0.944815	-1.54113	0.596313
SPAC10F6.08c	Ile	1	3.11933e-05	3.4233e-06	0.109745	-3.18778	-1.54113	-1.64665
SPAC10F6.08c	Ile	2	2.11602e-05	3.87834e-06	0.183285	-2.44784	-1.54113	-0.90671
SPAC10F6.08c	Ile	3	2.48084e-05	2.59113e-06	0.104446	-3.25917	-1.54113	-1.71805
SPAC10F6.08c	Pro	1	3.05105e-05	1.25791e-05	0.412286	-1.27828	-1.54113	0.262847
SPAC10F6.08c	Pro	2	1.89773e-05	1.42092e-05	0.748748	-0.417449	-1.54113	1.12368
SPAC10F6.08c	Pro	3	2.42321e-05	1.72033e-05	0.709938	-0.494235	-1.54113	1.04689
SPAC10F6.08c	Glu	1	1.944e-05	4.77494e-06	0.245624	-2.02548	-1.54113	-0.484349
SPAC10F6.08c	Glu	2	1.09355e-05	5.48506e-06	0.501581	-0.995446	-1.54113	0.545682
SPAC10F6.08c	Glu	3	2.2235e-05	4.91776e-06	0.221172	-2.17676	-1.54113	-0.63563
SPAC10F6.08c	Amm	1	2.3946e-05	1.30545e-05	0.545165	-0.875236	-1.54113	0.665892
SPAC10F6.08c	Amm	2	1.86958e-05	1.07889e-05	0.577075	-0.793168	-1.54113	0.74796
SPAC10F6.08c	Amm	3	1.89994e-05	2.9772e-06	0.1567	-2.67392	-1.54113	-1.13279
SPAC10F6.09c	Trp	1	3.78856e-05	0.000528038	13.9377	3.80092	2.46785	1.33306
SPAC10F6.09c	Trp	2	3.49736e-05	0.00049541	14.1652	3.82428	2.46785	1.35643
SPAC10F6.09c	Trp	3	3.42007e-05	0.000444191	12.9878	3.69908	2.46785	1.23123
SPAC10F6.09c	Gly	1	2.9919e-05	1.44258e-05	0.48216	-1.05242	2.46785	-3.52027
SPAC10F6.09c	Gly	2	2.84499e-05	4.66422e-06	0.163945	-2.60872	2.46785	-5.07657
SPAC10F6.09c	Gly	3	3.09488e-05	3.90174e-06	0.126071	-2.98769	2.46785	-5.45555
SPAC10F6.09c	Phe	1	1.79243e-05	0.000391858	21.8618	4.45034	2.46785	1.98249
SPAC10F6.09c	Phe	2	2.76149e-05	0.000250248	9.06209	3.17984	2.46785	0.711989
SPAC10F6.09c	Phe	3	2.44705e-05	0.000300522	12.281	3.61836	2.46785	1.1505
SPAC10F6.09c	Ser	1	2.54873e-05	0.000195216	7.65934	2.93722	2.46785	0.469366
SPAC10F6.09c	Ser	2	1.67768e-05	0.000217707	12.9767	3.69785	2.46785	1.23
SPAC10F6.09c	Ser	3	2.29573e-05	0.000232487	10.1269	3.34013	2.46785	0.872273
SPAC10F6.09c	Ile	1	2.77128e-05	4.4817e-05	1.61719	0.693491	2.46785	-1.77436
SPAC10F6.09c	Ile	2	1.8782e-05	3.82632e-05	2.03723	1.02661	2.46785	-1.44125
SPAC10F6.09c	Ile	3	2.63713e-05	6.48361e-05	2.45858	1.29783	2.46785	-1.17003
SPAC10F6.09c	Pro	1	3.38002e-05	0.000182078	5.38688	2.42945	2.46785	-0.0384033
SPAC10F6.09c	Pro	2	1.85341e-05	0.000190088	10.2561	3.35841	2.46785	0.890557
SPAC10F6.09c	Pro	3	2.36557e-05	0.000225401	9.52841	3.25224	2.46785	0.784381
SPAC10F6.09c	Glu	1	2.84842e-05	1.82967e-05	0.642344	-0.638582	2.46785	-3.10644
SPAC10F6.09c	Glu	2	1.46231e-05	2.63637e-05	1.80288	0.850302	2.46785	-1.61755
SPAC10F6.09c	Glu	3	3.34859e-05	2.42078e-05	0.722924	-0.468085	2.46785	-2.93594
SPAC10F6.09c	Amm	1	1.92319e-05	3.50351e-05	1.82172	0.865298	2.46785	-1.60256
SPAC10F6.09c	Amm	2	1.25862e-05	5.03228e-05	3.99827	1.99937	2.46785	-0.46848
SPAC10F6.09c	Amm	3	9.75614e-06	5.5429e-05	5.68144	2.50626	2.46785	0.0384033
SPAC10F6.10	Trp	1	3.13598e-05	2.04069e-06	0.0650733	-3.94179	-2.9491	-0.992692
SPAC10F6.10	Trp	2	2.77932e-05	1.26908e-06	0.0456616	-4.45288	-2.9491	-1.50378
SPAC10F6.10	Trp	3	3.25955e-05	7.49498e-06	0.229939	-2.12068	-2.9491	0.828421
SPAC10F6.10	Gly	1	2.50535e-05	3.24415e-06	0.129489	-2.9491	-2.9491	0
SPAC10F6.10	Gly	2	2.52647e-05	1.46468e-07	0.00579735	-7.43039	-2.9491	-4.48129
SPAC10F6.10	Gly	3	2.7134e-05	1.24183e-06	0.0457664	-4.44957	-2.9491	-1.50047
SPAC10F6.10	Ser	1	2.79353e-05	8.14253e-06	0.291478	-1.77854	-2.9491	1.17056
SPAC10F6.10	Ser	2	2.76269e-05	4.26225e-06	0.154279	-2.69639	-2.9491	0.25271
SPAC10F6.10	Ser	3	3.09958e-05	4.80061e-06	0.154879	-2.69079	-2.9491	0.258312
SPAC10F6.10	Ile	1	2.91735e-05	4.07299e-06	0.139612	-2.8405	-2.9491	0.108598
SPAC10F6.10	Ile	2	4.72806e-05	2.78765e-06	0.0589598	-4.08412	-2.9491	-1.13503
SPAC10F6.10	Ile	3	3.14999e-05	1.27696e-06	0.0405387	-4.62456	-2.9491	-1.67546
SPAC10F6.10	Pro	1	3.41593e-05	2.26764e-06	0.0663842	-3.91302	-2.9491	-0.963918
SPAC10F6.10	Pro	2	2.76782e-05	1.08648e-05	0.392539	-1.34909	-2.9491	1.60001
SPAC10F6.10	Pro	3	2.87284e-05	6.1197e-06	0.213019	-2.23095	-2.9491	0.718152
SPAC10F6.10	Glu	1	3.91318e-05	6.67917e-06	0.170684	-2.5506	-2.9491	0.398498
SPAC10F6.10	Glu	2	6.19068e-05	5.78855e-06	0.0935043	-3.41882	-2.9491	-0.469726
SPAC10F6.10	Glu	3	5.20487e-05	7.20223e-06	0.138375	-2.85334	-2.9491	0.095753
SPAC10F6.10	Amm	1	3.27241e-05	4.1068e-06	0.125498	-2.99427	-2.9491	-0.0451691
SPAC10F6.10	Amm	2	2.97541e-05	4.15293e-06	0.139575	-2.84089	-2.9491	0.108212
SPAC10F6.10	Amm	3	2.66325e-05	2.28755e-06	0.0858933	-3.54131	-2.9491	-0.592213
SPAC10F6.11c	Trp	1	9.38865e-05	6.23848e-06	0.066447	-3.91165	-5.21895	1.3073
SPAC10F6.11c	Trp	2	9.94706e-05	4.38348e-06	0.0440681	-4.50412	-5.21895	0.714828
SPAC10F6.11c	Trp	3	8.591e-05	6.24279e-06	0.0726666	-3.78256	-5.21895	1.43639
SPAC10F6.11c	Gly	1	7.42116e-05	1.83935e-06	0.0247852	-5.33438	-5.21895	-0.115428
SPAC10F6.11c	Gly	2	7.1849e-05	2.08453e-06	0.0290126	-5.10717	-5.21895	0.111776
SPAC10F6.11c	Gly	3	7.35001e-05	9.8856e-08	0.00134498	-9.5382	-5.21895	-4.31925
SPAC10F6.11c	Ser	1	6.69756e-05	1.52915e-06	0.0228315	-5.45283	-5.21895	-0.23388
SPAC10F6.11c	Ser	2	9.95428e-05	4.04533e-06	0.0406391	-4.62099	-5.21895	0.597964
SPAC10F6.11c	Ser	3	8.70843e-05	1.20045e-05	0.137849	-2.85884	-5.21895	2.36011
SPAC10F6.11c	Ile	1	3.69709e-05	1.7968e-07	0.00486004	-7.68482	-5.21895	-2.46587
SPAC10F6.11c	Ile	2	3.62246e-05	1.3979e-06	0.0385899	-4.69563	-5.21895	0.523319
SPAC10F6.11c	Ile	3	4.03947e-05	1.08459e-06	0.0268497	-5.21895	-5.21895	0
SPAC10F6.11c	Amm	1	3.04038e-05	2.11648e-07	0.00696124	-7.16644	-5.21895	-1.94749
SPAC10F6.11c	Amm	2	3.41425e-05	1.81884e-07	0.0053272	-7.55241	-5.21895	-2.33346
SPAC10F6.11c	Amm	3	3.63238e-05	8.1104e-08	0.0022328	-8.80693	-5.21895	-3.58798
SPAC10F6.12c	Trp	1	0.000107583	4.03445e-05	0.37501	-1.415	-1.84456	0.429558
SPAC10F6.12c	Trp	2	9.23271e-05	5.12163e-05	0.554726	-0.850153	-1.84456	0.994404
SPAC10F6.12c	Trp	3	0.000128201	2.90148e-05	0.226322	-2.14355	-1.84456	-0.298996
SPAC10F6.12c	Phe	1	7.04186e-05	3.63838e-05	0.516678	-0.952662	-1.84456	0.891895
SPAC10F6.12c	Phe	2	4.22391e-05	1.41412e-05	0.33479	-1.57867	-1.84456	0.265884
SPAC10F6.12c	Phe	3	5.24953e-05	1.34577e-05	0.256361	-1.96375	-1.84456	-0.119196
SPAC10F6.12c	Pro	1	4.63016e-05	1.2889e-05	0.27837	-1.84493	-1.84456	-0.000368343
SPAC10F6.12c	Pro	2	4.47831e-05	1.24726e-05	0.278512	-1.84419	-1.84456	0.000368343
SPAC10F6.12c	Pro	3	4.5884e-05	1.40962e-05	0.307214	-1.70269	-1.84456	0.141871
SPAC10F6.12c	Glu	1	5.82051e-05	3.55345e-06	0.0610505	-4.03385	-1.84456	-2.1893
SPAC10F6.12c	Glu	2	5.9373e-05	5.46323e-06	0.0920153	-3.44198	-1.84456	-1.59743
SPAC10F6.12c	Glu	3	6.44372e-05	1.36366e-05	0.211627	-2.24041	-1.84456	-0.395848
SPAC10F6.13c	Trp	1	0.00048732	0.000161398	0.331196	-1.59424	0.290866	-1.88511
SPAC10F6.13c	Trp	2	0.00045863	0.000212335	0.462976	-1.11099	0.290866	-1.40186
SPAC10F6.13c	Trp	3	0.000490881	0.000193405	0.393996	-1.34375	0.290866	-1.63461
SPAC10F6.13c	Gly	1	0.000706134	0.00123485	1.74874	0.806318	0.290866	0.515451
SPAC10F6.13c	Gly	2	0.000746874	0.00121398	1.62541	0.700807	0.290866	0.409941
SPAC10F6.13c	Gly	3	0.000719795	0.000954339	1.32585	0.406916	0.290866	0.11605
SPAC10F6.13c	Phe	1	0.000813026	0.000742468	0.913215	-0.130974	0.290866	-0.42184
SPAC10F6.13c	Phe	2	0.000903953	0.00116333	1.28694	0.363943	0.290866	0.0730771
SPAC10F6.13c	Phe	3	0.000816739	0.000778069	0.952653	-0.0699776	0.290866	-0.360844
SPAC10F6.13c	Ser	1	0.000503466	0.000767178	1.52379	0.607667	0.290866	0.316801
SPAC10F6.13c	Ser	2	0.000392545	0.000711302	1.81202	0.857602	0.290866	0.566735
SPAC10F6.13c	Ser	3	0.000454119	0.000582444	1.28258	0.359049	0.290866	0.0681824
SPAC10F6.13c	Ile	1	0.000745438	0.000886479	1.18921	0.249998	0.290866	-0.0408683
SPAC10F6.13c	Ile	2	0.000632866	0.000813423	1.2853	0.362106	0.290866	0.07124
SPAC10F6.13c	Ile	3	0.000723204	0.000864289	1.19508	0.257112	0.290866	-0.0337546
SPAC10F6.13c	Pro	1	0.000529466	0.000585129	1.10513	0.144216	0.290866	-0.14665
SPAC10F6.13c	Pro	2	0.000437829	0.000536182	1.22464	0.292355	0.290866	0.00148871
SPAC10F6.13c	Pro	3	0.000510882	0.00060343	1.18115	0.240196	0.290866	-0.0506703
SPAC10F6.13c	Glu	1	0.000545399	0.000500159	0.917052	-0.124924	0.290866	-0.415791
SPAC10F6.13c	Glu	2	0.000344166	0.00042061	1.22211	0.289378	0.290866	-0.00148871
SPAC10F6.13c	Glu	3	0.000464417	0.000462517	0.995909	-0.00591355	0.290866	-0.29678
SPAC10F6.13c	Amm	1	0.000284114	0.000497805	1.75213	0.80911	0.290866	0.518244
SPAC10F6.13c	Amm	2	0.000257847	0.000403399	1.56449	0.645694	0.290866	0.354828
SPAC10F6.13c	Amm	3	0.000215419	0.000419314	1.94651	0.960886	0.290866	0.67002
SPAC10F6.14c	Trp	1	5.70155e-05	1.00919e-05	0.177003	-2.49816	-2.46215	-0.0360089
SPAC10F6.14c	Trp	2	5.74601e-05	1.09571e-05	0.190691	-2.39069	-2.46215	0.071456
SPAC10F6.14c	Trp	3	5.69394e-05	9.44347e-06	0.165851	-2.59204	-2.46215	-0.129887
SPAC10F6.14c	Gly	1	7.0683e-05	5.61167e-06	0.0793921	-3.65486	-2.46215	-1.19271
SPAC10F6.14c	Gly	2	7.12617e-05	6.97079e-06	0.0978195	-3.35373	-2.46215	-0.891585
SPAC10F6.14c	Gly	3	7.13151e-05	1.94214e-05	0.272332	-1.87656	-2.46215	0.585589
SPAC10F6.14c	Phe	1	4.65532e-05	1.26082e-05	0.270834	-1.88452	-2.46215	0.577631
SPAC10F6.14c	Phe	2	6.04032e-05	1.47118e-05	0.243561	-2.03765	-2.46215	0.424503
SPAC10F6.14c	Phe	3	5.06843e-05	2.88495e-05	0.5692	-0.812991	-2.46215	1.64916
SPAC10F6.14c	Ser	1	6.12584e-05	2.58208e-05	0.421507	-1.24637	-2.46215	1.21578
SPAC10F6.14c	Ser	2	5.06497e-05	7.33543e-06	0.144827	-2.7876	-2.46215	-0.325452
SPAC10F6.14c	Ser	3	5.83286e-05	1.06203e-05	0.182077	-2.45738	-2.46215	0.0047719
SPAC10F6.14c	Ile	1	3.8884e-05	1.02948e-05	0.264756	-1.91726	-2.46215	0.544887
SPAC10F6.14c	Ile	2	4.62375e-05	6.67256e-06	0.14431	-2.79275	-2.46215	-0.330603
SPAC10F6.14c	Ile	3	3.95296e-05	8.08629e-06	0.204563	-2.28938	-2.46215	0.172767
SPAC10F6.14c	Pro	1	6.26754e-05	9.86234e-06	0.157356	-2.6679	-2.46215	-0.205747
SPAC10F6.14c	Pro	2	4.70959e-05	8.03844e-06	0.170682	-2.55062	-2.46215	-0.0884658
SPAC10F6.14c	Pro	3	5.29651e-05	9.62852e-06	0.18179	-2.45965	-2.46215	0.00249453
SPAC10F6.14c	Glu	1	4.78949e-05	7.28348e-06	0.152072	-2.71717	-2.46215	-0.255022
SPAC10F6.14c	Glu	2	3.64115e-05	6.97562e-06	0.191577	-2.384	-2.46215	0.0781489
SPAC10F6.14c	Glu	3	4.29959e-05	7.11553e-06	0.165493	-2.59516	-2.46215	-0.133006
SPAC10F6.14c	Amm	1	4.85851e-05	6.97189e-06	0.143498	-2.80089	-2.46215	-0.338744
SPAC10F6.14c	Amm	2	4.03835e-05	7.31598e-06	0.181162	-2.46464	-2.46215	-0.00249453
SPAC10F6.14c	Amm	3	3.64015e-05	3.40241e-05	0.934689	-0.0974412	-2.46215	2.36471
SPAC10F6.16	Trp	1	0.000170145	9.40471e-05	0.552747	-0.855309	-0.488855	-0.366454
SPAC10F6.16	Trp	2	0.000140682	9.90262e-05	0.703899	-0.50656	-0.488855	-0.0177056
SPAC10F6.16	Trp	3	0.000144146	9.10016e-05	0.631316	-0.663566	-0.488855	-0.174711
SPAC10F6.16	Gly	1	0.000137553	4.13252e-05	0.300431	-1.73489	-0.488855	-1.24604
SPAC10F6.16	Gly	2	0.000130226	5.60211e-05	0.430183	-1.21698	-0.488855	-0.728121
SPAC10F6.16	Gly	3	0.000143184	5.57811e-05	0.389577	-1.36002	-0.488855	-0.871163
SPAC10F6.16	Phe	1	0.000150463	0.000185731	1.2344	0.30381	-0.488855	0.792665
SPAC10F6.16	Phe	2	0.000176496	0.000191836	1.08691	0.120238	-0.488855	0.609093
SPAC10F6.16	Phe	3	0.000141968	0.000122093	0.860009	-0.217576	-0.488855	0.271279
SPAC10F6.16	Ser	1	0.000132461	9.1654e-05	0.691932	-0.531297	-0.488855	-0.0424424
SPAC10F6.16	Ser	2	0.000122691	8.85079e-05	0.72139	-0.471149	-0.488855	0.0177056
SPAC10F6.16	Ser	3	0.000133742	0.000124172	0.928446	-0.10711	-0.488855	0.381745
SPAC10F6.16	Ile	1	0.000133046	4.78189e-05	0.359416	-1.47627	-0.488855	-0.987417
SPAC10F6.16	Ile	2	6.04563e-05	7.62334e-05	1.26097	0.334531	-0.488855	0.823386
SPAC10F6.16	Ile	3	0.000130863	4.74092e-05	0.36228	-1.46482	-0.488855	-0.975967
SPAC10F6.16	Pro	1	0.000140668	9.25466e-05	0.65791	-0.604038	-0.488855	-0.115184
SPAC10F6.16	Pro	2	0.000102051	9.26956e-05	0.908329	-0.138713	-0.488855	0.350141
SPAC10F6.16	Pro	3	0.000121841	9.87773e-05	0.810708	-0.302746	-0.488855	0.186109
SPAC10F6.16	Glu	1	0.000120761	7.13062e-05	0.590474	-0.760054	-0.488855	-0.271199
SPAC10F6.16	Glu	2	4.57004e-05	5.89507e-05	1.28994	0.367303	-0.488855	0.856158
SPAC10F6.16	Glu	3	0.000124268	2.09368e-05	0.168481	-2.56934	-0.488855	-2.08049
SPAC10F6.16	Amm	1	6.79148e-05	6.21785e-05	0.915537	-0.12731	-0.488855	0.361544
SPAC10F6.16	Amm	2	6.89675e-05	6.50882e-05	0.943752	-0.0835209	-0.488855	0.405334
SPAC10F6.16	Amm	3	6.01647e-05	6.12335e-05	1.01776	0.025404	-0.488855	0.514259
SPAC10F6.17c	Trp	1	0.000108905	7.8411e-05	0.719997	-0.473937	-0.832488	0.358551
SPAC10F6.17c	Trp	2	0.000113446	6.81061e-05	0.600341	-0.736146	-0.832488	0.0963419
SPAC10F6.17c	Trp	3	0.000103637	5.19664e-05	0.501426	-0.995893	-0.832488	-0.163405
SPAC10F6.17c	Gly	1	9.45016e-05	5.18667e-05	0.548845	-0.865529	-0.832488	-0.0330413
SPAC10F6.17c	Gly	2	8.90638e-05	5.20872e-05	0.58483	-0.773911	-0.832488	0.0585768
SPAC10F6.17c	Gly	3	9.23019e-05	6.34669e-05	0.687601	-0.540356	-0.832488	0.292132
SPAC10F6.17c	Phe	1	7.63364e-05	3.86355e-05	0.506121	-0.982445	-0.832488	-0.149957
SPAC10F6.17c	Phe	2	9.03461e-05	3.17929e-05	0.351901	-1.50676	-0.832488	-0.67427
SPAC10F6.17c	Phe	3	8.11108e-05	5.15188e-05	0.635166	-0.654794	-0.832488	0.177694
SPAC10F6.17c	Ser	1	9.53959e-05	4.7092e-05	0.493648	-1.01844	-0.832488	-0.185957
SPAC10F6.17c	Ser	2	0.000101143	4.32977e-05	0.428083	-1.22404	-0.832488	-0.391548
SPAC10F6.17c	Ser	3	0.000102092	4.40938e-05	0.431902	-1.21122	-0.832488	-0.378735
SPAC10F6.17c	Ile	1	7.27105e-05	3.9313e-05	0.540679	-0.887156	-0.832488	-0.0546681
SPAC10F6.17c	Ile	2	5.54336e-05	4.20082e-05	0.75781	-0.400091	-0.832488	0.432397
SPAC10F6.17c	Ile	3	6.17557e-05	4.10621e-05	0.664912	-0.588764	-0.832488	0.243724
SPAC10F6.17c	Pro	1	8.12717e-05	1.84518e-05	0.227039	-2.13899	-0.832488	-1.3065
SPAC10F6.17c	Pro	2	7.1817e-05	4.42332e-05	0.615916	-0.699194	-0.832488	0.133294
SPAC10F6.17c	Pro	3	7.68189e-05	4.41378e-05	0.57457	-0.799447	-0.832488	0.0330413
SPAC10F6.17c	Glu	1	4.78481e-05	4.40503e-05	0.920628	-0.119309	-0.832488	0.713179
SPAC10F6.17c	Glu	2	2.74189e-05	3.66798e-05	1.33775	0.419814	-0.832488	1.2523
SPAC10F6.17c	Glu	3	4.46081e-05	3.87184e-05	0.867969	-0.204285	-0.832488	0.628203
SPAC10F6.17c	Amm	1	6.29883e-05	3.22438e-05	0.511902	-0.966061	-0.832488	-0.133573
SPAC10F6.17c	Amm	2	5.80537e-05	2.78603e-05	0.479905	-1.05918	-0.832488	-0.226693
SPAC10F6.17c	Amm	3	5.39805e-05	1.77702e-05	0.329197	-1.60298	-0.832488	-0.770488
SPAC110.02	Trp	1	1.64255e-05	5.36882e-07	0.0326859	-4.93519	-2.92679	-2.0084
SPAC110.02	Trp	2	1.68966e-05	1.10722e-06	0.0655294	-3.93171	-2.92679	-1.00492
SPAC110.02	Trp	3	1.63394e-05	3.43055e-07	0.0209956	-5.57377	-2.92679	-2.64698
SPAC110.02	Gly	1	1.26149e-05	4.54182e-06	0.360035	-1.47379	-2.92679	1.453
SPAC110.02	Gly	2	1.21968e-05	3.88842e-06	0.318807	-1.64924	-2.92679	1.27755
SPAC110.02	Gly	3	1.40942e-05	2.35737e-06	0.167258	-2.57985	-2.92679	0.346938
SPAC110.02	Phe	1	7.83241e-06	2.8381e-06	0.362353	-1.46453	-2.92679	1.46226
SPAC110.02	Phe	2	1.40426e-05	1.84669e-06	0.131507	-2.92679	-2.92679	0
SPAC110.02	Phe	3	1.15181e-05	4.17662e-06	0.362613	-1.4635	-2.92679	1.4633
SPAC110.02	Ile	1	1.72424e-05	2.02293e-06	0.117323	-3.09144	-2.92679	-0.164649
SPAC110.02	Ile	2	1.50973e-05	1.3838e-06	0.0916588	-3.44758	-2.92679	-0.52079
SPAC110.02	Ile	3	2.02552e-05	1.41117e-06	0.0696693	-3.84333	-2.92679	-0.916541
SPAC110.02	Pro	1	1.28666e-05	3.01802e-06	0.234562	-2.09196	-2.92679	0.834832
SPAC110.02	Pro	2	7.23767e-06	3.64137e-06	0.503114	-0.991043	-2.92679	1.93575
SPAC110.02	Pro	3	8.08742e-06	1.42584e-06	0.176303	-2.50387	-2.92679	0.422923
SPAC110.02	Glu	1	2.38835e-05	4.42038e-07	0.0185081	-5.7557	-2.92679	-2.82891
SPAC110.02	Glu	2	1.34679e-05	4.6401e-07	0.034453	-4.85923	-2.92679	-1.93243
SPAC110.02	Glu	3	2.80433e-05	3.06954e-07	0.0109457	-6.51349	-2.92679	-3.5867
SPAC110.02	Amm	1	9.70336e-06	1.6058e-06	0.165489	-2.59519	-2.92679	0.331603
SPAC110.02	Amm	2	5.92438e-06	8.6039e-07	0.145229	-2.7836	-2.92679	0.143192
SPAC110.02	Amm	3	4.30883e-06	1.87503e-07	0.043516	-4.52231	-2.92679	-1.59552
SPAC110.03	Trp	1	0.000611229	6.43276e-06	0.0105243	-6.57013	-2.44841	-4.12172
SPAC110.03	Trp	2	0.000615381	7.7768e-07	0.00126374	-9.62809	-2.44841	-7.17968
SPAC110.03	Trp	3	0.000626784	7.44837e-07	0.00118835	-9.71683	-2.44841	-7.26842
SPAC110.03	Gly	1	0.000408444	6.55013e-05	0.160368	-2.64054	-2.44841	-0.192138
SPAC110.03	Gly	2	0.000380559	2.09937e-06	0.00551654	-7.50202	-2.44841	-5.05361
SPAC110.03	Gly	3	0.000415198	6.56893e-05	0.158212	-2.66007	-2.44841	-0.211665
SPAC110.03	Ile	1	0.000264996	0.000184389	0.695819	-0.523216	-2.44841	1.92519
SPAC110.03	Ile	2	0.000191829	0.000201988	1.05296	0.0744546	-2.44841	2.52286
SPAC110.03	Ile	3	0.000280614	0.00017827	0.635288	-0.654517	-2.44841	1.79389
SPAC110.03	Pro	1	0.000379853	8.05164e-06	0.0211967	-5.56001	-2.44841	-3.11161
SPAC110.03	Pro	2	0.000371852	4.50462e-06	0.012114	-6.36718	-2.44841	-3.91877
SPAC110.03	Pro	3	0.000389318	3.64973e-06	0.00937466	-6.73702	-2.44841	-4.28861
SPAC110.03	Glu	1	0.000270256	0.000184827	0.683896	-0.54815	-2.44841	1.90026
SPAC110.03	Glu	2	0.000157734	0.000174616	1.10703	0.146691	-2.44841	2.5951
SPAC110.03	Glu	3	0.000289168	0.000175797	0.607942	-0.717995	-2.44841	1.73041
SPAC110.03	Amm	1	0.000314643	0.000103627	0.329347	-1.60232	-2.44841	0.846086
SPAC110.03	Amm	2	0.000345639	8.60821e-05	0.249052	-2.00548	-2.44841	0.442926
SPAC110.03	Amm	3	0.000343924	7.19877e-05	0.209313	-2.25627	-2.44841	0.192138
SPAC110.04c	Trp	1	0.0004802	0.000720212	1.49982	0.584786	1.0773	-0.492513
SPAC110.04c	Trp	2	0.000457034	0.00109781	2.40204	1.26426	1.0773	0.186961
SPAC110.04c	Trp	3	0.000463537	0.000890349	1.92077	0.941687	1.0773	-0.135612
SPAC110.04c	Gly	1	0.000377641	0.0008402	2.22486	1.15372	1.0773	0.0764175
SPAC110.04c	Gly	2	0.000394463	0.000709125	1.7977	0.846149	1.0773	-0.23115
SPAC110.04c	Gly	3	0.000385354	0.000868065	2.25264	1.17162	1.0773	0.0943198
SPAC110.04c	Phe	1	0.00038233	0.000788917	2.06344	1.04505	1.0773	-0.0322454
SPAC110.04c	Phe	2	0.000397667	0.00111366	2.80049	1.48568	1.0773	0.408378
SPAC110.04c	Phe	3	0.000409645	0.00109963	2.68435	1.42457	1.0773	0.347274
SPAC110.04c	Ser	1	0.000557685	0.000903495	1.62008	0.696067	1.0773	-0.381233
SPAC110.04c	Ser	2	0.000603713	0.000902524	1.49496	0.580103	1.0773	-0.497196
SPAC110.04c	Ser	3	0.000593629	0.00126812	2.13622	1.09506	1.0773	0.0177594
SPAC110.04c	Ile	1	0.000648004	0.00110719	1.70861	0.772827	1.0773	-0.304473
SPAC110.04c	Ile	2	0.000542951	0.00113165	2.08427	1.05954	1.0773	-0.0177594
SPAC110.04c	Ile	3	0.000640965	0.000974741	1.52074	0.604774	1.0773	-0.472525
SPAC110.04c	Pro	1	0.000566037	0.00107012	1.89055	0.918809	1.0773	-0.158491
SPAC110.04c	Pro	2	0.000543743	0.00124317	2.28632	1.19303	1.0773	0.115729
SPAC110.04c	Pro	3	0.000514301	0.00116273	2.26079	1.17683	1.0773	0.0995302
SPAC110.04c	Glu	1	0.000568457	0.00131243	2.30875	1.20711	1.0773	0.129813
SPAC110.04c	Glu	2	0.00054367	0.00131967	2.42734	1.27938	1.0773	0.202077
SPAC110.04c	Glu	3	0.00066431	0.00135814	2.04444	1.03171	1.0773	-0.0455935
SPAC110.04c	Amm	1	0.000836847	0.0015201	1.81646	0.86113	1.0773	-0.216169
SPAC110.04c	Amm	2	0.000736709	0.00166383	2.25846	1.17534	1.0773	0.0980413
SPAC110.04c	Amm	3	0.000677262	0.00211096	3.1169	1.64011	1.0773	0.562814
SPAC1142.01	Trp	1	6.65322e-05	8.54843e-05	1.28486	0.361607	1.80979	-1.44818
SPAC1142.01	Trp	2	6.0516e-05	0.000124863	2.0633	1.04496	1.80979	-0.764835
SPAC1142.01	Trp	3	6.11049e-05	0.000101608	1.66285	0.733654	1.80979	-1.07614
SPAC1142.01	Gly	1	5.17167e-05	0.000292202	5.65006	2.49827	1.80979	0.688473
SPAC1142.01	Gly	2	5.1468e-05	0.00027362	5.3163	2.41042	1.80979	0.600631
SPAC1142.01	Gly	3	5.28011e-05	0.000325529	6.1652	2.62415	1.80979	0.814355
SPAC1142.01	Phe	1	5.73967e-05	0.000194887	3.39544	1.7636	1.80979	-0.0461915
SPAC1142.01	Phe	2	5.738e-05	0.000286047	4.98514	2.31763	1.80979	0.507842
SPAC1142.01	Phe	3	5.90997e-05	0.000178289	3.01674	1.59299	1.80979	-0.216802
SPAC1142.01	Ser	1	5.52187e-05	0.00029357	5.3165	2.41048	1.80979	0.600684
SPAC1142.01	Ser	2	6.23586e-05	0.000247144	3.96327	1.98669	1.80979	0.1769
SPAC1142.01	Ser	3	6.14757e-05	0.000172352	2.80357	1.48727	1.80979	-0.322525
SPAC1142.01	Ile	1	3.28805e-05	9.01799e-05	2.74266	1.45557	1.80979	-0.354217
SPAC1142.01	Ile	2	5.28235e-05	5.73889e-05	1.08643	0.119591	1.80979	-1.6902
SPAC1142.01	Ile	3	3.43426e-05	9.29467e-05	2.70645	1.4364	1.80979	-0.373389
SPAC1142.01	Pro	1	5.34626e-05	0.000226337	4.23356	2.08187	1.80979	0.272078
SPAC1142.01	Pro	2	4.88388e-05	0.000209299	4.28551	2.09947	1.80979	0.289676
SPAC1142.01	Pro	3	5.86465e-05	0.0002123	3.61998	1.85598	1.80979	0.0461915
SPAC1142.01	Glu	1	2.97221e-05	2.8076e-05	0.944616	-0.0822004	1.80979	-1.89199
SPAC1142.01	Glu	2	3.76009e-05	4.8018e-05	1.27704	0.352808	1.80979	-1.45698
SPAC1142.01	Glu	3	3.26935e-05	4.10896e-05	1.25681	0.329768	1.80979	-1.48002
SPAC1142.01	Amm	1	4.12521e-05	0.000228622	5.54207	2.47043	1.80979	0.660634
SPAC1142.01	Amm	2	4.53745e-05	0.000311311	6.86092	2.7784	1.80979	0.968611
SPAC1142.01	Amm	3	4.81209e-05	0.000310792	6.45856	2.69121	1.80979	0.88142
SPAC1142.02c	Trp	1	0.000220481	0.000517	2.34488	1.22951	1.14567	0.083842
SPAC1142.02c	Trp	2	0.00020905	0.000475702	2.27554	1.18621	1.14567	0.0405409
SPAC1142.02c	Trp	3	0.000217345	0.000233233	1.0731	0.101788	1.14567	-1.04388
SPAC1142.02c	Gly	1	0.000204858	0.000385214	1.88039	0.911034	1.14567	-0.234636
SPAC1142.02c	Gly	2	0.000199954	0.000369067	1.84576	0.884214	1.14567	-0.261456
SPAC1142.02c	Gly	3	0.00020672	0.000456148	2.2066	1.14183	1.14567	-0.00384233
SPAC1142.02c	Phe	1	0.000139781	0.000446271	3.19265	1.67475	1.14567	0.529083
SPAC1142.02c	Phe	2	0.000149894	0.000496283	3.31089	1.72722	1.14567	0.581551
SPAC1142.02c	Phe	3	0.000158291	0.000419498	2.65017	1.40608	1.14567	0.260413
SPAC1142.02c	Ser	1	0.000143093	0.000342963	2.39678	1.2611	1.14567	0.115426
SPAC1142.02c	Ser	2	0.000139453	0.000230341	1.65174	0.723991	1.14567	-0.421679
SPAC1142.02c	Ser	3	0.000146855	0.000145514	0.990865	-0.0132395	1.14567	-1.15891
SPAC1142.02c	Ile	1	0.00020894	0.00032512	1.55605	0.637888	1.14567	-0.507782
SPAC1142.02c	Ile	2	0.000193733	0.000321043	1.65715	0.7287	1.14567	-0.41697
SPAC1142.02c	Ile	3	0.000214435	0.00033176	1.54713	0.629598	1.14567	-0.516071
SPAC1142.02c	Pro	1	0.000171923	0.000333865	1.94195	0.957504	1.14567	-0.188166
SPAC1142.02c	Pro	2	0.000157618	0.000402818	2.55565	1.35369	1.14567	0.208022
SPAC1142.02c	Pro	3	0.000163552	0.000395497	2.41817	1.27391	1.14567	0.128245
SPAC1142.02c	Glu	1	0.000197241	0.000437558	2.21839	1.14951	1.14567	0.00384233
SPAC1142.02c	Glu	2	0.000158209	0.000360297	2.27735	1.18736	1.14567	0.0416882
SPAC1142.02c	Glu	3	0.000224811	0.00046589	2.07237	1.05128	1.14567	-0.0943903
SPAC1142.02c	Amm	1	0.000144639	0.000313368	2.16655	1.1154	1.14567	-0.0302696
SPAC1142.02c	Amm	2	0.000136615	0.000390302	2.85694	1.51447	1.14567	0.368803
SPAC1142.02c	Amm	3	0.000120414	0.000396453	3.29242	1.71915	1.14567	0.57348
SPAC1142.04	Trp	1	5.54008e-05	6.55466e-06	0.118313	-3.07931	-3.22613	0.146818
SPAC1142.04	Trp	2	5.07307e-05	5.35976e-06	0.105651	-3.24262	-3.22613	-0.0164866
SPAC1142.04	Trp	3	5.80294e-05	1.72522e-06	0.0297301	-5.07193	-3.22613	-1.8458
SPAC1142.04	Gly	1	5.75339e-05	6.21906e-06	0.108094	-3.20965	-3.22613	0.0164866
SPAC1142.04	Gly	2	5.81684e-05	5.14878e-06	0.088515	-3.49793	-3.22613	-0.271803
SPAC1142.04	Gly	3	6.3063e-05	1.42224e-06	0.0225527	-5.47055	-3.22613	-2.24442
SPAC1142.04	Phe	1	6.43489e-05	1.5178e-05	0.23587	-2.08394	-3.22613	1.14219
SPAC1142.04	Phe	2	6.61103e-05	1.28327e-05	0.19411	-2.36505	-3.22613	0.861082
SPAC1142.04	Phe	3	7.70681e-05	1.22858e-05	0.159415	-2.64914	-3.22613	0.576988
SPAC1142.04	Ser	1	7.00701e-05	1.86099e-06	0.026559	-5.23465	-3.22613	-2.00852
SPAC1142.04	Ser	2	5.81341e-05	9.12484e-06	0.156962	-2.67151	-3.22613	0.55462
SPAC1142.04	Ser	3	6.93335e-05	3.87058e-06	0.0558256	-4.16293	-3.22613	-0.936797
SPAC1142.04	Ile	1	6.55497e-05	2.27557e-06	0.0347151	-4.84829	-3.22613	-1.62216
SPAC1142.04	Ile	2	7.83495e-05	1.91888e-06	0.0244912	-5.35159	-3.22613	-2.12546
SPAC1142.04	Ile	3	6.65689e-05	6.25883e-06	0.0940205	-3.41088	-3.22613	-0.184749
SPAC1142.04	Pro	1	7.10786e-05	2.03128e-05	0.285779	-1.80703	-3.22613	1.4191
SPAC1142.04	Pro	2	6.29589e-05	1.75206e-05	0.278286	-1.84536	-3.22613	1.38077
SPAC1142.04	Pro	3	6.31675e-05	1.42161e-05	0.225054	-2.15166	-3.22613	1.07447
SPAC1142.04	Glu	1	7.32779e-05	5.22623e-06	0.0713207	-3.80954	-3.22613	-0.583404
SPAC1142.04	Glu	2	8.19586e-05	2.9329e-06	0.0357851	-4.8045	-3.22613	-1.57836
SPAC1142.04	Glu	3	8.27712e-05	2.57382e-05	0.310955	-1.68522	-3.22613	1.54091
SPAC1142.04	Amm	1	8.47527e-05	9.64376e-06	0.113787	-3.13559	-3.22613	0.0905393
SPAC1142.04	Amm	2	6.83374e-05	6.45684e-06	0.0944848	-3.40377	-3.22613	-0.177642
SPAC1142.04	Amm	3	6.4357e-05	1.13803e-05	0.176831	-2.49956	-3.22613	0.726571
SPAC1142.06	Trp	1	0.000192985	5.94274e-06	0.0307937	-5.02122	0.210427	-5.23165
SPAC1142.06	Trp	2	0.000170983	4.87719e-05	0.285244	-1.80973	0.210427	-2.02016
SPAC1142.06	Trp	3	0.000182704	5.97109e-05	0.326817	-1.61344	0.210427	-1.82387
SPAC1142.06	Gly	1	0.000190833	0.000532652	2.79119	1.48088	0.210427	1.27045
SPAC1142.06	Gly	2	0.000184315	0.000229134	1.24317	0.314023	0.210427	0.103596
SPAC1142.06	Gly	3	0.000201519	0.00030104	1.49385	0.57904	0.210427	0.368613
SPAC1142.06	Phe	1	0.000163994	5.55533e-05	0.338753	-1.5617	0.210427	-1.77212
SPAC1142.06	Phe	2	0.000172759	0.000123653	0.715757	-0.482457	0.210427	-0.692884
SPAC1142.06	Phe	3	0.000169139	9.18249e-05	0.542894	-0.881256	0.210427	-1.09168
SPAC1142.06	Ser	1	0.000175299	0.000188772	1.07686	0.106831	0.210427	-0.103596
SPAC1142.06	Ser	2	0.00015102	0.000121378	0.803722	-0.315231	0.210427	-0.525658
SPAC1142.06	Ser	3	0.000171755	7.03458e-05	0.409571	-1.28782	0.210427	-1.49824
SPAC1142.06	Ile	1	0.000187973	0.000241813	1.28642	0.363367	0.210427	0.15294
SPAC1142.06	Ile	2	0.000165235	0.000219881	1.33072	0.412207	0.210427	0.20178
SPAC1142.06	Ile	3	0.000176972	0.000227201	1.28383	0.360453	0.210427	0.150026
SPAC1142.06	Pro	1	0.000167749	0.000117394	0.699817	-0.51495	0.210427	-0.725377
SPAC1142.06	Pro	2	0.000160942	0.000118361	0.735428	-0.443345	0.210427	-0.653772
SPAC1142.06	Pro	3	0.000177544	0.000103295	0.581801	-0.781402	0.210427	-0.991829
SPAC1142.06	Glu	1	0.000162864	0.000287953	1.76806	0.822164	0.210427	0.611737
SPAC1142.06	Glu	2	0.000107448	0.000213539	1.98736	0.990857	0.210427	0.78043
SPAC1142.06	Glu	3	0.000174761	0.000302132	1.72883	0.789794	0.210427	0.579367
SPAC1142.06	Amm	1	0.000160731	0.000305783	1.90245	0.927857	0.210427	0.717431
SPAC1142.06	Amm	2	0.000161298	0.000258582	1.60314	0.6809	0.210427	0.470473
SPAC1142.06	Amm	3	0.000141991	0.000316501	2.22901	1.1564	0.210427	0.945978
SPAC1142.07c	Trp	1	0.000186285	0.000256568	1.37728	0.461826	0.435372	0.0264533
SPAC1142.07c	Trp	2	0.000173924	0.000230917	1.32769	0.408919	0.435372	-0.0264533
SPAC1142.07c	Trp	3	0.000185961	0.00022311	1.19977	0.262753	0.435372	-0.17262
SPAC1142.07c	Gly	1	0.000185428	0.00020101	1.08403	0.11641	0.435372	-0.318962
SPAC1142.07c	Gly	2	0.000192513	0.000304729	1.5829	0.662572	0.435372	0.227199
SPAC1142.07c	Gly	3	0.000186683	0.000241508	1.29368	0.37148	0.435372	-0.0638927
SPAC1142.07c	Phe	1	0.000139338	0.00035702	2.56226	1.35742	0.435372	0.922045
SPAC1142.07c	Phe	2	0.000144702	0.000370629	2.56133	1.35689	0.435372	0.921519
SPAC1142.07c	Phe	3	0.00013832	0.000354681	2.56421	1.35851	0.435372	0.923139
SPAC1142.07c	Ser	1	0.000165652	0.000258825	1.56246	0.643817	0.435372	0.208445
SPAC1142.07c	Ser	2	0.000181598	0.000301981	1.66291	0.733713	0.435372	0.298341
SPAC1142.07c	Ser	3	0.000169013	0.000235758	1.39491	0.480168	0.435372	0.0447952
SPAC1142.07c	Ile	1	9.55077e-05	0.000107265	1.12311	0.167495	0.435372	-0.267878
SPAC1142.07c	Ile	2	9.6321e-05	0.000115113	1.1951	0.257127	0.435372	-0.178245
SPAC1142.07c	Ile	3	8.36719e-05	9.86804e-05	1.17937	0.23802	0.435372	-0.197352
SPAC1142.07c	Pro	1	0.000125328	0.000174137	1.38945	0.474519	0.435372	0.0391464
SPAC1142.07c	Pro	2	0.000124581	0.000213034	1.70999	0.773991	0.435372	0.338619
SPAC1142.07c	Pro	3	0.000135272	0.000251952	1.86255	0.897278	0.435372	0.461906
SPAC1142.07c	Glu	1	7.55463e-05	7.32596e-05	0.969732	-0.0443425	0.435372	-0.479715
SPAC1142.07c	Glu	2	6.25222e-05	6.13138e-05	0.980672	-0.0281569	0.435372	-0.463529
SPAC1142.07c	Glu	3	8.53776e-05	4.01551e-05	0.470324	-1.08827	0.435372	-1.52365
SPAC1142.07c	Amm	1	8.36113e-05	8.55278e-05	1.02292	0.0326965	0.435372	-0.402676
SPAC1142.07c	Amm	2	8.86478e-05	0.000107895	1.21713	0.283478	0.435372	-0.151894
SPAC1142.07c	Amm	3	8.34173e-05	0.000143864	1.72463	0.78629	0.435372	0.350918
SPAC1142.08	Trp	1	5.55483e-05	5.30441e-07	0.00954919	-6.71041	-4.32794	-2.38246
SPAC1142.08	Trp	2	5.39486e-05	1.44029e-05	0.266974	-1.90523	-4.32794	2.42272
SPAC1142.08	Trp	3	5.01281e-05	1.57818e-05	0.314828	-1.66736	-4.32794	2.66058
SPAC1142.08	Gly	1	4.65309e-05	2.50865e-06	0.0539137	-4.2132	-4.32794	0.11474
SPAC1142.08	Gly	2	4.59988e-05	6.16531e-06	0.134032	-2.89935	-4.32794	1.42859
SPAC1142.08	Gly	3	5.10172e-05	2.54025e-06	0.049792	-4.32794	-4.32794	0
SPAC1142.08	Phe	1	3.74524e-05	2.12414e-05	0.567158	-0.818178	-4.32794	3.50977
SPAC1142.08	Phe	2	4.26347e-05	1.87936e-05	0.440806	-1.18178	-4.32794	3.14616
SPAC1142.08	Phe	3	4.46174e-05	1.16373e-05	0.260825	-1.93884	-4.32794	2.3891
SPAC1142.08	Ser	1	5.09583e-05	1.71217e-05	0.335995	-1.57349	-4.32794	2.75446
SPAC1142.08	Ser	2	3.60231e-05	2.15444e-07	0.00598071	-7.38547	-4.32794	-3.05752
SPAC1142.08	Ser	3	4.60532e-05	1.31667e-05	0.285901	-1.80641	-4.32794	2.52153
SPAC1142.08	Ile	1	4.80902e-05	4.45912e-07	0.00927241	-6.75284	-4.32794	-2.4249
SPAC1142.08	Ile	2	3.26202e-05	1.27667e-07	0.00391375	-7.99723	-4.32794	-3.66929
SPAC1142.08	Ile	3	4.27488e-05	4.62231e-08	0.00108127	-9.85305	-4.32794	-5.52511
SPAC1142.08	Pro	1	4.04453e-05	3.04487e-07	0.00752837	-7.05345	-4.32794	-2.7255
SPAC1142.08	Pro	2	2.98699e-05	3.01444e-07	0.0100919	-6.63066	-4.32794	-2.30271
SPAC1142.08	Pro	3	3.3046e-05	1.96536e-05	0.594735	-0.74968	-4.32794	3.57826
SPAC1142.08	Glu	1	3.87768e-05	1.55123e-07	0.00400042	-7.96563	-4.32794	-3.63769
SPAC1142.08	Glu	2	1.95102e-05	9.25261e-08	0.00474244	-7.72016	-4.32794	-3.39221
SPAC1142.08	Glu	3	4.03511e-05	8.92952e-08	0.00221296	-8.81981	-4.32794	-4.49186
SPAC11D3.01c	Trp	1	0.000640715	0.00185252	2.89133	1.53173	-2.77212	4.30385
SPAC11D3.01c	Trp	2	0.00066256	0.000753867	1.13781	0.186258	-2.77212	2.95838
SPAC11D3.01c	Trp	3	0.000239247	0.0022797	9.52866	3.25227	-2.77212	6.02439
SPAC11D3.01c	Gly	1	6.54962e-05	9.58795e-06	0.146389	-2.77212	-2.77212	0
SPAC11D3.01c	Gly	2	9.36943e-05	1.2714e-05	0.135696	-2.88155	-2.77212	-0.109428
SPAC11D3.01c	Gly	3	7.28506e-05	2.43331e-05	0.334013	-1.58202	-2.77212	1.19009
SPAC11D3.01c	Phe	1	8.62916e-05	8.40435e-06	0.0973947	-3.36001	-2.77212	-0.587895
SPAC11D3.01c	Phe	2	8.46768e-05	1.0092e-05	0.119182	-3.06876	-2.77212	-0.296641
SPAC11D3.01c	Phe	3	7.79645e-05	6.84927e-06	0.087851	-3.5088	-2.77212	-0.736679
SPAC11D3.01c	Ile	1	9.11592e-05	1.32923e-05	0.145815	-2.77779	-2.77212	-0.0056758
SPAC11D3.01c	Ile	2	0.000151291	1.00784e-05	0.0666165	-3.90798	-2.77212	-1.13586
SPAC11D3.01c	Ile	3	0.000112612	1.12448e-05	0.0998547	-3.32403	-2.77212	-0.551909
SPAC11D3.01c	Pro	1	5.17443e-05	1.07079e-05	0.20694	-2.27272	-2.77212	0.499399
SPAC11D3.01c	Pro	2	6.68035e-05	5.56861e-06	0.083358	-3.58453	-2.77212	-0.812417
SPAC11D3.01c	Pro	3	5.86413e-05	7.0295e-06	0.119873	-3.06042	-2.77212	-0.288304
SPAC11D3.01c	Glu	1	0.000103261	2.5856e-05	0.250395	-1.99772	-2.77212	0.774397
SPAC11D3.01c	Glu	2	0.000132278	1.44776e-05	0.109449	-3.19168	-2.77212	-0.419558
SPAC11D3.01c	Glu	3	0.000104725	1.56031e-05	0.148991	-2.74671	-2.77212	0.025411
SPAC11D3.01c	Amm	1	4.48106e-05	9.70587e-06	0.216598	-2.20691	-2.77212	0.565209
SPAC11D3.01c	Amm	2	4.66348e-05	8.40257e-06	0.180178	-2.4725	-2.77212	0.299613
SPAC11D3.01c	Amm	3	4.75747e-05	1.64096e-05	0.344923	-1.53565	-2.77212	1.23647
SPAC11D3.02c	Trp	1	0.000155573	8.40811e-05	0.540461	-0.887737	0.324791	-1.21253
SPAC11D3.02c	Trp	2	0.000142474	3.77417e-05	0.264902	-1.91647	0.324791	-2.24126
SPAC11D3.02c	Trp	3	0.000137391	6.91464e-05	0.503283	-0.990559	0.324791	-1.31535
SPAC11D3.02c	Gly	1	0.000383496	0.000267881	0.698524	-0.517618	0.324791	-0.842409
SPAC11D3.02c	Gly	2	0.00037948	0.0002938	0.774217	-0.36919	0.324791	-0.693981
SPAC11D3.02c	Gly	3	0.000374917	0.000303167	0.808622	-0.306462	0.324791	-0.631253
SPAC11D3.02c	Phe	1	0.000437889	0.000689669	1.57499	0.65534	0.324791	0.330549
SPAC11D3.02c	Phe	2	0.000429179	0.000689519	1.6066	0.684013	0.324791	0.359221
SPAC11D3.02c	Phe	3	0.000453345	0.000594085	1.31045	0.390061	0.324791	0.06527
SPAC11D3.02c	Ser	1	0.000361189	0.00046838	1.29677	0.374926	0.324791	0.0501348
SPAC11D3.02c	Ser	2	0.0002227	0.000448008	2.01171	1.00843	0.324791	0.683634
SPAC11D3.02c	Ser	3	0.000297659	0.000326265	1.09611	0.132387	0.324791	-0.192404
SPAC11D3.02c	Ile	1	0.000152571	0.000451902	2.96191	1.56653	0.324791	1.24174
SPAC11D3.02c	Ile	2	0.000198509	0.000412676	2.07887	1.0558	0.324791	0.731011
SPAC11D3.02c	Ile	3	0.000164475	0.000440013	2.67526	1.41968	0.324791	1.09489
SPAC11D3.02c	Pro	1	0.000372606	0.000295599	0.793328	-0.33401	0.324791	-0.658801
SPAC11D3.02c	Pro	2	0.000359742	0.000465864	1.295	0.372948	0.324791	0.0481571
SPAC11D3.02c	Pro	3	0.000370591	0.000448922	1.21137	0.276634	0.324791	-0.0481571
SPAC11D3.02c	Glu	1	0.000185435	0.000336866	1.81663	0.861263	0.324791	0.536471
SPAC11D3.02c	Glu	2	0.000149367	0.000397723	2.66273	1.4129	0.324791	1.08811
SPAC11D3.02c	Glu	3	0.000177114	0.000360724	2.03668	1.02622	0.324791	0.701426
SPAC11D3.02c	Amm	1	0.000261284	0.000243489	0.931895	-0.101761	0.324791	-0.426552
SPAC11D3.02c	Amm	2	0.00025523	0.000188067	0.736853	-0.44055	0.324791	-0.765342
SPAC11D3.02c	Amm	3	0.000240128	0.000124567	0.518754	-0.946877	0.324791	-1.27167
SPAC11D3.03c	Gly	1	0.000170893	3.33937e-05	0.195407	-2.35544	-3.61455	1.2591
SPAC11D3.03c	Gly	2	0.00018837	1.53789e-05	0.0816419	-3.61455	-3.61455	0
SPAC11D3.03c	Gly	3	0.000150698	4.4148e-05	0.292958	-1.77123	-3.61455	1.84331
SPAC11D3.03c	Ile	1	2.02087e-05	2.587e-06	0.128014	-2.96562	-3.61455	0.648923
SPAC11D3.03c	Ile	2	7.99586e-06	5.2226e-07	0.0653164	-3.93641	-3.61455	-0.321865
SPAC11D3.03c	Ile	3	2.1655e-05	5.4951e-06	0.253756	-1.97848	-3.61455	1.63606
SPAC11D3.03c	Pro	1	3.56502e-05	7.75813e-07	0.0217618	-5.52206	-3.61455	-1.90751
SPAC11D3.03c	Pro	2	2.47425e-05	1.01141e-06	0.0408776	-4.61255	-3.61455	-0.998001
SPAC11D3.03c	Pro	3	2.72088e-05	4.26884e-07	0.0156892	-5.99409	-3.61455	-2.37954
SPAC11D3.04c	Gly	1	8.13129e-05	1.28007e-05	0.157425	-2.66726	-0.224381	-2.44288
SPAC11D3.04c	Gly	2	8.52891e-05	3.81364e-05	0.447142	-1.16119	-0.224381	-0.936813
SPAC11D3.04c	Gly	3	8.28389e-05	2.50734e-05	0.302677	-1.72415	-0.224381	-1.49977
SPAC11D3.04c	Phe	1	0.000132025	7.59065e-05	0.57494	-0.798517	-0.224381	-0.574136
SPAC11D3.04c	Phe	2	0.000125502	0.000143425	1.14281	0.192591	-0.224381	0.416972
SPAC11D3.04c	Phe	3	0.000121042	0.000110634	0.914018	-0.129706	-0.224381	0.0946754
SPAC11D3.04c	Ser	1	9.06281e-05	0.000103138	1.13803	0.186544	-0.224381	0.410925
SPAC11D3.04c	Ser	2	7.21842e-05	9.02921e-05	1.25086	0.322916	-0.224381	0.547297
SPAC11D3.04c	Ser	3	9.30852e-05	4.47539e-05	0.480784	-1.05654	-0.224381	-0.832157
SPAC11D3.04c	Ile	1	6.59037e-05	6.30474e-05	0.956659	-0.0639229	-0.224381	0.160458
SPAC11D3.04c	Ile	2	4.66759e-05	6.42344e-05	1.37618	0.460667	-0.224381	0.685048
SPAC11D3.04c	Ile	3	6.9838e-05	6.91553e-05	0.990225	-0.0141723	-0.224381	0.210209
SPAC11D3.04c	Pro	1	0.000118639	8.94289e-05	0.753792	-0.407761	-0.224381	-0.18338
SPAC11D3.04c	Pro	2	0.000133343	0.000132601	0.994435	-0.00805059	-0.224381	0.21633
SPAC11D3.04c	Pro	3	0.000138704	0.000141167	1.01776	0.0253936	-0.224381	0.249775
SPAC11D3.04c	Glu	1	4.24451e-05	3.5271e-05	0.830978	-0.267118	-0.224381	-0.0427371
SPAC11D3.04c	Glu	2	3.05729e-05	3.81265e-05	1.24707	0.31854	-0.224381	0.542921
SPAC11D3.04c	Glu	3	4.5661e-05	3.2272e-05	0.706774	-0.50068	-0.224381	-0.276299
SPAC11D3.04c	Amm	1	7.34457e-05	6.28668e-05	0.855962	-0.224381	-0.224381	0
SPAC11D3.04c	Amm	2	8.23928e-05	6.28342e-05	0.762618	-0.390968	-0.224381	-0.166587
SPAC11D3.04c	Amm	3	8.35536e-05	7.03628e-05	0.842127	-0.24789	-0.224381	-0.023509
SPAC11D3.07c	Trp	1	6.08866e-05	0.00170983	28.0822	4.81158	4.21659	0.594995
SPAC11D3.07c	Trp	2	5.64663e-05	0.00141953	25.1393	4.65187	4.21659	0.435285
SPAC11D3.07c	Trp	3	5.43609e-05	0.0013428	24.7015	4.62653	4.21659	0.409941
SPAC11D3.07c	Gly	1	3.77397e-05	0.00028447	7.53767	2.91412	4.21659	-1.30247
SPAC11D3.07c	Gly	2	3.53339e-05	0.000665893	18.8457	4.23617	4.21659	0.0195779
SPAC11D3.07c	Gly	3	3.58237e-05	0.000259872	7.25419	2.85881	4.21659	-1.35777
SPAC11D3.07c	Phe	1	2.3749e-05	0.00126505	53.2676	5.73519	4.21659	1.5186
SPAC11D3.07c	Phe	2	3.45499e-05	0.000442203	12.799	3.67795	4.21659	-0.538634
SPAC11D3.07c	Phe	3	3.07225e-05	0.000563485	18.3411	4.19701	4.21659	-0.0195779
SPAC11D3.07c	Ser	1	2.25039e-05	0.000377806	16.7885	4.0694	4.21659	-0.147189
SPAC11D3.07c	Ser	2	2.12184e-05	0.00050517	23.8082	4.57338	4.21659	0.356796
SPAC11D3.07c	Ser	3	2.7214e-05	0.000309719	11.3809	3.50854	4.21659	-0.708051
SPAC11D3.07c	Ile	1	2.32338e-05	0.00019325	8.31761	3.05617	4.21659	-1.16042
SPAC11D3.07c	Ile	2	1.20991e-05	0.000228885	18.9176	4.24165	4.21659	0.0250646
SPAC11D3.07c	Ile	3	2.3583e-05	0.000209112	8.86707	3.14846	4.21659	-1.06813
SPAC11D3.07c	Pro	1	5.95466e-05	0.000464693	7.80385	2.96419	4.21659	-1.2524
SPAC11D3.07c	Pro	2	2.65567e-05	0.000519265	19.5531	4.28932	4.21659	0.0727348
SPAC11D3.07c	Pro	3	4.3835e-05	0.000464628	10.5995	3.40592	4.21659	-0.810666
SPAC11D3.07c	Glu	1	1.25944e-05	0.00025935	20.5925	4.36404	4.21659	0.147455
SPAC11D3.07c	Glu	2	5.04222e-06	0.000181115	35.9197	5.1667	4.21659	0.950116
SPAC11D3.07c	Glu	3	1.27965e-05	0.00018922	14.7868	3.88624	4.21659	-0.330346
SPAC11D3.07c	Amm	1	1.38373e-05	0.000125799	9.0913	3.18449	4.21659	-1.0321
SPAC11D3.07c	Amm	2	1.19159e-05	0.000224698	18.857	4.23703	4.21659	0.0204371
SPAC11D3.07c	Amm	3	7.72579e-06	0.000233927	30.2787	4.92023	4.21659	0.703644
SPAC11D3.09	Ile	1	7.56318e-05	4.27688e-06	0.0565487	-4.14436	-4.14436	0
SPAC11D3.09	Ile	2	5.54673e-05	1.6638e-06	0.0299961	-5.05908	-4.14436	-0.914719
SPAC11D3.09	Ile	3	5.81544e-05	4.4227e-06	0.0760509	-3.71689	-4.14436	0.427471
SPAC11D3.14c	Trp	1	4.17301e-05	8.36134e-07	0.0200367	-5.64121	-2.61307	-3.02814
SPAC11D3.14c	Trp	2	3.94422e-05	7.91295e-06	0.200621	-2.31745	-2.61307	0.295613
SPAC11D3.14c	Trp	3	4.94458e-05	3.94905e-07	0.00798662	-6.9682	-2.61307	-4.35513
SPAC11D3.14c	Ser	1	1.79731e-05	1.11372e-06	0.0619659	-4.01238	-2.61307	-1.39932
SPAC11D3.14c	Ser	2	1.05686e-05	3.55345e-06	0.336229	-1.57248	-2.61307	1.04058
SPAC11D3.14c	Ser	3	1.30919e-05	4.82421e-06	0.368489	-1.44031	-2.61307	1.17276
SPAC11D3.14c	Ile	1	2.84565e-05	4.65126e-06	0.163451	-2.61307	-2.61307	0
SPAC11D3.14c	Ile	2	2.61661e-05	3.31378e-06	0.126644	-2.98115	-2.61307	-0.368083
SPAC11D3.14c	Ile	3	2.64421e-05	3.5797e-06	0.135379	-2.88493	-2.61307	-0.271859
SPAC11D3.14c	Pro	1	1.93469e-05	3.40175e-06	0.17583	-2.50775	-2.61307	0.105318
SPAC11D3.14c	Pro	2	1.37081e-05	1.63718e-06	0.119432	-3.06574	-2.61307	-0.452678
SPAC11D3.14c	Pro	3	1.84784e-05	1.16914e-06	0.0632706	-3.98232	-2.61307	-1.36925
SPAC11D3.14c	Amm	1	3.78476e-05	2.0534e-05	0.542545	-0.882185	-2.61307	1.73088
SPAC11D3.14c	Amm	2	3.53356e-05	2.16969e-05	0.614024	-0.703634	-2.61307	1.90943
SPAC11D3.14c	Amm	3	3.04508e-05	1.64435e-05	0.540001	-0.888966	-2.61307	1.7241
SPAC11D3.15	Trp	1	5.77614e-05	8.32536e-05	1.44134	0.527406	-0.301104	0.82851
SPAC11D3.15	Trp	2	6.25246e-05	0.00010177	1.62768	0.702819	-0.301104	1.00392
SPAC11D3.15	Trp	3	6.35543e-05	9.23942e-05	1.45378	0.539812	-0.301104	0.840915
SPAC11D3.15	Gly	1	4.27202e-05	3.06455e-05	0.717355	-0.47924	-0.301104	-0.178137
SPAC11D3.15	Gly	2	4.48551e-05	2.81869e-05	0.628399	-0.670246	-0.301104	-0.369143
SPAC11D3.15	Gly	3	4.67425e-05	3.40159e-05	0.72773	-0.458524	-0.301104	-0.15742
SPAC11D3.15	Phe	1	2.17136e-05	1.96553e-05	0.905205	-0.143683	-0.301104	0.15742
SPAC11D3.15	Phe	2	1.95962e-05	1.98824e-05	1.0146	0.0209179	-0.301104	0.322022
SPAC11D3.15	Phe	3	1.84126e-05	1.78371e-05	0.968742	-0.045816	-0.301104	0.255288
SPAC11D3.15	Ser	1	2.99133e-05	1.42751e-06	0.0477215	-4.38922	-0.301104	-4.08811
SPAC11D3.15	Ser	2	3.21541e-05	3.21555e-06	0.100005	-3.32186	-0.301104	-3.02076
SPAC11D3.15	Ser	3	3.33143e-05	7.41605e-06	0.222609	-2.16742	-0.301104	-1.86631
SPAC11D3.15	Ile	1	5.66087e-05	5.56059e-05	0.982285	-0.0257862	-0.301104	0.275317
SPAC11D3.15	Ile	2	5.36261e-05	5.05457e-05	0.942559	-0.0853455	-0.301104	0.215758
SPAC11D3.15	Ile	3	5.302e-05	6.92363e-05	1.30585	0.384992	-0.301104	0.686096
SPAC11D3.15	Pro	1	2.32864e-05	7.057e-06	0.303053	-1.72236	-0.301104	-1.42126
SPAC11D3.15	Pro	2	1.72513e-05	5.50649e-06	0.319192	-1.6475	-0.301104	-1.3464
SPAC11D3.15	Pro	3	2.12125e-05	9.24838e-06	0.435987	-1.19764	-0.301104	-0.896539
SPAC11D3.15	Glu	1	1.2762e-05	7.47215e-06	0.585502	-0.772255	-0.301104	-0.471151
SPAC11D3.15	Glu	2	7.16467e-06	5.1775e-06	0.722643	-0.468646	-0.301104	-0.167542
SPAC11D3.15	Glu	3	1.00408e-05	2.93661e-06	0.292469	-1.77364	-0.301104	-1.47254
SPAC11D3.15	Amm	1	5.88298e-05	6.20763e-05	1.05518	0.0774956	-0.301104	0.378599
SPAC11D3.15	Amm	2	5.48325e-05	8.07457e-05	1.47259	0.558354	-0.301104	0.859458
SPAC11D3.15	Amm	3	4.69064e-05	5.42329e-05	1.15619	0.209385	-0.301104	0.510488
SPAC11D3.17	Gly	1	5.74568e-05	1.51076e-06	0.0262938	-5.24913	-3.62857	-1.62056
SPAC11D3.17	Gly	2	5.45302e-05	5.52116e-06	0.10125	-3.30401	-3.62857	0.324557
SPAC11D3.17	Gly	3	5.81819e-05	2.3456e-06	0.040315	-4.63254	-3.62857	-1.00397
SPAC11D3.17	Phe	1	6.59401e-05	5.90811e-06	0.089598	-3.48039	-3.62857	0.148181
SPAC11D3.17	Phe	2	5.78549e-05	4.28135e-06	0.0740014	-3.7563	-3.62857	-0.127733
SPAC11D3.17	Phe	3	5.26934e-05	3.90678e-06	0.0741417	-3.75357	-3.62857	-0.125001
SPAC11D3.17	Ile	1	1.48625e-05	1.09869e-06	0.0739232	-3.75783	-3.62857	-0.129259
SPAC11D3.17	Ile	2	7.40966e-06	1.49929e-06	0.202342	-2.30513	-3.62857	1.32344
SPAC11D3.17	Ile	3	1.16943e-05	9.60218e-07	0.0821102	-3.60629	-3.62857	0.0222746
SPAC11D3.17	Pro	1	4.35339e-05	4.86874e-06	0.111838	-3.16052	-3.62857	0.46805
SPAC11D3.17	Pro	2	2.0762e-05	4.77453e-06	0.229965	-2.12051	-3.62857	1.50806
SPAC11D3.17	Pro	3	5.24487e-05	4.17562e-06	0.0796134	-3.65084	-3.62857	-0.0222746
SPAC11D3.18c	Trp	1	0.000212588	3.72929e-06	0.0175423	-5.83302	-3.3226	-2.51042
SPAC11D3.18c	Trp	2	0.00019336	5.52692e-06	0.0285836	-5.12867	-3.3226	-1.80607
SPAC11D3.18c	Trp	3	0.000261284	3.89386e-06	0.0149027	-6.06828	-3.3226	-2.74568
SPAC11D3.18c	Gly	1	0.000411319	2.11774e-05	0.0514867	-4.27966	-3.3226	-0.957055
SPAC11D3.18c	Gly	2	0.000429994	3.27453e-05	0.0761529	-3.71496	-3.3226	-0.392355
SPAC11D3.18c	Gly	3	0.000435463	2.84664e-05	0.0653704	-3.93522	-3.3226	-0.612616
SPAC11D3.18c	Phe	1	0.000175492	5.31033e-06	0.0302598	-5.04646	-3.3226	-1.72385
SPAC11D3.18c	Phe	2	0.000105242	1.12233e-05	0.106643	-3.22913	-3.3226	0.0934672
SPAC11D3.18c	Phe	3	0.000113924	1.6303e-05	0.143103	-2.80487	-3.3226	0.517732
SPAC11D3.18c	Ile	1	8.18576e-05	6.30566e-05	0.770321	-0.376469	-3.3226	2.94613
SPAC11D3.18c	Ile	2	5.79261e-05	3.21137e-05	0.55439	-0.851026	-3.3226	2.47158
SPAC11D3.18c	Ile	3	8.06238e-05	5.55123e-05	0.688534	-0.5384	-3.3226	2.7842
SPAC11D3.18c	Pro	1	0.000114299	1.09386e-05	0.0957019	-3.38531	-3.3226	-0.0627065
SPAC11D3.18c	Pro	2	7.75883e-05	1.20994e-05	0.155944	-2.6809	-3.3226	0.641703
SPAC11D3.18c	Pro	3	0.000137254	1.1891e-05	0.0866356	-3.5289	-3.3226	-0.206295
SPAC11D3.18c	Amm	1	0.000127496	3.93482e-05	0.308622	-1.69609	-3.3226	1.62652
SPAC11D3.18c	Amm	2	0.000183081	1.91124e-05	0.104394	-3.2599	-3.3226	0.0627065
SPAC11D3.18c	Amm	3	0.000155009	7.11274e-05	0.458859	-1.12388	-3.3226	2.19873
SPAC11E3.02c	Trp	1	4.1775e-05	4.17707e-06	0.0999897	-3.32208	-5.33792	2.01584
SPAC11E3.02c	Trp	2	3.85404e-05	5.10749e-06	0.132523	-2.91569	-5.33792	2.42223
SPAC11E3.02c	Trp	3	4.19765e-05	3.33239e-06	0.079387	-3.65495	-5.33792	1.68297
SPAC11E3.02c	Gly	1	3.26143e-05	4.77807e-07	0.0146502	-6.09293	-5.33792	-0.755014
SPAC11E3.02c	Gly	2	3.19572e-05	6.604e-07	0.0206651	-5.59666	-5.33792	-0.258738
SPAC11E3.02c	Gly	3	3.32101e-05	6.19976e-07	0.0186683	-5.74326	-5.33792	-0.405347
SPAC11E3.02c	Phe	1	1.97256e-05	1.71718e-07	0.00870533	-6.84389	-5.33792	-1.50597
SPAC11E3.02c	Phe	2	3.36388e-05	6.52168e-06	0.193874	-2.36681	-5.33792	2.97111
SPAC11E3.02c	Phe	3	2.64234e-05	4.86314e-06	0.184047	-2.44186	-5.33792	2.89606
SPAC11E3.02c	Ile	1	3.1704e-05	1.06565e-06	0.0336124	-4.89486	-5.33792	0.443058
SPAC11E3.02c	Ile	2	2.55679e-05	8.17712e-07	0.031982	-4.9666	-5.33792	0.371323
SPAC11E3.02c	Ile	3	3.35231e-05	3.16312e-07	0.00943563	-6.72766	-5.33792	-1.38975
SPAC11E3.02c	Glu	1	2.6707e-05	1.27171e-07	0.00476172	-7.7143	-5.33792	-2.37638
SPAC11E3.02c	Glu	2	1.63375e-05	4.03936e-07	0.0247244	-5.33792	-5.33792	0
SPAC11E3.02c	Glu	3	3.09104e-05	3.88059e-07	0.0125543	-6.31567	-5.33792	-0.977757
SPAC11E3.03	Ser	1	2.88175e-05	1.19909e-05	0.416097	-1.26501	-1.22872	-0.0362881
SPAC11E3.03	Ser	2	3.23986e-05	1.97397e-05	0.609276	-0.714833	-1.22872	0.513886
SPAC11E3.03	Ser	3	3.29365e-05	1.44118e-05	0.437565	-1.19243	-1.22872	0.0362881
SPAC11E3.03	Pro	1	3.15061e-05	3.83838e-06	0.12183	-3.03706	-1.22872	-1.80834
SPAC11E3.03	Pro	2	3.1108e-05	1.21401e-05	0.390257	-1.35751	-1.22872	-0.128786
SPAC11E3.03	Pro	3	3.22237e-05	1.816e-05	0.56356	-0.82736	-1.22872	0.401359
SPAC11E3.04c	Trp	1	0.000322714	7.72812e-05	0.239473	-2.06207	-0.909569	-1.1525
SPAC11E3.04c	Trp	2	0.000296326	6.21871e-05	0.20986	-2.2525	-0.909569	-1.34293
SPAC11E3.04c	Trp	3	0.00031066	7.54955e-05	0.243017	-2.04087	-0.909569	-1.1313
SPAC11E3.04c	Gly	1	0.000232673	5.20566e-05	0.223733	-2.16015	-0.909569	-1.25058
SPAC11E3.04c	Gly	2	0.00023933	7.77665e-05	0.324934	-1.62178	-0.909569	-0.712213
SPAC11E3.04c	Gly	3	0.000252345	9.25573e-05	0.366789	-1.44698	-0.909569	-0.53741
SPAC11E3.04c	Phe	1	0.000267669	0.000151763	0.56698	-0.81863	-0.909569	0.0909389
SPAC11E3.04c	Phe	2	0.000265496	0.000139636	0.525944	-0.927018	-0.909569	-0.0174495
SPAC11E3.04c	Phe	3	0.000271944	0.000128723	0.473345	-1.07904	-0.909569	-0.169469
SPAC11E3.04c	Ser	1	0.00021538	0.000126959	0.589464	-0.762524	-0.909569	0.147045
SPAC11E3.04c	Ser	2	0.000220394	0.000116921	0.530507	-0.914555	-0.909569	-0.00498675
SPAC11E3.04c	Ser	3	0.000229105	5.66226e-05	0.247146	-2.01656	-0.909569	-1.10699
SPAC11E3.04c	Ile	1	0.000183973	0.000146097	0.794122	-0.332567	-0.909569	0.577001
SPAC11E3.04c	Ile	2	0.000275013	0.000152242	0.553581	-0.853135	-0.909569	0.0564339
SPAC11E3.04c	Ile	3	0.000182248	0.000155813	0.854949	-0.22609	-0.909569	0.683478
SPAC11E3.04c	Pro	1	0.000220696	0.000134564	0.609725	-0.71377	-0.909569	0.195798
SPAC11E3.04c	Pro	2	0.000237488	0.000128549	0.541285	-0.88554	-0.909569	0.0240287
SPAC11E3.04c	Pro	3	0.000255355	0.000138906	0.543974	-0.878391	-0.909569	0.0311778
SPAC11E3.04c	Glu	1	0.000187345	0.000120987	0.6458	-0.63084	-0.909569	0.278729
SPAC11E3.04c	Glu	2	0.000192052	0.00011174	0.581825	-0.781343	-0.909569	0.128226
SPAC11E3.04c	Glu	3	0.000202075	0.000128236	0.634595	-0.656093	-0.909569	0.253476
SPAC11E3.04c	Amm	1	0.000155971	8.33178e-05	0.534188	-0.904582	-0.909569	0.00498675
SPAC11E3.04c	Amm	2	0.00019472	9.52047e-05	0.488931	-1.0323	-0.909569	-0.122728
SPAC11E3.04c	Amm	3	0.000185205	5.87407e-05	0.317166	-1.65669	-0.909569	-0.747123
SPAC11E3.07	Trp	1	0.000494111	0.0015008	3.03737	1.60282	1.02281	0.580011
SPAC11E3.07	Trp	2	0.000450051	0.00118371	2.63017	1.39515	1.02281	0.372345
SPAC11E3.07	Trp	3	0.000472321	0.000713348	1.5103	0.594837	1.02281	-0.427972
SPAC11E3.07	Gly	1	0.000595995	0.000856978	1.43789	0.523957	1.02281	-0.498853
SPAC11E3.07	Gly	2	0.000579456	0.00111025	1.91601	0.938106	1.02281	-0.0847033
SPAC11E3.07	Gly	3	0.000618008	0.00100061	1.61909	0.69518	1.02281	-0.32763
SPAC11E3.07	Phe	1	0.000524577	0.00164545	3.13671	1.64925	1.02281	0.626444
SPAC11E3.07	Phe	2	0.000486744	0.000740815	1.52198	0.605951	1.02281	-0.416859
SPAC11E3.07	Phe	3	0.000532141	0.00122787	2.30741	1.20627	1.02281	0.183462
SPAC11E3.07	Ser	1	0.0004969	0.00100608	2.02471	1.01772	1.02281	-0.00509427
SPAC11E3.07	Ser	2	0.000402056	0.000836991	2.08178	1.05782	1.02281	0.0350059
SPAC11E3.07	Ser	3	0.000479881	0.000741444	1.54506	0.627661	1.02281	-0.395148
SPAC11E3.07	Ile	1	0.000401802	0.00079437	1.97702	0.983327	1.02281	-0.0394826
SPAC11E3.07	Ile	2	0.000310686	0.000913282	2.93956	1.5556	1.02281	0.532792
SPAC11E3.07	Ile	3	0.000360574	0.000897731	2.48973	1.31599	1.02281	0.29318
SPAC11E3.07	Pro	1	0.000495312	0.00101027	2.03966	1.02833	1.02281	0.00551762
SPAC11E3.07	Pro	2	0.000450054	0.000917185	2.03795	1.02712	1.02281	0.00430603
SPAC11E3.07	Pro	3	0.000499873	0.000999708	1.99992	0.999945	1.02281	-0.0228646
SPAC11E3.07	Glu	1	0.000290262	0.000711264	2.45042	1.29303	1.02281	0.270221
SPAC11E3.07	Glu	2	0.000160262	0.00067777	4.22913	2.08036	1.02281	1.05755
SPAC11E3.07	Glu	3	0.000289413	0.000729968	2.52223	1.3347	1.02281	0.311893
SPAC11E3.07	Amm	1	0.000312698	0.000468678	1.49882	0.583828	1.02281	-0.438981
SPAC11E3.07	Amm	2	0.000338788	0.000643278	1.89876	0.92506	1.02281	-0.0977491
SPAC11E3.07	Amm	3	0.000332998	0.000674592	2.02582	1.0185	1.02281	-0.00430603
SPAC11E3.10	Gly	1	0.000172375	2.72125e-05	0.157868	-2.66321	-3.194	0.530792
SPAC11E3.10	Gly	2	0.000140894	5.68576e-06	0.040355	-4.63111	-3.194	-1.43711
SPAC11E3.10	Gly	3	0.000172013	1.4063e-05	0.0817551	-3.61255	-3.194	-0.418549
SPAC11E3.10	Ile	1	0.000114156	1.22692e-05	0.107478	-3.21789	-3.194	-0.0238948
SPAC11E3.10	Ile	2	0.000138468	1.02671e-05	0.0741476	-3.75346	-3.194	-0.559458
SPAC11E3.10	Ile	3	0.00011726	8.5509e-06	0.0729226	-3.77749	-3.194	-0.583492
SPAC11E3.10	Glu	1	0.000108606	1.00119e-05	0.0921853	-3.43932	-3.194	-0.245322
SPAC11E3.10	Glu	2	8.67672e-05	1.22198e-05	0.140834	-2.82793	-3.194	0.36607
SPAC11E3.10	Glu	3	0.000110747	1.23526e-05	0.111539	-3.16438	-3.194	0.0296231
SPAC11E3.10	Amm	1	9.15107e-05	1.57088e-05	0.171661	-2.54237	-3.194	0.651629
SPAC11E3.10	Amm	2	0.000102205	1.13547e-05	0.111097	-3.1701	-3.194	0.0238948
SPAC11E3.10	Amm	3	9.19765e-05	2.07673e-05	0.22579	-2.14695	-3.194	1.04705
SPAC11E3.11c	Ile	1	2.53685e-05	2.15945e-06	0.0851235	-3.5543	-4.08854	0.534237
SPAC11E3.11c	Ile	2	1.6683e-05	1.08818e-06	0.0652268	-3.93839	-4.08854	0.150143
SPAC11E3.11c	Ile	3	2.46561e-05	1.12789e-07	0.00457449	-7.77217	-4.08854	-3.68364
SPAC11E3.11c	Glu	1	2.19462e-05	1.47294e-06	0.0671162	-3.8972	-4.08854	0.19134
SPAC11E3.11c	Glu	2	1.00366e-05	5.3164e-07	0.0529701	-4.23868	-4.08854	-0.150143
SPAC11E3.11c	Glu	3	2.46589e-05	5.74505e-07	0.023298	-5.42365	-4.08854	-1.33511
SPAC11E3.13c	Trp	1	7.75952e-05	9.14063e-06	0.117799	-3.0856	0.162011	-3.24761
SPAC11E3.13c	Trp	2	7.0013e-05	1.5388e-05	0.219788	-2.18582	0.162011	-2.34783
SPAC11E3.13c	Trp	3	6.77607e-05	1.81395e-05	0.267699	-1.90131	0.162011	-2.06333
SPAC11E3.13c	Gly	1	5.00627e-05	0.000113357	2.26429	1.17906	0.162011	1.01705
SPAC11E3.13c	Gly	2	4.26817e-05	8.24598e-05	1.93197	0.950074	0.162011	0.788062
SPAC11E3.13c	Gly	3	4.63008e-05	9.78359e-05	2.11305	1.07933	0.162011	0.917316
SPAC11E3.13c	Phe	1	6.52619e-05	3.40267e-05	0.521387	-0.939573	0.162011	-1.10158
SPAC11E3.13c	Phe	2	4.7261e-05	3.01347e-05	0.637624	-0.649221	0.162011	-0.811233
SPAC11E3.13c	Phe	3	5.03274e-05	4.14512e-05	0.82363	-0.279932	0.162011	-0.441943
SPAC11E3.13c	Ser	1	3.11365e-05	0.000101922	3.2734	1.71079	0.162011	1.54878
SPAC11E3.13c	Ser	2	7.39177e-05	9.00844e-05	1.21871	0.285357	0.162011	0.123345
SPAC11E3.13c	Ser	3	3.66416e-05	9.93172e-05	2.7105	1.43856	0.162011	1.27655
SPAC11E3.13c	Ile	1	8.90155e-05	0.00016888	1.8972	0.923868	0.162011	0.761857
SPAC11E3.13c	Ile	2	9.18476e-05	0.000178119	1.93929	0.955529	0.162011	0.793518
SPAC11E3.13c	Ile	3	6.85357e-05	0.000194118	2.83236	1.50201	0.162011	1.33999
SPAC11E3.13c	Pro	1	4.98276e-05	7.68724e-06	0.154277	-2.69641	0.162011	-2.85842
SPAC11E3.13c	Pro	2	5.82656e-05	4.53568e-05	0.778449	-0.361326	0.162011	-0.523337
SPAC11E3.13c	Pro	3	6.15305e-05	4.40543e-05	0.715975	-0.482019	0.162011	-0.64403
SPAC11E3.13c	Glu	1	0.000104177	0.000107007	1.02716	0.0386659	0.162011	-0.123345
SPAC11E3.13c	Glu	2	6.75947e-05	0.00013986	2.0691	1.04901	0.162011	0.886994
SPAC11E3.13c	Glu	3	9.57993e-05	0.00015751	1.64416	0.717353	0.162011	0.555342
SPAC11E3.13c	Amm	1	4.61844e-05	6.44477e-05	1.39544	0.480723	0.162011	0.318711
SPAC11E3.13c	Amm	2	6.00376e-05	5.80902e-05	0.967564	-0.0475716	0.162011	-0.209583
SPAC11E3.13c	Amm	3	7.401e-05	6.63949e-05	0.897107	-0.156648	0.162011	-0.318659
SPAC11E3.14	Trp	1	0.000139021	2.95482e-05	0.212545	-2.23416	-1.22182	-1.01233
SPAC11E3.14	Trp	2	0.000122897	2.14958e-05	0.174909	-2.51533	-1.22182	-1.2935
SPAC11E3.14	Trp	3	0.000133899	2.84236e-05	0.212277	-2.23598	-1.22182	-1.01416
SPAC11E3.14	Gly	1	6.6981e-05	2.96536e-05	0.442716	-1.17555	-1.22182	0.0462788
SPAC11E3.14	Gly	2	6.43471e-05	2.60899e-05	0.405455	-1.30239	-1.22182	-0.0805607
SPAC11E3.14	Gly	3	6.40888e-05	2.76501e-05	0.431434	-1.21279	-1.22182	0.00903771
SPAC11E3.14	Phe	1	5.85268e-05	3.94982e-05	0.674873	-0.567311	-1.22182	0.654513
SPAC11E3.14	Phe	2	8.66598e-05	3.69225e-05	0.426063	-1.23086	-1.22182	-0.00903771
SPAC11E3.14	Phe	3	6.32382e-05	3.23917e-05	0.512217	-0.965172	-1.22182	0.256653
SPAC11E3.14	Ser	1	5.27422e-05	2.54411e-05	0.482367	-1.0518	-1.22182	0.170028
SPAC11E3.14	Ser	2	7.26116e-05	3.35334e-05	0.461819	-1.1146	-1.22182	0.107223
SPAC11E3.14	Ser	3	6.34022e-05	2.619e-05	0.413078	-1.27551	-1.22182	-0.0536899
SPAC11E3.14	Ile	1	8.50728e-05	1.84336e-05	0.216681	-2.20636	-1.22182	-0.984533
SPAC11E3.14	Ile	2	6.86622e-05	2.13783e-05	0.311355	-1.68337	-1.22182	-0.461541
SPAC11E3.14	Ile	3	8.0968e-05	1.76376e-05	0.217834	-2.1987	-1.22182	-0.976877
SPAC11E3.14	Pro	1	3.73861e-05	2.69095e-05	0.719773	-0.474387	-1.22182	0.747438
SPAC11E3.14	Pro	2	4.18216e-05	2.61274e-05	0.624734	-0.678687	-1.22182	0.543138
SPAC11E3.14	Pro	3	3.91947e-05	2.63566e-05	0.672453	-0.572495	-1.22182	0.649329
SPAC11E3.14	Glu	1	7.09033e-05	2.45971e-05	0.346911	-1.52736	-1.22182	-0.305539
SPAC11E3.14	Glu	2	4.70873e-05	1.42053e-05	0.30168	-1.72891	-1.22182	-0.507084
SPAC11E3.14	Glu	3	7.92364e-05	1.46276e-05	0.184607	-2.43747	-1.22182	-1.21565
SPAC11E3.14	Amm	1	2.07425e-05	1.05425e-05	0.508255	-0.976375	-1.22182	0.24545
SPAC11E3.14	Amm	2	2.21494e-05	1.5307e-05	0.69108	-0.533075	-1.22182	0.688749
SPAC11E3.14	Amm	3	1.89313e-05	1.19145e-05	0.629355	-0.668054	-1.22182	0.55377
SPAC11E3.15	Trp	1	0.0023423	0.00147942	0.631613	-0.662887	-0.636959	-0.0259281
SPAC11E3.15	Trp	2	0.0023573	0.00141017	0.598213	-0.741269	-0.636959	-0.10431
SPAC11E3.15	Trp	3	0.00228826	0.00125816	0.549834	-0.862933	-0.636959	-0.225974
SPAC11E3.15	Gly	1	0.00221896	0.00147368	0.664134	-0.590454	-0.636959	0.0465056
SPAC11E3.15	Gly	2	0.00228236	0.00077726	0.340551	-1.55406	-0.636959	-0.917097
SPAC11E3.15	Gly	3	0.00226657	0.00153741	0.678299	-0.560006	-0.636959	0.0769529
SPAC11E3.15	Phe	1	0.00345141	0.00186672	0.540857	-0.88668	-0.636959	-0.249721
SPAC11E3.15	Phe	2	0.00324082	0.00158331	0.488553	-1.03341	-0.636959	-0.396453
SPAC11E3.15	Phe	3	0.00355503	0.00161131	0.453249	-1.14162	-0.636959	-0.504666
SPAC11E3.15	Ser	1	0.00282333	0.00192659	0.682381	-0.551351	-0.636959	0.0856083
SPAC11E3.15	Ser	2	0.00343563	0.00181165	0.527312	-0.923272	-0.636959	-0.286313
SPAC11E3.15	Ser	3	0.00289167	0.00153811	0.531912	-0.91074	-0.636959	-0.273781
SPAC11E3.15	Ile	1	0.00320287	0.00249162	0.777934	-0.36228	-0.636959	0.274679
SPAC11E3.15	Ile	2	0.00394352	0.00292171	0.740888	-0.432672	-0.636959	0.204287
SPAC11E3.15	Ile	3	0.00413725	0.00278574	0.673332	-0.570611	-0.636959	0.0663484
SPAC11E3.15	Pro	1	0.00340658	0.000706264	0.207323	-2.27005	-0.636959	-1.63309
SPAC11E3.15	Pro	2	0.00372398	0.00130589	0.35067	-1.51181	-0.636959	-0.874856
SPAC11E3.15	Pro	3	0.00347032	0.00227212	0.654729	-0.611031	-0.636959	0.0259281
SPAC11E3.15	Glu	1	0.00479389	0.00358802	0.748458	-0.418007	-0.636959	0.218952
SPAC11E3.15	Glu	2	0.00539852	0.00482987	0.894665	-0.16058	-0.636959	0.476379
SPAC11E3.15	Glu	3	0.00529467	0.00325444	0.614662	-0.702134	-0.636959	-0.0651753
SPAC11E3.15	Amm	1	0.00429005	0.00389235	0.907297	-0.140353	-0.636959	0.496606
SPAC11E3.15	Amm	2	0.00462391	0.00346789	0.749991	-0.415054	-0.636959	0.221905
SPAC11E3.15	Amm	3	0.00477382	0.00437966	0.917431	-0.124328	-0.636959	0.512631
SPAC11G7.01	Gly	1	4.60547e-05	1.95057e-05	0.423533	-1.23945	0.199135	-1.43859
SPAC11G7.01	Gly	2	3.7939e-05	2.39677e-05	0.631744	-0.662587	0.199135	-0.861722
SPAC11G7.01	Gly	3	4.83485e-05	4.67032e-05	0.965971	-0.0499479	0.199135	-0.249083
SPAC11G7.01	Ile	1	6.69642e-05	5.8389e-05	0.871944	-0.197693	0.199135	-0.396828
SPAC11G7.01	Ile	2	1.15427e-05	7.61396e-05	6.59632	2.72166	0.199135	2.52253
SPAC11G7.01	Ile	3	6.51306e-05	3.43158e-05	0.526877	-0.924461	0.199135	-1.1236
SPAC11G7.01	Glu	1	4.37158e-05	5.75457e-05	1.31636	0.396553	0.199135	0.197418
SPAC11G7.01	Glu	2	8.60561e-06	4.63074e-05	5.38107	2.42789	0.199135	2.22876
SPAC11G7.01	Glu	3	4.05616e-05	4.06099e-05	1.00119	0.0017171	0.199135	-0.197418
SPAC11G7.01	Amm	1	5.14297e-05	8.21073e-05	1.5965	0.674911	0.199135	0.475776
SPAC11G7.01	Amm	2	4.01991e-05	9.39404e-05	2.33688	1.22458	0.199135	1.02545
SPAC11G7.01	Amm	3	3.5952e-05	9.32453e-05	2.59361	1.37496	0.199135	1.17583
SPAC11G7.02	Trp	1	0.000176656	7.80368e-06	0.0441743	-4.50065	-2.00991	-2.49073
SPAC11G7.02	Trp	2	0.000157408	5.2972e-06	0.0336526	-4.89314	-2.00991	-2.88322
SPAC11G7.02	Trp	3	0.000166644	4.08723e-06	0.0245267	-5.34951	-2.00991	-3.33959
SPAC11G7.02	Gly	1	0.000156517	3.99566e-05	0.255286	-1.96981	-2.00991	0.0401015
SPAC11G7.02	Gly	2	0.000148691	3.94644e-05	0.265413	-1.91369	-2.00991	0.0962227
SPAC11G7.02	Gly	3	0.000158107	4.7374e-05	0.299633	-1.73873	-2.00991	0.271181
SPAC11G7.02	Phe	1	0.000118528	1.46104e-05	0.123266	-3.02016	-2.00991	-1.01024
SPAC11G7.02	Phe	2	0.000128835	1.9775e-05	0.15349	-2.70378	-2.00991	-0.693868
SPAC11G7.02	Phe	3	0.000130241	1.98287e-05	0.152246	-2.71552	-2.00991	-0.705611
SPAC11G7.02	Ser	1	0.000137809	3.81481e-05	0.276818	-1.85299	-2.00991	0.156922
SPAC11G7.02	Ser	2	0.000108171	3.11168e-05	0.287663	-1.79755	-2.00991	0.212367
SPAC11G7.02	Ser	3	0.000131364	1.52658e-05	0.116211	-3.10519	-2.00991	-1.09527
SPAC11G7.02	Ile	1	0.000166813	3.37101e-05	0.202083	-2.30698	-2.00991	-0.29707
SPAC11G7.02	Ile	2	0.000121582	3.1884e-05	0.262242	-1.93103	-2.00991	0.0788832
SPAC11G7.02	Ile	3	0.000161357	3.89648e-05	0.241482	-2.05001	-2.00991	-0.0401015
SPAC11G7.02	Pro	1	0.000136473	3.79622e-05	0.278166	-1.84598	-2.00991	0.163934
SPAC11G7.02	Pro	2	0.000113473	3.19472e-05	0.281541	-1.82858	-2.00991	0.181329
SPAC11G7.02	Pro	3	0.00012099	2.06601e-05	0.170759	-2.54997	-2.00991	-0.540056
SPAC11G7.02	Glu	1	0.000144584	2.18438e-05	0.15108	-2.72661	-2.00991	-0.716698
SPAC11G7.02	Glu	2	8.13115e-05	2.47971e-05	0.304964	-1.71329	-2.00991	0.296624
SPAC11G7.02	Glu	3	0.000154853	2.27343e-05	0.146812	-2.76796	-2.00991	-0.758046
SPAC11G7.02	Amm	1	0.000109424	3.08513e-05	0.281942	-1.82653	-2.00991	0.183386
SPAC11G7.02	Amm	2	9.01899e-05	3.79952e-05	0.42128	-1.24715	-2.00991	0.762763
SPAC11G7.02	Amm	3	7.59951e-05	2.74988e-05	0.361849	-1.46654	-2.00991	0.543374
SPAC11G7.03	Trp	1	0.000334446	0.000104934	0.313755	-1.67229	0.294169	-1.96646
SPAC11G7.03	Trp	2	0.000338747	9.25131e-05	0.273104	-1.87248	0.294169	-2.16665
SPAC11G7.03	Trp	3	0.0003302	9.34059e-05	0.282877	-1.82175	0.294169	-2.11592
SPAC11G7.03	Gly	1	0.000216529	0.000490937	2.2673	1.18098	0.294169	0.886807
SPAC11G7.03	Gly	2	0.000218129	0.000387744	1.77759	0.829923	0.294169	0.535754
SPAC11G7.03	Gly	3	0.000214924	0.000546067	2.54075	1.34525	0.294169	1.05108
SPAC11G7.03	Phe	1	0.000136353	0.000138452	1.01539	0.0220348	0.294169	-0.272134
SPAC11G7.03	Phe	2	0.000189631	0.000128009	0.675042	-0.56695	0.294169	-0.861119
SPAC11G7.03	Phe	3	0.000143675	0.000136887	0.952754	-0.0698242	0.294169	-0.363993
SPAC11G7.03	Ser	1	0.0001233	0.000163465	1.32575	0.406811	0.294169	0.112642
SPAC11G7.03	Ser	2	0.000132851	0.00011993	0.90274	-0.147618	0.294169	-0.441787
SPAC11G7.03	Ser	3	0.000128195	7.01142e-05	0.546934	-0.870561	0.294169	-1.16473
SPAC11G7.03	Ile	1	0.000211097	0.000253079	1.19888	0.261684	0.294169	-0.0324848
SPAC11G7.03	Ile	2	0.000125269	0.000292499	2.33496	1.2234	0.294169	0.929228
SPAC11G7.03	Ile	3	0.000197016	0.000271903	1.3801	0.464775	0.294169	0.170607
SPAC11G7.03	Pro	1	0.000161923	0.000152432	0.941381	-0.0871492	0.294169	-0.381318
SPAC11G7.03	Pro	2	0.00014538	0.000175595	1.20784	0.272425	0.294169	-0.0217441
SPAC11G7.03	Pro	3	0.000155807	0.000146568	0.940706	-0.0881835	0.294169	-0.382352
SPAC11G7.03	Glu	1	0.000196436	0.000266838	1.3584	0.441907	0.294169	0.147738
SPAC11G7.03	Glu	2	0.000108694	0.000284629	2.61862	1.38881	0.294169	1.09464
SPAC11G7.03	Glu	3	0.000213095	0.000277121	1.30045	0.379014	0.294169	0.0848454
SPAC11G7.03	Amm	1	0.000113429	0.000191032	1.68415	0.752022	0.294169	0.457853
SPAC11G7.03	Amm	2	0.000115907	0.000175946	1.51799	0.602163	0.294169	0.307994
SPAC11G7.03	Amm	3	0.000100693	0.000125342	1.2448	0.315913	0.294169	0.0217441
SPAC11H11.01	Gly	1	3.26407e-05	4.98182e-07	0.0152626	-6.03386	-4.67452	-1.35934
SPAC11H11.01	Gly	2	2.98244e-05	4.52197e-07	0.015162	-6.0434	-4.67452	-1.36888
SPAC11H11.01	Gly	3	3.26747e-05	1.45566e-06	0.04455	-4.48843	-4.67452	0.186088
SPAC11H11.01	Ile	1	1.91916e-05	1.17704e-06	0.061331	-4.02724	-4.67452	0.64728
SPAC11H11.01	Ile	2	1.9966e-05	1.87111e-06	0.0937149	-3.41558	-4.67452	1.25894
SPAC11H11.01	Ile	3	1.51174e-05	7.59507e-07	0.0502406	-4.315	-4.67452	0.359517
SPAC11H11.01	Pro	1	1.42047e-05	5.54785e-07	0.0390564	-4.6783	-4.67452	-0.00377733
SPAC11H11.01	Pro	2	1.4002e-05	1.9391e-07	0.0138488	-6.1741	-4.67452	-1.49958
SPAC11H11.01	Pro	3	1.67173e-05	4.89738e-07	0.0292953	-5.09319	-4.67452	-0.418669
SPAC11H11.01	Glu	1	1.62209e-05	7.05109e-07	0.0434691	-4.52387	-4.67452	0.150653
SPAC11H11.01	Glu	2	9.22011e-06	1.00724e-06	0.109244	-3.19438	-4.67452	1.48014
SPAC11H11.01	Glu	3	1.5544e-05	4.90926e-07	0.0315829	-4.98471	-4.67452	-0.310192
SPAC11H11.01	Amm	1	9.73133e-06	2.76289e-07	0.0283917	-5.13839	-4.67452	-0.463869
SPAC11H11.01	Amm	2	1.09387e-05	4.28345e-07	0.0391588	-4.67452	-4.67452	0
SPAC11H11.01	Amm	3	1.04293e-05	4.62507e-07	0.0443469	-4.49502	-4.67452	0.179497
SPAC11H11.06	Trp	1	0.000309653	0.00100538	3.24679	1.69901	0.4722	1.22681
SPAC11H11.06	Trp	2	0.000289004	0.000392199	1.35707	0.440497	0.4722	-0.0317026
SPAC11H11.06	Trp	3	0.000302528	0.000304165	1.00541	0.00778336	0.4722	-0.464417
SPAC11H11.06	Gly	1	0.000304245	0.000280753	0.922786	-0.115932	0.4722	-0.588132
SPAC11H11.06	Gly	2	0.000290868	0.000521894	1.79426	0.84339	0.4722	0.37119
SPAC11H11.06	Gly	3	0.00031073	0.000421181	1.35545	0.438777	0.4722	-0.0334231
SPAC11H11.06	Phe	1	0.000250127	0.00130226	5.20638	2.38028	0.4722	1.90808
SPAC11H11.06	Phe	2	0.00029373	0.000396376	1.34946	0.432378	0.4722	-0.0398224
SPAC11H11.06	Phe	3	0.000257953	0.000391363	1.51719	0.601398	0.4722	0.129198
SPAC11H11.06	Ser	1	0.00030319	0.000747081	2.46407	1.30104	0.4722	0.828842
SPAC11H11.06	Ser	2	0.000271598	0.00102308	3.76689	1.91337	0.4722	1.44117
SPAC11H11.06	Ser	3	0.000314703	0.000156209	0.496369	-1.01051	0.4722	-1.48271
SPAC11H11.06	Ile	1	0.000262872	0.000268998	1.02331	0.0332381	0.4722	-0.438962
SPAC11H11.06	Ile	2	0.000166039	0.000293647	1.76854	0.822562	0.4722	0.350362
SPAC11H11.06	Ile	3	0.000265311	0.000278458	1.04955	0.0697757	0.4722	-0.402424
SPAC11H11.06	Pro	1	0.000306305	0.000771597	2.51905	1.33288	0.4722	0.86068
SPAC11H11.06	Pro	2	0.000256026	0.00039181	1.53035	0.613863	0.4722	0.141663
SPAC11H11.06	Pro	3	0.000288023	0.000389085	1.35088	0.4339	0.4722	-0.0382999
SPAC11H11.06	Glu	1	0.000251986	0.000245212	0.973118	-0.0393139	0.4722	-0.511514
SPAC11H11.06	Glu	2	0.000112308	0.000206239	1.83637	0.876859	0.4722	0.404659
SPAC11H11.06	Glu	3	0.000243355	0.000213568	0.877599	-0.188367	0.4722	-0.660567
SPAC11H11.06	Amm	1	0.000216827	0.000235537	1.08629	0.119406	0.4722	-0.352794
SPAC11H11.06	Amm	2	0.000214357	0.000389031	1.81488	0.859871	0.4722	0.387671
SPAC11H11.06	Amm	3	0.00020895	0.0002963	1.41804	0.503903	0.4722	0.0317026
SPAC1250.01	Trp	1	6.57154e-05	1.47633e-05	0.224655	-2.15422	-1.5387	-0.615511
SPAC1250.01	Trp	2	6.54083e-05	4.05625e-06	0.0620142	-4.01126	-1.5387	-2.47255
SPAC1250.01	Trp	3	6.3488e-05	4.61738e-06	0.0727283	-3.78134	-1.5387	-2.24263
SPAC1250.01	Gly	1	5.40922e-05	1.20264e-05	0.222332	-2.16921	-1.5387	-0.630506
SPAC1250.01	Gly	2	5.23185e-05	9.03662e-06	0.172723	-2.53347	-1.5387	-0.994763
SPAC1250.01	Gly	3	5.41188e-05	1.21534e-05	0.224568	-2.15477	-1.5387	-0.616069
SPAC1250.01	Phe	1	3.70666e-05	2.58758e-05	0.69809	-0.518516	-1.5387	1.02019
SPAC1250.01	Phe	2	5.06269e-05	2.51677e-05	0.497122	-1.00833	-1.5387	0.530376
SPAC1250.01	Phe	3	4.6797e-05	2.49965e-05	0.534146	-0.904694	-1.5387	0.634011
SPAC1250.01	Ser	1	5.5467e-05	1.23911e-05	0.223396	-2.16233	-1.5387	-0.623622
SPAC1250.01	Ser	2	4.91477e-05	1.57646e-05	0.32076	-1.64043	-1.5387	-0.10173
SPAC1250.01	Ser	3	5.54428e-05	1.12534e-05	0.202973	-2.30064	-1.5387	-0.761936
SPAC1250.01	Ile	1	5.34119e-05	1.4577e-05	0.272916	-1.87347	-1.5387	-0.334766
SPAC1250.01	Ile	2	2.68407e-05	1.09519e-05	0.408032	-1.29325	-1.5387	0.24546
SPAC1250.01	Ile	3	4.58701e-05	1.37263e-05	0.299243	-1.74061	-1.5387	-0.201904
SPAC1250.01	Pro	1	4.20078e-05	1.30853e-05	0.311496	-1.68272	-1.5387	-0.144011
SPAC1250.01	Pro	2	2.98719e-05	1.4794e-05	0.495247	-1.01378	-1.5387	0.524926
SPAC1250.01	Pro	3	3.42002e-05	1.77381e-05	0.518654	-0.947154	-1.5387	0.59155
SPAC1250.01	Glu	1	2.85701e-05	1.1218e-05	0.392648	-1.34869	-1.5387	0.190012
SPAC1250.01	Glu	2	1.2371e-05	1.1371e-05	0.919167	-0.121601	-1.5387	1.4171
SPAC1250.01	Glu	3	2.88597e-05	1.06591e-05	0.369341	-1.43697	-1.5387	0.10173
SPAC1250.01	Amm	1	3.0612e-05	1.36773e-05	0.446795	-1.16232	-1.5387	0.376389
SPAC1250.01	Amm	2	2.24473e-05	1.46063e-05	0.650695	-0.619947	-1.5387	0.918757
SPAC1250.01	Amm	3	1.96984e-05	1.16043e-05	0.589097	-0.763423	-1.5387	0.775281
SPAC1250.03	Gly	1	5.82452e-05	4.22833e-06	0.0725954	-3.78398	-1.45643	-2.32755
SPAC1250.03	Gly	2	5.65381e-05	9.24151e-06	0.163456	-2.61302	-1.45643	-1.15659
SPAC1250.03	Gly	3	6.17988e-05	1.99403e-05	0.322665	-1.63189	-1.45643	-0.175461
SPAC1250.03	Ile	1	6.30219e-05	2.83881e-05	0.450449	-1.15056	-1.45643	0.305869
SPAC1250.03	Ile	2	5.61381e-05	3.52306e-05	0.62757	-0.672151	-1.45643	0.784282
SPAC1250.03	Ile	3	7.51565e-05	2.8817e-05	0.383426	-1.38298	-1.45643	0.0734527
SPAC1250.03	Glu	1	5.97595e-05	2.0695e-05	0.346305	-1.52989	-1.45643	-0.0734527
SPAC1250.03	Glu	2	3.08632e-05	2.33034e-05	0.755055	-0.405346	-1.45643	1.05109
SPAC1250.03	Glu	3	7.15666e-05	1.96758e-05	0.27493	-1.86286	-1.45643	-0.406432
SPAC1250.03	Amm	1	4.62897e-05	2.14618e-05	0.463641	-1.10892	-1.45643	0.347512
SPAC1250.03	Amm	2	5.02371e-05	2.42943e-05	0.483593	-1.04814	-1.45643	0.408297
SPAC1250.03	Amm	3	4.76518e-05	9.94813e-06	0.208767	-2.26004	-1.45643	-0.803603
SPAC1250.05	Trp	1	0.000267623	5.02997e-06	0.018795	-5.73351	-1.21144	-4.52207
SPAC1250.05	Trp	2	0.000266141	3.9816e-06	0.0149605	-6.0627	-1.21144	-4.85125
SPAC1250.05	Trp	3	0.000265158	9.34969e-06	0.0352607	-4.82579	-1.21144	-3.61435
SPAC1250.05	Gly	1	0.00034092	0.000118187	0.346671	-1.52836	-1.21144	-0.316917
SPAC1250.05	Gly	2	0.000341488	8.53356e-05	0.249893	-2.00062	-1.21144	-0.789172
SPAC1250.05	Gly	3	0.000369544	0.000148375	0.401509	-1.3165	-1.21144	-0.105051
SPAC1250.05	Phe	1	0.000532664	9.18742e-05	0.172481	-2.53549	-1.21144	-1.32405
SPAC1250.05	Phe	2	0.000457441	0.000171367	0.374621	-1.4165	-1.21144	-0.205052
SPAC1250.05	Phe	3	0.000530434	0.000172878	0.325918	-1.61742	-1.21144	-0.405975
SPAC1250.05	Ser	1	0.000390203	0.000217338	0.556987	-0.844284	-1.21144	0.367161
SPAC1250.05	Ser	2	0.000396494	0.000153137	0.386227	-1.37248	-1.21144	-0.161035
SPAC1250.05	Ser	3	0.000428906	0.000189626	0.442114	-1.17751	-1.21144	0.0339356
SPAC1250.05	Ile	1	0.000270418	0.000332078	1.22802	0.296333	-1.21144	1.50778
SPAC1250.05	Ile	2	0.000332596	0.000279562	0.840545	-0.250603	-1.21144	0.960841
SPAC1250.05	Ile	3	0.000282473	0.00042633	1.50928	0.593856	-1.21144	1.8053
SPAC1250.05	Pro	1	0.000397722	0.00025757	0.647613	-0.626797	-1.21144	0.584647
SPAC1250.05	Pro	2	0.000410246	0.000161789	0.39437	-1.34238	-1.21144	-0.130935
SPAC1250.05	Pro	3	0.000425851	0.000179623	0.421797	-1.24538	-1.21144	-0.0339356
SPAC1250.05	Glu	1	0.000313205	0.000522747	1.66903	0.739007	-1.21144	1.95045
SPAC1250.05	Glu	2	0.000300977	0.00037877	1.25847	0.331669	-1.21144	1.54311
SPAC1250.05	Glu	3	0.000304255	0.000272223	0.894719	-0.160493	-1.21144	1.05095
SPAC1250.05	Amm	1	0.000370584	0.000303611	0.819277	-0.287577	-1.21144	0.923868
SPAC1250.05	Amm	2	0.00047286	0.000353463	0.747499	-0.419856	-1.21144	0.791588
SPAC1250.05	Amm	3	0.000502317	0.000369303	0.735198	-0.443795	-1.21144	0.767649
SPAC1296.01c	Trp	1	0.000109534	1.85871e-05	0.169693	-2.559	-2.09152	-0.467484
SPAC1296.01c	Trp	2	0.000108018	1.93327e-05	0.178976	-2.48216	-2.09152	-0.390642
SPAC1296.01c	Trp	3	0.000112119	2.36962e-05	0.211349	-2.2423	-2.09152	-0.150784
SPAC1296.01c	Gly	1	7.17017e-05	1.77693e-05	0.247823	-2.01262	-2.09152	0.078897
SPAC1296.01c	Gly	2	6.93052e-05	1.7082e-05	0.246474	-2.02049	-2.09152	0.0710276
SPAC1296.01c	Gly	3	7.09442e-05	1.80027e-05	0.253758	-1.97847	-2.09152	0.113045
SPAC1296.01c	Phe	1	6.58533e-05	1.59538e-05	0.242262	-2.04536	-2.09152	0.0461595
SPAC1296.01c	Phe	2	9.10506e-05	2.73383e-05	0.300254	-1.73574	-2.09152	0.355774
SPAC1296.01c	Phe	3	7.10221e-05	3.14986e-05	0.443505	-1.17298	-2.09152	0.918539
SPAC1296.01c	Ser	1	7.89003e-05	1.21943e-05	0.154553	-2.69382	-2.09152	-0.602305
SPAC1296.01c	Ser	2	9.35043e-05	1.86585e-05	0.199547	-2.3252	-2.09152	-0.233685
SPAC1296.01c	Ser	3	8.86383e-05	2.20693e-05	0.248981	-2.00589	-2.09152	0.0856281
SPAC1296.01c	Ile	1	8.70791e-05	1.83182e-05	0.210363	-2.24905	-2.09152	-0.15753
SPAC1296.01c	Ile	2	7.40539e-05	1.74234e-05	0.235279	-2.08755	-2.09152	0.00396498
SPAC1296.01c	Ile	3	8.74838e-05	2.04703e-05	0.23399	-2.09548	-2.09152	-0.00396498
SPAC1296.01c	Pro	1	7.10021e-05	1.58721e-05	0.223544	-2.16137	-2.09152	-0.0698526
SPAC1296.01c	Pro	2	6.38654e-05	1.46574e-05	0.229504	-2.12341	-2.09152	-0.0318878
SPAC1296.01c	Pro	3	7.00379e-05	1.59171e-05	0.227265	-2.13755	-2.09152	-0.046037
SPAC1296.01c	Glu	1	8.94838e-05	2.20639e-05	0.246569	-2.01994	-2.09152	0.0715809
SPAC1296.01c	Glu	2	5.65257e-05	1.54804e-05	0.273865	-1.86846	-2.09152	0.223057
SPAC1296.01c	Glu	3	8.47674e-05	2.61004e-05	0.307907	-1.69944	-2.09152	0.392083
SPAC1296.01c	Amm	1	5.86585e-05	2.13404e-05	0.363808	-1.45875	-2.09152	0.632768
SPAC1296.01c	Amm	2	5.39068e-05	1.20062e-05	0.222721	-2.16669	-2.09152	-0.0751706
SPAC1296.01c	Amm	3	4.61751e-05	9.41262e-06	0.203846	-2.29445	-2.09152	-0.20293
SPAC1296.02	Trp	1	0.000502041	0.00143049	2.84936	1.51064	0.477096	1.03354
SPAC1296.02	Trp	2	0.000443035	0.00162575	3.66957	1.87561	0.477096	1.39851
SPAC1296.02	Trp	3	0.000550718	0.00140635	2.55366	1.35257	0.477096	0.875471
SPAC1296.02	Gly	1	0.00067494	0.000723872	1.0725	0.100974	0.477096	-0.376121
SPAC1296.02	Gly	2	0.000610198	0.00105591	1.73044	0.791138	0.477096	0.314043
SPAC1296.02	Gly	3	0.000679473	0.000713742	1.05043	0.0709862	0.477096	-0.406109
SPAC1296.02	Phe	1	0.000489966	0.00126438	2.58056	1.36768	0.477096	0.890586
SPAC1296.02	Phe	2	0.00047507	0.0012983	2.73286	1.45041	0.477096	0.973317
SPAC1296.02	Phe	3	0.000496471	0.00111062	2.23702	1.16158	0.477096	0.684483
SPAC1296.02	Ser	1	0.000157904	0.000229364	1.45255	0.538592	0.477096	0.0614961
SPAC1296.02	Ser	2	0.000119528	0.000159433	1.33385	0.4156	0.477096	-0.0614961
SPAC1296.02	Ser	3	0.000130958	8.25712e-05	0.630519	-0.665388	0.477096	-1.14248
SPAC1296.02	Ile	1	0.000445672	0.000369815	0.829792	-0.269178	0.477096	-0.746273
SPAC1296.02	Ile	2	0.000566038	0.000286827	0.506728	-0.980718	0.477096	-1.45781
SPAC1296.02	Ile	3	0.000680128	0.000257241	0.378225	-1.40268	0.477096	-1.87978
SPAC1296.02	Pro	1	0.000474226	0.000797725	1.68216	0.750319	0.477096	0.273223
SPAC1296.02	Pro	2	0.000483896	0.000917135	1.89531	0.922436	0.477096	0.445341
SPAC1296.02	Pro	3	0.000512928	0.000982196	1.91488	0.937254	0.477096	0.460158
SPAC1296.02	Glu	1	0.000581446	0.000391483	0.673291	-0.570697	0.477096	-1.04779
SPAC1296.02	Glu	2	0.000616335	0.000461347	0.748532	-0.417864	0.477096	-0.894959
SPAC1296.02	Glu	3	0.000641711	0.000403825	0.629294	-0.668195	0.477096	-1.14529
SPAC1296.02	Amm	1	0.000291807	0.000222538	0.762622	-0.390961	0.477096	-0.868056
SPAC1296.02	Amm	2	0.000341366	0.000341364	0.999994	-9.03985e-06	0.477096	-0.477105
SPAC1296.02	Amm	3	0.00032439	0.000487383	1.50246	0.587328	0.477096	0.110232
SPAC1296.05c	Gly	1	6.72604e-05	7.86191e-06	0.116888	-3.09681	-3.32011	0.223304
SPAC1296.05c	Gly	2	6.13622e-05	5.91416e-06	0.0963812	-3.3751	-3.32011	-0.0549935
SPAC1296.05c	Gly	3	7.03048e-05	7.03934e-06	0.100126	-3.32011	-3.32011	0
SPAC1296.05c	Ile	1	5.38549e-05	4.16906e-06	0.0774128	-3.69128	-3.32011	-0.371173
SPAC1296.05c	Ile	2	4.92413e-05	3.55821e-06	0.0722607	-3.79064	-3.32011	-0.470533
SPAC1296.05c	Ile	3	4.72929e-05	2.69617e-06	0.0570101	-4.13264	-3.32011	-0.812528
SPAC1296.05c	Pro	1	5.646e-05	1.4864e-05	0.263266	-1.92541	-3.32011	1.39471
SPAC1296.05c	Pro	2	5.57828e-05	6.02182e-06	0.107951	-3.21155	-3.32011	0.108562
SPAC1296.05c	Pro	3	6.29631e-05	6.21426e-06	0.0986969	-3.34085	-3.32011	-0.0207409
SPAC1296.05c	Glu	1	4.19633e-05	2.46886e-06	0.0588338	-4.08721	-3.32011	-0.7671
SPAC1296.05c	Glu	2	2.94609e-05	3.96691e-06	0.13465	-2.89271	-3.32011	0.427397
SPAC1296.05c	Glu	3	4.07501e-05	2.64053e-06	0.0647981	-3.9479	-3.32011	-0.627794
SPAC1296.05c	Amm	1	4.56995e-05	1.00318e-05	0.219517	-2.1876	-3.32011	1.13251
SPAC1296.05c	Amm	2	5.28167e-05	8.01896e-06	0.151826	-2.71951	-3.32011	0.600603
SPAC1296.05c	Amm	3	5.31356e-05	1.13289e-05	0.213207	-2.22967	-3.32011	1.09044
SPAC1296.06	Trp	1	4.92612e-05	8.32608e-06	0.169019	-2.56474	-2.03124	-0.533505
SPAC1296.06	Trp	2	4.36754e-05	8.02807e-06	0.183812	-2.4437	-2.03124	-0.412459
SPAC1296.06	Trp	3	4.56343e-05	7.30798e-06	0.160142	-2.64257	-2.03124	-0.611339
SPAC1296.06	Gly	1	3.2455e-05	8.19219e-06	0.252416	-1.98612	-2.03124	0.045114
SPAC1296.06	Gly	2	3.31642e-05	1.18836e-05	0.358327	-1.48065	-2.03124	0.550586
SPAC1296.06	Gly	3	3.22635e-05	5.8349e-06	0.180851	-2.46712	-2.03124	-0.435888
SPAC1296.06	Phe	1	3.73221e-05	1.07803e-05	0.288844	-1.79164	-2.03124	0.239601
SPAC1296.06	Phe	2	3.81028e-05	1.15274e-05	0.302534	-1.72483	-2.03124	0.306403
SPAC1296.06	Phe	3	4.03009e-05	9.28001e-06	0.230268	-2.11861	-2.03124	-0.0873779
SPAC1296.06	Ser	1	3.60175e-05	8.39578e-06	0.233103	-2.10096	-2.03124	-0.0697273
SPAC1296.06	Ser	2	3.59607e-05	1.20132e-05	0.334064	-1.5818	-2.03124	0.449434
SPAC1296.06	Ser	3	3.80017e-05	1.52195e-05	0.400496	-1.32014	-2.03124	0.711095
SPAC1296.06	Ile	1	4.34774e-05	9.60064e-06	0.220819	-2.17906	-2.03124	-0.147826
SPAC1296.06	Ile	2	4.71336e-05	7.28212e-06	0.1545	-2.69433	-2.03124	-0.66309
SPAC1296.06	Ile	3	4.23148e-05	1.1635e-05	0.274964	-1.86268	-2.03124	0.168551
SPAC1296.06	Pro	1	3.79767e-05	7.80029e-06	0.205397	-2.28352	-2.03124	-0.252279
SPAC1296.06	Pro	2	3.2551e-05	7.71828e-06	0.237114	-2.07635	-2.03124	-0.045114
SPAC1296.06	Pro	3	3.83866e-05	8.71683e-06	0.22708	-2.13873	-2.03124	-0.107491
SPAC1296.06	Glu	1	3.90173e-05	9.87854e-06	0.253183	-1.98175	-2.03124	0.0494895
SPAC1296.06	Glu	2	2.9271e-05	8.02091e-06	0.274022	-1.86764	-2.03124	0.163599
SPAC1296.06	Glu	3	3.88677e-05	1.13214e-05	0.291281	-1.77951	-2.03124	0.251722
SPAC1296.06	Amm	1	2.43885e-05	7.99707e-06	0.327904	-1.60866	-2.03124	0.42258
SPAC1296.06	Amm	2	2.51486e-05	5.46105e-06	0.217151	-2.20323	-2.03124	-0.171993
SPAC1296.06	Amm	3	2.36012e-05	6.2489e-06	0.264771	-1.91718	-2.03124	0.114051
SPAC12B10.01c	Trp	1	4.93473e-05	7.59069e-06	0.153822	-2.70067	-1.82513	-0.875538
SPAC12B10.01c	Trp	2	4.44098e-05	6.90103e-06	0.155394	-2.68599	-1.82513	-0.860864
SPAC12B10.01c	Trp	3	4.3257e-05	4.46482e-06	0.103216	-3.27626	-1.82513	-1.45113
SPAC12B10.01c	Gly	1	3.41583e-05	1.25035e-05	0.366046	-1.4499	-1.82513	0.375228
SPAC12B10.01c	Gly	2	3.25731e-05	1.85468e-05	0.56939	-0.812511	-1.82513	1.01262
SPAC12B10.01c	Gly	3	3.32678e-05	8.21745e-06	0.247009	-2.01736	-1.82513	-0.192234
SPAC12B10.01c	Phe	1	2.41109e-05	1.4323e-05	0.594048	-0.75135	-1.82513	1.07378
SPAC12B10.01c	Phe	2	3.19707e-05	1.61194e-05	0.504193	-0.987953	-1.82513	0.837177
SPAC12B10.01c	Phe	3	2.82252e-05	1.48757e-05	0.527035	-0.924029	-1.82513	0.901101
SPAC12B10.01c	Ser	1	3.23322e-05	1.158e-05	0.358158	-1.48133	-1.82513	0.3438
SPAC12B10.01c	Ser	2	2.99216e-05	1.17092e-05	0.39133	-1.35354	-1.82513	0.471586
SPAC12B10.01c	Ser	3	3.32096e-05	1.07081e-05	0.32244	-1.6329	-1.82513	0.192234
SPAC12B10.01c	Ile	1	3.08726e-05	2.34026e-06	0.0758038	-3.72159	-1.82513	-1.89646
SPAC12B10.01c	Ile	2	2.81994e-05	2.28747e-06	0.0811176	-3.62384	-1.82513	-1.79871
SPAC12B10.01c	Ile	3	3.33299e-05	3.84961e-06	0.1155	-3.11403	-1.82513	-1.2889
SPAC12B10.01c	Pro	1	2.47099e-05	9.82421e-06	0.397582	-1.33067	-1.82513	0.494456
SPAC12B10.01c	Pro	2	2.09715e-05	8.95421e-06	0.42697	-1.22779	-1.82513	0.597335
SPAC12B10.01c	Pro	3	2.4249e-05	7.91857e-06	0.326553	-1.61461	-1.82513	0.210517
SPAC12B10.01c	Glu	1	4.07011e-05	2.23042e-06	0.0548	-4.18968	-1.82513	-2.36455
SPAC12B10.01c	Glu	2	2.91543e-05	2.59894e-06	0.0891445	-3.48771	-1.82513	-1.66258
SPAC12B10.01c	Glu	3	4.49216e-05	2.88789e-06	0.0642873	-3.95932	-1.82513	-2.13419
SPAC12B10.01c	Amm	1	1.53644e-05	5.76514e-06	0.375227	-1.41416	-1.82513	0.410967
SPAC12B10.01c	Amm	2	1.47433e-05	1.79977e-06	0.122074	-3.03418	-1.82513	-1.20905
SPAC12B10.01c	Amm	3	1.29859e-05	1.89694e-06	0.146076	-2.77521	-1.82513	-0.950075
SPAC12B10.02c	Trp	1	0.000146907	0.00020917	1.42383	0.509772	0.210169	0.299603
SPAC12B10.02c	Trp	2	0.000120506	0.000222139	1.84338	0.882351	0.210169	0.672182
SPAC12B10.02c	Trp	3	0.00014044	0.000185163	1.31845	0.398845	0.210169	0.188676
SPAC12B10.02c	Gly	1	0.000128459	0.000136316	1.06117	0.0856506	0.210169	-0.124518
SPAC12B10.02c	Gly	2	0.000135521	0.000192821	1.42282	0.508751	0.210169	0.298582
SPAC12B10.02c	Gly	3	0.000127641	0.000120776	0.946216	-0.0797583	0.210169	-0.289927
SPAC12B10.02c	Phe	1	0.000149577	0.000285703	1.91008	0.933632	0.210169	0.723463
SPAC12B10.02c	Phe	2	0.00015122	0.000294523	1.94764	0.961731	0.210169	0.751562
SPAC12B10.02c	Phe	3	0.000156525	0.000274031	1.75072	0.807949	0.210169	0.59778
SPAC12B10.02c	Ser	1	0.000163338	0.000226741	1.38817	0.473182	0.210169	0.263013
SPAC12B10.02c	Ser	2	0.000162413	0.000207577	1.27808	0.353978	0.210169	0.143809
SPAC12B10.02c	Ser	3	0.000174857	0.000188602	1.0786	0.109166	0.210169	-0.101003
SPAC12B10.02c	Ile	1	0.000113493	9.62022e-05	0.847647	-0.238465	0.210169	-0.448634
SPAC12B10.02c	Ile	2	0.000157632	9.4117e-05	0.597067	-0.744035	0.210169	-0.954204
SPAC12B10.02c	Ile	3	0.00012815	0.00010142	0.791417	-0.337491	0.210169	-0.54766
SPAC12B10.02c	Pro	1	0.00014214	0.000176355	1.24072	0.311172	0.210169	0.101003
SPAC12B10.02c	Pro	2	0.000155204	0.000206032	1.32749	0.408705	0.210169	0.198536
SPAC12B10.02c	Pro	3	0.000159283	0.000224143	1.4072	0.492827	0.210169	0.282658
SPAC12B10.02c	Glu	1	0.000123145	6.35997e-05	0.516461	-0.953269	0.210169	-1.16344
SPAC12B10.02c	Glu	2	0.000152219	6.81968e-05	0.448018	-1.15837	0.210169	-1.36854
SPAC12B10.02c	Glu	3	0.000141014	6.73774e-05	0.477807	-1.0655	0.210169	-1.27567
SPAC12B10.02c	Amm	1	0.000100132	9.61182e-05	0.959916	-0.0590202	0.210169	-0.269189
SPAC12B10.02c	Amm	2	0.000116276	0.000106232	0.913615	-0.130343	0.210169	-0.340511
SPAC12B10.02c	Amm	3	0.000116477	0.000105699	0.907467	-0.140083	0.210169	-0.350252
SPAC12B10.03	Trp	1	3.54771e-05	2.00924e-07	0.00566349	-7.46409	-2.7438	-4.72029
SPAC12B10.03	Trp	2	3.47529e-05	2.11925e-07	0.00609805	-7.35744	-2.7438	-4.61363
SPAC12B10.03	Trp	3	3.5017e-05	2.61625e-07	0.00747138	-7.06441	-2.7438	-4.3206
SPAC12B10.03	Gly	1	3.1411e-05	4.39571e-06	0.139942	-2.8371	-2.7438	-0.0932964
SPAC12B10.03	Gly	2	3.0173e-05	3.09181e-06	0.102469	-3.28674	-2.7438	-0.542931
SPAC12B10.03	Gly	3	3.33993e-05	5.31931e-06	0.159264	-2.65051	-2.7438	0.0932964
SPAC12B10.03	Phe	1	2.80972e-05	4.16196e-07	0.0148127	-6.07702	-2.7438	-3.33322
SPAC12B10.03	Phe	2	2.64862e-05	1.84509e-06	0.0696623	-3.84348	-2.7438	-1.09967
SPAC12B10.03	Phe	3	3.24381e-05	1.62167e-06	0.0499926	-4.32214	-2.7438	-1.57834
SPAC12B10.03	Ser	1	2.74601e-05	6.76136e-06	0.246225	-2.02195	-2.7438	0.721854
SPAC12B10.03	Ser	2	2.62189e-05	6.12406e-06	0.233574	-2.09805	-2.7438	0.645758
SPAC12B10.03	Ser	3	2.79719e-05	5.61915e-07	0.0200885	-5.63748	-2.7438	-2.89368
SPAC12B10.03	Ile	1	1.84395e-05	6.06237e-06	0.328771	-1.60484	-2.7438	1.13896
SPAC12B10.03	Ile	2	1.78336e-05	5.198e-06	0.291472	-1.77857	-2.7438	0.965236
SPAC12B10.03	Ile	3	1.66676e-05	7.45564e-06	0.447312	-1.16065	-2.7438	1.58316
SPAC12B10.03	Pro	1	2.8209e-05	4.92647e-06	0.174642	-2.51753	-2.7438	0.226274
SPAC12B10.03	Pro	2	2.43731e-05	4.55234e-06	0.186778	-2.42061	-2.7438	0.323199
SPAC12B10.03	Pro	3	3.12134e-05	2.71298e-06	0.0869171	-3.52422	-2.7438	-0.780411
SPAC12B10.03	Glu	1	1.48561e-05	5.48311e-06	0.369083	-1.43798	-2.7438	1.30582
SPAC12B10.03	Glu	2	1.03651e-05	2.60326e-06	0.251157	-1.99334	-2.7438	0.750469
SPAC12B10.03	Glu	3	1.40249e-05	5.10565e-06	0.364043	-1.45782	-2.7438	1.28599
SPAC12B10.03	Amm	1	1.95043e-05	2.20782e-06	0.113197	-3.1431	-2.7438	-0.399291
SPAC12B10.03	Amm	2	2.09839e-05	1.78159e-06	0.0849026	-3.55805	-2.7438	-0.814243
SPAC12B10.03	Amm	3	2.07431e-05	3.95703e-06	0.190764	-2.39014	-2.7438	0.353667
SPAC12B10.04	Trp	1	3.73542e-05	5.28535e-06	0.141493	-2.8212	0.171985	-2.99319
SPAC12B10.04	Trp	2	3.54385e-05	1.28127e-05	0.361549	-1.46774	0.171985	-1.63972
SPAC12B10.04	Trp	3	3.77997e-05	9.33491e-06	0.246958	-2.01767	0.171985	-2.18965
SPAC12B10.04	Gly	1	3.23781e-05	1.24409e-05	0.384238	-1.37993	0.171985	-1.55191
SPAC12B10.04	Gly	2	2.99225e-05	3.21979e-05	1.07604	0.105738	0.171985	-0.0662474
SPAC12B10.04	Gly	3	3.00314e-05	1.30265e-05	0.433763	-1.20502	0.171985	-1.37701
SPAC12B10.04	Phe	1	4.21149e-05	8.3481e-06	0.198222	-2.33481	0.171985	-2.5068
[truncated: 67,440 more rows]
