# Supplementary material for: Growth-rate-dependent and nutrient-specific gene expression resource allocation in fission yeast
Source: Life Sci Alliance. 2022 Feb 28;5(5):e202101223. doi: 10.26508/lsa.202101223 (PMC8886410; doi:10.26508/lsa.202101223)
Supplement: Supplementary file 9 [file LSA-2021-01223_TableS9.xlsx]

## Sheet: TableS9
pathway	pval	padj	log2err	ES	NES	size	leadingEdge
cytoplasmic translation (GO:0002181)	1.70918e-35	2.68341e-33	1.54988	0.757349	2.83442	179	SPCC1450.04|SPCC417.08|SPAC23A1.08c;SPCC1322.15|SPAC1687.06c|SPAC3H5.07|SPBC685.06|SPAPJ698.02c|SPBP22H7.08|SPAC9G1.03c|SPBC1709.05|SPBC1685.09|SPCC31H12.04c;SPCC16C4.13c|SPAC328.10c|SPAC29E6.06c|SPBC18H10.13;SPAC3H5.05c|SPAC18G6.14c|SPAC1250.05|SPCC622.18|SPBC839.05c|SPBC17D11.05|SPBC4B4.04|SPBC21C3.13|SPCC1259.01c;SPBC16D10.11c|SPBP8B7.03c|SPCC24B10.09|SPBC2F12.04|SPAC31G5.17c|SPCP31B10.08c|SPB…
cytosolic ribosome (GO:0022626)	4.83353e-27	3.79432e-25	1.34993	0.800184	2.7912	101	SPAC23A1.08c;SPCC1322.15|SPAC1687.06c|SPAC3H5.07|SPBC685.06|SPAPJ698.02c|SPBP22H7.08|SPAC9G1.03c|SPBC1685.09|SPCC31H12.04c;SPCC16C4.13c|SPAC328.10c|SPBC18H10.13;SPAC3H5.05c|SPAC18G6.14c|SPAC1250.05|SPCC622.18|SPBC839.05c|SPBC21C3.13|SPCC1259.01c;SPBC16D10.11c|SPBP8B7.03c|SPCC24B10.09|SPBC2F12.04|SPAC31G5.17c|SPCP31B10.08c|SPBC18H10.14;SPAC664.04c|SPAC664.05|SPAC521.05;SPAC2C4.16c|SPBC16G5.14c|SPA…
structural molecule activity (GO:0005198)	7.80755e-26	4.08595e-24	1.31889	0.73108	2.67847	147	SPAC23A1.08c;SPCC1322.15|SPAC1687.06c|SPAC3H5.07|SPBC685.06|SPAPJ698.02c|SPBP22H7.08|SPAC9G1.03c|SPBC1685.09|SPCC31H12.04c;SPCC16C4.13c|SPAC328.10c|SPBC18H10.13;SPAC3H5.05c|SPAC18G6.14c|SPAC1250.05|SPCC622.18|SPBC839.05c|SPBC21C3.13|SPCC1259.01c;SPBC16D10.11c|SPBP8B7.03c|SPCC24B10.09|SPBC2F12.04|SPAC31G5.17c|SPCP31B10.08c|SPBC18H10.14;SPAC664.04c|SPAC664.05|SPAC521.05;SPAC2C4.16c|SPBC16G5.14c|SPA…
ribosome biogenesis (GO:0042254)	4.2895e-21	1.68363e-19	1.18665	0.657839	2.46526	187	SPAC23A1.08c;SPCC1322.15|SPAC3H5.07|SPBC685.06|SPAPJ698.02c|SPBP22H7.08|SPAC9G1.03c|SPAC4F10.09c|SPBC1709.05|SPCC31H12.04c;SPCC16C4.13c|SPAC328.10c|SPBC18H10.13;SPAC3H5.05c|SPAC18G6.14c|SPAC1250.05|SPBP8B7.16c|SPCC622.18|SPBC839.05c|SPBC16H5.08c|SPBC21C3.13|SPCC1259.01c;SPBC16D10.11c|SPCC24B10.09|SPAC31G5.17c|SPCP31B10.08c|SPBC18H10.14;SPAC664.04c|SPBC4F6.14|SPAC521.05;SPAC2C4.16c|SPAC13G6.02c|SP…
nucleolus (GO:0005730)	6.29091e-13	1.97535e-11	0.921426	0.607787	2.24308	155	SPAC23A1.08c;SPCC1322.15|SPAC3H5.07|SPAC4F10.09c|SPBC83.17|SPCC31H12.04c;SPCC16C4.13c|SPAC13D6.02c|SPBC18H10.13;SPAC3H5.05c|SPAC18G6.14c|SPBP8B7.16c|SPCC622.18|SPBC21C3.13|SPBC4F6.14|SPAC23A1.11|SPBC11G11.03|SPAC23C4.15|SPAC6F6.07c|SPAC17H9.04c|SPBP8B7.20c|SPBC18H10.12c|SPAC11E3.15|SPAC3A12.10;SPAC26A3.04|SPAC6G9.08|SPBC1347.02|SPBC19F5.05c|SPBC29B5.03c|SPAC8C9.08|SPBC4C3.05c|SPBC16C6.11|SPBC776.…
cytosol (GO:0005829)	5.13705e-09	1.34419e-07	0.761461	0.373296	1.52537	1095	SPCC1450.04|SPCC417.08|SPAC23A1.08c;SPCC1322.15|SPAC23H4.09|SPBC543.02c|SPAC1687.06c|SPAC3H5.07|SPAC22G7.06c|SPBC685.06|SPCC4B3.07|SPAPJ698.02c|SPBP22H7.08|SPCC1223.02|SPAC9G1.03c|SPBC2D10.12|SPAC30C2.02|SPBC1271.04c|SPBC1709.05|SPBC83.17|SPBC1685.09|SPCC31H12.04c;SPCC16C4.13c|SPAC328.10c|SPAC13D6.02c|SPAC29E6.06c|SPBC18H10.13;SPAC3H5.05c|SPAC18G6.14c|SPAC1250.05|SPBP8B7.16c|SPCC622.18|SPBC839.05…
translation regulator activity (GO:0045182)	7.4227e-08	1.66481e-06	0.704976	0.705318	2.19486	46	SPCC1450.04|SPCC417.08|SPAC13D6.02c|SPBC17D11.05|SPBC4B4.04|SPCC1795.11|SPAC4D7.09|SPAC637.07|SPCC794.09c|SPBC9B6.04c|SPAC1006.07|SPCP31B10.07;SPAC513.01c|SPBC646.09c|SPBC25H2.07|SPAC25G10.08|SPAC29A4.02c|SPAC2F7.05c|SPCP1E11.11|SPBC4C3.07|SPAC821.05|SPCC584.04;REV__SPCC584.04|SPAC8C9.15c|SPAC1751.03|SPAC17C9.03
catalytic activity, acting on RNA (GO:0140098)	3.7773e-05	0.000554041	0.557332	0.507958	1.8068	110	SPAC29E6.06c|SPBP8B7.16c|SPBC19C7.06|SPCC1795.11|SPAC23C4.15|SPBC776.09|SPBC1709.02c|SPBP8B7.20c|SPBC18H10.12c|SPAC1006.07|SPAC16.04|SPBC4C3.05c|SPAC23A1.12c|SPCC1494.06c|SPBC25D12.05|SPCC1020.08|SPBC11G11.05|SPBC17G9.03c|SPAC23C4.17|SPBC17A3.04c|SPCC18.06c|SPAC22G7.04|SPAC17G6.14c|SPBC16G5.10|SPAC1687.01|SPAC16C9.06c|SPCC736.03c|SPAC4A8.08c|SPBC691.04|SPBC3B9.14c|SPAC9G1.12|SPBP23A10.07|SPAC4G9.…
protein-containing complex assembly (GO:0065003)	0.000295867	0.0029032	0.498493	0.440674	1.6145	147	SPBC685.06|SPAPJ698.02c|SPBP22H7.08|SPCC31H12.04c;SPCC16C4.13c|SPAC328.10c|SPCC622.18|SPBC17D11.05|SPBC21C3.13|SPAC31G5.17c|SPBC11G11.03|SPAC637.07|SPAC17A5.03;SPAPB8E5.06c|SPBC1347.02|SPAC8C9.08|SPBC1861.04c|SPBC646.09c|SPAC30C2.04|SPCC737.08|SPAC25G10.08|SPAC2F7.05c|SPBC11C11.09c;SPAC3H5.12c|SPBC215.02|SPCC1393.03|SPAPJ698.03c|SPBC6B1.07|SPBC29A10.06c|SPCC18.14c|SPBC4.04c|SPAC1B9.03c|SPBC4F6.04…
cytoplasmic stress granule (GO:0010494)	0.00164733	0.0123157	0.45506	0.638224	1.79054	27	SPBC18H10.13;SPAC3H5.05c|SPBC17D11.05|SPBC776.09|SPBP8B7.11|SPAC637.07|SPAC57A7.04c|SPCC550.14|SPAC30C2.04|SPAC25G10.08|SPAC24B11.06c|SPBC17A3.04c|SPAC5D6.01;SPAC22A12.04c|SPAC24H6.07|SPBC21B10.03c|SPAC17C9.03
tRNA metabolic process (GO:0006399)	0.00200345	0.0142973	0.431708	0.488916	1.64843	76	SPAC29E6.06c|SPBC19C7.06|SPBC1709.02c|SPBC18H10.12c|SPAC57A10.10c|SPAC16.04|SPAC23A1.12c|SPBC25D12.05|SPAC30C2.04|SPCC1020.08|SPBC17G9.03c|SPAC23C4.17|SPBC17A3.04c|SPBC16G5.10|SPAC22A12.12c|SPCC736.03c|SPAC4A8.08c|SPAC9G1.12|SPBC36.07|SPBC2G2.12|SPAC3F10.03|SPAC2F7.13c|SPAC26F1.13c|SPAC4G8.07c
ligase activity (GO:0016874)	0.00384815	0.0250409	0.431708	0.47609	1.59271	71	SPAC22G7.06c|SPAC29E6.06c|SPBC19C7.06|SPBC1709.02c|SPCC191.02c|SPAC23A1.12c|SPBC839.16|SPBC405.01|SPBC17G9.03c|SPAC1486.06|SPBC17A3.04c|SPBC2G2.08|SPAC56E4.04c|SPCC736.03c|SPBC1604.11|SPAC4A8.08c|SPAC12B10.04|SPBC2G2.12|SPAC6F12.10c|SPAC3F10.03|SPAC2F7.13c|SPAC10F6.03c|SPAC26F1.13c
preribosome (GO:0030684)	0.0041469	0.0250409	0.407018	0.502371	1.65893	62	SPAC4F10.09c|SPAC18G6.14c|SPBC11G11.03|SPBC19F5.05c|SPCC576.08c|SPCC737.08|SPAC8F11.04|SPCC1672.07|SPAC22G7.05|SPCC18.14c|SPAC1B9.03c|SPCC1183.07|SPAC1565.05|SPBC646.10c|SPAC17H9.05|SPAC19D5.05c|SPBC776.08c|SPAC6G9.02c|SPAC23G3.06|SPAC1B3.13|SPBC2D10.10c|SPAC222.06|SPBC1703.05|SPBC19F5.02c|SPBC1A4.07c
protein folding (GO:0006457)	0.0041063	0.0250409	0.407018	0.494523	1.63246	64	SPBC543.02c|SPBC1709.05|SPAC110.04c|SPBC25H2.12c|SPAC57A7.12|SPBC106.06|SPBC25H2.05|SPBC646.11|SPCC645.14c|SPAC4F10.14c|SPBC337.05c|SPBC1711.08|SPCC830.07c|SPBC215.02|SPBC1A4.08c|SPAC664.11|SPCC1322.16|SPCC1739.13|SPBC12D12.03|SPAC2F3.12c|SPAC926.04c|SPCC550.06c|SPAC1420.02c|SPBC28F2.03|SPAC12G12.04|SPBC3D6.13c
catalytic activity, acting on a tRNA (GO:0140101)	0.00520891	0.029553	0.407018	0.526631	1.63881	46	SPAC29E6.06c|SPBC19C7.06|SPBC1709.02c|SPAC16.04|SPAC23A1.12c|SPBC25D12.05|SPCC1020.08|SPBC17G9.03c|SPAC23C4.17|SPBC17A3.04c|SPCC736.03c|SPAC4A8.08c|SPAC9G1.12|SPBC2G2.12|SPAC3F10.03|SPAC2F7.13c|SPAC26F1.13c|SPAC4G8.07c|SPCC1672.05c|SPBC1709.06|SPBC19C2.13c
nucleotidyltransferase activity (GO:0016779)	0.0052706	0.029553	0.407018	0.580092	1.68843	32	SPAC23C4.15|SPAC4D7.09|SPCC1906.01|SPBC4C3.05c|SPBC11G11.05|SPBC27.08c|SPAC1687.01|SPBC13G1.02|SPBP23A10.07|SPAC4G9.08c|SPBC1289.07c|SPAC8C9.15c
unfolded protein binding (GO:0051082)	0.0112765	0.0553253	0.38073	0.52069	1.57914	41	SPBC1709.05|SPBC25H2.12c|SPAC57A7.12|SPBC106.06|SPBC25H2.05|SPBC646.11|SPAC4F10.14c|SPBC337.05c|SPCC830.07c|SPBC215.02|SPBC1A4.08c|SPAC664.11|SPCC1739.13|SPBC12D12.03|SPAC926.04c|SPCC550.06c|SPAC1420.02c
ATPase activity (GO:0016887)	0.0245175	0.0986986	0.352488	0.402283	1.40668	102	SPCC417.08|SPBC1709.05|SPBP8B7.16c|SPBC16H5.08c|SPCC1795.11|SPBC776.09|SPAC1006.07|SPAC27E2.03c|SPAC3G6.01|SPCC576.10c|SPCC1494.06c|SPCC737.08|SPAC1071.10c|SPAC17G6.14c|SPAC16C9.06c|SPAC664.11|SPBC4.04c|SPBC691.04|SPAC1142.06|SPAC3C7.08c|SPBC25D12.03c|SPBC83.08|SPCC1739.13|SPBC17D1.06|SPCC1682.02c|SPAC926.04c|SPBC211.04c
nucleoplasm (GO:0005654)	0.0260094	0.0995969	0.352488	0.436296	1.44758	68	SPBC2D10.12|SPCC1682.07|SPAC23C4.15|SPAC6G9.08|SPBC1604.08c|SPAC23C4.19|SPAC17G8.07|SPBC4.04c|SPCC16C4.18c|SPBC25D12.03c|SPBC83.08|SPBC32H8.12c|SPAC27D7.14c|SPBC609.05|SPCC1682.02c|SPBC211.04c|SPAC22H12.02|SPAC12G12.05c|SPAC1687.04|SPBC2D10.10c|SPAC823.14|SPAC1B2.05|SPAC2G11.14|SPBC16D10.09
transferase activity, transferring alkyl or aryl (other than methyl) groups (GO:0016765)	0.0536278	0.171828	0.245042	0.538486	1.44432	22	SPBC1271.04c|SPBC14F5.05c|SPAC23H4.10c|SPBC409.13|SPAC24H6.10c|SPBC428.11|SPAP8A3.07c|SPAC4D7.04c
nucleocytoplasmic transport (GO:0006913)	0.0585774	0.183933	0.21925	0.404055	1.35173	71	SPCC4B3.07|SPBC1709.05|SPBC16H5.08c|SPBC28F2.02|SPBC1604.08c|SPBP4H10.13;SPAC23C11.02c|SPAC16C9.03|SPAC890.06|SPCC1393.03|SPAC17G6.14c|SPCC1840.03|SPBC14F5.03c|SPAC30D11.04c|SPAC3C7.08c|SPAC1B1.03c|SPBC776.08c|SPAC6G9.02c|SPAC2F3.06c|SPBC17G9.04c|SPBC651.01c|SPAC6F6.03c
peptide N-acetyltransferase activity (GO:0034212)	0.0681004	0.194655	0.231127	0.863809	1.40083	3	SPCC338.07c|SPCC16C4.12
transcription, DNA-templated (GO:0006351)	0.0875912	0.225424	0.181383	0.420393	1.30741	45	SPCC1682.07|SPAC23C4.15|SPBC4C3.05c|SPBC11G11.05|SPAC1687.01|SPCC16C4.18c|SPBP23A10.07|SPAC4G9.08c|SPBC1289.07c|SPAC27D7.14c|SPAC222.09|SPAC22H12.02|SPBC30D10.02|SPAC12G12.05c|SPBC29A10.12|SPAC2G11.14|SPBC28F2.11|SPBC3B9.07c
pteridine-containing compound biosynthetic process (GO:0042559)	0.12069	0.278651	0.166934	0.674866	1.37765	7	SPBC30D10.05c|SPBC839.16|SPBC2G2.08|SPBC1711.04
DNA recombination (GO:0006310)	0.133224	0.298802	0.154191	0.533968	1.32494	16	SPCC1672.02c|SPCC1753.01c|SPBC4.04c|SPBC25D12.03c|SPBC409.05|SPCC1682.02c|SPBC211.04c|SPAC1B2.05
signal sequence binding (GO:0005048)	0.138158	0.302295	0.151149	0.534019	1.32003	15	SPCC188.06c|SPBC1604.08c|SPAC6B12.12|SPCC1840.03|SPBC14F5.03c|SPAC30D11.04c|SPAC1B1.03c|SPAC2F3.06c|SPBC354.02c
transcription elongation regulator activity (GO:0003711)	0.138632	0.302295	0.160801	0.92149	1.22633	1	SPAC23C4.19
nucleus (GO:0005634)	0.156762	0.315534	0.107554	0.267833	1.09302	1022	SPAC23A1.08c;SPCC1322.15|SPAC23H4.09|SPAC3H5.07|SPBC685.06|SPCC4B3.07|SPCC1223.02|SPBC2D10.12|SPAC30C2.02|SPBC1271.04c|SPAC4F10.09c|SPBC83.17|SPBC1685.09|SPCC31H12.04c;SPCC16C4.13c|SPAC13D6.02c|SPBC18H10.13;SPAC3H5.05c|SPAC18G6.14c|SPBP8B7.16c|SPCC622.18|SPAC4F8.07c|SPAC110.04c|SPAC23G3.12c|SPBC21C3.13|SPCC1259.01c;SPBC16D10.11c|SPBC4F6.14|SPBC16G5.14c|SPCC1682.07|SPBC25H2.12c|SPAC57A7.12|SPBC106…
transferase activity, transferring one-carbon groups (GO:0016741)	0.147929	0.315534	0.137251	0.391891	1.23467	51	SPAC22G7.06c|SPBC16E9.05|SPBC8D2.10c|SPBP8B7.20c|SPCC4G3.04c|SPBC25D12.05|SPAC23C4.17|SPAC24C9.12c|SPCPB16A4.03c|SPAC9G1.12|SPCC1739.06c|SPBC26H8.03|SPAC4G8.07c
DNA repair (GO:0006281)	0.188737	0.352758	0.121543	0.416696	1.21284	32	SPBC2D10.12|SPCC1682.07|SPCC1753.01c|SPAC17G8.07|SPBC4.04c|SPBC25D12.03c|SPCC1682.02c|SPBC211.04c|SPBC354.10|SPAC1B2.05|SPBC16D10.09
tetrapyrrole metabolic process (GO:0033013)	0.225	0.406034	0.115734	0.560839	1.24225	9	SPAC1F12.10c|SPAC2F3.09|SPCC1739.06c|SPAC4D7.06c|SPAC1805.06c
transcription coregulator activity (GO:0003712)	0.230263	0.41081	0.113313	0.486406	1.20234	15	SPBC83.17|SPCC16C4.18c|SPAC630.14c|SPAC12G12.05c|SPBC29A10.12|SPBC23E6.09
DNA replication (GO:0006260)	0.24183	0.413063	0.109684	0.46073	1.17338	18	SPCC1672.02c|SPCC1753.01c|SPBC4.04c|SPBC25D12.03c|SPCC1682.02c|SPBC211.04c|SPAC1687.04|SPAC1B2.05|SPBC16D10.09
general transcription initiation factor activity (GO:0140223)	0.243421	0.413063	0.109684	0.47991	1.18628	15	SPCC1682.07|SPCC16C4.18c|SPAC22H12.02|SPBC30D10.02|SPAC12G12.05c|SPAC2G11.14|SPBC28F2.11
protein maturation (GO:0051604)	0.244681	0.413063	0.104344	0.389079	1.14572	35	SPCC338.07c|SPAC30C2.02|SPBC1271.04c
guanyl-nucleotide exchange factor activity (GO:0005085)	0.272876	0.446266	0.10208	0.452566	1.15259	18	SPCC1450.04|SPAC4D7.09|SPAC8C9.15c|SPBC557.03c|SPAC4A8.15c|SPAC343.14c
sulfur compound metabolic process (GO:0006790)	0.281207	0.450505	0.0899861	0.320307	1.1008	86	SPCC1223.02|SPBC14F5.05c|SPAC4F8.14c|SPBC776.03|SPAC23H4.10c|SPCC191.02c|SPAC10F6.01c|SPBC26H8.01|SPBC428.11|SPCC584.01c|SPBC27.08c|SPAC664.11|SPAC24C9.03|SPAC56E4.04c|SPAC56F8.10|SPBC19F5.04|SPCC1739.06c|SPBC2G5.06c|SPAPB2B4.02|SPCC162.09c|SPCC1753.04|SPAC4D7.06c|SPBC428.03c|SPCC794.07|SPBC8D2.18c|SPAC644.08|SPAC637.08
vitamin metabolic process (GO:0006766)	0.309668	0.479873	0.0899861	0.381214	1.1058	31	SPCC1223.02|SPAC23H4.10c|SPBC409.13|SPBC26H8.01|SPBC839.16|SPAC24C9.12c|SPBC2G2.08
cellular amino acid metabolic process (GO:0006520)	0.321244	0.48278	0.0795565	0.293761	1.06212	136	SPAC22G7.06c|SPAC29E6.06c|SPBC19C7.06|SPBC14F5.05c|SPBC3H7.07c;REV__SPBC3H7.07c|SPBC776.03|SPBC1709.02c|SPBC21C3.08c|SPAC23A1.12c|SPAC30C2.04|SPBC17G9.03c|SPBC582.08|SPBC17A3.04c|SPBC428.11|SPAC24C9.12c|SPAC9E9.06c|SPAC977.12|SPAC56F8.10|SPCC736.03c|SPAC3H1.07|SPAC4A8.08c|SPAPYUG7.05|SPBC2G2.12|SPBC19F5.04|SPBC24C6.04|SPAC3F10.03|SPAC2F7.13c|SPCC364.07|SPAC26F1.13c|SPBP4H10.15|SPAC9E9.03
molecular sequestering activity (GO:0140313)	0.322878	0.48278	0.0992333	0.674061	1.16387	4	SPAC8E11.02c|SPBC1734.11|SPBC26H8.06|SPAC17A2.13c
protein sequestering activity (GO:0140311)	0.322878	0.48278	0.0992333	0.674061	1.16387	4	SPAC8E11.02c|SPBC1734.11|SPBC26H8.06|SPAC17A2.13c
chromatin organization (GO:0006325)	0.372881	0.537086	0.0762797	0.317486	1.05362	69	SPBC1347.02|SPAC3G6.01|SPCC576.10c|SPAC17G8.07|SPBP23A10.05|SPCC16C4.18c|SPBC83.08|SPBC32H8.12c|SPBC609.05|SPAC926.04c|SPCC645.08c|SPAC22H12.02|SPAC12G12.05c|SPBC8D2.03c;SPBC1105.12;SPAC1834.03c|SPBC365.10|SPBC2D10.10c|SPAC823.14|SPCC622.08c;SPAC19G12.06c|SPBC1734.11|SPBC23E6.09|SPAC29A4.18|SPBC725.08
regulation of transcription, DNA-templated (GO:0006355)	0.371547	0.537086	0.0753094	0.3092	1.04638	78	SPCC4B3.07|SPBC83.17|SPCC1682.07|SPBC6B1.08c|SPAC23C4.19|SPAC17G8.07|SPAC24B11.06c|SPBC215.02|SPBP23A10.05|SPAC630.14c|SPBC83.08|SPAC27D7.14c|SPAC926.04c|SPCC645.08c|SPAC22H12.02|SPBC365.10
transcription coactivator activity (GO:0003713)	0.395869	0.565013	0.0835991	0.456712	1.04553	11	SPBC83.17|SPCC16C4.18c|SPAC12G12.05c|SPBC29A10.12|SPBC23E6.09
mitotic spindle (GO:0072686)	0.413043	0.578998	0.0758887	0.359268	1.02244	28	SPAC8E11.02c|SPBC1604.08c|SPCC1672.07|SPAC1B1.03c|SPBC557.03c|SPAC2F3.06c|SPBC651.01c|SPAC6F6.03c|SPBC2D10.10c|SPBC19F5.02c|SPBC1A4.07c
protein transporter activity (GO:0140318)	0.409396	0.578998	0.08042	0.435188	1.0257	12	SPBC14C8.02|SPBC27B12.13|SPAC13G6.04|SPBC36B7.03|SPBC354.02c
1,3-beta-glucanosyltransferase activity (GO:0042124)	0.460526	0.631328	0.0802023	0.729607	1.06948	2	SPAC11E3.13c|SPAC19B12.02c
snRNA metabolic process (GO:0016073)	0.462437	0.631328	0.0738053	0.444569	1.00602	10	SPBC16G5.10|SPAC29A4.04c|SPAC22A12.12c|SPAC1782.10c|SPCC126.03
protein methyltransferase activity (GO:0008276)	0.471477	0.632665	0.0730744	0.41609	0.980686	12	SPBC8D2.10c|SPBC2D10.10c
snoRNA metabolic process (GO:0016074)	0.468966	0.632665	0.0747385	0.495714	1.01193	7	SPAC29A4.04c|SPAC22A12.12c|SPAC222.09|SPBC2D10.10c
catalytic activity, acting on DNA (GO:0140097)	0.479495	0.637973	0.0691198	0.36459	0.977899	22	SPAC139.01c|SPBC4.04c|SPBC25D12.03c|SPBC83.08|SPCC1682.02c|SPBC211.04c|SPAC1B2.05
molecular carrier activity (GO:0140104)	0.489292	0.645536	0.0702813	0.392034	0.982533	17	SPBC1604.08c|SPCC1840.03|SPBC14F5.03c|SPAC1142.06|SPAC1B1.03c|SPAC2F3.06c
chromosome (GO:0005694)	0.540682	0.697873	0.0545681	0.268606	0.966433	128	SPCC4G3.18|SPAC3G6.01|SPCC576.10c|SPCC1672.02c|SPAC23C4.19|SPCC1753.01c|SPAC17G8.07|SPCC31H12.05c|SPBC660.11|SPBC4.04c|SPBP23A10.05|SPCC16C4.18c|SPAC4G9.08c|SPAC630.14c|SPBC16G5.01|SPBC25D12.03c|SPBC83.08|SPBC32H8.12c|SPBC557.03c|SPBC609.05|SPCC1682.02c|SPBC211.04c|SPBC17G9.04c|SPAC22H12.02|SPAC12G12.05c|SPBC8D2.03c;SPBC1105.12;SPAC1834.03c|SPAC1687.04|SPBC365.10|SPAC1B2.05|SPCC1840.11|SPBC776.02…
nuclear periphery (GO:0034399)	0.542296	0.697873	0.0610364	0.328301	0.952315	31	SPCC576.10c|SPBC1604.08c|SPCC1840.03|SPBC14F5.03c|SPBC16G5.01|SPAC1B1.03c|SPAC17H9.05|SPAC2F3.06c|SPBC17G9.04c|SPBP8B7.09c|SPCC18B5.07c|SPAC31G5.13
mRNA metabolic process (GO:0016071)	0.553333	0.706287	0.0542316	0.272417	0.958395	105	SPBP8B7.16c|SPBC11G11.03|SPBC776.09|SPCC962.06c|SPAC57A7.04c|SPBC1861.04c|SPCC18.06c|SPAC22G7.04|SPAPJ698.03c|SPBC6B1.07|SPAC17G6.14c|SPBC16G5.10|SPAC29A4.04c|SPAC16C9.06c|SPAC22A12.12c|SPBC21B10.03c|SPBC691.04|SPAC12B10.04|SPAC222.09|SPBC19G7.10c|SPBP22H7.07|SPBC11C11.08|SPBC839.10|SPAC16.02c
hydrolase activity, acting on carbon-nitrogen (but not peptide) bonds (GO:0016810)	0.574018	0.719593	0.0583453	0.323128	0.93731	31	SPAC22G7.06c|SPBC839.16|SPBC2G2.08|SPCPB16A4.03c|SPAC977.12|SPAC3H1.07|SPCC965.14c|SPAP27G11.09c|SPCC126.12|SPAC16.03c|SPCC1672.03c|SPCC1442.14c|SPBC1198.02|SPBC29A3.02c
nucleobase-containing small molecule metabolic process (GO:0055086)	0.574803	0.719593	0.0517405	0.264578	0.95434	133	SPAC57A10.12c|SPAC22G7.06c|SPAC4F8.07c|SPAC1F7.05|SPCC4G3.17|SPAC4F8.14c|SPCC191.02c|SPCC1906.01|SPBC2F12.14c|SPBC839.16|SPAC4H3.10c|SPBC405.01|SPCC338.14|SPAC1486.06|SPAC26F1.06|SPBC2G2.08|SPAC24C9.03|SPAC56E4.04c|SPCPB16A4.03c|SPBC1604.11|SPAC3G6.03c|SPAC1039.02|SPBC13G1.02|SPBC16H5.02|SPAC6F12.10c|SPBC19C2.07|SPBC3D6.06c|SPAC3F10.03|SPBC14F5.09c|SPCC162.09c|SPAC23A1.03|SPAC10F6.03c|SPBC1711.04…
nucleocytoplasmic carrier activity (GO:0140142)	0.610084	0.742505	0.0605093	0.368431	0.885201	13	SPBC1604.08c|SPCC1840.03|SPBC14F5.03c|SPAC1B1.03c|SPAC2F3.06c
small molecule sensor activity (GO:0140299)	0.644404	0.766451	0.0613026	0.503404	0.90738	5	SPBC6B1.08c|SPBC32F12.11
lipoprotein biosynthetic process (GO:0042158)	0.731092	0.850233	0.052057	0.359908	0.77363	8	SPAC630.12|SPBC839.08c
cell adhesion (GO:0007155)	0.774492	0.887556	0.0537873	0.630096	0.838536	1	SPAPB2C8.01
cell adhesion mediator activity (GO:0098631)	0.774492	0.887556	0.0537873	0.630096	0.838536	1	SPAPB2C8.01
mitochondrial gene expression (GO:0140053)	0.792366	0.90146	0.0439759	0.280272	0.804496	30	SPBC9B6.04c|SPCC736.03c|SPAC4A8.08c|SPBC691.04|SPBC3B9.14c|SPBC2G2.12|SPAC3F10.03|SPBP4H10.15
ubiquinone biosynthetic process (GO:0006744)	0.806897	0.9022	0.0487011	0.348161	0.710722	7	SPCC4G3.04c|SPBC2D10.18
cargo receptor activity (GO:0038024)	0.84658	0.916642	0.0496901	0.588827	0.783616	1	SPCC970.06
nuclear pore (GO:0005643)	0.855224	0.919659	0.0394367	0.251817	0.763706	41	SPBC1604.08c|SPBC215.15|SPAC890.06|SPCC1840.03|SPBC29A10.06c|SPAC30D11.04c|SPAC1B1.03c|SPAC2F3.06c|SPBC17G9.04c|SPBP8B7.09c|SPCC18B5.07c|SPAC16E8.01
oxidoreductase activity (GO:0016491)	0.931373	0.983506	0.0256927	0.211525	0.791642	179	SPAC57A10.12c|SPAC30C2.02|SPAC1F7.05|SPBC776.03|SPBC6B1.08c|SPBC2F12.14c|SPAC16.04|SPBC21C3.15c|SPAC10F6.01c|SPBC30D10.05c|SPBC839.16|SPAC1F12.10c|SPBC713.12|SPBC713.03|SPCC584.01c|SPBC2G2.08|SPAC9E9.09c|SPAC27D7.06|SPBC3F6.03|SPAC56F8.10|SPCC191.07|SPAPYUG7.05|SPAC4A8.11c|SPBC24C6.04|SPAC926.09c|SPBC2G5.06c|SPBC29A3.18|SPAPB2B4.02|SPCC162.09c|SPCC364.07|SPAC13A11.02c|SPAC8E11.10|SPBC1711.04|SPAC…
protein targeting (GO:0006605)	0.934936	0.983506	0.0327242	0.223087	0.73334	61	SPBC25H2.05|SPBC2G2.03c|SPCC188.06c|SPAC4F10.14c|SPAC6B12.12|SPBC14C8.02|SPBC27B12.13|SPAC664.11|SPAC1142.06|SPAC13G6.04|SPAC23H4.07c|SPBC119.17|SPCC550.06c|SPAC12G12.04|SPAC4H3.01|SPBC36B7.03|SPBC354.02c|SPAC589.06c|SPAC56E4.05
secondary metabolic process (GO:0019748)	0.931338	0.983506	0.0431037	0.295156	0.565004	6	SPBC2G5.06c|SPAC23G3.03|SPAC23G3.02c|SPAC3F10.04|SPBC17G9.06c|SPAC22F3.10c
transferase activity, transferring sulfur-containing groups (GO:0016782)	0.939655	0.983506	0.0417397	0.276123	0.563667	7	SPAPB2B4.02|SPBC19C2.13c|SPAC4H3.07c|SPAC1952.09c|SPBC21D10.11c|SPCC1235.02|SPCC4B3.01
enzyme regulator activity (GO:0030234)	0.96371	0.995411	0.0287155	0.206219	0.718526	95	SPCC1450.04|SPCC338.07c|SPAC110.04c|SPAC4D7.09|SPCC645.14c|SPBC776.04|SPBC1711.08|SPAC2F7.05c|SPBC3B9.01|SPAC8C9.15c|SPBC557.03c|SPCC31H12.07|SPCC622.14|SPAC4A8.15c|SPAC343.14c|SPCP1E11.09c|SPAP8A3.09c|SPBC342.04|SPAC6F12.06|SPAC22E12.07|SPCC16A11.16c|SPAC1F12.02c
isomerase activity (GO:0016853)	0.99854	0.99854	0.0310618	0.176712	0.549569	45	SPBC1347.02|SPAC5H10.03|SPAC26F1.06|SPAC29A4.04c|SPBC16H5.05c|SPBC28F2.03|SPBC3D6.13c|SPAC644.08|SPAC1556.07|SPAC144.12|SPCC126.03|SPAC1687.21|SPBC365.14c
mitotic cell cycle phase transition (GO:0044772)	0.980144	0.99854	0.0419082	0.267776	0.482663	5	SPBC365.10|SPBC11B10.09
signaling receptor activity (GO:0038023)	0.994361	0.99854	0.0431037	0.309668	0.453919	2	SPAC30D11.11|SPAC26H5.07c
disulfide oxidoreductase activity (GO:0015036)	0.988124	0.99854	0.0541201	-0.200787	-0.480602	11	SPCC1281.07c|SPAC1F5.02|SPAC7D4.07c
generation of precursor metabolites and energy (GO:0006091)	0.988806	0.99854	0.0760837	-0.186039	-0.719158	85	SPBC902.05c|SPBC1604.05|SPCC1020.06c|SPAC3A12.18|SPCC13B11.01|SPAC10F6.17c|SPAC24C9.06c|SPBC17G9.11c|SPAC1805.02c|SPAC4G9.12|SPAC17A2.05|SPCC1620.08|SPAC1002.09c|SPAC1296.02|SPCC24B10.21|SPBC354.12|SPBC23E6.06c|SPBC776.15c
protein glycosylation (GO:0006486)	0.950147	0.987901	0.0659816	-0.216165	-0.696409	34	SPAC5D6.06c|SPAPB1E7.09|SPBC19C7.12c|SPBC1734.12c|SPBC12C2.11|SPAC6F6.05|SPAC22A12.07c
exonuclease activity (GO:0004527)	0.837563	0.913177	0.0650878	-0.28565	-0.736409	15	SPCC16C4.09|SPCC31H12.08c|SPAC26A3.12c
P-body (GO:0000932)	0.822785	0.903337	0.0658312	-0.285089	-0.761158	17	SPCC16C4.09|SPAC20G4.08
prospore membrane (GO:0005628)	0.817102	0.903337	0.063079	-0.298765	-0.715123	11	SPAC3H8.10|SPCPJ732.01|SPCC23B6.04c|SPAC19A8.05c|SPBC26H8.02c
telomere organization (GO:0032200)	0.802956	0.9022	0.0656814	-0.308366	-0.754343	12	SPBC19C7.10|SPAC3A11.08|SPBC16D10.07c|SPAC14C4.05c|SPAC458.03|SPAC25A8.01c|SPAC1556.01c
transferase activity, transferring nitrogenous groups (GO:0016769)	0.810256	0.9022	0.0672065	-0.280943	-0.76959	18	SPBC428.02c|SPAC6B12.04c|SPAC56E4.03|SPBC12C2.11|SPAC10F6.13c|SPBC725.01|SPBC1773.03c|SPBC11B10.02c|SPCC569.07|SPBP19A11.01|SPCC777.09c
cell wall (GO:0005618)	0.720698	0.8444	0.0716527	-0.322696	-0.819123	14	SPCC757.12
transferase activity, transferring glycosyl groups (GO:0016757)	0.682635	0.805817	0.0840746	-0.261679	-0.887743	42	SPAC5D6.06c|SPAC1002.17c|SPAPB1E7.09|SPBC19C7.12c|SPAC4D7.08c|SPAC23C11.13c|SPBC1734.12c|SPAC22A12.07c|SPAC1805.16c|SPAC17C9.07|SPACUNK4.16c|SPAC1006.05c
transferase activity, transferring acyl groups (GO:0016746)	0.642229	0.766451	0.0862866	-0.269248	-0.901808	39	SPBC16A3.10|SPCC1235.15|SPBC18E5.02c|SPAC21E11.04|SPBC1718.04|SPAC4G9.09c|SPCP1E11.05c
iron-sulfur cluster assembly (GO:0016226)	0.634518	0.766302	0.0791317	-0.342276	-0.882391	15	SPBC3B9.19|SPBC337.10c|SPBC13G1.06c|SPAC15A10.01
protein deacetylase activity (GO:0033558)	0.602128	0.738547	0.0727141	-0.652002	-0.958599	2	SPBC16D10.07c
deacetylase activity (GO:0019213)	0.585586	0.723913	0.0770737	-0.588134	-0.961862	3	SPBC16D10.07c|SPAC19G12.03
GTPase activity (GO:0003924)	0.577508	0.719593	0.0943564	-0.266188	-0.945735	49	SPBC1703.10|SPBC1706.03|SPAC1565.06c|SPBC4F6.18c|SPAC767.01c|SPCC777.05|SPAC4F10.11|SPAC9G1.11c
DNA-binding transcription factor activity (GO:0003700)	0.533175	0.697571	0.0847985	-0.457167	-0.958445	7	SPBC530.05|SPAC11D3.07c|SPBC530.08
phosphotransferase activity, for other substituted phosphate groups (GO:0016780)	0.450237	0.62555	0.0943564	-0.485375	-1.01758	7	SPAC22A12.08c|SPAC13G6.03|SPAC22A12.10
division septum (GO:0000935)	0.342037	0.501867	0.117766	-0.382912	-1.08593	20	SPCC306.09c|SPAC3A12.14|SPCC1223.06|SPAC17G8.12
protein tag (GO:0031386)	0.33617	0.497912	0.105521	-0.762527	-1.1211	2	SPAC589.10c;SPAC6G10.11c;SPBC337.08c
metal ion homeostasis (GO:0055065)	0.311765	0.479873	0.132846	-0.343535	-1.07965	31	SPAC17D4.03c|SPCC1795.02c|SPAC15A10.01|SPAC821.10c|SPCC1183.11|SPBC29A3.01|SPAC23C11.17|SPAC2E1P3.04|SPCC1672.11c|SPAC27F1.08|SPAC521.04c|SPAPB2B4.04c|SPAC17A2.14
nitrogen cycle metabolic process (GO:0071941)	0.310345	0.479873	0.120433	-0.465832	-1.13955	12	SPAC1952.11c|SPBC215.08c|SPCPB16A4.05c|SPBC428.05c|SPBC1539.03c
topological DNA entrapment activity (GO:0061776)	0.295745	0.469009	0.113787	-0.780463	-1.14747	2	SPAC10F6.09c|SPBP4H10.06c
transmembrane transport (GO:0055085)	0.278261	0.450381	0.175204	-0.257851	-1.0554	122	SPBC3B8.04c|SPAC17A2.03c|SPCC965.03|SPAC5D6.04|SPAC1635.01|SPBC9B6.09c|SPCC1183.09c|SPCC737.09c|SPAC17D4.03c|SPCC663.03|SPAC2F3.08|SPCC61.01c|SPBC3B9.19|SPAC139.02c|SPAC24H6.02c|SPBC530.10c|SPCC1795.02c|SPAC3H1.09c|SPAC15A10.01|SPAC30.04c|SPAC637.05c|SPBC887.17|SPCC1183.11|SPAC7D4.10|SPAC11E3.07|SPBC29A3.01|SPAC732.01|SPBC12C2.13c|SPAC17H9.16|SPBC1683.03c|SPAC14C4.07|SPBC1703.13c|SPAC17C9.10|SPCC…
phosphoprotein phosphatase activity (GO:0004721)	0.265823	0.439307	0.133555	-0.427589	-1.14161	17	SPBP4H10.04|SPAC10F6.17c|SPBC26H8.05c|SPAC57A7.08|SPBC3F6.01c|SPAC4A8.03c|SPBC16H5.07c
hydrolase activity, acting on ester bonds (GO:0016788)	0.260331	0.434807	0.176694	-0.262283	-1.07353	111	SPBC30D10.03c|SPAC1786.01c|SPCC16C4.09|SPAC19A8.03|SPACUNK4.15|SPBP4H10.04|SPCC417.12|SPCC4B3.04c|SPAC4D7.02c|SPCC1672.06c|SPAC22H12.03|SPAC10F6.17c|SPBP4H10.17c|SPCC126.10|SPAC8E11.04c|SPBC26H8.05c|SPAC19G12.15c|SPCC31H12.08c|SPBC215.10|SPAC57A7.08|SPBC26H8.11c|SPAC26A3.12c
conjugation with cellular fusion (GO:0000747)	0.238213	0.413063	0.140406	-0.523623	-1.2133	10	SPBC2D10.05|SPAC27F1.02c|SPAC4A8.04|SPAC16E8.09
kinetochore (GO:0000776)	0.23913	0.413063	0.130106	-0.691692	-1.22398	4	SPBC776.13|SPBP4H10.06c|SPCC736.14
nucleoside-triphosphate diphosphatase activity (GO:0047429)	0.223913	0.406034	0.135002	-0.700096	-1.23885	4	SPCC830.10|SPBC725.05c
intramembrane lipid transporter activity (GO:0140303)	0.191304	0.35335	0.147331	-0.719575	-1.27332	4	SPAC343.06c|SPBC887.12
meiotic nuclear division (GO:0140013)	0.187032	0.352758	0.160801	-0.501275	-1.27242	14	SPAPB1A10.09|SPBC19C7.10|SPBC3H7.15
extracellular region (GO:0005576)	0.176904	0.338707	0.164406	-0.602768	-1.30171	8	SPBC2D10.05|SPAC1006.01|SPAC821.10c|SPAC4A8.04|SPBC337.07c|SPBP4G3.02
mitochondrion (GO:0005739)	0.176226	0.338707	0.249247	-0.24257	-1.10537	301	SPBC16A3.02c|SPBC2G2.04c|SPCC14G10.01|SPAC14C4.01c|SPBP16F5.08c|SPAC22A12.08c|SPAC343.06c|SPAC4A8.05c|SPBC902.05c|SPCC18.16c|SPBC582.09|SPAC4D7.02c|SPAC1635.01|SPBC1706.03|SPBC428.02c|SPAC22H12.03|SPBC11C11.06c|SPBC106.03|SPBC1289.06c|SPBC21C3.09c|SPBC9B6.09c|SPAC6B12.04c|SPCC338.06c|SPAC17C9.06|SPAC10F6.17c|SPBC11B10.04c|SPAC4G9.09c|SPAC3G6.05|SPAC3A12.12|SPBC3B9.19|SPAC139.02c|SPBC1347.09|SPAC2…
cell surface (GO:0009986)	0.167076	0.327887	0.169571	-0.51952	-1.30233	13	SPCC757.12|SPAC3C7.05c|SPBC2D10.05
peroxiredoxin activity (GO:0051920)	0.163043	0.324023	0.160801	-0.733164	-1.29737	4	SPBC32F12.03c|SPBC17D11.03c
microtubule cytoskeleton (GO:0015630)	0.153584	0.315534	0.2114	-0.307284	-1.16619	70	SPAC3A12.14|SPAC4A8.05c|SPAPB1A10.09|SPBC31F10.07|SPAC1565.06c|SPBC1921.03c|SPCC1223.06|SPAC4F10.11|SPAC9G1.11c|SPBC2G2.06c|SPBC3H7.15|SPBC19F8.01c|SPCC74.03c|SPBC530.14c|SPAC13D6.05|SPAC823.03|SPAC16E8.09|SPAC821.06|SPCC970.09|SPBC428.13c
peroxisome organization (GO:0007031)	0.14977	0.315534	0.173748	-0.651896	-1.31251	6	SPBC582.09|SPAC767.01c
spindle pole body (GO:0005816)	0.156522	0.315534	0.191892	-0.382279	-1.21265	32	SPAC3A12.14|SPBC31F10.07|SPAC1565.06c|SPBC2G2.06c|SPBC3H7.15|SPCC74.03c|SPBC530.14c|SPAC823.03|SPBC428.13c|SPAC4F8.13c|SPCC736.14|SPBC32F12.04|SPCC1682.04|SPAC1786.03|SPCC188.02|SPAC24B11.11c|SPBC119.08|SPBC1778.10c
transferase activity, transferring aldehyde or ketonic groups (GO:0016744)	0.153153	0.315534	0.169571	-0.784208	-1.28253	3	SPCC1020.06c
lyase activity (GO:0016829)	0.132931	0.298802	0.213928	-0.341381	-1.2078	48	SPBC12C2.12c|SPBC725.04|SPCC61.03|SPAC23A1.14c|SPCC330.05c|SPBP8B7.05c|SPAC1039.06|SPCC1442.09|SPBC21H7.07c|SPAC24C9.06c|SPAC22E12.03c|SPCC1322.13|SPAC15E1.04|SPAC29B12.04|SPBC23E6.06c|SPAC17G8.06c|SPBC1539.03c|SPAC1A6.10
mitotic sister chromatid segregation (GO:0000070)	0.120513	0.278651	0.206588	-0.475451	-1.30241	18	SPAPB1A10.09|SPAC31A2.05c|SPBC776.13|SPAC10F6.09c|SPBP4H10.06c|SPCC736.14|SPBC32F12.04|SPCC188.03
actin binding (GO:0003779)	0.111437	0.265085	0.231127	-0.4074	-1.3125	34	SPBC1778.06c|SPCC306.09c|SPAC4A8.05c|SPCC126.06|SPCC645.05c|SPAC27F1.02c|SPAC4F8.10c|SPAC15A10.16
cell wall organization or biogenesis (GO:0071554)	0.111437	0.265085	0.231127	-0.383802	-1.27618	38	SPCC757.12|SPAC3C7.05c|SPBC2D10.05|SPBP4H10.04
peroxisome (GO:0005777)	0.105651	0.259175	0.216543	-0.547453	-1.37235	13	SPBC582.09|SPBC725.04|SPAC767.01c|SPBC17D11.03c
ubiquitin-like protein transferase activity (GO:0019787)	0.0991957	0.247202	0.234393	-0.460884	-1.35762	23	SPBC21D10.09c|SPAC12B10.01c|SPCC338.05c|SPBC1105.09|SPAC15A10.11
protein kinase activity (GO:0004672)	0.0890208	0.225424	0.261664	-0.377221	-1.29186	43	SPCC1322.08|SPAPB18E9.02c|SPCC297.03|SPBC3H7.15|SPAC1006.09|SPCC74.03c|SPBC530.14c|SPBC216.07c|SPCC70.05c|SPAC823.03|SPCC18B5.11c|SPAC23C11.11|SPAC4G8.05|SPAC1834.08|SPCC16C4.11|SPBC106.10|SPAC1687.15|SPBC1347.06c
lipid transfer activity (GO:0120013)	0.0837438	0.21913	0.245042	-0.582707	-1.42545	12	SPBC646.08c|SPBC16C6.02c|SPBC2F12.05c|SPAC3H8.10|SPBC1271.12
actin cortical patch (GO:0030479)	0.0807453	0.214865	0.282013	-0.366678	-1.2735	47	SPBC1778.06c|SPBC31F10.07|SPCC126.06|SPAC767.01c|SPBC21D10.12|SPBC9B6.08|SPCC794.11c|SPAC27F1.02c|SPAC20G8.05c|SPAC4F8.10c|SPBC23G7.08c|SPAC23A1.17
microtubule cytoskeleton organization (GO:0000226)	0.078329	0.212028	0.261664	-0.50011	-1.4183	20	SPAC3A12.14|SPAPB1A10.09|SPAC3H8.10|SPAC13D6.05|SPAC4F10.04|SPCC736.14|SPBC32F12.04|SPAC3C7.12|SPAC23C4.08|SPCC1682.04|SPAC1786.03|SPAC1565.08
protein modification by small protein conjugation or removal (GO:0070647)	0.0763018	0.210165	0.287805	-0.3779	-1.35605	50	SPBC713.02c|SPAC1565.07c|SPBC21D10.09c|SPBC577.07|SPAC12B10.01c|SPCC338.05c|SPAC328.06|SPBC1105.09|SPAC589.10c;SPAC6G10.11c;SPBC337.08c|SPBC215.03c|SPBC1604.21c|SPBC1E8.02|SPAC27F1.03c|SPAC15A10.11
carbohydrate metabolic process (GO:0005975)	0.0694309	0.194655	0.287805	-0.357007	-1.3062	63	SPAC3C7.05c|SPBC2D10.05|SPAC25B8.09|SPCPJ732.02c|SPBC1604.05|SPCC1672.06c|SPAC3A12.18|SPAC513.05|SPBC660.07|SPBC16G5.02c|SPAC19G12.15c|SPBC17G9.11c|SPAC4G9.12|SPAC3G6.09c|SPCC24B10.21|SPAC26F1.07|SPCC4B3.10c|SPBC354.12|SPAC2F3.05c|SPCC1840.05c
microtubule binding (GO:0008017)	0.0687204	0.194655	0.266351	-0.696618	-1.46045	7	SPAPB1A10.09|SPAC767.01c|SPAC13D6.05|SPBC12C2.08|SPCC736.14|SPAC3C7.12|SPCC1682.04
transmembrane transporter activity (GO:0022857)	0.0644346	0.190872	0.287805	-0.308076	-1.24865	107	SPBC3B8.04c|SPAC17A2.03c|SPCC965.03|SPAC5D6.04|SPAC1635.01|SPBC9B6.09c|SPCC737.09c|SPAC17D4.03c|SPCC663.03|SPAC2F3.08|SPCC61.01c|SPAC139.02c|SPBC530.10c|SPCC1795.02c|SPAC3H1.09c|SPAC15A10.01|SPAC30.04c|SPAC637.05c|SPBC887.17|SPCC1183.11|SPAC7D4.10|SPAC11E3.07|SPBC29A3.01|SPAC732.01|SPBC12C2.13c|SPAC1296.02|SPAC17H9.16|SPBC1683.03c|SPAC14C4.07|SPBC1703.13c|SPAC17C9.10|SPCC1672.11c|SPCC1682.09c|SPA…
lipid metabolic process (GO:0006629)	0.061808	0.18851	0.321776	-0.319197	-1.29628	110	SPBC3F6.02c|SPBC16A3.10|SPAC1786.01c|SPAC5D6.06c|SPAC19A8.03|SPBC646.08c|SPCC1235.15|SPAC22A12.08c|SPCC4B3.04c|SPBC582.09|SPBC725.04|SPAC4D7.02c|SPAC22H12.03|SPBC18E5.02c
mitochondrion organization (GO:0007005)	0.0624364	0.18851	0.321776	-0.359368	-1.3106	57	SPAC22A12.08c|SPBC16C6.02c|SPBC1706.03|SPAC7D4.04|SPAC17C9.06|SPAC3A12.12|SPBC3B9.19|SPAC24H6.02c|SPAC9E9.15|SPCC63.03|SPBC1215.01|SPBC26H8.16|SPBC3B9.06c|SPBC11G11.01|SPAC22F3.06c|SPAC589.04|SPAC17H9.16|SPBP23A10.16|SPBC30D10.08|SPBC24C6.13|SPBC15C4.02|SPBC12C2.08|SPAC17C9.09c
autophagy (GO:0006914)	0.0501156	0.16392	0.321776	-0.514462	-1.47567	21	SPBC1703.10|SPAC23H4.14|SPAC7D4.04|SPBC2F12.05c|SPBC28E12.06c|SPAC343.09|SPAC17C9.12|SPBC3B9.06c|SPAC4A8.04|SPBC354.14c
endoplasmic reticulum membrane (GO:0005789)	0.0470987	0.15733	0.321776	-0.314594	-1.29653	118	SPBC16A3.10|SPAC5D6.06c|SPBP16F5.08c|SPCC1235.15|SPCC4B3.04c|SPBC1703.10|SPBC18E5.02c|SPBC1718.04|SPBC1711.03|SPCP1E11.05c|SPAPB1E7.09|SPBC1685.03|SPBC16A3.09c|SPCC126.08c|SPAC13G6.03|SPAC12B10.02c|SPAC17C9.12|SPBC27.01c|SPBC1734.12c|SPBC17A3.05c|SPAC6F6.05|SPBC119.09c|SPAC22A12.07c|SPCC16A11.10c|SPAC22A12.10|SPBC1711.10c|SPAP14E8.03|SPBC337.16|SPAC823.11|SPAC17C9.07
ascospore formation (GO:0030437)	0.040727	0.139003	0.321776	-0.557891	-1.48951	17	SPAC3A12.14|SPBC660.07|SPAC3H8.10|SPBC19F8.01c|SPAC821.06|SPCC970.09|SPCPJ732.01
mitotic cytokinesis (GO:0000281)	0.0379502	0.13281	0.321776	-0.446912	-1.43979	34	SPAC4A8.05c|SPAP8A3.08|SPAC4F10.11|SPAC9G1.11c|SPCC645.05c|SPAC27F1.02c|SPAC20G8.05c|SPBC11C11.02|SPAC4F8.10c|SPBC23G7.08c|SPCC613.04c|SPAC821.06|SPAC688.07c|SPAC4F8.13c|SPAC12B10.07|SPBC32F12.04
phagophore assembly site (GO:0000407)	0.0380666	0.13281	0.321776	-0.929003	-1.36586	2	SPBC1703.10|SPAC7D4.04
establishment or maintenance of cell polarity (GO:0007163)	0.0313694	0.114535	0.321776	-0.453383	-1.46064	34	SPCC1223.06|SPBC21D10.12|SPCC297.03|SPBC2F12.05c|SPAC20G8.05c|SPAC15A10.16|SPAC16E8.09|SPAC23C11.11|SPCC736.14|SPAC3G9.05|SPAC688.11|SPAC3C7.12|SPAC23C4.08|SPBC16H5.11c|SPAC23H4.01c|SPCC23B6.01c|SPAC1565.08
endoplasmic reticulum (GO:0005783)	0.0279138	0.104344	0.352488	-0.274383	-1.20765	237	SPCC757.12|SPBC18A7.01|SPBC16A3.02c|SPBC3F6.02c|SPBC16A3.10|SPAC5D6.06c|SPBC646.08c|SPBP16F5.08c|SPCC1235.15|SPBC3B8.04c|SPCC4B3.04c|SPAC5D6.04|SPBC1703.10|SPAC4D7.02c|SPAC644.13c|SPBC18E5.02c|SPAPYUK71.03c|SPBC365.12c|SPBC1718.04|SPAC17D4.03c|SPBC3B8.06|SPBC1711.03|SPAC6F12.13c|SPCP31B10.06|SPBC2F12.05c|SPCP1E11.05c|SPBC1E8.02|SPAPB1E7.09|SPBC1685.03|SPBC16A3.09c|SPCC1795.02c|SPAC57A7.08|SPAC3H1…
motor activity (GO:0003774)	0.0256815	0.0995969	0.352488	-0.769415	-1.54912	6	SPAC4A8.05c|SPAC767.01c|SPCC645.05c
contractile ring (GO:0070938)	0.0239287	0.0986986	0.352488	-0.506158	-1.60156	30	SPBC1778.06c|SPBP4H10.04|SPAC4A8.05c|SPAP8A3.08|SPBC21D10.12|SPAC4F10.11|SPAC9G1.11c|SPCC645.05c|SPAC27F1.02c|SPAC20G8.05c|SPBC11C11.02|SPBC23G7.08c|SPCC613.04c|SPAC821.06|SPCC970.09
protein catabolic process (GO:0030163)	0.0234979	0.0986986	0.352488	-0.332551	-1.35581	114	SPCC1322.05c|SPBC713.02c|SPBC21D10.09c|SPAC24C9.08|SPAC1F3.05|SPAC12B10.01c|SPAC1142.07c|SPAC328.06|SPBC4C3.10c|SPAC13C5.01c|SPAC31A2.04c|SPAC23D3.07|SPBC1105.09|SPAC589.10c;SPAC6G10.11c;SPBC337.08c|SPAC8E11.04c|SPBC1604.21c|SPBC1E8.02|SPAPB1E7.09|SPAC22F8.06|SPBC16A3.09c|SPAC17G6.05c|SPAC1006.01|SPAC27F1.03c|SPAC343.09|SPBC17D11.07c|SPAC19G12.10c|SPAC15A10.11|SPBC17A3.05c|SPAC22F3.06c|SPCC70.05c…
actin cytoskeleton organization (GO:0030036)	0.022133	0.0965244	0.352488	-0.396366	-1.44553	57	SPBC1778.06c|SPCC306.09c|SPAC4A8.05c|SPBC31F10.07|SPAP8A3.08|SPCC297.03|SPCC794.11c|SPCC645.05c|SPAC27F1.02c|SPAC20G8.05c|SPBC11C11.02|SPAC4F8.10c|SPBC23G7.08c|SPCC613.04c|SPAC23A1.17
membrane organization (GO:0061024)	0.020239	0.0907866	0.352488	-0.344999	-1.37348	93	SPAC23C4.05c|SPAC22A12.08c|SPAC343.06c|SPBC16C6.02c|SPAC23H4.14|SPBC1685.13|SPAC1142.07c|SPAC767.01c|SPAC17C9.06|SPBC1711.03|SPBP4H10.12|SPAC3H8.10|SPCC63.03|SPAC6F12.03c|SPAC27F1.02c|SPAC20G8.05c|SPAC343.09|SPBC19F8.01c|SPAC17C9.12|SPAC2G11.03c|SPBC887.12|SPAC589.04|SPAC1A6.07|SPAC22F8.08|SPBP23A10.16|SPAP14E8.03|SPAC821.06|SPCC970.09|SPCPJ732.01|SPCC63.14|SPCC23B6.04c|SPBC31E1.04|SPAC22E12.17c|…
hydrolase activity, acting on glycosyl bonds (GO:0016798)	0.018841	0.0870012	0.352488	-0.633811	-1.60885	14	SPCC757.12|SPAC3C7.05c|SPBC2D10.05|SPAC513.05|SPBC660.07|SPAC17G8.02
plasma membrane (GO:0005886)	0.0184514	0.0870012	0.352488	-0.337991	-1.37799	114	SPCC757.12|SPAC3C7.05c|SPAC343.06c|SPAC18B11.04|SPBC17G9.08c|SPBC1685.13|SPAC1142.07c|SPBC4F6.18c|SPAPYUK71.03c|SPBC365.12c|SPCC1183.09c|SPBC9B6.08|SPCC663.03|SPAC2F3.08|SPCC61.01c|SPBC2G2.06c|SPCC794.11c|SPCP31B10.06|SPBC2F12.05c|SPAC20G8.05c|SPAC17G8.12|SPBC887.17|SPAC17C9.12|SPBC11C11.02|SPBC887.12|SPBC23G7.08c|SPCC1919.03c
kinase activity (GO:0016301)	0.00980748	0.0496701	0.38073	-0.371661	-1.44596	87	SPCC14G10.01|SPCPJ732.02c|SPCC18.16c|SPCC1322.08|SPCC1672.06c|SPAPB18E9.02c|SPAC4G9.09c|SPCC297.03|SPBC16G5.02c|SPBC3H7.15|SPAC1B1.02c|SPAC222.13c|SPAC1006.09|SPBC4C3.03|SPAC4G9.12|SPCC74.03c|SPAPB17E12.14c|SPBC530.14c|SPBC216.07c|SPCC70.05c|SPCC4B3.10c|SPAC823.03|SPBP22H7.06|SPAC630.09c|SPAC4A8.07c|SPBC15C4.02|SPCC830.11c|SPAC22A12.11|SPCC18B5.11c|SPAC23C11.11|SPAC144.17c|SPAC4G8.05|SPAC1834.08|…
peptidase activity (GO:0008233)	0.00736929	0.0385659	0.407018	-0.418445	-1.58276	69	SPCC1322.05c|SPBC18A7.01|SPBC713.02c|SPCC757.05c|SPACUNK4.08|SPBC577.07|SPAC24C9.08|SPAC19B12.06c|SPAC328.06|SPBC4C3.10c|SPAC13C5.01c|SPAC31A2.04c|SPAC23D3.07|SPBC215.03c|SPAC22F8.06|SPBC1685.03|SPAC1006.01|SPAC27F1.03c|SPBC17D11.07c|SPAC19G12.10c
organelle localization by membrane tethering (GO:0140056)	0.00560992	0.030371	0.407018	-0.586335	-1.72716	23	SPAC23H4.14|SPAPYUK71.03c|SPAC1834.11c|SPCP31B10.06|SPAC6F12.03c|SPAC824.05|SPAC17C9.12|SPAC2G11.03c|SPBC354.14c|SPCC970.09|SPBC31E1.04
actin cytoskeleton (GO:0015629)	0.00274383	0.0187297	0.431708	-0.426597	-1.61702	73	SPBC1778.06c|SPBC2D10.05|SPBP4H10.04|SPAC3A12.14|SPAC4A8.05c|SPBC31F10.07|SPCC126.06|SPAC767.01c|SPAP8A3.08|SPBC21D10.12|SPAC4F10.11|SPBC9B6.08|SPAC9G1.11c|SPCC794.11c|SPCC645.05c|SPAC27F1.02c|SPAC20G8.05c|SPBC11C11.02|SPAC4F8.10c|SPAC15A10.16|SPBC23G7.08c|SPCC613.04c|SPAC23A1.17|SPAC821.06|SPCC970.09|SPBC13E7.09|SPBC12C2.08|SPAC4F8.13c|SPAC3G9.05|SPAC12B10.07|SPAC688.11
signaling (GO:0023052)	0.00145313	0.0114071	0.45506	-0.373963	-1.54375	125	SPAC19A8.03|SPBP4H10.04|SPCC306.09c|SPAC3A12.14|SPAC18B11.04|SPCC1322.08|SPBC17G9.08c|SPBC1703.10|SPBC354.13|SPAPB18E9.02c|SPAC1565.06c|SPAC22F3.13|SPAC1556.08c|SPCC777.05|SPAC22H10.12c|SPCC297.03|SPBC26H8.05c|SPBC3H7.15|SPAC1006.09|SPAC18B11.11|SPBC16A3.09c|SPAC57A7.08|SPCC1840.01c|SPCC74.03c|SPCC162.12|SPBC530.14c|SPBC216.07c|SPCC70.05c|SPAC4F10.04|SPAC24C9.14|SPCC1919.03c|SPCC285.11|SPAC823.03…
detoxification (GO:0098754)	0.000962984	0.00795729	0.477271	-0.506801	-1.82679	53	SPCC830.10|SPBC12C2.12c|SPAC1786.01c|SPCC757.05c|SPAC25B8.09|SPBP8B7.05c|SPAC11E3.14|SPCC737.09c|SPCC663.03|SPBP4H10.17c|SPCC1281.07c|SPBC32F12.03c|SPBC83.16c|SPBC17D11.03c|SPAC821.10c|SPAC25B8.10|SPAC22E12.03c|SPAC26F1.07|SPAC2E1P3.04|SPAC806.04c|SPCC737.06c
cytoplasmic vesicle (GO:0031410)	0.000523386	0.00456509	0.477271	-0.408916	-1.65736	107	SPCC1322.05c|SPCC777.13|SPACUNK4.15|SPAC630.11|SPBC16C6.02c|SPAC19B12.06c|SPAC1142.07c|SPBC27B12.08|SPBC8D2.02c|SPBC887.06c|SPCC777.05|SPAC1F5.03c|SPBC9B6.08|SPAC23D3.13c|SPAC23H3.06|SPBC14F5.11c|SPBC2G2.06c|SPCC794.11c|SPBC29A10.17|SPCC576.07|SPAC3A12.15|SPAC6F12.03c|SPAC17G6.05c|SPCC126.08c|SPAC144.06|SPAC824.05|SPAC2G11.03c|SPAC4G9.13c|SPBC31F10.16|SPAC4A8.04|SPAC22F8.08|SPBC1289.04c|SPAP14E8.…
catalytic activity, acting on a protein (GO:0140096)	0.000454729	0.00419956	0.498493	-0.347933	-1.51603	200	SPCC1322.05c|SPBC18A7.01|SPBC713.02c|SPCC757.05c|SPBP4H10.04|SPCC1322.08|SPACUNK4.08|SPBC21D10.09c|SPBC577.07|SPAC24C9.08|SPAC12B10.01c|SPAC22H12.03|SPCC338.05c|SPAPB18E9.02c|SPAC19B12.06c|SPAC328.06|SPBC4C3.10c|SPAC13C5.01c|SPAC31A2.04c|SPAC23D3.07|SPAC10F6.17c|SPBC1105.09|SPBP4H10.17c|SPBC215.03c|SPAC8E11.04c|SPCC297.03|SPBC26H8.05c|SPBC3H7.15|SPBC1604.21c|SPAC1006.09|SPAPB1E7.09|SPAC22F8.06|SP…
molecular adaptor activity (GO:0060090)	0.000230093	0.00240831	0.518848	-0.508017	-1.86246	62	SPAC20G4.08|SPBC19C7.10|SPAPYUK71.03c|SPAC7D4.04|SPBC13G1.11|SPCC1223.06|SPBC21D10.12|SPAC4F10.11|SPAC9G1.11c|SPAC23H3.06|SPBC2G2.06c|SPCP31B10.06|SPAC6F12.03c|SPAC20G8.05c|SPBC19F8.01c|SPAC144.06|SPAC17C9.12|SPBC11C11.02|SPBC354.14c|SPAC1782.01|SPBP23A10.16|SPAP14E8.03|SPAC821.06|SPAC959.02|SPBC31E1.04|SPAC688.07c|SPAC3G9.05|SPCP1E11.06|SPAC20G8.06|SPAC688.11|SPAC14C4.05c|SPAC23A1.15c|SPAC1786.0…
Golgi apparatus (GO:0005794)	0.000120279	0.00137823	0.538434	-0.38475	-1.62275	153	SPBC18A7.01|SPBC16A3.02c|SPBC3F6.02c|SPAC27D7.02c|SPAC630.11|SPBC16C6.02c|SPBC1703.10|SPAC1F3.05|SPBC776.10c|SPBC1685.13|SPAC19B12.06c|SPCC1322.09|SPBC4F6.18c|SPBC27B12.08|SPAC767.01c|SPBC8D2.02c|SPBC887.06c|SPBC9B6.08|SPAC23D3.13c|SPAC17D4.03c|SPAC1834.11c|SPAC23H3.06|SPAC2F3.08|SPCC794.11c|SPBC17D11.08|SPCC1281.07c|SPCC576.07|SPAC3A12.15|SPAC6F12.03c|SPCC126.08c|SPBC19C7.12c|SPBC887.17|SPAC144.…
cell cortex (GO:0005938)	0.0001229	0.00137823	0.518848	-0.407151	-1.69507	128	SPBC1778.06c|SPBC25B2.10|SPBP4H10.04|SPCC1235.15|SPAC4A8.05c|SPAPB1A10.09|SPBC31F10.07|SPBC354.13|SPCC126.06|SPAC767.01c|SPAC6F12.08c|SPCC1235.10c|SPAP8A3.08|SPCC1223.06|SPBC21D10.12|SPAC4F10.11|SPBC9B6.08|SPAC9G1.11c|SPCC297.03|SPBC2G2.06c|SPCC794.11c|SPCP31B10.06|SPCP1E11.05c|SPCC645.05c|SPAC27F1.02c|SPAC20G8.05c|SPAC17G8.12|SPBC19F8.01c|SPAC17C9.12|SPBC11C11.02|SPAC4F8.10c|SPAC15A10.16|SPBC23G…
lipid binding (GO:0008289)	9.3047e-05	0.00121736	0.538434	-0.577422	-1.97616	45	SPBC646.08c|SPCC663.15c|SPBC17G9.08c|SPAPYUK71.03c|SPBC887.06c|SPBC21D10.12|SPBC14F5.11c|SPCC794.11c|SPCP31B10.06|SPBC2F12.05c|SPCC1450.12|SPAC20G8.05c|SPBC28E12.06c|SPAC17G8.12|SPBC1271.12|SPBC19F8.01c|SPBC11C11.02|SPBC1289.04c|SPAC16E8.09|SPAC821.06|SPCPJ732.01|SPAC688.07c|SPAC5D6.13|SPAC688.11|SPAC23H4.01c|SPAC19A8.05c|SPAC31G5.15|SPCC962.01|SPCC23B6.01c
endosome (GO:0005768)	3.88181e-05	0.000554041	0.557332	-0.540234	-1.98058	62	SPCC1322.05c|SPCC777.13|SPAC630.11|SPBC16C6.02c|SPAC1142.07c|SPBC8D2.02c|SPBC887.06c|SPCC777.05|SPAC1F5.03c|SPBC9B6.08|SPAC23D3.13c|SPBC14F5.11c|SPCC794.11c|SPBC29A10.17|SPAC3A12.15|SPAC6F12.03c|SPAC17G6.05c|SPAC144.06|SPAC824.05|SPAC2G11.03c|SPAC4G9.13c|SPAC4A8.04|SPBC1289.04c|SPAP14E8.03|SPCPJ732.01|SPAC4A8.07c|SPBC31E1.04|SPAC9E9.14|SPCP1E11.06|SPBC887.02|SPBC1921.05
vacuole (GO:0005773)	1.08826e-05	0.000189842	0.593325	-0.486443	-1.90162	90	SPCC1322.05c|SPAC17A2.03c|SPCC965.03|SPAC630.11|SPAC23H4.14|SPAC24C9.08|SPBC8D2.02c|SPAC513.05|SPCC777.05|SPCC1183.09c|SPAC7D4.04|SPBC543.04|SPCC737.09c|SPCC663.03|SPAC2F3.08|SPCC61.01c|SPBC29A10.17|SPCC1795.02c|SPBC26H8.04c|SPAC57A7.08|SPAC3H1.09c|SPAC1006.01|SPCC126.08c|SPBC28E12.06c|SPAC30.04c|SPAC637.05c|SPAC19G12.10c|SPAC824.05|SPAC7D4.10|SPAC11E3.07|SPAC732.01|SPBC12C2.13c|SPAC4A8.04|SPBC35…
vesicle-mediated transport (GO:0016192)	6.00002e-06	0.00011775	0.610527	-0.406002	-1.73116	168	SPBC1778.06c|SPCC777.13|SPAC27D7.02c|SPAC630.11|SPBC16C6.02c|SPBC1703.10|SPAC23H4.14|SPAC644.13c|SPBC31F10.07|SPAC1F3.05|SPBC776.10c|SPAC1142.07c|SPBC4F6.18c|SPBC27B12.08|SPAC767.01c|SPBC8D2.02c|SPAC6F12.08c|SPCC1235.10c|SPBC887.06c|SPAC1F5.03c|SPBC13G1.11|SPBC9B6.08|SPAC23D3.13c|SPAC1834.11c|SPAC23H3.06|SPAC22H10.12c|SPBC14F5.11c|SPBC2G2.06c|SPCC794.11c|SPBC2F12.05c|SPBC3H7.15|SPAC3H8.10|SPCC576…
Table S9. Gene set enrichment analysis result after ranking by protein repeated-median linear model significance. pathway: GO-slim term; pval: P-value of enrichment; padj: Benjamini-Hochberg adjusted P-value of enrichment; log2err: expected error based on the P-value’s SD; ES: enrichment score; NES: normalised enrichment score; size: number of genes included in analysis for each GO-slim term; lea…
