# Supplementary material for: Growth-rate-dependent and nutrient-specific gene expression resource allocation in fission yeast
Source: Life Sci Alliance. 2022 Feb 28;5(5):e202101223. doi: 10.26508/lsa.202101223 (PMC8886410; doi:10.26508/lsa.202101223)
Supplement: Supplementary file 12 [file LSA-2021-01223_TableS12.xlsx]

## Sheet: TableS12
pathway	pval	padj	log2err	ES	NES	size	leadingEdge
cytosolic ribosome (GO:0022626)	1.38658e-75	2.21853e-73	2.27074	0.867233	4.05759	149	SPCP31B10.08c|SPAC22A12.04c|SPBC18H10.13|SPCC1223.05c|SPBC29A3.12|SPBC577.02|SPCC1183.08c|SPAC11E3.15|SPBC17G9.07|SPAP7G5.05|SPAC9G1.03c|SPCC16C4.13c|SPCC613.05c|SPAC22H12.04c|SPBC3B9.13c|SPBC800.04c|SPAC6F6.07c|SPAC13G6.02c|SPCC24B10.09|SPBC365.03c|SPCC330.14c|SPCC5E4.07|SPAC959.08|SPCC1322.11|SPCC576.09|SPAC890.08|SPAC30D11.12|SPBC29B5.03c|SPAC3A12.10|SPAC15E1.03|SPAC328.10c|SPAC664.04c|SPCC31H…
cytoplasmic translation (GO:0002181)	1.96144e-74	1.56915e-72	2.25243	0.777309	3.88005	238	SPCP31B10.08c|SPAC22A12.04c|SPBC18H10.13|SPCC1223.05c|SPBC29A3.12|SPBC577.02|SPCC1183.08c|SPAC11E3.15|SPBC17G9.07|SPAP7G5.05|SPAC9G1.03c|SPCC16C4.13c|SPBC25H2.07|SPCC613.05c|SPAC22H12.04c|SPBC3B9.13c|SPBC800.04c|SPAC6F6.07c|SPAC13G6.02c|SPCC24B10.09|SPBC365.03c|SPCC330.14c|SPCC5E4.07|SPAC959.08|SPCC1322.11|SPCC576.09|SPAC890.08|SPAC30D11.12|SPBC29B5.03c|SPAC30C2.04|SPBC17G9.09|SPAC3A12.10|SPAC15E…
ribosome biogenesis (GO:0042254)	1.70833e-62	9.11111e-61	2.06539	0.666603	3.40556	350	SPCP31B10.08c|SPBC21C3.19|SPBC18H10.13|SPBC29A3.12|SPCC1183.08c|SPBC17G9.07|SPAP7G5.05|SPAC9G1.03c|SPCC16C4.13c|SPCC613.05c|SPAC22H12.04c|SPAC13G6.02c|SPCC24B10.09|SPCC330.14c|SPCC576.09|SPBC29B5.03c|SPAC328.10c|SPBC17D1.06|SPAC664.04c|SPBC11G11.03|SPCC31H12.04c|SPAC2C4.16c|SPAC11G7.04|SPBC23G7.07c|SPBC11C11.09c|SPBC18H10.12c|SPAC18B11.02c|SPAC1071.07c|SPAC25G10.06|SPBP22H7.08|SPAC18G6.14c|SPBC68…
structural molecule activity (GO:0005198)	7.1176e-60	2.84704e-58	2.01977	0.71181	3.58143	266	SPCP31B10.08c|SPAC22A12.04c|SPBC18H10.13|SPCC1223.05c|SPBC29A3.12|SPBC577.02|SPCC1183.08c|SPAC11E3.15|SPBC17G9.07|SPAP7G5.05|SPAC9G1.03c|SPCC16C4.13c|SPCC613.05c|SPAC22H12.04c|SPBC3B9.13c|SPBC800.04c|SPAC6F6.07c|SPAC13G6.02c|SPCC24B10.09|SPBC365.03c|SPCC330.14c|SPCC5E4.07|SPAC959.08|SPCC1322.11|SPCC576.09|SPAC890.08|SPAC30D11.12|SPBC29B5.03c|SPAC3A12.10|SPAC15E1.03|SPAC328.10c|SPAC664.04c|SPCC31H…
nucleolus (GO:0005730)	3.50906e-28	1.1229e-26	1.38026	0.511524	2.61263	364	SPBC83.17|SPBC428.07|SPBC18H10.13|SPAC27F1.06c|SPAC11E3.15|SPBC17G9.07|SPCC16C4.13c|SPCC613.05c|SPBC11G11.05|SPAC6F6.07c|SPAC607.02c|SPBC29B5.03c|SPAC144.01|SPBC17D1.06|SPBC11G11.03|SPBC18H10.12c|SPAC1071.07c|SPBC776.01|SPAC18G6.14c|SPAC1783.08c|SPBC1711.05|SPAC23C11.02c|SPAP27G11.13c|SPBC1347.02|SPCC613.06|SPAC3H5.07|SPBC21C3.13|SPAC8F11.04|SPBC25B2.05|SPAC4F8.04|SPAC1782.10c|SPAC23A1.11|SPBC171…
preribosome (GO:0030684)	8.15616e-17	2.17498e-15	1.05746	0.652224	2.86291	100	SPBC11G11.03|SPBC23G7.07c|SPAC18G6.14c|SPAC8F11.04|SPBC25B2.05|SPAC4F8.04|SPAC1751.04|SPBC29A3.16|SPBC244.02c|SPAC4F10.06|SPAC1B9.03c|SPAC607.03c|SPBC19F5.05c|SPAC222.06|SPAC23G3.06|SPCC320.11c|SPCC576.08c|SPBC16C6.12c|SPBC646.10c|SPAC17H9.05|SPAC22G7.05|SPCC18.14c|SPAC4F8.03|SPCC23B6.02c|SPBC776.17|SPBC9B6.07|SPAC12G12.02|SPCC550.15c|SPBC23E6.04c|SPAC18B11.06|SPAC1142.04|SPAC22E12.13c|SPBC1539.1…
translation regulator activity (GO:0045182)	9.93862e-09	2.27168e-07	0.74774	0.594101	2.43336	68	SPBC25H2.07|SPBC17G9.09|SPAC29A4.02c|SPBC336.10c|SPAC1751.03|SPAC32A11.04c|SPCC1450.04|SPBC16C6.05|SPAC3A12.13c|SPAC821.05|SPBC18H10.04c|SPAC5D6.12|SPBC4C3.07|SPBC23G7.05|SPAC4D7.05|SPAC1006.07|SPBC646.09c|SPCP31B10.07|SPBC18H10.03|SPCP1E11.11|SPAC25G10.08|SPAC23A1.10|SPBC17D11.05|SPAC637.07|SPAC16E8.15|SPBC9B6.04c|SPAC4A8.16c|SPAC343.14c|SPAC3G9.09c|SPCC794.09c|SPBC4B4.04|SPCC1795.11|SPAC56F8.03…
protein folding (GO:0006457)	1.8476e-07	3.69519e-06	0.690132	0.519677	2.20858	85	SPAC27F1.06c|SPAC926.04c|SPBC1711.08|SPAC110.04c|SPCC1739.13|SPAC8E11.07c|SPBC25H2.05|SPAC4F10.14c|SPAC9E9.13|SPAC13F5.05|SPAC2E1P5.03|SPBC16D10.08c|SPBC1734.11|SPCC645.14c|SPBC1778.01c|SPBC1709.05|SPAC57A10.03|SPBC337.05c|SPAC664.11|SPCC550.06c|SPBC646.11|SPBC4F6.17c|SPBC106.06|SPAC3A11.13|SPAC1D4.04|SPCC777.12c|SPBC12D12.03|SPBC3E7.02c|SPBC1347.05c|SPAC1B3.03c|SPAC57A7.12|SPAC1420.02c|SPCC830.0…
unfolded protein binding (GO:0051082)	2.53272e-06	3.37695e-05	0.627257	0.569384	2.17861	53	SPAC926.04c|SPCC1739.13|SPBC25H2.05|SPAC4F10.14c|SPAC22A12.15c|SPBC16D10.08c|SPBC1734.11|SPBC1778.01c|SPBC1709.05|SPBC337.05c|SPAC664.11|SPCC550.06c|SPBC646.11|SPBC4F6.17c|SPBC106.06|SPAC3A11.13|SPAC1D4.04|SPBC12D12.03|SPBC3E7.02c|SPBC1347.05c|SPAC57A7.12|SPAC1420.02c|SPCC830.07c|SPBC1703.03c|SPAC9E9.15|SPAC3C7.11c|SPAC227.05|SPAC31G5.02|SPCC4G3.14|SPCC330.06c|SPBC25H2.12c|SPBC1A4.08c
protein-containing complex assembly (GO:0065003)	4.29816e-06	4.56202e-05	0.610527	0.308422	1.57699	351	SPAC27F1.06c|SPBC577.02|SPAP7G5.05|SPCC16C4.13c|SPCC330.14c|SPAC30D11.12|SPAC30C2.04|SPBC17G9.09|SPBP8B7.12c|SPAC328.10c|SPBC11G11.03|SPCC31H12.04c|SPBC11C11.09c|SPAC1071.07c|SPAC25G10.06|SPBP22H7.08|SPBC685.06|SPBC1347.02|SPBC21C3.13|SPAC4F8.04|SPAC8E11.07c|SPBC106.18|SPAC17A5.03|SPBP4H10.03|SPAC1751.03|SPAC926.08c|SPAC32A11.04c|SPCC622.18|SPAC6G9.09c|SPAC1B9.03c|SPAC9E9.13|SPCC320.11c|SPBC649.0…
protein transporter activity (GO:0140318)	1.03449e-05	8.7115e-05	0.593325	0.725143	2.16571	20	SPAC17C9.09c|SPBC354.02c|SPAC6F12.07|SPAC13G6.04|SPAC4G8.02c|SPBC19G7.17|SPCC24B10.05|SPAC222.03c|SPBC27B12.13|SPCC16A11.09c|SPBC19G7.19|SPAC17H9.16|SPAC3A12.16c
cytoplasmic stress granule (GO:0010494)	3.28981e-05	0.000219321	0.557332	0.591156	2.10688	37	SPAC22A12.04c|SPBC18H10.13|SPAC30C2.04|SPBC3D6.15|SPAC2F7.11|SPAC24H6.07|SPBP8B7.11|SPAC4D7.05|SPAC27D7.03c|SPBC3B9.21|SPAC24B11.06c|SPAC25G10.08|SPBC17D11.05|SPAC637.07|SPAC16E8.15|SPBP8B7.21
nucleocytoplasmic transport (GO:0006913)	0.000324293	0.00167377	0.498493	0.395104	1.7372	103	SPAC1071.07c|SPBC1711.05|SPAC23C11.02c|SPBC29A3.16|SPBC1289.03c|SPBC1773.07c|SPCC1393.03|SPCC285.15c|SPCC18B5.07c|SPCC613.08|SPCC23B6.02c|SPAC17G6.14c|SPCC550.15c|SPBC1709.05|SPBC14F5.06|SPCC1840.03|SPBC16H5.08c|SPAC6G9.02c|SPBP4H10.13|SPAC15F9.03c|SPBC14F5.03c|SPBP8B7.09c|SPCC31H12.03c|SPCC1919.09|SPBC1703.03c|SPBC30B4.05|SPCC285.13c|SPBC31E1.05|SPAC1805.17|SPAC3F10.16c|SPAC26A3.15c|SPBC29A10.07…
snRNA metabolic process (GO:0016073)	0.00137753	0.00612234	0.45506	0.60254	1.90358	24	SPBC1685.06|SPAP27G11.13c|SPAC1782.10c|SPAC29A4.04c|SPBC20F10.01|SPBC119.11c|SPAC22A12.12c|SPAC637.09|SPCC126.03|SPCC757.08|SPCC1739.07|SPAC27D7.08c
catalytic activity, acting on RNA (GO:0140098)	0.0149514	0.0458435	0.38073	0.251951	1.26487	261	SPBC11G11.05|SPBC17D1.06|SPBC18H10.12c|SPBC3B9.07c|SPAC19A8.14|SPBC691.04|SPBC1718.03|SPBC119.11c|SPAC1F7.02c|SPBC19C2.03|SPAC1687.01|SPCC1672.05c|SPAC17G6.14c|SPBC14C8.12|SPCC1259.03|SPAC1006.07|SPCC1919.13c|SPBC800.08|SPBC1289.07c|SPBC1773.10c|SPAC637.09|SPAC1093.05|SPBC25D12.05|SPBC1347.13c|SPBC4F6.07c|SPBC3B9.14c|SPBC19C7.07c|SPCC126.03|SPAC13D6.03c|SPAC56F8.09|SPAC23C4.15|SPBC24C6.02|SPAC2F3…
cell adhesion (GO:0007155)	0.0151857	0.0458435	0.38073	0.640896	1.71626	12	SPBC359.04c|SPAC186.01|SPBC947.04|SPAC1F8.06
snoRNA metabolic process (GO:0016074)	0.0160714	0.047619	0.352488	0.50574	1.59776	24	SPBC1685.06|SPAC29A4.04c|SPAC22A12.12c|SPAC1805.18|SPBC2D10.10c|SPCC16C4.05|SPCC1739.07|SPBP8B7.01c|SPAC222.09|SPCC613.07|SPBC115.01c|SPBC211.08c|SPBC1709.20|SPAC17H9.02
cell adhesion mediator activity (GO:0098631)	0.0220531	0.0578441	0.352488	0.622588	1.66723	12	SPBC359.04c|SPAC186.01|SPBC947.04|SPAC1F8.06
tRNA metabolic process (GO:0006399)	0.0261481	0.0653704	0.352488	0.2809	1.34306	167	SPAC57A10.10c|SPAC30C2.04|SPBC18H10.12c|SPAC18B11.02c|SPAC31A2.02|SPAC22A12.12c|SPCC1672.05c|SPCC18.13|SPBC800.08|SPBC1773.10c|SPAC637.09|SPAC22F3.15|SPCC1840.11|SPBC25D12.05|SPAC20G8.09c|SPBC19C7.07c|SPCC126.03|SPAC13D6.03c|SPAC4G8.06c|SPAP27G11.04c|SPBC19C7.06|SPBC3H7.11|SPAC2F7.13c|SPAC6C3.09|SPAC29A4.15|SPAPB18E9.01|SPAC1805.18|SPAC1071.01c|SPAC30.02c|SPCC16C4.05|SPCC757.08|SPCC1739.07|SPBC17…
protein sequestering activity (GO:0140311)	0.0276518	0.0680659	0.352488	0.77198	1.5713	5	SPBC1734.11|SPAC8E11.02c|SPAC8C9.11
protein tag (GO:0031386)	0.036155	0.0850707	0.321776	0.618432	1.55823	10	SPAC11G7.04|SPAC6G10.11c|SPAC589.10c|SPAC1805.12c|SPBC31E1.03
mitochondrial gene expression (GO:0140053)	0.0393897	0.0913384	0.321776	0.284298	1.32561	147	SPAC19A8.14|SPBC691.04|SPBC4F6.08c|SPBC16A3.03c|SPAC4F8.05c|SPBC13G1.01c|SPBC2F12.10|SPAC22F3.15|SPBC2F12.02c|SPAC4G9.17c|SPAC1486.07c|SPBC1347.13c|SPBC3B9.14c|SPAC24C9.10c|SPBC9B6.04c|SPCC4B3.09c|SPBC16A3.14|SPCC16A11.11|SPAC31A2.06|SPBC83.06c|SPCC18B5.04|SPBC1604.13c|SPAC1093.01|SPAPB18E9.01|SPBC18H10.11c|SPAC2F7.15|SPAC29A4.03c|SPCC736.10c|SPCC1739.02c|SPBC14C8.16c|SPBC2G2.12|SPBC1711.18|SPCC7…
cell wall (GO:0005618)	0.101911	0.21316	0.252961	0.34313	1.3177	54	SPBC359.04c|SPAC186.01|SPBC947.04|SPCC757.12|SPAC27D7.04|SPCC1223.12c|SPBC11C11.05|SPBC29A10.08|SPAC1F8.06|SPAC11E3.13c|SPBC342.03|SPAC977.12|SPAPB1E7.04c|SPBPJ4664.02|SPBPB8B6.05c|SPAC1039.11c
cell surface (GO:0009986)	0.112319	0.227481	0.257206	0.30806	1.25617	69	SPBC359.04c|SPAC186.01|SPBCPT2R1.04c|SPCC1795.06|SPBC947.04|SPAC926.04c|SPCC757.12|SPBPB7E8.01|SPBC29A10.08|SPAC1F8.06|SPAC11E3.13c|SPAC1039.02|SPAC977.12|SPCC18.01c|SPAC19G12.16c|SPBPJ4664.02|SPBPB8B6.05c
nuclear periphery (GO:0034399)	0.125	0.240964	0.224966	0.342216	1.29908	51	SPAC17H9.05|SPCC18B5.07c|SPAC4D7.05|SPAC20G4.06c|SPAC1420.03|SPCC1840.03|SPAC31G5.13|SPBC14F5.03c|SPBP8B7.09c|SPBC15D4.10c|SPBC30B4.05|SPBC19G7.09|SPBC31E1.05|SPAC1805.17|SPAC15F9.02|SPAC26A3.15c|SPAPB8E5.02c|SPBC1604.08c|SPAC1B1.03c|SPAC22G7.09c|SPBC106.16|SPBC16G5.01|SPBC3B9.16c|SPBC577.08c|SPAC17C9.13c|SPBC16A3.05c|SPAC2F3.06c|SPBP19A11.03c|SPBC409.06|SPAC926.07c
protein glycosylation (GO:0006486)	0.124555	0.240964	0.24134	0.305317	1.25345	70	SPBPB2B2.12c|SPCC338.15|SPAC4D7.04c|SPBPB2B2.10c|SPBC1677.02|SPAC56F8.06c|SPAC27F1.07|SPBC2A9.06c|SPBC1734.12c|SPAPB17E12.11|SPBC1271.02|SPCC553.06|SPAC6F6.05|SPBC19C7.12c|SPAC5H10.12c|SPAC7D4.15c|SPBC13G1.02|SPAC227.01c|SPAC31G5.02|SPBC15D4.04|SPBC4C3.09|SPAC22F8.04|SPAC4F10.10c|SPCC1906.01|SPBC1289.13c|SPBC1921.06c
1,3-beta-glucanosyltransferase activity (GO:0042124)	0.136752	0.257416	0.175204	0.668721	1.36113	5	SPBC29A10.08|SPAC11E3.13c|SPBC342.03
endoplasmic reticulum membrane (GO:0005789)	0.135627	0.257416	0.249247	0.227685	1.13463	233	SPAC17G6.11c|SPAC13A11.02c|SPBC13A2.03|SPBC337.16|SPCC338.15|SPAC56E4.05|SPBC26H8.03|SPBC16H5.04|SPBC354.02c|SPBC1677.02|SPBC2G2.03c|SPAC4G8.02c|SPBC19G7.17|SPAC2F3.02|SPAC30C2.05|SPAC56F8.06c|SPAC27F1.07|SPBC2A9.06c|SPAC823.07|SPAC10F6.12c|SPAC25B8.17|SPAC1687.16c|SPBC1734.12c|SPBC713.12|SPBP8B7.22|SPAC1D4.08|SPBC1685.03|SPAPB17E12.11|SPBC1271.02|SPCC553.06|SPBC29A10.01|SPAC589.06c|SPAC6F6.05|SP…
protein targeting (GO:0006605)	0.15812	0.290795	0.234393	0.251498	1.1461	123	SPBC25H2.05|SPAC4F10.14c|SPAC56E4.05|SPBC16H5.04|SPAC17C9.09c|SPAC823.17|SPBC354.02c|SPAC6F12.07|SPBC2G2.03c|SPAC13G6.04|SPAC19B12.09|SPAC4G8.02c|SPBC19G7.17|SPCC24B10.05|SPAC2F3.02|SPAC222.03c|SPAC664.11|SPAC167.04|SPBC27B12.13|SPCC320.10|SPCC550.06c|SPCC16A11.09c|SPBC1347.04|SPBC1685.03|SPAC589.06c|SPBC19G7.19|SPAC17H9.16|SPAC1071.03c|SPBC119.17|SPBC18E5.12c|SPAC3A12.16c|SPAC17G6.09|SPAC23H4.07…
nuclear pore (GO:0005643)	0.17377	0.308925	0.193813	0.304752	1.18835	57	SPBC1773.07c|SPCC18B5.07c|SPBC1539.04|SPAC1A6.02|SPCC1840.03|SPAC15F9.03c|SPBP8B7.09c|SPBC15D4.10c|SPBC215.15|SPCC285.13c|SPBC31E1.05|SPAC1805.17|SPAC15F9.02|SPAC26A3.15c|SPBC29A10.07|SPAC1002.02|SPBC1604.08c|SPAC22H10.03c|SPAC1B1.03c|SPAC22G7.09c|SPAC4F10.18|SPBC1921.03c|SPBC1105.07c|SPBC3B9.16c|SPBC29A10.06c
isomerase activity (GO:0016853)	0.189286	0.322188	0.193813	0.280568	1.15978	72	SPBC359.02|SPBPB2B2.12c|SPAC27F1.06c|SPAC18B11.02c|SPBC1347.02|SPAC13F5.05|SPAC29A4.04c|SPAC5H10.03|SPBC23E6.10c|SPAC26F1.06|SPAC144.12|SPBC106.15|SPAC57A10.03|SPCC126.03|SPAC1556.07|SPAC1B3.03c|SPAC644.08
signal sequence binding (GO:0005048)	0.187342	0.322188	0.161979	0.410283	1.24444	21	SPBC354.02c|SPAC19B12.09|SPBC19G7.17|SPCC320.10|SPBP8B7.22|SPCC1840.03|SPBC14F5.03c|SPAC6B12.12|SPBC1604.08c|SPAC1B1.03c|SPAC22G7.09c
P-body (GO:0000932)	0.196382	0.328863	0.159647	0.353077	1.19392	30	SPBC3B9.21|SPBC30D10.06|SPCC1620.01c|SPBP4H10.20|SPBC3D6.08c|SPCC18.06c|SPAC6G9.14|SPAC29B12.06c|SPAC12B10.04|SPAC22G7.04|SPAC1687.22c|SPBC9B6.05c|SPCC31H12.08c|SPACUNK4.06c|SPBC776.09
catalytic activity, acting on a tRNA (GO:0140101)	0.201646	0.332612	0.202072	0.259393	1.12973	98	SPAC19A8.14|SPCC1672.05c|SPBC800.08|SPBC1773.10c|SPBC25D12.05|SPBC19C7.07c|SPAC13D6.03c|SPAC4G8.06c|SPBC19C7.06|SPBC3H7.11|SPAC2F7.13c|SPAC6C3.09|SPAC29A4.15|SPAPB18E9.01|SPCC16C4.05|SPBC1703.01c|SPBC2G2.12|SPCC736.03c|SPBP8B7.01c|SPAC17D4.04|SPBC21C3.07c|SPAPB17E12.07c|SPAC3G9.06|SPBC13G1.04c|SPAC25B8.15c|SPBC1198.10c|SPAC24C9.09|SPAC17A5.15c|SPAPB1A10.11c|SPAC9G1.12|SPAC959.10|SPAC2C4.12c|SPAC2…
peptide N-acetyltransferase activity (GO:0034212)	0.25	0.40404	0.133555	0.440946	1.19301	13	SPCC663.13c|SPAC15E1.08|SPCC338.07c|SPBC15D4.06|SPCC16C4.12|SPAC139.06|SPBC1215.02c|SPCC825.04c|SPBC342.06c
transferase activity, transferring alkyl or aryl (other than methyl) groups (GO:0016765)	0.266289	0.426062	0.142057	0.314735	1.12171	37	SPBC14F5.05c|SPAC23H4.10c|SPAC4D7.04c|SPBC1271.04c|SPBC2A9.06c|SPCC191.09c|SPBC428.11|SPBC36.06c|SPAC24H6.10c|SPAC4G8.06c|SPAC56F8.04c
pteridine-containing compound biosynthetic process (GO:0042559)	0.297619	0.463568	0.120985	0.414694	1.12198	13	SPAC27D7.04|SPAC17A5.13|SPBC30D10.05c|SPBC839.16
sulfur compound metabolic process (GO:0006790)	0.351695	0.541069	0.152145	0.227598	1.04234	125	SPBPB10D8.02c|SPBC460.04c|SPBC14F5.05c|SPAC56F8.10|SPAC1782.11|SPBC8D2.18c|SPAC23H4.10c|SPBC23E6.10c|SPCC584.01c|SPAC664.11|SPAC4H3.07c|SPBP4H10.05c|SPBC776.03|SPAC343.01c|SPAC7D4.07c|SPCC191.02c|SPBC428.11|SPCC1753.04|SPBP4H10.11c|SPCC4B3.18|SPAC9.09|SPAC644.08|SPAC16C9.02c|SPBC887.01|SPAC20H4.05c
transferase activity, transferring one-carbon groups (GO:0016741)	0.381974	0.571547	0.146416	0.227214	1.02133	115	SPBC16E9.05|SPBC337.16|SPBC26H8.03|SPAC23C4.06c|SPBC8D2.10c|SPCC1919.13c|SPBC800.08|SPAC10F6.12c|SPAC8F11.09c|SPAC24C9.12c|SPBC25D12.05|SPBC1347.13c|SPAC13D6.03c|SPAC56F8.09|SPBC3B9.04|SPCC1739.05|SPBC16H5.11c|SPAC4G8.06c|SPAC890.07c|SPAC9.09|SPBC3H7.11|SPCC297.04c|SPAPB18E9.01|SPBP8B7.08c|SPBC2D10.10c|SPAC16E8.14c|SPBP8B7.20c|SPBC8D2.16c|SPAC26A3.06|SPAC630.10|SPAC27D7.08c|SPAC17D4.04|SPBC21C3.0…
molecular sequestering activity (GO:0140313)	0.455157	0.650224	0.0905429	0.466578	1.00688	6	SPBC1734.11|SPAC8E11.02c|SPAC8C9.11
nucleocytoplasmic carrier activity (GO:0140142)	0.452736	0.650224	0.0968878	0.360469	0.996935	15	SPCC1840.03|SPBC14F5.03c|SPBC30B4.05|SPAC1805.17|SPBC1604.08c|SPAC22H10.03c|SPAC1B1.03c
mRNA metabolic process (GO:0016071)	0.532258	0.734149	0.172324	0.193005	0.981144	284	SPBC1685.06|SPAC4G8.03c|SPBC11G11.03|SPBP8B7.15c|SPAC607.03c|SPAC29A4.04c|SPBC4B4.05|SPBC691.04|SPAC22A12.12c|SPAC167.03c|SPAC17G6.14c|SPCC1259.03|SPBC19C2.08|SPBC1861.08c|SPBC3B9.21|SPCC4G3.15c|SPCC16A11.05c|SPCC1840.11|SPBC19C2.14|SPAC6G10.07|SPAC23D3.08|SPAC16E8.15|SPAC20H4.08|SPCC126.03|SPBC32F12.06|SPBC11G11.06c|SPAC27D7.07c|SPAC16.02c|SPAC23H4.16c|SPBC3E7.14|SPBC31E1.03|SPAC644.04|SPBC30D10…
secondary metabolic process (GO:0019748)	0.643991	0.806871	0.0725352	0.377932	0.845734	7	SPBC2G5.06c|SPBC17G9.06c|SPAC22F3.10c|SPAC23G3.03
molecular carrier activity (GO:0140104)	0.679587	0.811396	0.0764767	0.252136	0.852593	30	SPBP4H10.03|SPBC26H8.14c|SPCC1840.03|SPBC14F5.03c|SPBC30B4.05|SPAC1805.17|SPBC1604.08c|SPAC22H10.03c|SPAC1B1.03c|SPBC543.10|SPBC119.06|SPAC9G1.04
protein maturation (GO:0051604)	0.684615	0.811396	0.0982123	0.211224	0.898176	84	SPCC663.13c|SPAC56E4.05|SPAC15E1.08|SPBC119.02|SPBC1271.04c|SPCC338.07c|SPAC10F6.12c|SPAC25B8.17|SPBC26H8.14c|SPBC1685.03|SPBC14C8.03|SPCC4B3.11c|SPBC119.17|SPBC18E5.12c|SPBC3E7.10|SPCC320.12|SPBC19G7.09|SPAC3H1.05|SPAC56F8.11|SPBC887.22|SPBC15D4.06|SPCC16C4.12|SPAC30C2.02|SPAC2C4.12c|SPCC790.03|SPAC4F10.05c
nucleotidyltransferase activity (GO:0016779)	0.717647	0.836425	0.096563	0.208815	0.888885	87	SPBC1685.06|SPBC11G11.05|SPBC3B9.07c|SPBC13A2.03|SPBC1718.03|SPBPB2B2.10c|SPCC24B10.22|SPAC1F12.08|SPBC19C2.03|SPAC1687.01|SPBC14C8.12|SPCC1259.03|SPBC1289.07c|SPAC31A2.06|SPAC23C4.15|SPAC2F3.03c|SPBC12D12.02c|SPBC13G1.02|SPAC8C9.15c|SPCC794.10|SPCC290.02|SPAC4D7.09|SPAPB1E7.10|SPAC3A12.07|SPCC645.10|SPBC1A4.06c|SPBP23A10.07|SPCC1906.01|SPAC22A12.05|SPAPB1E7.03|SPBC29A3.14c|SPBC4C3.05c|SPBC947.13…
protein deacetylase activity (GO:0033558)	0.76009	0.862513	0.0637845	0.347446	0.749795	6	SPAC1783.04c|SPBC16D10.07c|SPBC36.05c|SPAC3G9.07c
disulfide oxidoreductase activity (GO:0015036)	0.841709	0.916145	0.0643583	0.248983	0.743613	20	SPAC13F5.05|SPAC7D4.07c|SPCC777.12c|SPBC3F6.03|SPAC17H9.14c|SPAC15E1.09|SPBC577.08c|SPBC21C3.12c
peroxiredoxin activity (GO:0051920)	0.890135	0.936984	0.0562941	0.286527	0.618331	6	SPAC27D7.12c|SPCC330.06c
phosphotransferase activity, for other substituted phosphate groups (GO:0016780)	0.938095	0.968356	0.0566484	0.221139	0.598305	13	SPAC1D4.08|SPBC15D4.04|SPCC1442.12|SPAC22A12.10|SPBC839.08c|SPAC4A8.11c
ligase activity (GO:0016874)	0.998677	1	0.0260438	-0.152532	-0.579986	105	SPBC713.06|SPBC18H10.02|SPCC736.06|SPCC1183.05c|SPBC6B1.05c|SPBC428.05c|SPBC56F2.09c|SPBC119.10|SPBC17G9.11c|SPAC323.06c|SPBC1703.08c|SPCC553.02|SPAC16E8.17c|SPBC215.08c|SPBC342.02|SPCC576.06c|SPAC30D11.13
mitochondrion (GO:0005739)	1	1	0.00942834	-0.146018	-0.662015	729	SPAC4F10.17|SPCC4G3.16|SPAC1039.07c|SPAC14C4.01c|SPAC8F11.05c|SPAC589.11|SPAC6C3.03c|SPBC16A3.02c|SPCC1442.11c|SPAC5H10.01|SPBC83.19c|SPBC428.02c|SPBC1683.11c|SPCC63.03|SPBC685.02|SPAC6G10.03c|SPAPB1A11.03|SPAC23C11.07|SPCC162.05|SPAC27F1.05c|SPCC1620.03|SPBC1347.11|SPBP22H7.04|SPCC417.11c|SPAC19D5.07|SPAPB8E5.10|SPBC25H2.08c|SPBC16G5.12c|SPAC1565.01|SPAC227.13c|SPAC15A10.01|SPBC800.14c|SPBC725.1…
transcription coactivator activity (GO:0003713)	0.994135	1	0.0314929	-0.161685	-0.547176	51	SPCC61.02|SPAC589.02c|SPAC29B12.11c|SPAC29A4.07|SPAC1002.04c|SPAC23H4.17c|SPBC146.01|SPAC4D7.10c
transcription, DNA-templated (GO:0006351)	0.991111	1	0.0852885	0.158018	0.723567	127	SPBC11G11.05|SPBC3B9.07c|SPBC1718.03|SPBC19C2.03|SPAC1687.01|SPBC14C8.12|SPCC1259.03|SPCC553.11c|SPBC1289.07c|SPAC1B3.02c|SPBC14C8.14c|SPAC22H12.02|SPAC18G6.11c|SPAC23C4.15|SPAC5D6.05|SPCC285.17|SPAC2F3.03c|SPCC1672.08c|SPAC222.09|SPCC290.02|SPAC1250.07|SPAPB1E7.10|SPAC3A12.07|SPAC1002.08c|SPBP23A10.07|SPBC21H7.02|SPAC20H4.03c|SPAC22A12.05|SPBC725.17c|SPAC664.03|SPAPB1E7.03|SPBC29A10.12|SPBC28F2.…
lipid metabolic process (GO:0006629)	0.967175	0.991974	0.021073	-0.178459	-0.742406	232	SPAC4H3.08|SPAC869.07c|SPBC16E9.16c|SPAC6G10.03c|SPBC18H10.02|SPBC31F10.02|SPAC630.08c|SPAC343.19|SPAC3H8.06|SPBC3D6.07|SPCC5E4.05c|SPBC19C2.09|SPAC22F8.11|SPAC4A8.10|SPBC32F12.01c|SPBC887.15c|SPAC922.06|SPAC23C4.16c|SPAC31G5.15|SPAC24H6.01c|SPBPB2B2.02|SPAC4D7.02c|SPAC9.08c|SPBC685.05|SPCC1020.13c|SPAC4G8.12c|SPAC19A8.03|SPBC1604.15|SPAC23D3.11|SPAC1002.11|SPBC409.18|SPCC4B3.04c|SPAC16E8.02|SPBC…
nucleus (GO:0005634)	0.929	0.965195	0.0127011	-0.196427	-0.905674	2679	SPAPJ691.02|SPBCPT2R1.08c|SPAC1039.08|SPAC3G6.07|SPBC1289.17|SPAC11D3.17|SPBC119.14|SPCC4G3.16|SPAC1F7.06|SPCC1281.04|SPBC23G7.11|SPAC2F7.06c|SPAC1002.19|SPBC28E12.01c|SPCC1235.12c|SPAC869.09|SPAC1952.15c|SPCC70.12c|SPBC354.15|SPBC23G7.10c|SPAC2H10.01|SPBC359.06|SPAC31G5.09c|SPAC869.04|SPAC6B12.03c|SPAC25B8.13c|SPAC21E11.04|SPCC24B10.14c|SPBC24C6.09c|SPBPB2B2.06c|SPAC22F3.05c|SPBP4G3.03|SPAC922.0…
transcription coregulator activity (GO:0003712)	0.921053	0.963192	0.0324331	-0.208716	-0.748023	71	SPBC800.02|SPCC61.02|SPAC589.02c|SPAC29B12.11c|SPAC13G7.10|SPAC29A4.07|SPAC1002.04c|SPAC23H4.17c|SPBC146.01|SPCC622.16c|SPAC22H10.11c|SPAC4D7.10c
histone demethylase activity (GO:0032452)	0.878893	0.933749	0.0449543	-0.283397	-0.653556	9	SPCC622.16c|SPAC343.11c|SPAC1002.05c|SPAC23E2.02
transferase activity, transferring aldehyde or ketonic groups (GO:0016744)	0.881226	0.933749	0.0494905	-0.374056	-0.622881	3	SPBP35G2.07|SPCC1020.06c|SPBC2G5.05
nucleoplasm (GO:0005654)	0.869006	0.933161	0.0268861	-0.196842	-0.821102	235	SPBC428.08c|SPCC594.05c|SPAC5D6.02c|SPCC61.02|SPAC13A11.04c|SPAC26A3.03c|SPAC1D4.12|SPAC6G9.15c|SPAC1782.09c|SPBC211.04c|SPBC354.03|SPBC1604.17c|SPCC962.03c|SPBC651.05c|SPBC651.09c|SPAC1B3.17|SPBC1861.07|SPAC6F6.09|SPCC1795.08c|SPBC2D10.17|SPAC29E6.08|SPAC1006.03c|SPCC188.07|SPAPB1E7.02c|SPCC613.12c|SPAC1002.04c|SPBC32F12.15|SPAC8F11.07c|SPAC6G9.08|SPBC1685.08|SPAC4D7.10c|SPBP23A10.13|SPAC12G12.0…
peroxisome organization (GO:0007031)	0.84878	0.917601	0.0437126	-0.254288	-0.736876	23	SPAC17D4.01|SPBC12C2.08|SPCC553.03|SPAC29A4.14c|SPBC725.07|SPBC646.15c|SPCC550.09|SPAC1F12.04c|SPAPB17E12.03|SPAC17A5.01|SPAC17C9.14|SPAC3C7.10|SPAC664.15|SPBC1198.09|SPCC737.05|SPBC17A3.10|SPAC19D5.02c|SPBC21B10.06c|SPBC3E7.11c|SPAC767.01c|SPAC4H3.01|SPBC582.09|SPBC13G1.03c
transferase activity, transferring acyl groups (GO:0016746)	0.840213	0.916145	0.0349401	-0.212472	-0.796329	94	SPAC1039.08|SPAC3F10.07c|SPAC21E11.04|SPAC6G10.03c
nucleobase-containing small molecule metabolic process (GO:0055086)	0.817509	0.902079	0.0325785	-0.204786	-0.829178	184	SPBC354.12|SPBPB21E7.01c|SPBPB2B2.06c|SPBC1861.05|SPBC1683.02|SPAC1002.17c|SPBC1683.06c|SPBC18H10.02|SPBC31F10.02|SPBC725.05c|SPAC22F3.04|SPCC576.01c|SPAC14C4.10c|SPAC17G8.02|SPAC1805.16c|SPBC30D10.03c|SPAC15A10.05c|SPCC1672.03c|SPCC830.10|SPCC24B10.02c|SPCC18.16c|SPAC3F10.19|SPCC553.02|SPAC16E8.17c|SPBC215.08c|SPCC1322.13|SPAC3A12.08|SPAC1399.04c|SPCC191.05c|SPBC409.10|SPCC14G10.01|SPACUNK4.15|S…
tetrapyrrole metabolic process (GO:0033013)	0.810403	0.900447	0.0472587	-0.28687	-0.750734	16	SPCC417.11c|SPCC330.03c
signaling receptor activity (GO:0038023)	0.799655	0.894718	0.0491928	-0.32648	-0.725987	8	SPAC3F10.10c|SPCC1753.02c
deacetylase activity (GO:0019213)	0.773356	0.871387	0.0508054	-0.326288	-0.752467	9	SPBPB2B2.02|SPAC19G12.03|SPAPB2B4.01c|SPBC800.03
generation of precursor metabolites and energy (GO:0006091)	0.726804	0.836425	0.0401661	-0.223171	-0.859436	111	SPBC354.12|SPBPB21E7.01c|SPAC3G9.11c|SPAC3C7.13c|SPBC14C8.05c
guanyl-nucleotide exchange factor activity (GO:0005085)	0.722963	0.836425	0.0467883	-0.25284	-0.840019	43	SPCC1183.12|SPBC3H7.06c|SPAC6G9.04|SPAC16E8.09|SPAC23C4.10|SPBC1778.05c|SPAC19A8.01c|SPAC23D3.13c|SPBC23E6.08|SPAC26F1.01|SPAC1006.06|SPBC3E7.04c|SPBC29A10.11c|SPBC29A3.17|SPAC24H6.09|SPAC4A8.15c
small molecule sensor activity (GO:0140299)	0.727273	0.836425	0.0550211	-0.376477	-0.793784	7	SPAC27E2.09|SPAC1834.08|SPCC74.06|SPBC14F5.13c
transferase activity, transferring sulfur-containing groups (GO:0016782)	0.731872	0.836425	0.052163	-0.312878	-0.798215	14	SPCC777.03c|SPCC4B3.01|SPCC645.03c|SPAPB2B4.02|SPAC2G11.10c|SPAC23H4.04|SPCC1235.02|SPBC8D2.15
GTPase activity (GO:0003924)	0.67246	0.811396	0.0454059	-0.240777	-0.875866	75	SPAC22F3.05c|SPAC20H4.11c|SPAC16A10.04|SPAC24C9.15c|SPCC188.12|SPBC19F8.01c
ubiquinone biosynthetic process (GO:0006744)	0.676223	0.811396	0.0558265	-0.334039	-0.8522	14	SPCC162.05|SPBC337.15c|SPBC1347.09
ATPase activity (GO:0016887)	0.647337	0.806871	0.0415718	-0.222283	-0.919949	213	SPBCPT2R1.08c|SPCC330.01c|SPCC830.03|SPAC15A10.01|SPCC550.03c|SPAC1D4.12|SPBC1604.20c|SPBC211.04c|SPBC902.02c|SPCC663.03|SPBC11C11.11c|SPBC947.11c|SPCC1020.01c|SPAC3A11.14c|SPBC1685.15c|SPCC306.03c|SPCC24B10.10c|SPBP22H7.05c|SPAC15A10.03c|SPAC1834.07|SPCC1739.03|SPBC23E6.02|SPCC1620.14c|SPBP4H10.06c|SPBC146.03c|SPAC1556.01c|SPCC5E4.06|SPAC144.14|SPAC1250.01|SPBC1826.01c|SPCC188.03|SPAC144.05|SPBC…
cell wall organization or biogenesis (GO:0071554)	0.655263	0.806871	0.045862	-0.237167	-0.900493	102	SPBC2G2.17c|SPAC16A10.04|SPBC2D10.05|SPAC8F11.10c|SPBP23A10.11c|SPAC3C7.05c|SPCC777.07|SPAC27E2.01|SPAC19B12.02c|SPAC1527.01|SPAC1F8.05|SPBC1709.01|SPAC1F3.02c|SPBC1734.04|SPAC1F7.03|SPBC12D12.04c|SPBC1198.06c|SPAC23D3.14c|SPAC23H3.11c|SPAC1006.06|SPAC24C9.07c|SPAC3G6.09c|SPAC1296.04|SPBC29B5.01|SPAC19G12.03|SPCP1E11.04c
mitotic cell cycle phase transition (GO:0044772)	0.660626	0.806871	0.0558265	-0.307973	-0.870932	21	SPBC800.02|SPAC19E9.03
pheromone activity (GO:0005186)	0.655678	0.806871	0.0611693	-0.461641	-0.841836	4	SPAPB8E5.05|SPBPJ4664.03
mitochondrion organization (GO:0007005)	0.609877	0.77949	0.0462303	-0.232838	-0.935079	169	SPCC63.03|SPBC713.06|SPBC685.02|SPAC6G10.03c|SPBC1711.11|SPAC1565.01|SPAC29A4.17c|SPBC11C11.11c|SPAC7D4.04|SPAC4F10.07c|SPAC688.10|SPAC823.16c|SPBP23A10.03c|SPCC24B10.10c|SPBC216.02|SPBC27B12.01c|SPAC25A8.02|SPBC6B1.05c|SPAC1B3.21|SPCC16A11.08|SPAC589.07c|SPBC25B2.07c|SPCC1442.15c|SPBC31E1.01c|SPCC63.08c|SPAC1783.06c|SPBC1347.01c|SPAC1F3.10c|SPAC10F6.11c|SPBC28F2.06c|SPBC16C6.02c|SPBC12D12.09|SPB…
transferase activity, transferring glycosyl groups (GO:0016757)	0.613848	0.77949	0.049391	-0.244134	-0.914996	94	SPAC1002.17c|SPBC4C3.08|SPAC22E12.06c|SPAC3F10.06c|SPAC3H8.06|SPAC22F8.05|SPBC3D6.07|SPBP23A10.11c|SPCC777.07|SPAC1805.16c|SPAC1527.01|SPBC685.05|SPAC4G8.12c|SPAC328.03|SPBC1709.01|SPBC21B10.11|SPBC1734.04|SPAC1399.04c|SPCC191.05c|SPAC22A12.13|SPBC418.01c|SPAC24C9.07c|SPBC342.01c|SPAC56E4.02c|SPAC5D6.06c|SPAC31G5.16c|SPAC27E2.07|SPAC1486.06|SPBC16D10.05|SPAC2F3.13c
exonuclease activity (GO:0004527)	0.601796	0.776511	0.0557104	-0.276811	-0.924692	46	SPAC2F7.06c|SPBC685.02|SPBC29A10.09c|SPCP31B10.05|SPCC18.09c
iron-sulfur cluster assembly (GO:0016226)	0.601329	0.776511	0.0606404	-0.306018	-0.901455	25	SPAC227.13c|SPAC15A10.01|SPBC337.10c
peroxisome (GO:0005777)	0.591935	0.776309	0.0599892	-0.296458	-0.920237	32	SPCC11E10.01|SPCC757.07c|SPBC17D11.03c|SPAC17D4.01|SPBC12C2.08|SPCC553.03|SPBC725.04|SPAC29A4.14c|SPBC725.07|SPBC646.15c|SPCC550.09|SPAC6G9.05|SPAC1F12.04c|SPBC1778.03c
extracellular region (GO:0005576)	0.586379	0.775377	0.0618406	-0.313263	-0.922798	25	SPAC869.07c|SPAC4A8.04|SPAPB8E5.05|SPBC2D10.05|SPBPJ4664.03
membrane organization (GO:0061024)	0.576167	0.768223	0.0486034	-0.234504	-0.948031	181	SPCC1183.12|SPBC29A10.02|SPCC63.03|SPAC6G10.03c|SPAC24C9.15c|SPBC1685.13|SPCC188.12|SPBC19F8.01c|SPCC63.14|SPAPB8E5.04c|SPAC6F12.03c|SPAC3A11.06|SPBC27B12.01c|SPAC4F10.16c|SPAC23C4.16c|SPBC31E1.04|SPAC823.05c|SPAC6G9.04|SPBC26H8.02c|SPBC1604.18c|SPCC364.05|SPCC1442.15c|SPBC31E1.01c|SPAPJ696.01c|SPBC36B7.07|SPBC28F2.06c|SPAC17G6.08|SPBC16C6.02c|SPAC1142.07c|SPCC970.09|SPBC20F10.07|SPAC1952.13|SPCC…
lipid transfer activity (GO:0120013)	0.566722	0.761979	0.063079	-0.327227	-0.925381	21	SPBC27B12.01c|SPBC31E1.01c|SPBC28F2.06c|SPBC16C6.02c|SPBC1271.12|SPBC20F10.07|SPBC2F12.05c|SPBC646.08c
enzyme regulator activity (GO:0030234)	0.550877	0.746952	0.0484088	-0.232449	-0.969633	235	SPAC13A11.03|SPCC1183.12|SPAC13G6.08|SPAC328.08c|SPAC19E9.03|SPCC4E9.02|SPAC15A10.16|SPCC584.03c|SPAC1F3.03|SPBC3H7.06c|SPAC7D4.04|SPAC144.13c|SPCC417.05c|SPAC15E1.10|SPAC630.05|SPCC306.03c|SPAC222.10c|SPAC18B11.11|SPAC15F9.01c|SPAC4F8.13c|SPBC428.13c|SPAC29B12.03|SPAC821.08c|SPCC338.12|SPAC6G9.04|SPAC222.15|SPAC16E8.09|SPAC23C4.10|SPAC227.15|SPCC364.05|SPBC1778.05c|SPBC32F12.09|SPAC26A3.10|SPAC8…
protein methyltransferase activity (GO:0008276)	0.545455	0.745921	0.0625237	-0.299847	-0.950545	35	SPCC4G3.16|SPBC428.08c|SPAC869.08
chromatin organization (GO:0006325)	0.516841	0.719083	0.0510114	-0.233489	-0.978711	248	SPBC428.08c|SPCC594.05c|SPAC5D6.02c|SPCC61.02|SPAC13A11.04c|SPCC364.06|SPBC29A10.09c|SPBC8D2.04|SPCC663.12|SPBC354.03|SPBC1604.17c|SPAC1B3.17|SPCC188.13c|SPCC970.12|SPAC6F6.09|SPCC1795.08c|SPBC2D10.17|SPAPB1E7.14|SPAC6F12.09|SPCC622.13c|SPBP22H7.05c|SPBC8D2.03c|SPCC16A11.14|SPCC1739.03|SPBC83.03c|SPCC1393.05|SPCC1620.14c|SPCC23B6.03c|SPAC1687.20c|SPAPB1E7.02c|SPAPB1A10.02|SPAC26H5.03|SPCC1393.02c…
hydrolase activity, acting on ester bonds (GO:0016788)	0.484954	0.680637	0.0537873	-0.237368	-0.999469	256	SPAC2F7.06c|SPBPB2B2.06c|SPAC589.11|SPBC1685.01|SPBC685.02|SPCC13B11.03c|SPCC1672.06c|SPAC6G10.03c|SPCC1020.05|SPBC31F10.02|SPBC1198.14c|SPAC23A1.16c|SPBC29A10.09c|SPBC17A3.06|SPAC1782.09c|SPAC3G9.04|SPAC14C4.10c|SPBC3D6.03c|SPBC3F6.01c|SPCC188.13c|SPCC5E4.05c|SPCP31B10.05|SPAC323.08|SPCC18.09c|SPCC417.12|SPAC22F8.11|SPAC4A8.10|SPAC607.08c|SPBC32F12.01c|SPAC57A7.08|SPAC23C4.16c|SPCC970.01|SPAC4A8…
peptidase activity (GO:0008233)	0.475703	0.673562	0.0593488	-0.250894	-0.983521	131	SPBC1289.17|SPAC3A11.10c|SPAC4A8.04|SPBC1685.05|SPAC13A11.04c|SPAC24C9.08|SPCC1919.12c|SPBC18A7.01|SPAC19B12.08|SPAC1952.12c|SPCC757.05c|SPCC1840.04|SPCC965.12|SPAC1F3.10c|SPAC56E4.06c|SPBC16G5.09|SPBC1703.12|SPAC1296.03c|SPBC1604.15|SPAC1002.11|SPBC336.13c|SPAC6G9.08|SPBC1921.05|SPAC19G12.10c|SPAC1687.02|SPACUNK4.08|SPAC19B12.10|SPBC354.09c|SPBC1711.12|SPAC1006.01|SPAC12G12.11c
nucleoside-triphosphate diphosphatase activity (GO:0047429)	0.441948	0.642833	0.0822055	-0.547454	-1.04943	5	SPBC725.05c|SPCC830.10|SPCC11E10.05c
intramembrane lipid transporter activity (GO:0140303)	0.437716	0.642519	0.0785029	-0.446652	-1.03004	9	SPAC4F10.16c|SPBC15D4.07c|SPAC343.06c|SPAC6C3.06c|SPAC821.13c|SPBC11B10.07c|SPBC887.12
cargo receptor activity (GO:0038024)	0.40293	0.596934	0.0860347	-0.590973	-1.07768	4	SPAC1F8.02c|SPBP35G2.11c
actin binding (GO:0003779)	0.382222	0.571547	0.0774768	-0.318453	-1.05801	43	SPAC15A10.16|SPAC16E8.01|SPAC23C4.02|SPAC4F8.13c|SPAC25G10.09c|SPAC1F5.04c|SPBC1778.08c|SPAPJ760.02c|SPBC2D10.14c|SPCC645.05c|SPCC1919.10c|SPAC4A8.05c|SPAC4F10.15c|SPBC17D1.07c|SPAC4A8.15c|SPBP23A10.12
transcription elongation regulator activity (GO:0003711)	0.35567	0.541973	0.0894367	-0.460994	-1.10834	11	SPAC6G9.15c|SPBC1861.07|SPAC23C4.19|SPBC21C3.16c|SPBP23A10.14c|SPCC1223.10c
general transcription initiation factor activity (GO:0140223)	0.298422	0.463568	0.0891647	-0.319358	-1.09757	57	SPAC13A11.04c|SPBC336.07|SPAC1D4.12|SPCC1919.14c|SPBC1861.07|SPAC29E6.08|SPCC16C4.14c|SPAC1002.04c|SPBC1826.01c|SPBC32F12.15|SPAC16E8.16|SPBC13E7.10c|SPAC12G12.05c|SPAC3A12.05c
cellular amino acid metabolic process (GO:0006520)	0.282716	0.447867	0.0838361	-0.271645	-1.10086	185	SPAC1039.08|SPBC354.15|SPAC21E11.04|SPCC1450.07c|SPAC5H10.01|SPAC186.03|SPBC428.02c|SPBC1683.11c|SPAC1002.12c|SPBP26C9.02c|SPAC19D5.07|SPAC922.07c|SPAC1039.06|SPAC29B12.04|SPCC11E10.01|SPCC965.08c|SPAC11D3.09|SPAC56E4.03|SPCC736.06|SPAC1039.10|SPAC139.05|SPBC2G2.04c|SPCC13B11.04c|SPBC1604.01|SPAC227.18|SPCC569.07|SPBC428.05c|SPBC56F2.09c|SPCC777.09c|SPBC119.10|SPBC4C3.03|SPCC4B3.01|SPBC215.08c|SP…
endoplasmic reticulum (GO:0005783)	0.221872	0.36224	0.0883594	-0.243556	-1.0922	562	SPCPB1C11.03|SPAC11D3.18c|SPCC338.18|SPBC36.02c|SPCC777.04|SPAC3F10.07c|SPBC29B5.02c|SPBPB2B2.01|SPCC417.10|SPCC569.05c|SPBC16A3.02c|SPAC1039.09|SPAC29B12.10c|SPCC757.13|SPBC1271.08c|SPBC1683.12|SPAC6B12.08|SPBC4C3.08|SPAC6G10.03c|SPAC186.05c|SPCC1393.10|SPCC1020.05|SPCC965.11c|SPAC1F8.02c|SPCP31B10.06|SPCPB1C11.02|SPBC18H10.02|SPBC14C8.05c|SPAC1142.05|SPAC1250.02|SPAC630.08c|SPCC1322.07c|SPCC794…
cyclase activity (GO:0009975)	0.197318	0.328863	0.135002	-0.759453	-1.26465	3	SPAC5H10.01
mitotic spindle (GO:0072686)	0.183511	0.319149	0.114267	-0.315283	-1.18346	96	SPAC3G9.12|SPAC23C11.16|SPAC1782.09c|SPCC962.02c|SPAC3A11.14c|SPBC725.12|SPBC1685.15c|SPBC336.15|SPAC139.03|SPAC15A10.03c|SPAC1039.05c|SPCC1620.14c|SPCC320.13c|SPAC323.03c|SPAC821.08c|SPAC14C4.02c|SPAC6G9.04|SPAC16E8.09|SPCC1393.02c|SPBC1347.01c|SPBC32H8.09|SPAC25G10.07c|SPAC8C9.17c
DNA replication (GO:0006260)	0.178571	0.313972	0.115734	-0.313381	-1.1916	105	SPBC713.06|SPBC16G5.12c|SPAC30D11.10|SPBC211.04c|SPBC902.02c|SPBC947.11c|SPBC23E6.02|SPBC1347.10|SPAC1556.01c|SPAPB1E7.02c|SPAPB1E7.06c|SPAC26H5.03|SPAC6B12.02c|SPAC3H5.06c|SPAC8F11.07c|SPAC694.06c|SPAC6F6.16c|SPAC9.05|SPBP23A10.13|SPCC1672.02c|SPAC6B12.11|SPAC26H5.02c|SPAC2G11.12|SPBC216.06c|SPBC336.01|SPAP27G11.15|SPAC3G6.11|SPBC16D10.04c|SPAC6B12.10c|SPBC17D11.06|SPBC336.04|SPBC1347.08c|SPAC24…
prospore membrane (GO:0005628)	0.169329	0.304412	0.132846	-0.396984	-1.24471	33	SPAPB1A11.01|SPBC14C8.05c|SPBC1347.03|SPAC19A8.05c|SPAC23C4.10|SPBC26H8.02c|SPAPJ696.01c|SPAC17G8.10c|SPAC977.10|SPBC23G7.16|SPAC29A4.05|SPAC24C9.07c|SPAC1296.04
contractile ring (GO:0070938)	0.162757	0.295921	0.129443	-0.362358	-1.2263	51	SPAC12B10.10|SPAC9G1.06c|SPAC1782.09c|SPAC23C4.02|SPBC17F3.02|SPAC4F8.13c|SPAC26A3.09c|SPAC1F5.04c|SPAC24B11.11c|SPCC970.09|SPBC1778.08c|SPCC4B3.15|SPBC2D10.14c|SPCC645.05c|SPAC110.03|SPAC4F10.11|SPAC4A8.05c|SPAC24H6.09|SPAC821.06|SPAC31A2.16|SPBC21D10.12
carbohydrate metabolic process (GO:0005975)	0.143226	0.266467	0.129443	-0.318243	-1.2319	117	SPBC2G2.17c|SPBC354.12|SPBPB21E7.01c|SPAC25B8.09|SPAC869.07c|SPCC1672.06c|SPAC3C7.13c|SPBC14C8.05c|SPBC1198.14c|SPCC11E10.09c|SPBC2D10.05|SPAC22F8.05|SPBC660.07|SPAC8F11.10c|SPAC513.05|SPBP23A10.11c|SPAC3C7.05c|SPAC4H3.03c|SPBC1683.07|SPAC19B12.02c|SPAC3A12.18|SPAC1527.01|SPBC16G5.02c|SPBC17G9.11c|SPAC328.03
actin cortical patch (GO:0030479)	0.119013	0.235088	0.153159	-0.374023	-1.28	55	SPAC16E8.01|SPAC23C4.02|SPBC6B1.02|SPBC17F3.02|SPCC162.07|SPBC24C6.10c|SPAC23A1.17|SPBC800.10c|SPAC25G10.09c|SPBC557.04|SPBC9B6.08|SPBC31F10.07|SPBC1778.08c|SPBC12C2.08|SPBC4C3.06|SPAPJ760.02c|SPAC9G1.10c|SPCC1919.10c|SPCC794.11c|SPAC4F10.15c|SPAC4A8.15c|SPBC21D10.05c|SPBC21D10.12|SPBC725.09c|SPCP1E11.02
establishment or maintenance of cell polarity (GO:0007163)	0.117155	0.23431	0.151149	-0.357236	-1.26722	68	SPAC20H4.11c|SPAC16A10.04|SPAC15A10.16|SPBC1604.20c|SPAC1F3.03|SPCC417.07c|SPBC17F3.02|SPAC1834.07|SPAC16E8.09|SPAC1F5.04c|SPAC24B11.11c|SPBC11B10.05c|SPBC1778.08c|SPAC3C7.12|SPBC365.15|SPAC110.03|SPBC2F12.05c|SPCC1919.10c|SPCC1223.06|SPAC4F10.15c|SPAC24H6.09|SPBC31F10.10c|SPAC6G10.02c|SPBC21D10.05c|SPBC21D10.12
ascospore formation (GO:0030437)	0.102832	0.21316	0.168238	-0.392637	-1.31395	49	SPCC1183.12|SPBC29A10.02|SPAC24C9.15c|SPCC188.12|SPBC19F8.01c|SPBC1347.03|SPBC660.07|SPAC19A8.05c|SPAC6G9.04|SPBC26H8.02c|SPAPJ696.01c|SPAC1F8.05|SPAC328.03|SPCC970.09|SPBC21C3.18|SPAC29A4.05|SPAC24C9.07c|SPAC1296.04|SPAC19G12.03|SPBC16D10.05|SPBC17D1.07c|SPAC821.06
division septum (GO:0000935)	0.103916	0.21316	0.168238	-0.411743	-1.34038	38	SPAC16A10.04|SPAC9G1.06c|SPBC27.04|SPAC16E8.09|SPAC17G8.12|SPBC1709.01|SPAC1F3.02c|SPBC12D12.04c|SPAC1006.06|SPAC2C4.14c|SPCC1223.06|SPAC1952.16|SPAC24H6.09|SPAC1F7.04|SPAC6G10.02c
topological DNA entrapment activity (GO:0061776)	0.0863309	0.184173	0.204295	-0.699463	-1.42905	6	SPBP4H10.06c|SPBC146.03c|SPBC29A10.04|SPAC17H9.20|SPCC4E9.01c|SPAC10F6.09c
metal ion homeostasis (GO:0055065)	0.0812672	0.17682	0.183024	-0.371055	-1.32377	69	SPAC186.05c|SPCC1393.10|SPAC1F8.02c|SPAC1142.05|SPAC22H10.13|SPAC227.13c|SPAC15A10.01|SPAC2E1P3.04|SPBC1683.10c|SPBC947.05c|SPBC29A3.01|SPCC1183.11|SPAC4G8.13c|SPAC105.01c|SPCC126.09|SPAC1F3.10c|SPAC2C4.17c|SPAC977.10|SPBC725.11c|SPBC23G7.16|SPAC1F7.03|SPAC521.04c
mitotic cytokinesis (GO:0000281)	0.0817791	0.17682	0.186433	-0.392761	-1.34828	56	SPAC12B10.10|SPCC1739.11c|SPAC9G1.06c|SPAC1782.09c|SPBC27.04|SPBC1685.15c|SPAC4F8.13c|SPAC1F5.04c|SPBC1709.01|SPBC11B10.05c|SPBC902.06|SPAC6G10.05c|SPCC4B3.15|SPBC2D10.14c|SPCC645.05c|SPCC1919.10c|SPAC4F10.11|SPAC4A8.05c|SPAC4F10.15c|SPAC24H6.09|SPAC4A8.15c|SPAC821.06
lipoprotein biosynthetic process (GO:0042158)	0.0704648	0.156588	0.206588	-0.408688	-1.3665	48	SPAC3F10.07c|SPBC3D6.07|SPAC823.16c|SPBC6B1.05c|SPAC24H6.01c|SPAC589.07c|SPBC685.05|SPAC4G8.12c|SPAC1783.06c|SPBC1604.15|SPAC1002.11|SPBC21B10.11|SPAC22A12.13|SPCC1450.15|SPAC1952.01|SPAC458.06|SPBC405.05|SPAC23A1.02c|SPCC11E10.02c|SPAC31G5.16c|SPBC691.01
phosphoprotein phosphatase activity (GO:0004721)	0.0662558	0.149309	0.216543	-0.440486	-1.41741	37	SPBC1685.01|SPCC1020.05|SPAC23A1.16c|SPBC17A3.06|SPAC1782.09c|SPAC3G9.04|SPBC3F6.01c|SPAC57A7.08|SPAC4A8.03c|SPCC4F11.02
oxidoreductase activity (GO:0016491)	0.0522134	0.119345	0.208955	-0.296651	-1.26648	283	SPBC354.12|SPCC1281.04|SPBC354.15|SPAC6G10.06|SPBC23G7.10c|SPAC25B8.13c|SPBC16A3.02c|SPCC1450.07c|SPAC4H3.08|SPBC21C3.10c|SPAC19G12.09|SPAP8A3.02c|SPAC3C7.13c|SPAPB1A11.03|SPAC1002.12c|SPCC663.08c|SPAC750.01|SPAC630.08c|SPAC922.07c|SPCC1902.02|SPCC4B3.06c|SPAPB24D3.08c|SPAC26F1.14c|SPCC1494.01|SPBC215.11c|SPBC1289.16c|SPCC576.01c|SPAC2E1P3.04|SPCC1281.07c|SPBC337.10c|SPCC757.07c|SPBC146.04|SPAC13…
catalytic activity, acting on a protein (GO:0140096)	0.0344828	0.083038	0.252961	-0.279232	-1.24043	505	SPBC1289.17|SPCC4G3.16|SPAC3F10.07c|SPAC31G5.09c|SPCC330.01c|SPBC29A3.03c|SPBC428.08c|SPBC36B7.05c|SPAC869.08|SPBC725.06c|SPBC1685.01|SPAC3A11.10c|SPAC1805.15c|SPAC4A8.04|SPCC1020.05|SPBC1685.05|SPCC1259.13|SPAC13A11.04c|SPAC24C9.08|SPAC23A1.16c|SPAC343.03|SPAC16A10.03c|SPBC211.07c|SPCC4G3.08|SPAC23C11.16|SPBC17A3.06|SPAC1D4.11c|SPAC1782.09c|SPCC70.05c|SPCC1919.12c|SPBC36B7.09|SPAC3G9.04|SPBC18A7…
protein modification by small protein conjugation or removal (GO:0070647)	0.0347722	0.083038	0.266351	-0.326687	-1.34097	197	SPAPB1A10.14|SPCC330.01c|SPBC29A3.03c|SPBC36B7.05c|SPAC1805.15c|SPAC13A11.04c|SPAC343.03|SPAC16A10.03c|SPBC211.07c|SPBC106.09|SPAC6F12.14|SPAC29E6.01|SPBC3H7.06c|SPBC3D6.11c|SPAC19B12.08|SPBP4H10.07|SPAC1952.12c|SPBC4.05|SPAC11E3.05|SPBC23E6.02|SPCC4G3.12c|SPBC6B1.05c|SPAC4D7.03|SPAC19A8.05c|SPCC1827.08c|SPBC577.09|SPAC6F12.15c|SPAC1565.07c|SPBP8B7.23|SPAC328.02|SPAC17G8.10c|SPBC609.03|SPAC323.06…
nitrogen cycle metabolic process (GO:0071941)	0.0256073	0.0650344	0.352488	-0.573543	-1.52045	17	SPAC922.03|SPAC1952.11c|SPBP26C9.02c|SPBC1289.16c|SPBC428.05c|SPBC56F2.09c|SPBC215.08c|SPAC1F7.09c|SPAC4G9.10|SPBC8E4.03
vitamin metabolic process (GO:0006766)	0.0252816	0.0650344	0.352488	-0.46296	-1.54968	45	SPCC4G3.16|SPCC1281.04|SPAC1002.19|SPCC1450.13c|SPBC21C3.10c|SPAC222.08c|SPAC29B12.04
lyase activity (GO:0016829)	0.0196586	0.052423	0.352488	-0.388745	-1.42495	83	SPAC1F7.06|SPAC2F7.06c|SPBPB21E7.01c|SPBC24C6.09c|SPAC5H10.01|SPAC3G9.11c|SPBC1861.05|SPBC1683.11c|SPAC1039.06|SPAC29B12.04|SPCC11E10.01|SPAC5H10.02c|SPAC29B12.13
kinase activity (GO:0016301)	0.0192518	0.0522083	0.352488	-0.33542	-1.36701	192	SPAC31G5.09c|SPBC1861.05|SPBC725.06c|SPCC830.03|SPCC1672.06c|SPCC1259.13|SPCC4G3.08|SPAC23C11.16|SPAC1D4.11c|SPCC70.05c|SPBC36B7.09|SPAC343.19|SPAPB18E9.02c|SPBC6B1.02|SPBC17F3.02|SPAC9G1.09|SPBC725.02|SPAC6F6.11c|SPBC119.07|SPCC23B6.03c|SPBC106.01|SPCC320.13c|SPAC23C11.04c|SPCC970.08|SPBC16G5.02c|SPCC63.08c|SPAC23H4.17c|SPBC4C3.03|SPAC19E9.02|SPCC24B10.02c|SPAC24B11.11c|SPBC557.04|SPAC1006.09|SP…
telomere organization (GO:0032200)	0.0190271	0.0522083	0.352488	-0.446873	-1.52809	54	SPBCPT2R1.08c|SPAC30D11.10|SPBC19G7.13|SPBC947.11c|SPCC1393.14|SPCC23B6.03c|SPCC188.07|SPBC19C7.10|SPAC1556.01c|SPCC613.12c|SPBP8B7.28c|SPAC6F6.16c|SPCC126.02c|SPAC6F6.17|SPBC1778.02|SPBC409.12c|SPBC6B1.09c|SPAC22A12.01c|SPAC17G6.17|SPBC216.05|SPBC16D10.04c|SPAC458.03|SPCC338.16|SPCC24B10.12
conjugation with cellular fusion (GO:0000747)	0.018507	0.0519494	0.352488	-0.46614	-1.54867	43	SPCC70.12c|SPAC31G5.09c|SPAC4A8.04|SPCC417.07c|SPBC2D10.05|SPBC651.05c|SPAC3A11.14c|SPBC1718.01|SPAP11E10.02c|SPAC3F10.10c|SPAC16E8.09|SPAC1296.03c|SPBC21D10.06c|SPBC21.05c|SPAC3C7.12|SPBC4.01
organelle localization by membrane tethering (GO:0140056)	0.0178212	0.0509178	0.352488	-0.484798	-1.59519	42	SPCP31B10.06|SPAC16A10.03c|SPCC736.15|SPAC6F12.03c|SPBC27B12.01c|SPBC23G7.06c|SPBC31E1.04|SPAC823.05c|SPCC1183.01|SPBC36B7.07|SPBC28F2.06c|SPAC17G6.08|SPAPYUK71.03c|SPCC16A11.04|SPCC970.09|SPAC1834.11c|SPCC962.01|SPBC3B9.10
regulation of transcription, DNA-templated (GO:0006355)	0.0177376	0.0509178	0.352488	-0.300008	-1.30284	355	SPAC11D3.17|SPAC2H10.01|SPBC428.08c|SPBC800.02|SPAP8A3.02c|SPAC11D3.07c|SPCC594.05c|SPAC19E9.03|SPCC1259.13|SPCC61.02|SPAC13A11.04c|SPCC417.09c|SPBC1773.12|SPAC23A1.16c|SPAC32A11.03c|SPAC23C11.16|SPBC29A10.09c|SPBC1683.13c|SPAC6G9.15c|SPCC663.12|SPAC1D4.11c|SPBC354.03|SPAC3G9.04|SPAC589.02c|SPAC1399.05c|SPAC16.05c|SPAC1B3.17|SPCC188.13c|SPBC2D10.17|SPBC19C2.09|SPAC139.03|SPAC6F12.09|SPAC29B12.11c…
microtubule binding (GO:0008017)	0.0134357	0.0421513	0.38073	-0.514851	-1.59724	31	SPAC3G9.12|SPBC1604.20c|SPAC3A11.14c|SPBC1685.15c|SPAC1834.07|SPBC11C11.03|SPBC25B2.07c|SPCC1020.02|SPBC336.08|SPAC144.14|SPAC25G10.07c|SPBC12C2.08|SPAC3C7.12
actin cytoskeleton (GO:0015629)	0.0124347	0.039791	0.38073	-0.37574	-1.44536	114	SPAC12B10.10|SPBC1347.12|SPAC9G1.06c|SPAC15A10.16|SPAC16E8.01|SPAC1782.09c|SPAC23C4.02|SPBC2D10.05|SPBC6B1.02|SPCC11E10.03|SPBC17F3.02|SPCC162.07|SPBC24C6.10c|SPAC4F8.13c|SPAC23A1.17|SPBC800.10c|SPAC26A3.09c|SPAC25G10.09c|SPAC1F5.04c|SPAC24B11.11c|SPBC557.04|SPBC9B6.08|SPBC31F10.07|SPCC970.09|SPBC1778.08c|SPAC29A4.05|SPBC12C2.08|SPBC4C3.06|SPAPJ760.02c|SPCC4B3.15|SPBC2D10.14c|SPCC645.05c|SPAC110.…
ubiquitin-like protein transferase activity (GO:0019787)	0.0103484	0.0337908	0.38073	-0.408197	-1.52859	91	SPCC330.01c|SPBC29A3.03c|SPBC36B7.05c|SPAC1805.15c|SPAC343.03|SPAC16A10.03c|SPBC211.07c|SPBC3D6.11c|SPBP4H10.07|SPBC4.05|SPAC11E3.05|SPBC23E6.02|SPCC4G3.12c|SPAC19A8.05c|SPBP8B7.23|SPAC328.02|SPAC17G8.10c|SPCC777.10c|SPAC144.05|SPAC6B12.07c|SPAC2F3.16|SPAC57A7.09|SPAC167.07c|SPAC30D11.13|SPBC25B2.03|SPAC15A10.11|SPBC19C7.02
actin cytoskeleton organization (GO:0030036)	0.00660002	0.0220001	0.407018	-0.411995	-1.52952	88	SPBC359.06|SPAC20H4.11c|SPAC12B10.10|SPAC16A10.04|SPAC9G1.06c|SPAC16E8.01|SPAC1782.09c|SPAC23C4.02|SPBC6B1.02|SPBC17F3.02|SPBC1685.15c|SPCC162.07|SPBC24C6.10c|SPAC4F8.13c|SPBC1289.14|SPAC23A1.17|SPBC800.10c|SPAC25G10.09c|SPAC1F5.04c|SPBC557.04|SPBC31F10.07|SPBC1778.08c|SPBC119.05c|SPBC4C3.06|SPCC4B3.15|SPBC2D10.14c|SPCC645.05c|SPCC1919.10c|SPCC794.11c|SPAC4A8.05c|SPAC4F10.15c|SPAC1F7.04|SPAC4A8.1…
microtubule cytoskeleton organization (GO:0000226)	0.00494998	0.0174319	0.407018	-0.454293	-1.62816	71	SPAC3G9.12|SPCC1183.12|SPBC29A10.02|SPBC1347.03|SPAC1782.09c|SPCC417.07c|SPAC3A11.14c|SPAC458.04c|SPCC11E10.03|SPBC1685.15c|SPBC216.02|SPAC22H10.10|SPCC320.13c|SPAC6G9.04|SPAC6G9.06c|SPBC32H8.09|SPAC25G10.07c|SPBC11B10.05c|SPBC21C3.18|SPBC902.06|SPBC8D2.05c|SPAC3C7.12|SPBC365.15|SPBC947.01
motor activity (GO:0003774)	0.00502754	0.0174319	0.407018	-0.640514	-1.69799	17	SPBC1604.20c|SPAC3A11.14c|SPBC1685.15c|SPAC1834.07|SPAC144.14|SPAC25G10.07c|SPBC12C2.08|SPBC2D10.14c|SPCC645.05c|SPCC1919.10c|SPAC1093.06c|SPAC4A8.05c|SPBC2F12.13
signaling (GO:0023052)	0.00512063	0.0174319	0.407018	-0.319126	-1.38016	329	SPAC31G5.09c|SPAC6B12.03c|SPCC162.12|SPAC20H4.11c|SPBC725.06c|SPAC16A10.04|SPAPB8E5.05|SPCC1020.05|SPCC1739.11c|SPAC19E9.03|SPCC1259.13|SPAC23A1.16c|SPCC584.03c|SPCC4G3.08|SPAC23C11.16|SPCC550.03c|SPBC17A3.06|SPAC1F3.03|SPAC1D4.11c|SPCC70.05c|SPBC3H7.06c|SPBC36B7.09|SPAC3G9.04|SPAC31G5.11|SPAC343.19|SPBPJ4664.03|SPCC962.02c|SPBC3F6.01c|SPAPB18E9.02c|SPBC6B1.02|SPBC17F3.02|SPCC576.04|SPBC19C2.09|S…
transferase activity, transferring nitrogenous groups (GO:0016769)	0.00412507	0.0150002	0.407018	-0.616204	-1.78564	23	SPAC1039.07c|SPBC1773.03c|SPBC428.02c|SPCC777.03c|SPAC27F1.05c|SPCC417.11c|SPAC19D5.07|SPAC56E4.03|SPCC569.07|SPCC777.09c
hydrolase activity, acting on carbon-nitrogen (but not peptide) bonds (GO:0016810)	0.00340704	0.0126774	0.431708	-0.478433	-1.67308	62	SPCC4G3.16|SPAC1002.19|SPAC869.04|SPAC922.03|SPAC186.03|SPBC1683.02|SPAC1F8.04c|SPAC1952.11c|SPBP26C9.02c|SPAC13C5.04|SPAC222.08c|SPAC11D3.09|SPBPB2B2.05|SPAC11D3.15
protein catabolic process (GO:0030163)	0.00289338	0.0110224	0.431708	-0.351748	-1.48073	255	SPBC28E12.01c|SPBP4G3.03|SPBC29A3.03c|SPBC36B7.05c|SPAC13G6.08|SPAC1805.15c|SPBC1685.05|SPAC13A11.04c|SPAC17G6.05c|SPAC24C9.08|SPAC343.03|SPBC211.07c|SPBC106.09|SPAC6F12.14|SPAC29E6.01|SPCC70.05c|SPBC3H7.06c|SPCC1919.12c|SPAC1B3.10c|SPAC1B3.07c|SPBC83.04|SPBC3B9.09|SPAC19G12.01c|SPBC651.05c|SPBP23A10.04|SPAC15E1.10|SPBC1861.07|SPAC11H11.01|SPBC3D6.11c|SPBC1718.01|SPBP4H10.07|SPBC106.13|SPAC57A10.…
transmembrane transport (GO:0055085)	0.00216496	0.00844862	0.431708	-0.332792	-1.43062	317	SPCPB1C11.03|SPAC11D3.18c|SPBC36.02c|SPCC777.04|SPAC2E1P3.02c|SPBC29B5.02c|SPBPB2B2.01|SPCC417.10|SPAPB1A11.01|SPCC569.05c|SPAPB24D3.02c|SPAC1039.09|SPAC29B12.10c|SPCC757.13|SPAC1399.01c|SPAC2E12.03c|SPCC74.04|SPBC1683.12|SPAC869.03c|SPBC947.06c|SPCC794.04c|SPBC16A3.17c|SPAC186.05c|SPCPB1C11.01|SPCC1393.10|SPAC323.07c|SPCC965.11c|SPAC1F8.02c|SPBC887.17|SPCC1840.12|SPCPB1C11.02|SPBC609.04|SPAC1142…
plasma membrane (GO:0005886)	0.00197126	0.00788505	0.431708	-0.344798	-1.47182	294	SPAC11D3.18c|SPBC36.02c|SPAC2E1P3.02c|SPBC29B5.02c|SPAPB1A11.01|SPCC569.05c|SPAC3C7.02c|SPAC29B12.10c|SPAC20H4.11c|SPAC1399.01c|SPAC23H3.04|SPAC869.03c|SPBC947.06c|SPCC794.04c|SPAC16A10.04|SPBC16A3.17c|SPCPB1C11.01|SPCC1393.10|SPAC1F8.02c|SPBC887.17|SPCC1840.12|SPCP31B10.06|SPBC18H10.02|SPBC609.04|SPBC1685.13|SPBC530.04|SPAC1142.05|SPBC13A2.04c|SPAC16E8.01|SPBC1347.03|SPAC1F3.03|SPAC869.10c|SPAC9…
hydrolase activity, acting on glycosyl bonds (GO:0016798)	0.00189225	0.00776309	0.45506	-0.486583	-1.68727	60	SPBC2G2.17c|SPBC23G7.11|SPAC869.07c|SPBC1861.05|SPBC1683.06c|SPBC14C8.05c|SPAPB24D3.04c|SPCC11E10.09c|SPBC2D10.05|SPBC660.07|SPAC513.05|SPAC17G8.02|SPAC3C7.05c|SPAC4H3.03c|SPBC1683.07|SPAC27E2.01|SPAC23A1.04c|SPAC1527.01
vesicle-mediated transport (GO:0016192)	0.00187371	0.00776309	0.45506	-0.336585	-1.45174	325	SPAC6G10.06|SPAC3C7.02c|SPCC1183.12|SPAC1F12.05|SPAC1F8.02c|SPAC17G6.05c|SPAC16A10.03c|SPAC16E8.01|SPBC1347.03|SPAC1F3.03|SPBC691.03c|SPAC1B3.07c|SPBC3B9.09|SPBC887.06c|SPBC651.05c|SPBC2D10.04|SPAC11H11.01|SPBC839.02|SPBC19C2.10|SPCC736.15|SPAC630.05|SPAC6F12.03c|SPCC162.07|SPBC691.02c|SPAC3A11.06|SPAC57A10.05c|SPAC607.08c|SPAC1834.07|SPBC119.07|SPBC24C6.10c|SPAC3G6.10c|SPAC17A5.12|SPAC19A8.05c|S…
transmembrane transporter activity (GO:0022857)	0.00166279	0.00719043	0.45506	-0.349311	-1.49376	287	SPCPB1C11.03|SPAC11D3.18c|SPBC36.02c|SPCC777.04|SPAC2E1P3.02c|SPBC29B5.02c|SPBPB2B2.01|SPCC417.10|SPAPB1A11.01|SPCC569.05c|SPAPB24D3.02c|SPAC1039.09|SPAC29B12.10c|SPCC757.13|SPAC1399.01c|SPAC2E12.03c|SPCC74.04|SPBC1683.12|SPAC869.03c|SPBC947.06c|SPCC794.04c|SPBC16A3.17c|SPAC186.05c|SPCPB1C11.01|SPCC1393.10|SPAC323.07c|SPCC965.11c|SPBC887.17|SPCC1840.12|SPCPB1C11.02|SPBC609.04|SPAC1142.05|SPBC25H2…
detoxification (GO:0098754)	0.000878049	0.00401394	0.477271	-0.435139	-1.65806	106	SPBC36.02c|SPAPB1A11.01|SPAC922.03|SPCC569.05c|SPAC25B8.09|SPAC869.08|SPBC947.06c|SPCC794.04c|SPCC13B11.03c|SPCC965.07c|SPAPB1A11.03|SPBC609.04|SPCC663.08c|SPAC22H10.13|SPBC1289.16c|SPAC2E1P3.04|SPCC1281.07c|SPAC11D3.15|SPCC663.03|SPCC757.07c|SPAC5H10.02c|SPCC13B11.04c|SPAC29B12.13|SPCC757.05c|SPBC216.04c|SPCC965.09|SPAC688.04c|SPAC11E3.14|SPAC25B8.10|SPAC56E4.06c|SPCC830.10|SPBC1198.01|SPAC5H10.…
cell cortex (GO:0005938)	0.000715582	0.00336744	0.477271	-0.378033	-1.57054	223	SPAC3C7.02c|SPAC20H4.11c|SPAC12B10.10|SPAC16A10.04|SPAC1805.15c|SPAC24C9.15c|SPCP31B10.06|SPBC1347.12|SPBC530.04|SPAC9G1.06c|SPCC188.12|SPBC19F8.01c|SPAC15A10.16|SPAC16E8.01|SPBC1347.03|SPBC1604.20c|SPAC1782.09c|SPBC691.03c|SPAC23C4.02|SPAC458.04c|SPBC6B1.02|SPBC17F3.02|SPBC1685.15c|SPCC736.15|SPBC216.02|SPCC162.07|SPAC1834.07|SPBC24C6.10c|SPAC4F8.13c|SPBC428.13c|SPAC16E8.09|SPAC23C4.10|SPAC17G8.…
protein kinase activity (GO:0004672)	0.000438261	0.0021249	0.498493	-0.437302	-1.68884	118	SPAC31G5.09c|SPBC725.06c|SPCC1259.13|SPCC4G3.08|SPAC23C11.16|SPAC1D4.11c|SPCC70.05c|SPBC36B7.09|SPAPB18E9.02c|SPBC6B1.02|SPBC17F3.02|SPAC9G1.09|SPBC725.02|SPBC119.07|SPCC23B6.03c|SPBC106.01|SPCC320.13c|SPCC63.08c|SPAC23H4.17c|SPAC19E9.02|SPAC24B11.11c|SPBC557.04|SPAC1006.09|SPAC1F3.02c|SPAC23C4.12|SPAC27E2.09|SPAC57A10.02|SPAC9G1.02|SPAC1834.09|SPAC23H4.02|SPBC21.06c|SPAC20G4.03c|SPBC12D12.04c|SP…
DNA-binding transcription factor activity (GO:0003700)	0.000408357	0.00204179	0.498493	-0.467878	-1.74262	89	SPAC11D3.17|SPAC2H10.01|SPAC11D3.07c|SPCC417.09c|SPBC1773.12|SPAC32A11.03c|SPBC1683.13c|SPAC1399.05c|SPAC16.05c|SPBC19C2.09|SPAC139.03|SPAC3H1.11|SPAC1039.05c|SPAC11D3.11c|SPBC1773.16c|SPAC25G10.03|SPCC1494.10|SPBC530.05|SPCC757.04|SPCC777.02|SPAC25B8.11|SPAC4G8.13c|SPAC13G7.10|SPBC4C3.12|SPAPB24D3.01|SPAC56F8.16|SPCC965.10|SPAPB1A11.04c|SPAC6G10.12c|SPBC15D4.02|SPBC725.11c|SPAC21E11.03c|SPAC3C7.…
mitotic sister chromatid segregation (GO:0000070)	0.000314278	0.00167377	0.498493	-0.449013	-1.71904	108	SPCC417.02|SPAC29E6.04|SPAC26A3.03c|SPBC409.09c|SPAC11H11.05c|SPAC1782.09c|SPCC417.07c|SPCC962.02c|SPBC32F12.08c|SPAC25B8.14|SPAC3A11.14c|SPBC725.12|SPCC970.12|SPBC1685.15c|SPBC336.15|SPCC306.03c|SPBP4H10.06c|SPBC1861.01c|SPCC320.13c|SPAC1687.20c|SPBC146.03c|SPBC11C11.03|SPAC6G9.06c|SPCC1020.02|SPBC336.08|SPAC1250.01|SPCC188.03|SPBC32H8.09|SPBC776.13|SPAC25G10.07c|SPAC8C9.17c|SPBC2G2.14|SPAC19G12…
autophagy (GO:0006914)	0.000167348	0.000923299	0.518848	-0.539843	-1.88784	62	SPAC6B12.08|SPAC4A8.04|SPBC1711.11|SPAC29A4.17c|SPAC7D4.04|SPAC4F10.07c|SPAC823.16c|SPAC19B12.08|SPBC119.07|SPAC25A8.02|SPAC23C4.16c|SPBC6B1.05c|SPAC25H1.03|SPCC16A11.08|SPAC589.07c|SPCC364.05|SPBC1718.05|SPBC31E1.01c|SPCC63.08c|SPAC1783.06c|SPAC10F6.11c|SPCC1682.11c|SPBC660.08|SPAC22H12.05c|SPBC15D4.07c
cytoplasmic vesicle (GO:0031410)	0.00015962	0.000912112	0.518848	-0.390879	-1.6143	207	SPAC6G10.06|SPCC1183.12|SPAC20H4.11c|SPBC36B7.05c|SPAC16A10.04|SPAC4A8.04|SPAC1F12.05|SPAC17G6.05c|SPAC16E8.01|SPAC343.19|SPBC691.03c|SPAC1B3.07c|SPAC23C4.02|SPBC3B9.09|SPBC887.06c|SPBC651.05c|SPAC11H11.01|SPAC6F12.03c|SPBP4H10.07|SPCC162.07|SPAC3A11.06|SPAC57A10.05c|SPBC119.07|SPAC3G6.10c|SPAC23C4.16c|SPAC19A8.05c|SPBC31E1.04|SPAC823.05c|SPAC31G5.15|SPCC16A11.08|SPAC23C4.10|SPAC589.07c|SPBC1604.…
phagophore assembly site (GO:0000407)	7.5434e-05	0.000447017	0.538434	-0.671905	-2.03577	29	SPAC6B12.08|SPBC1711.11|SPAC7D4.04|SPAC4F10.07c|SPAC823.16c|SPAC25A8.02|SPBC6B1.05c|SPAC25H1.03|SPCC16A11.08|SPAC589.07c|SPBC31E1.01c|SPCC63.08c|SPAC1783.06c|SPAC10F6.11c|SPCC1682.11c|SPBC660.08|SPBC15D4.07c|SPBP8B7.24c|SPAC458.06|SPBC405.05
Golgi apparatus (GO:0005794)	6.59434e-05	0.000405805	0.538434	-0.357706	-1.55795	367	SPCC338.18|SPCC777.04|SPBC29B5.02c|SPCC417.10|SPCC569.05c|SPBC16A3.02c|SPAC1A6.06c|SPAC2E12.03c|SPAC23H3.04|SPAC869.03c|SPAC3A11.10c|SPAC4G9.07|SPAC4A8.04|SPBC4C3.08|SPAC6G10.03c|SPAC186.05c|SPCPB1C11.01|SPCC965.11c|SPBC887.17|SPBC609.04|SPBC14C8.05c|SPBC1685.13|SPAC22E12.06c|SPCC330.07c|SPAC869.10c|SPCC1620.02|SPBC1683.10c|SPAP7G5.06|SPAC24H6.11c|SPCC1281.07c|SPAC343.19|SPAC14C4.10c|SPBC18A7.01|…
DNA repair (GO:0006281)	4.49322e-05	0.000287566	0.557332	-0.423972	-1.72708	191	SPBC119.14|SPBC23G7.11|SPAC2F7.06c|SPCC24B10.14c|SPCC330.01c|SPBC713.06|SPBC685.02|SPCC1259.13|SPAPB24D3.04c|SPAC26A3.03c|SPBC16G5.12c|SPAC1D4.12|SPAC30D11.10|SPBC211.04c|SPAC6G9.16c|SPBC947.11c|SPAC688.10|SPAC6F6.09|SPCC1795.08c|SPCP31B10.05|SPAC17A5.11|SPCC18.09c|SPAC15A10.03c|SPCC1183.05c|SPBC23E6.02|SPCC970.01|SPAC14C4.02c|SPBC577.09|SPAC1556.01c|SPAPB1E7.02c|SPAC23C11.04c|SPAPB1E7.06c|SPCC5E…
microtubule cytoskeleton (GO:0015630)	2.38624e-05	0.000165999	0.57561	-0.394005	-1.65554	253	SPAC31G5.09c|SPAC22F3.05c|SPAC3G9.12|SPCC1183.12|SPAC11D3.16c|SPCC16C4.02c|SPAC24C9.15c|SPCC1739.11c|SPBC1347.12|SPCC188.12|SPBC19F8.01c|SPAC23C11.16|SPBC1347.03|SPAC6F12.14|SPBC1604.20c|SPAC22F3.04|SPAC1782.09c|SPAC31G5.11|SPCC417.07c|SPCC962.02c|SPAC19G12.01c|SPBC651.05c|SPAC3A11.14c|SPAC458.04c|SPAC1002.06c|SPBC725.12|SPCC11E10.03|SPBC17F3.02|SPBC1685.15c|SPBC336.15|SPAC9G1.09|SPAC139.03|SPAC1…
lipid binding (GO:0008289)	1.84288e-05	0.000134027	0.57561	-0.480073	-1.84599	113	SPAC3C7.02c|SPBC36B7.05c|SPAC24C9.15c|SPBC1711.11|SPCP31B10.06|SPBC19F8.01c|SPBC1347.03|SPAPB8E5.04c|SPBC3B9.09|SPBC887.06c|SPAC823.16c|SPBC19C2.10|SPCC736.15|SPBC216.02|SPCC162.07|SPAC3A11.06|SPAC22F8.11|SPBC27B12.01c|SPBC23G7.06c|SPAC19A8.05c|SPAC31G5.15|SPAC6G9.04|SPCC16A11.08|SPAC16E8.09|SPAC17G8.12|SPAC589.07c|SPAC26A3.10|SPBC31E1.01c|SPAC19A8.01c|SPAPJ696.01c|SPAC26A3.09c|SPBC28F2.06c|SPAC1…
spindle pole body (GO:0005816)	1.82986e-05	0.000134027	0.57561	-0.449924	-1.7946	160	SPAC31G5.09c|SPAC3G9.12|SPCC1183.12|SPAC11D3.16c|SPCC16C4.02c|SPCC1739.11c|SPAC23C11.16|SPBC1347.03|SPAC6F12.14|SPAC22F3.04|SPAC1782.09c|SPAC31G5.11|SPCC417.07c|SPAC19G12.01c|SPBC651.05c|SPAC3A11.14c|SPAC458.04c|SPAC1002.06c|SPBC17F3.02|SPBC1685.15c|SPAC9G1.09|SPAC222.10c|SPAC4F8.13c|SPBC428.13c|SPAC323.03c|SPAC821.08c|SPCC970.01|SPAC14C4.02c|SPAC6G9.04|SPAC23C4.10|SPAC3H5.08c|SPAC6G9.06c|SPBC186…
vacuole (GO:0005773)	1.39408e-05	0.000111527	0.593325	-0.428635	-1.77063	208	SPCC1450.08c|SPBC36.02c|SPAC2E1P3.02c|SPAPB1A11.01|SPCC569.05c|SPAC1399.01c|SPAC4G9.07|SPBC947.06c|SPCC794.04c|SPAC4A8.04|SPBC1711.11|SPAC323.07c|SPAC1F8.02c|SPCC1739.15|SPAC24C9.08|SPBC14C8.05c|SPAC1142.05|SPBC13A2.04c|SPBPB21E7.04c|SPAPB8E5.04c|SPCC1919.12c|SPCC584.13|SPBC3E7.06c|SPBC1683.10c|SPAC24H6.11c|SPAC343.19|SPCC663.03|SPAC7D4.04|SPAC630.04c|SPAC513.05|SPAC823.16c|SPCC576.04|SPCC320.05|…
kinetochore (GO:0000776)	9.29304e-06	8.26048e-05	0.593325	-0.565704	-2.0182	69	SPAC3G9.12|SPAC15E1.07c|SPCC417.02|SPAC29E6.04|SPAC23C11.16|SPBC409.09c|SPAC11H11.05c|SPAC1782.09c|SPCC962.02c|SPBC32F12.08c|SPAC25B8.14|SPAC3A11.14c|SPBC725.12|SPCC970.12|SPBC1685.15c|SPBC336.15|SPBP4H10.06c|SPBC1861.01c|SPBC106.01|SPCC320.13c|SPAC1687.20c|SPBC11C11.03|SPCC1020.02|SPBC336.08|SPBC776.13|SPAC25G10.07c|SPAC8C9.17c|SPCC1223.15c
DNA recombination (GO:0006310)	8.5591e-06	8.05563e-05	0.593325	-0.489904	-1.88452	114	SPBCPT2R1.08c|SPBC1289.17|SPBC119.14|SPBC23G7.11|SPAC1952.15c|SPCC24B10.14c|SPAC13A11.03|SPAC15E1.07c|SPCC4E9.02|SPAC26A3.03c|SPBC16G5.12c|SPAC1142.03c|SPAC30D11.10|SPBC211.04c|SPBC947.11c|SPBC3D6.11c|SPAC17A5.11|SPAC15A10.03c|SPCC1183.05c|SPBC23E6.02|SPCC1442.04c|SPCC970.01|SPAC14C4.02c|SPAC222.15|SPAC1556.01c|SPAPB1E7.06c|SPCC5E4.06|SPAC6B12.02c|SPAC3H5.06c|SPAC8F11.07c|SPBC21B10.12|SPAC21E11.0…
catalytic activity, acting on DNA (GO:0140097)	4.56202e-06	4.56202e-05	0.610527	-0.495921	-1.90693	113	SPBCPT2R1.08c|SPBC1289.17|SPBC119.14|SPBC23G7.11|SPAC2F7.06c|SPCC330.01c|SPAP8A3.02c|SPBC713.06|SPBC685.02|SPAPB24D3.04c|SPBC16G5.12c|SPAC1D4.12|SPBC211.04c|SPBC902.02c|SPBC947.11c|SPAC688.10|SPCP31B10.05|SPCC18.09c|SPAC15A10.03c|SPCC1183.05c|SPBC23E6.02|SPCC1620.14c|SPBP4H10.06c|SPCC970.01|SPBC146.03c|SPAC1556.01c|SPAPB1E7.06c|SPCC5E4.06|SPAC1250.01|SPBC1347.01c|SPBC3D6.10|SPAC3H5.06c|SPBC12D12.…
molecular adaptor activity (GO:0060090)	3.98259e-06	4.55153e-05	0.610527	-0.4685	-1.85707	150	SPAPB1A10.14|SPAC6B12.08|SPAC1F12.05|SPAC24C9.15c|SPCC1739.11c|SPCP31B10.06|SPBC1347.12|SPBC530.04|SPCC188.12|SPBC19F8.01c|SPAC16E8.01|SPAC29E6.01|SPBC3H7.06c|SPBC691.03c|SPAC7D4.04|SPAC1002.06c|SPBC2D10.04|SPCC11E10.03|SPBC839.02|SPBC1718.01|SPAC6F12.03c|SPBC216.02|SPBC27B12.01c|SPAC57A10.05c|SPAC1006.03c|SPAC4D7.03|SPAC29B12.03|SPCC188.07|SPBC19C7.10|SPCC1827.08c|SPBC31E1.04|SPAC823.05c|SPBC11C…
meiotic drive (GO:0110134)	3.10616e-06	3.82297e-05	0.627257	-0.808206	-2.14254	17	SPCC1906.04|SPCC1450.08c|SPCC736.05|SPCC1739.15|SPCC663.17|SPCC794.02|SPCC1620.02|SPCC1183.10|SPCC970.11c|SPCC1281.08|SPCC622.21|SPCC663.02|SPCC1906.03
endosome (GO:0005768)	1.17193e-06	1.70463e-05	0.643552	-0.497775	-1.94921	129	SPAC6G10.06|SPBC36B7.05c|SPAC4A8.04|SPAC17G6.05c|SPAC16E8.01|SPAC343.19|SPAC1B3.07c|SPBC3B9.09|SPBC887.06c|SPBC651.05c|SPAC11H11.01|SPAC6F12.03c|SPBP4H10.07|SPCC162.07|SPAC3A11.06|SPBC119.07|SPAC3G6.10c|SPAC23C4.16c|SPAC19A8.05c|SPBC31E1.04|SPAC823.05c|SPAC31G5.15|SPCC16A11.08|SPAC589.07c|SPBC1604.18c|SPCC364.05|SPBC1778.05c|SPBC1718.05|SPAC23D3.13c|SPAPJ696.01c|SPBC36B7.07|SPAC25G10.09c|SPAC17G6…
chromosome (GO:0005694)	5.0742e-07	8.11872e-06	0.659444	-0.355599	-1.59722	590	SPBCPT2R1.08c|SPAC11D3.17|SPBC119.14|SPAC1952.15c|SPAC3G9.12|SPAC13A11.03|SPBC428.08c|SPAC15E1.07c|SPCC417.02|SPAC29E6.04|SPCC830.03|SPAP8A3.02c|SPCC594.05c|SPAC5D6.02c|SPCC1259.13|SPCC61.02|SPBC1773.12|SPCC364.06|SPAC26A3.03c|SPBC16G5.12c|SPAC1142.03c|SPAC32A11.03c|SPAC23C11.16|SPBC106.09|SPBC29A10.09c|SPBC8D2.04|SPBC409.09c|SPAC30D11.10|SPAC11H11.05c|SPAC1782.09c|SPBC19G7.13|SPBC3H7.06c|SPBC211…
meiotic nuclear division (GO:0140013)	4.03727e-07	7.17736e-06	0.674963	-0.499104	-1.97085	139	SPBC119.14|SPAC1952.15c|SPAC13A11.03|SPBC428.08c|SPAC15E1.07c|SPCC417.02|SPAC29E6.04|SPBC29A10.02|SPBC1347.12|SPAC26A3.03c|SPBC16G5.12c|SPAC23C11.16|SPBC409.09c|SPCC417.07c|SPBC32F12.08c|SPAC458.04c|SPAC1002.06c|SPCC11E10.03|SPCC1795.08c|SPBC216.02|SPAC17A5.11|SPAC15A10.03c|SPCC1442.04c|SPBC428.17c|SPBC1861.01c|SPCC188.07|SPBC106.01|SPCC320.13c|SPBC19C7.10|SPCC970.01|SPAC222.15|SPAC1556.01c|SPBC1…
cytosol (GO:0005829)	NA	NA	NA	0.187246	NA	2255	SPBPB10D8.02c|SPAC977.15|SPAC869.01|SPCC191.10|SPCC191.04c|SPAC186.08c|SPBC1685.06|SPBPB2B2.08|SPAC23H4.09|SPBC8E4.05c|SPBC83.17|SPBC14F5.05c|SPAC4F8.07c|SPAC1565.04c|SPCP31B10.08c|SPAC22A12.04c|SPBPB2B2.12c|SPBC21C3.19|SPBC18H10.13|SPAC926.04c|SPCC1223.05c|SPBC29A3.12|SPBC577.02|SPCC1183.08c|SPAC11E3.15|SPBC17G9.07|SPAP7G5.05|SPAC9G1.03c|SPCC16C4.13c|SPBC25H2.07|SPCC613.05c|SPAC19B12.01|SPAC22H1…
Table S12. Gene set enrichment analysis result after ranking by transcript repeated-median linear model effect size. pathway: GO-slim term; pval: P-value of enrichment; padj: Benjamini-Hochberg adjusted P-value of enrichment; log2err: expected error based on the P-value’s SD; ES: enrichment score; NES: normalised enrichment score; size: number of genes included in analysis for each GO-slim term; …
