# Supplementary material for: Growth-rate-dependent and nutrient-specific gene expression resource allocation in fission yeast
Source: Life Sci Alliance. 2022 Feb 28;5(5):e202101223. doi: 10.26508/lsa.202101223 (PMC8886410; doi:10.26508/lsa.202101223)
Supplement: Supplementary file 13 [file LSA-2021-01223_TableS13.xlsx]

## Sheet: TableS13
GOID	description	category
GO:0000110	nucleotide-excision repair factor 1 complex	DNA repair
GO:0000111	nucleotide-excision repair factor 2 complex	DNA repair
GO:0000112	nucleotide-excision repair factor 3 complex	DNA repair
GO:0000124	SAGA complex	Chromatin regulation
GO:0000126	transcription factor TFIIIB complex	tRNA regulation
GO:0000127	transcription factor TFIIIC complex	tRNA regulation
GO:0000136	mannan polymerase complex	Post-translational modifications
GO:0000145	exocyst	Vacuole/Traffic
GO:0000148	1,3-beta-D-glucan synthase complex	Morphology
GO:0000164	protein phosphatase type 1 complex	Signalling
GO:0000172	ribonuclease MRP complex	Ribosome biogenesis
GO:0000176	nuclear exosome (RNase complex)	RNA degradation
GO:0000177	cytoplasmic exosome (RNase complex)	RNA degradation
GO:0000214	tRNA-intron endonuclease complex	tRNA regulation
GO:0000220	vacuolar proton-transporting V-type ATPase, V0 domain	Vacuole/Traffic
GO:0000221	vacuolar proton-transporting V-type ATPase, V1 domain	Vacuole/Traffic
GO:0000243	commitment complex	mRNA regulation
GO:0000274	mitochondrial proton-transporting ATP synthase, stator stalk	Mitochondria
GO:0000276	mitochondrial proton-transporting ATP synthase complex, coupling factor F(o)	Mitochondria
GO:0000333	telomerase catalytic core complex	Chromosome
GO:0000346	transcription export complex	mRNA regulation
GO:0000347	THO complex	mRNA regulation
GO:0000408	EKC/KEOPS complex	tRNA regulation
GO:0000417	HIR complex	Chromatin regulation
GO:0000439	transcription factor TFIIH core complex	mRNA regulation
GO:0000500	RNA polymerase I upstream activating factor complex	Ribosome biogenesis
GO:0000506	glycosylphosphatidylinositol-N-acetylglucosaminyltransferase (GPI-GnT) complex	Post-translational modifications
GO:0000783	nuclear telomere cap complex	Chromosome
GO:0000811	GINS complex	DNA replication
GO:0000812	Swr1 complex	Chromatin regulation
GO:0000813	ESCRT I complex	Vacuole/Traffic
GO:0000814	ESCRT II complex	Vacuole/Traffic
GO:0000815	ESCRT III complex	Vacuole/Traffic
GO:0000818	nuclear MIS12/MIND complex	Cell cycle
GO:0000836	Hrd1p ubiquitin ligase complex	Protein degradation
GO:0000928	gamma-tubulin small complex, spindle pole body	Cytoskeleton
GO:0000930	gamma-tubulin complex	Cytoskeleton
GO:0000931	gamma-tubulin large complex	Cytoskeleton
GO:0000938	GARP complex	Vacuole/Traffic
GO:0000974	Prp19 complex	snRNA regulation/Splicing
GO:0001401	SAM complex	Mitochondria
GO:0001405	PAM complex, Tim23 associated import motor	Mitochondria
GO:0002144	cytosolic tRNA wobble base thiouridylase complex	tRNA regulation
GO:0002189	ribose phosphate diphosphokinase complex	Metabolism
GO:0005643	nuclear pore	Nuclear pore
GO:0005655	nucleolar ribonuclease P complex	Ribosome biogenesis
GO:0005656	nuclear pre-replicative complex	DNA replication
GO:0005658	alpha DNA polymerase:primase complex	DNA replication
GO:0005662	DNA replication factor A complex	DNA replication
GO:0005664	nuclear origin of replication recognition complex	DNA replication
GO:0005665	RNA polymerase II, core complex	mRNA regulation
GO:0005666	RNA polymerase III complex	tRNA regulation
GO:0005668	RNA polymerase transcription factor SL1 complex	Ribosome biogenesis
GO:0005669	transcription factor TFIID complex	mRNA regulation
GO:0005671	Ada2/Gcn5/Ada3 transcription activator complex	mRNA regulation
GO:0005672	transcription factor TFIIA complex	mRNA regulation
GO:0005673	transcription factor TFIIE complex	mRNA regulation
GO:0005674	transcription factor TFIIF complex	mRNA regulation
GO:0005675	transcription factor TFIIH holo complex	mRNA regulation
GO:0005680	anaphase-promoting complex	Cell cycle
GO:0005682	U5 snRNP	snRNA regulation/Splicing
GO:0005684	U2-type spliceosomal complex	snRNA regulation/Splicing
GO:0005685	U1 snRNP	snRNA regulation/Splicing
GO:0005686	U2 snRNP	snRNA regulation/Splicing
GO:0005687	U4 snRNP	snRNA regulation/Splicing
GO:0005688	U6 snRNP	snRNA regulation/Splicing
GO:0005689	U12-type spliceosomal complex	snRNA regulation/Splicing
GO:0005697	telomerase holoenzyme complex	DNA replication
GO:0005736	RNA polymerase I complex	Ribosome biogenesis
GO:0005742	mitochondrial outer membrane translocase complex	Mitochondria
GO:0005744	TIM23 mitochondrial import inner membrane translocase complex	Mitochondria
GO:0005745	m-AAA complex	Mitochondria
GO:0005749	mitochondrial respiratory chain complex II, succinate dehydrogenase complex (ubiquinone)	Mitochondria
GO:0005750	mitochondrial respiratory chain complex III	Mitochondria
GO:0005751	mitochondrial respiratory chain complex IV	Mitochondria
GO:0005754	mitochondrial proton-transporting ATP synthase, catalytic core	Mitochondria
GO:0005756	mitochondrial proton-transporting ATP synthase, central stalk	Mitochondria
GO:0005760	gamma DNA polymerase complex	Mitochondria
GO:0005762	mitochondrial large ribosomal subunit	Ribosomal proteins
GO:0005763	mitochondrial small ribosomal subunit	Ribosomal proteins
GO:0005784	Sec61 translocon complex	Protein translation
GO:0005785	signal recognition particle receptor complex	Protein translation
GO:0005786	signal recognition particle, endoplasmic reticulum targeting	Protein translation
GO:0005787	signal peptidase complex	Ribosome biogenesis
GO:0005832	chaperonin-containing T-complex	Ribosome biogenesis
GO:0005835	fatty acid synthase complex	Metabolism
GO:0005845	mRNA cap binding complex	mRNA regulation
GO:0005846	nuclear cap binding complex	mRNA regulation
GO:0005847	mRNA cleavage and polyadenylation specificity factor complex	mRNA regulation
GO:0005849	mRNA cleavage factor complex	mRNA regulation
GO:0005850	eukaryotic translation initiation factor 2 complex	Protein translation
GO:0005851	eukaryotic translation initiation factor 2B complex	Protein translation
GO:0005852	eukaryotic translation initiation factor 3 complex	Protein translation
GO:0005853	eukaryotic translation elongation factor 1 complex	Protein translation
GO:0005854	nascent polypeptide-associated complex	Protein translation
GO:0005868	cytoplasmic dynein complex	Cytoskeleton
GO:0005869	dynactin complex	Cytoskeleton
GO:0005872	minus-end kinesin complex	Cytoskeleton
GO:0005873	plus-end kinesin complex	Cytoskeleton
GO:0005885	Arp2/3 protein complex	Chromatin regulation
GO:0005945	6-phosphofructokinase complex	Metabolism
GO:0005946	alpha,alpha-trehalose-phosphate synthase complex (UDP-forming)	Metabolism
GO:0005948	acetolactate synthase complex	Metabolism
GO:0005950	anthranilate synthase complex	Metabolism
GO:0005951	carbamoyl-phosphate synthase complex	Metabolism
GO:0005953	CAAX-protein geranylgeranyltransferase complex	Post-translational modifications
GO:0005955	calcineurin complex	Signalling
GO:0005956	protein kinase CK2 complex	Signalling
GO:0005960	glycine cleavage complex	Metabolism
GO:0005965	protein farnesyltransferase complex	Metabolism
GO:0005967	mitochondrial pyruvate dehydrogenase complex	Mitochondria
GO:0005968	Rab-protein geranylgeranyltransferase complex	Post-translational modifications
GO:0005971	ribonucleoside-diphosphate reductase complex	Metabolism
GO:0008180	COP9 signalosome	Vacuole/Traffic
GO:0008250	oligosaccharyltransferase complex	Post-translational modifications
GO:0008275	gamma-tubulin small complex	Cytoskeleton
GO:0008290	F-actin capping protein complex	Cytoskeleton
GO:0008540	proteasome regulatory particle, base subcomplex	Protein degradation
GO:0008541	proteasome regulatory particle, lid subcomplex	Protein degradation
GO:0008622	epsilon DNA polymerase complex	DNA repair
GO:0009328	phenylalanine-tRNA ligase complex	tRNA regulation
GO:0009337	sulfite reductase complex (NADPH)	Metabolism
GO:0009349	riboflavin synthase complex	Metabolism
GO:0009353	mitochondrial oxoglutarate dehydrogenase complex	Mitochondria
GO:0009361	succinate-CoA ligase complex (ADP-forming)	Mitochondria
GO:0009365	protein histidine kinase complex	Signalling
GO:0016035	zeta DNA polymerase complex	DNA repair
GO:0016272	prefoldin complex	Ribosome biogenesis
GO:0016281	eukaryotic translation initiation factor 4F complex	Protein translation
GO:0016282	eukaryotic 43S preinitiation complex	Protein translation
GO:0016442	RISC complex	Heterochromatin regulation
GO:0016460	myosin II complex	Cytoskeleton
GO:0016514	SWI/SNF complex	Chromatin regulation
GO:0016586	RSC-type complex	Chromatin regulation
GO:0016591	RNA polymerase II, holoenzyme	mRNA regulation
GO:0016592	mediator complex	mRNA regulation
GO:0016593	Cdc73/Paf1 complex	mRNA regulation
GO:0016602	CCAAT-binding factor complex	mRNA regulation
GO:0016938	kinesin I complex	Cytoskeleton
GO:0017054	negative cofactor 2 complex	mRNA regulation
GO:0017087	mitochondrial processing peptidase complex	Mitochondria
GO:0017101	aminoacyl-tRNA synthetase multienzyme complex	tRNA regulation
GO:0017109	glutamate-cysteine ligase complex	Metabolism
GO:0017117	single-stranded DNA-dependent ATP-dependent DNA helicase complex	DNA replication
GO:0017119	Golgi transport complex	Vacuole/Traffic
GO:0017177	glucosidase II complex	Post-translational modifications
GO:0018444	translation release factor complex	Protein translation
GO:0019005	SCF ubiquitin ligase complex	Protein degradation
GO:0019773	proteasome core complex, alpha-subunit complex	Protein degradation
GO:0019774	proteasome core complex, beta-subunit complex	Protein degradation
GO:0019907	cyclin-dependent protein kinase activating kinase holoenzyme complex	Signalling
GO:0019908	nuclear cyclin-dependent protein kinase holoenzyme complex	Signalling
GO:0022625	cytosolic large ribosomal subunit	Ribosomal proteins
GO:0022627	cytosolic small ribosomal subunit	Ribosomal proteins
GO:0030008	TRAPP complex	Vacuole/Traffic
GO:0030014	CCR4-NOT complex	mRNA regulation
GO:0030015	CCR4-NOT core complex	mRNA regulation
GO:0030121	AP-1 adaptor complex	Vacuole/Traffic
GO:0030122	AP-2 adaptor complex	Vacuole/Traffic
GO:0030123	AP-3 adaptor complex	Vacuole/Traffic
GO:0030126	COPI vesicle coat	Vacuole/Traffic
GO:0030127	COPII vesicle coat	Vacuole/Traffic
GO:0030289	protein phosphatase 4 complex	Signalling
GO:0030677	ribonuclease P complex	tRNA regulation
GO:0030688	preribosome, small subunit precursor	Ribosome biogenesis
GO:0030690	Noc1p-Noc2p complex	Ribosome biogenesis
GO:0030691	Noc2p-Noc3p complex	Ribosome biogenesis
GO:0030692	Noc4p-Nop14p complex	Ribosome biogenesis
GO:0030870	Mre11 complex	DNA repair
GO:0030896	checkpoint clamp complex	DNA repair
GO:0030904	retromer complex	Vacuole/Traffic
GO:0030905	retromer, tubulation complex	Vacuole/Traffic
GO:0030907	MBF transcription complex	Cell cycle
GO:0030915	Smc5-Smc6 complex	Chromosome
GO:0030956	glutamyl-tRNA(Gln) amidotransferase complex	tRNA regulation
GO:0030958	RITS complex	Heterochromatin regulation
GO:0031011	Ino80 complex	Chromatin regulation
GO:0031080	nuclear pore outer ring	Nuclear pore
GO:0031201	SNARE complex	Membrane
GO:0031207	Sec62/Sec63 complex	Protein translation
GO:0031251	PAN complex	mRNA regulation
GO:0031262	Ndc80 complex	Cell cycle
GO:0031298	replication fork protection complex	DNA replication
GO:0031380	nuclear RNA-directed RNA polymerase complex	Chromatin regulation
GO:0031389	Rad17 RFC-like complex	DNA replication
GO:0031390	Ctf18 RFC-like complex	DNA replication
GO:0031391	Elg1 RFC-like complex	DNA replication
GO:0031415	NatA complex	Ribosome biogenesis
GO:0031416	NatB complex	Post-translational modifications
GO:0031417	NatC complex	Post-translational modifications
GO:0031422	RecQ family helicase-topoisomerase III complex	Chromosome
GO:0031428	box C/D RNP complex	snoRNA regulation
GO:0031429	box H/ACA snoRNP complex	snoRNA regulation
GO:0031431	Dbf4-dependent protein kinase complex	DNA replication
GO:0031463	Cul3-RING ubiquitin ligase complex	Protein degradation
GO:0031464	Cul4A-RING E3 ubiquitin ligase complex	Protein degradation
GO:0031499	TRAMP complex	mRNA regulation
GO:0031501	mannosyltransferase complex	Metabolism
GO:0031510	SUMO activating enzyme complex	Chromosome
GO:0031511	Mis6-Sim4 complex	Chromatin regulation
GO:0031515	tRNA (m1A) methyltransferase complex	tRNA regulation
GO:0031533	mRNA cap methyltransferase complex	mRNA regulation
GO:0031588	nucleotide-activated protein kinase complex	Signalling
GO:0031595	nuclear proteasome complex	Protein degradation
GO:0031617	NMS complex	Cell cycle
GO:0031931	TORC1 complex	TOR pathway
GO:0031932	TORC2 complex	TOR pathway
GO:0031942	i-AAA complex	Mitochondria
GO:0032040	small-subunit processome	snRNA regulation/Splicing
GO:0032044	DSIF complex	mRNA regulation
GO:0032045	guanyl-nucleotide exchange factor complex	Metabolism
GO:0032116	SMC loading complex	Chromosome
GO:0032133	chromosome passenger complex	Cell cycle
GO:0032151	mitotic septin complex	Cell cycle
GO:0032152	meiotic septin complex	Meiosis
GO:0032221	Rpd3S/Clr6-CII complex	Chromatin regulation
GO:0032299	ribonuclease H2 complex	RNA degradation
GO:0032389	MutLalpha complex	DNA repair
GO:0032476	decaprenyl diphosphate synthase complex	Metabolism
GO:0032545	CURI complex	Ribosome biogenesis
GO:0032783	super elongation complex	mRNA regulation
GO:0032797	SMN complex	Protein translation
GO:0032798	Swi5-Sfr1 complex	mRNA regulation
GO:0032807	DNA ligase IV complex	DNA repair
GO:0032865	ERMES complex	Mitochondria
GO:0032936	SREBP-SCAP complex	Vacuole/Traffic
GO:0033062	Rhp55-Rhp57 complex	DNA repair
GO:0033063	Rad51B-Rad51C-Rad51D-XRCC2 complex	DNA repair
GO:0033065	Rad51C-XRCC3 complex	DNA repair
GO:0033167	ARC complex	Heterochromatin regulation
GO:0033185	dolichol-phosphate-mannose synthase complex	Metabolism
GO:0033186	CAF-1 complex	DNA replication
GO:0033193	Lsd1/2 complex	Chromatin regulation
GO:0033203	DNA helicase A complex	DNA replication
GO:0033254	vacuolar transporter chaperone complex	Vacuole/Traffic
GO:0033263	CORVET complex	Vacuole/Traffic
GO:0033290	eukaryotic 48S preinitiation complex	Protein translation
GO:0033309	SBF transcription complex	mRNA regulation
GO:0033503	HULC complex	Chromatin regulation
GO:0033551	monopolin complex	Meiosis
GO:0033557	Slx1-Slx4 complex	DNA replication
GO:0033565	ESCRT-0 complex	Vacuole/Traffic
GO:0033588	elongator holoenzyme complex	tRNA regulation
GO:0033596	TSC1-TSC2 complex	TOR pathway
GO:0033597	mitotic checkpoint complex	Cell cycle
GO:0033620	Mei2 nuclear dot complex	Meiosis
GO:0033698	Rpd3L complex	Chromatin regulation
GO:0033768	SUMO-targeted ubiquitin ligase complex	Protein degradation
GO:0034044	exomer complex	Vacuole/Traffic
GO:0034064	Tor2-Mei2-Ste11 complex	Meiosis
GO:0034066	RIC1-RGP1 guanyl-nucleotide exchange factor complex	Vacuole/Traffic
GO:0034098	VCP-NPL4-UFD1 AAA ATPase complex	Protein degradation
GO:0034245	mitochondrial DNA-directed RNA polymerase complex	Mitochondria
GO:0034271	phosphatidylinositol 3-kinase complex, class III, type I	Signalling
GO:0034272	phosphatidylinositol 3-kinase complex, class III, type II	Signalling
GO:0034274	Atg12-Atg5-Atg16 complex	Autophagy
GO:0034388	Pwp2p-containing subcomplex of 90S preribosome	Ribosome biogenesis
GO:0034424	Vps55/Vps68 complex	Vacuole/Traffic
GO:0034448	EGO complex	TOR pathway
GO:0034455	t-UTP complex	Ribosome biogenesis
GO:0034456	UTP-C complex	Post-translational modifications
GO:0034657	GID complex	Metabolism
GO:0034663	endoplasmic reticulum chaperone complex	Protein translation
GO:0034715	pICln-Sm protein complex	snRNA regulation/Splicing
GO:0034719	SMN-Sm protein complex	snRNA regulation/Splicing
GO:0034967	Set3 complex	Chromatin regulation
GO:0034973	Sid2-Mob1 complex	Cell cycle
GO:0034974	Swi5-Swi2 complex	mRNA regulation
GO:0034990	nuclear mitotic cohesin complex	Chromosome
GO:0034991	nuclear meiotic cohesin complex	Chromosome
GO:0034993	meiotic nuclear membrane microtubule tethering complex	Meiosis
GO:0035097	histone methyltransferase complex	Chromatin regulation
GO:0035098	ESC/E(Z) complex	Chromatin regulation
GO:0035101	FACT complex	Chromatin regulation
GO:0035145	exon-exon junction complex	mRNA regulation
GO:0035267	NuA4 histone acetyltransferase complex	Chromatin regulation
GO:0035361	Cul8-RING ubiquitin ligase complex	Protein degradation
GO:0035550	urease complex	Metabolism
GO:0035649	Nrd1 complex	mRNA regulation
GO:0035657	eRF1 methyltransferase complex	Protein translation
GO:0035658	Mon1-Ccz1 complex	Vacuole/Traffic
GO:0035859	Seh1-associated complex	Vacuole/Traffic
GO:0036087	glutathione synthase complex	Metabolism
GO:0036266	Cdc48p-Npl4p-Vms1p AAA ATPase complex	Protein degradation
GO:0036286	eisosome filament	Membrane
GO:0036410	Mst2 histone acetyltransferase complex	Chromatin regulation
GO:0038038	G protein-coupled receptor homodimeric complex	Membrane
GO:0042272	nuclear RNA export factor complex	mRNA regulation
GO:0042555	MCM complex	DNA replication
GO:0042565	RNA nuclear export complex	mRNA regulation
GO:0042709	succinate-CoA ligase complex	Metabolism
GO:0042719	mitochondrial intermembrane space protein transporter complex	Mitochondria
GO:0042720	mitochondrial inner membrane peptidase complex	Mitochondria
GO:0042721	TIM22 mitochondrial import inner membrane insertion complex	Mitochondria
GO:0042729	DASH complex	Cell cycle
GO:0042765	GPI-anchor transamidase complex	Post-translational modifications
GO:0043224	nuclear SCF ubiquitin ligase complex	Protein degradation
GO:0043240	Fanconi anaemia nuclear complex	Chromosome
GO:0043291	RAVE complex	Vacuole/Traffic
GO:0043494	CLRC complex	Chromatin regulation
GO:0043505	CENP-A containing nucleosome	Chromosome
GO:0043528	tRNA (m2G10) methyltransferase complex	tRNA regulation
GO:0043529	GET complex	Vacuole/Traffic
GO:0043541	UDP-N-acetylglucosamine transferase complex	Metabolism
GO:0043564	Ku70:Ku80 complex	DNA replication
GO:0043599	nuclear DNA replication factor C complex	DNA replication
GO:0043614	multi-eIF complex	Protein translation
GO:0043625	delta DNA polymerase complex	DNA replication
GO:0043626	PCNA complex	Cell cycle
GO:0044611	nuclear pore inner ring	Nuclear pore
GO:0044612	nuclear pore linkers	Nuclear pore
GO:0044613	nuclear pore central transport channel	Nuclear pore
GO:0044614	nuclear pore cytoplasmic filaments	Nuclear pore
GO:0044615	nuclear pore nuclear basket	Nuclear pore
GO:0044666	MLL3/4 complex	Chromatin regulation
GO:0044695	Dsc E3 ubiquitin ligase complex	Protein degradation
GO:0044816	Nsk1-Dlc1 complex	Cell cycle
GO:0045025	mitochondrial degradosome	Mitochondria
GO:0045160	myosin I complex	Cytoskeleton
GO:0045261	proton-transporting ATP synthase complex, catalytic core F(1)	Mitochondria
GO:0045277	respiratory chain complex IV	Mitochondria
GO:0046540	U4/U6 x U5 tri-snRNP complex	snRNA regulation/Splicing
GO:0048188	Set1C/COMPASS complex	Chromatin regulation
GO:0048189	Lid2 complex	Chromatin regulation
GO:0048476	Holliday junction resolvase complex	DNA repair
GO:0052718	tRNA-specific adenosine-34 deaminase complex	tRNA regulation
GO:0055031	gamma-tubulin large complex, equatorial microtubule organizing center	Cytoskeleton
GO:0055087	Ski complex	RNA degradation
GO:0061495	gamma-tubulin small complex, mitotic spindle pole body	Cytoskeleton
GO:0061617	MICOS complex	Mitochondria
GO:0061671	Cbp3p-Cbp6 complex	Mitochondria
GO:0061957	NVT complex	Vacuole/Traffic
GO:0070187	shelterin complex	Chromosome
GO:0070209	ASTRA complex	Chromatin regulation
GO:0070210	Rpd3L-Expanded complex	Chromatin regulation
GO:0070274	RES complex	mRNA regulation
GO:0070310	ATR-ATRIP complex	DNA replication
GO:0070390	transcription export complex 2	mRNA regulation
GO:0070419	nonhomologous end joining complex	DNA repair
GO:0070421	DNA ligase III-XRCC1 complex	DNA repair
GO:0070449	elongin complex	mRNA regulation
GO:0070522	ERCC4-ERCC1 complex	DNA repair
GO:0070545	PeBoW complex	Ribosome biogenesis
GO:0070691	P-TEFb complex	mRNA regulation
GO:0070692	CTDK-1 complex	mRNA regulation
GO:0070693	P-TEFb-cap methyltransferase complex	mRNA regulation
GO:0070761	pre-snoRNP complex	snoRNA regulation
GO:0070762	nuclear pore transmembrane ring	Nuclear pore
GO:0070772	PAS complex	Metabolism
GO:0070824	SHREC complex	Chromatin regulation
GO:0070847	core mediator complex	mRNA regulation
GO:0070850	TACC/TOG complex	Cytoskeleton
GO:0070860	RNA polymerase I core factor complex	Ribosome biogenesis
GO:0070912	Ddb1-Ckn1 complex	DNA repair
GO:0070913	Ddb1-Wdr21 complex	DNA repair
GO:0070916	inositol phosphoceramide synthase complex	Metabolism
GO:0070985	transcription factor TFIIK complex	mRNA regulation
GO:0071004	U2-type prespliceosome	snRNA regulation/Splicing
GO:0071005	U2-type precatalytic spliceosome	snRNA regulation/Splicing
GO:0071006	U2-type catalytic step 1 spliceosome	snRNA regulation/Splicing
GO:0071007	U2-type catalytic step 2 spliceosome	snRNA regulation/Splicing
GO:0071008	U2-type post-mRNA release spliceosomal complex	snRNA regulation/Splicing
GO:0071011	precatalytic spliceosome	snRNA regulation/Splicing
GO:0071013	catalytic step 2 spliceosome	snRNA regulation/Splicing
GO:0071014	post-mRNA release spliceosomal complex	snRNA regulation/Splicing
GO:0071020	post-spliceosomal complex	snRNA regulation/Splicing
GO:0071021	U2-type post-spliceosomal complex	mRNA regulation
GO:0071261	Ssh1 translocon complex	Protein translation
GO:0071439	clathrin complex	Membrane
GO:0071521	Cdc42 GTPase complex	Signalling
GO:0071540	eukaryotic translation initiation factor 3 complex, eIF3e	Protein translation
GO:0071541	eukaryotic translation initiation factor 3 complex, eIF3m	Protein translation
GO:0071595	Nem1-Spo7 phosphatase complex	Cell cycle
GO:0071818	BAT3 complex	Protein translation
GO:0071821	FANCM-MHF complex	DNA replication
GO:0071942	XPC complex	DNA repair
GO:0071986	Ragulator complex	Signalling
GO:0072357	PTW/PP1 phosphatase complex	Signalling
GO:0072380	TRC complex	Protein translation
GO:0072546	EMC complex	Protein translation
GO:0080008	Cul4-RING E3 ubiquitin ligase complex	Protein degradation
GO:0089701	U2AF complex	snRNA regulation/Splicing
GO:0090443	FAR/SIN/STRIPAK complex	Vacuole/Traffic
GO:0090661	box H/ACA telomerase RNP complex	Chromosome
GO:0090694	Scc2-Scc4 cohesin loading complex	Chromosome
GO:0090695	Wpl/Pds5 cohesin loading/unloading complex	Chromosome
GO:0090730	Las1 complex	Ribosome biogenesis
GO:0097196	Shu complex	DNA replication
GO:0097221	M/G1 phase-specific MADS box-forkhead transcription factor complex	Cell cycle
GO:0097255	R2TP complex	snoRNA regulation
GO:0097344	Rix1 complex	Ribosomal proteins
GO:0097373	MCM core complex	DNA replication
GO:0097550	transcription preinitiation complex	mRNA regulation
GO:0097582	dolichyl-phosphate-mannose-protein mannosyltransferase Pmt1p-Pmt2p dimer complex	Post-translational modifications
GO:0098654	CENP-A recruiting complex	Cell cycle
GO:0098745	Dcp1-Dcp2 complex	RNA degradation
GO:0099053	activating signal cointegrator 1 complex	Protein translation
GO:0106143	tRNA (m7G46) methyltransferase complex	tRNA regulation
GO:0110078	TTT complex	Signalling
GO:0110115	Cdr2 medial cortical node complex	Cell cycle
GO:0110129	SHREC2 complex	Chromatin regulation
GO:0120097	glycosylphosphatidylinositol-mannosyltransferase II complex	Post-translational modifications
GO:0120114	Sm-like protein family complex	snRNA regulation/Splicing
GO:0120115	Lsm2-8 complex	Chromatin regulation
GO:0120231	DNA recombinase auxiliary factor complex	Meiosis
GO:0140275	MIB complex	Mitochondria
GO:0140497	mannan polymerase II complex	Post-translational modifications
GO:1902500	vacuolar HOPS complex	Vacuole/Traffic
GO:1903600	glutaminase complex	Metabolism
GO:1904423	dehydrodolichyl diphosphate synthase complex	Metabolism
GO:1990070	TRAPPI protein complex	Vacuole/Traffic
GO:1990071	TRAPPII protein complex	Vacuole/Traffic
GO:1990072	TRAPPIII protein complex	Vacuole/Traffic
GO:1990112	RQC complex	RNA degradation
GO:1990124	messenger ribonucleoprotein complex	RNA degradation
GO:1990130	GATOR1 complex	TOR pathway
GO:1990131	Gtr1-Gtr2 GTPase complex	Signalling
GO:1990221	L-cysteine desulfurase complex	Metabolism
GO:1990243	atf1-pcr1 complex	mRNA regulation
GO:1990298	bub1-bub3 complex	Cell cycle
GO:1990304	MUB1-RAD6-UBR2 ubiquitin ligase complex	Protein degradation
GO:1990315	Mcs4 RR-MAPKKK complex	Signalling
GO:1990316	Atg1/ULK1 kinase complex	Autophagy
GO:1990334	Bfa1-Bub2 complex	Cell cycle
GO:1990429	peroxisomal importomer complex	Vacuole/Traffic
GO:1990463	lateral cortical node	Cell cycle
GO:1990477	NURS complex	Heterochromatin regulation
GO:1990483	Clr6 histone deacetylase complex I''	Heterochromatin regulation
GO:1990520	separase-securin complex	Cell cycle
GO:1990528	Rvs161p-Rvs167p complex	Vacuole/Traffic
GO:1990529	glycosylphosphatidylinositol-mannosyltransferase I complex	Metabolism
GO:1990531	phospholipid-translocating ATPase complex	Transporter
GO:1990533	Dom34-Hbs1 complex	Protein translation
GO:1990567	DPS complex	Signalling
GO:1990604	IRE1-TRAF2-ASK1 complex	Vacuole/Traffic
GO:1990612	Sad1-Kms1 LINC complex	Meiosis
GO:1990726	Lsm1-7-Pat1 complex	RNA degradation
GO:1990727	tubulin folding cofactor complex	Cytoskeleton
GO:1990811	MWP complex	Cell cycle
GO:1990861	Ubp3-Bre5 deubiquitination complex	Vacuole/Traffic
GO:1990862	nuclear membrane complex Bqt3-Bqt4	Chromosome
GO:1990877	Lst4-Lst7 complex	Signalling
GO:1990879	CST complex	Chromosome
GO:0030678	mitochondrial ribonuclease P complex	Mitochondria
GO:0062071	Pi Mi complex	mRNA regulation
GO:1990524	INA complex	Mitochondria
Table S13. Manual assignment of complexes to broader functional categories. GOID: Gene Ontology (GO) term accession identifier; description: GO term name; category: manually assigned category.
