# Supplementary material for: Growth-rate-dependent and nutrient-specific gene expression resource allocation in fission yeast
Source: Life Sci Alliance. 2022 Feb 28;5(5):e202101223. doi: 10.26508/lsa.202101223 (PMC8886410; doi:10.26508/lsa.202101223)
Supplement: Supplementary file 14 [file LSA-2021-01223_TableS14.xlsx]

## Sheet: TableS14
PomBaseIDs	annotation
SPAC1006.07	IET
SPAC1071.05	RiBi
SPAC1071.07c	RP
SPAC1071.08	RP
SPAC1093.05	RiBi
SPAC10F6.10	RiBi
SPAC1142.04	RiBi
SPAC11E3.15	RP
SPAC1250.05	RP
SPAC12G12.02	RiBi
SPAC12G12.06c	RiBi
SPAC13G6.02c	RP
SPAC13G6.07c	RP
SPAC13G6.09	RiBi
SPAC13G7.08c	RiBi
SPAC140.02	RiBi
SPAC1486.05	RiBi
SPAC1486.09	RiBi
SPAC1565.05	RiBi
SPAC15E1.03	RP
SPAC167.03c	RiBi
SPAC1687.06c	RP
SPAC1687.11	RiBi
SPAC16C9.03	RiBi
SPAC16E8.06c	RiBi
SPAC16E8.10c	RiBi
SPAC16E8.15	IET
SPAC1751.03	IET
SPAC1751.04	RiBi
SPAC1782.10c	RiBi
SPAC1783.08c	RP
SPAC17A5.03;SPAPB8E5.06c	RP
SPAC17C9.03	IET
SPAC17G6.06	RP
SPAC17H9.02	RiBi
SPAC17H9.05	RiBi
SPAC1805.11c	RP
SPAC1805.12c;SPAC11G7.04	RP
SPAC1805.13	RP
SPAC1805.17	RiBi
SPAC1805.18	RiBi
SPAC1834.01	IET
SPAC18B11.06	RiBi
SPAC18G6.06	RiBi
SPAC18G6.07c	RiBi
SPAC18G6.14c	RP
SPAC19A8.07c	RiBi
SPAC19B12.11c	RiBi
SPAC19D5.04	RiBi
SPAC19D5.05c	RiBi
SPAC19E9.01c	RiBi
SPAC1A6.02	RiBi
SPAC1B3.09c	RiBi
SPAC1B3.13	RiBi
SPAC1B9.03c	RiBi
SPAC1F3.01	RiBi
SPAC1F3.04c	RiBi
SPAC1F5.06	RiBi
SPAC1F5.10	RiBi
SPAC1F7.02c	RiBi
SPAC20G8.09c	RiBi
SPAC20H4.01	RiBi
SPAC21E11.06	IET
SPAC222.06	RiBi
SPAC227.02c	RiBi
SPAC22A12.12c	RiBi
SPAC22E12.13c	RP
SPAC22F3.08c	RiBi
SPAC22F8.09	RiBi
SPAC22G7.05	RiBi
SPAC22H12.04c	RP
SPAC23A1.08c;SPCC1322.15	RP
SPAC23A1.11	RP
SPAC23C11.03	RiBi
SPAC23D3.06c	RiBi
SPAC23G3.06	RiBi
SPAC23H4.15	RiBi
SPAC24C9.11	RiBi
SPAC24H6.07	RP
SPAC25B8.16	RiBi
SPAC25G10.08	IET
SPAC25H1.08c	RiBi
SPAC26A3.06	RiBi
SPAC26A3.12c	RiBi
SPAC26A3.15c	RiBi
SPAC26A3.17c	RiBi
SPAC26H5.10c	IET
SPAC29A4.02c	IET
SPAC29A4.04c	RiBi
SPAC29A4.09	RiBi
SPAC2C4.11c	RiBi
SPAC2E1P5.05	RiBi
SPAC2F3.17c	RiBi
SPAC2F7.05c	IET
SPAC2F7.14c	RiBi
SPAC2G11.02	RiBi
SPAC2G11.11c	RiBi
SPAC30C2.04	IET
SPAC30D11.03	RiBi
SPAC30D11.04c	RiBi
SPAC30D11.12	RP
SPAC31A2.02	RiBi
SPAC31A2.03	RiBi
SPAC31A2.07c	RiBi
SPAC31G5.03;SPAC144.11	RP
SPAC31G5.17c	RP
SPAC328.10c	RP
SPAC32A11.04c	IET
SPAC343.14c	IET
SPAC3A12.04c	RiBi
SPAC3A12.10;SPAC26A3.04	RP
SPAC3A12.13c	IET
SPAC3F10.08c	RiBi
SPAC3F10.16c	RiBi
SPAC3F10.17	RiBi
SPAC3G6.04	RiBi
SPAC3G9.09c	IET
SPAC3G9.10c	RiBi
SPAC3G9.15c	RiBi
SPAC3H5.07	RP
SPAC3H5.10	RP
SPAC4A8.16c	IET
SPAC4D7.05	IET
SPAC4D7.09	IET
SPAC4F10.06	RiBi
SPAC4F10.09c	RiBi
SPAC4F10.19c	RiBi
SPAC4F8.03	RiBi
SPAC4F8.04	RiBi
SPAC4G9.16c	RP
SPAC521.05;SPAC2C4.16c	RP
SPAC56F8.03	IET
SPAC56F8.09	RiBi
SPAC57A7.06	RiBi
SPAC589.03c	RiBi
SPAC5D6.01;SPAC22A12.04c	RP
SPAC607.03c	RiBi
SPAC637.07	IET
SPAC637.09	RiBi
SPAC644.15	RP
SPAC664.05	RP
SPAC664.06	RP
SPAC664.08c	RiBi
SPAC6B12.19	RiBi
SPAC6C3.09	RiBi
SPAC6F12.16c	RiBi
SPAC6F6.03c	RiBi
SPAC6F6.07c	RP
SPAC6G10.11c;SPAC589.10c;SPBC337.08c	RP
SPAC6G9.02c	RiBi
SPAC806.03c	RP
SPAC821.05	IET
SPAC823.08c	RiBi
SPAC890.04c	RiBi
SPAC890.06	RiBi
SPAC890.08	RP
SPAC8C9.08	RP
SPAC8C9.10c	RiBi
SPAC8C9.15c	IET
SPAC8F11.04	RiBi
SPAC926.08c	RiBi
SPAC959.03c	RiBi
SPAC959.07	RP
SPAC959.08	RP
SPAC9G1.03c	RP
SPACUNK4.11c	RiBi
SPAP27G11.03	IET
SPAP27G11.13c	RiBi
SPAP7G5.05	RP
SPAPB17E12.13	RP
SPAPB1A10.03	RiBi
SPAPB1A10.06c	RiBi
SPAPB1E7.12	RP
SPAPB21F2.03	RiBi
SPAPB8E5.07c	RiBi
SPAPJ698.02c	RP
SPBC106.14c	RiBi
SPBC106.18	RP
SPBC1105.01	RiBi
SPBC115.01c	RiBi
SPBC119.11c	RiBi
SPBC11C11.07	RP
SPBC11C11.09c;SPAC3H5.12c	RP
SPBC11G11.03	RiBi
SPBC1289.03c	RiBi
SPBC12C2.06	IET
SPBC1347.07	RiBi
SPBC13A2.02;REV__SPAC323.05c	RiBi
SPBC13G1.09	RiBi
SPBC146.08c	IET
SPBC14C8.14c	RiBi
SPBC14F5.06	IET
SPBC1539.10	RiBi
SPBC15C4.05	IET
SPBC1604.06c	RiBi
SPBC1604.09c	RiBi
SPBC1685.02c	RP
SPBC1685.09	RP
SPBC1685.10	RP
SPBC16A3.05c	RiBi
SPBC16C6.05	IET
SPBC16C6.11	RP
SPBC16C6.12c	RiBi
SPBC16E9.10c	RiBi
SPBC16G5.10	RiBi
SPBC16G5.14c	RP
SPBC16H5.08c	RiBi
SPBC16H5.10c	RiBi
SPBC1703.03c	RiBi
SPBC1703.05	RiBi
SPBC1709.05	RiBi
SPBC1709.13c	RiBi
SPBC1709.18	IET
SPBC1711.06	RP
SPBC1711.07	RiBi
SPBC1711.16	RiBi
SPBC1734.01c	RiBi
SPBC1778.01c	IET
SPBC17D1.03c	RiBi
SPBC17D1.06	RiBi
SPBC17D11.05	IET
SPBC17G9.04c	RiBi
SPBC17G9.07	RP
SPBC17G9.09	IET
SPBC17G9.10;SPAC26A3.07c	RP
SPBC18E5.04	RP
SPBC18E5.06	RP
SPBC18H10.03;REV__SPBC15D4.03	IET
SPBC18H10.04c	IET
SPBC18H10.12c	RP
SPBC18H10.13;SPAC3H5.05c	RP
SPBC18H10.14;SPAC664.04c	RP
SPBC1921.01c	RP
SPBC1921.03c	RiBi
SPBC19F5.02c	RiBi
SPBC19F5.05c	RiBi
SPBC19F8.08	RP
SPBC19G7.03c;SPAC19B12.04	RP
SPBC19G7.15	RiBi
SPBC1A4.07c	RiBi
SPBC1A4.09	RiBi
SPBC20F10.01	RiBi
SPBC20F10.09	RiBi
SPBC211.08c	RiBi
SPBC215.06c	RiBi
SPBC21B10.10	RP
SPBC21C3.13	RP
SPBC21C3.19	RiBi
SPBC21H7.04	RiBi
SPBC23E6.04c	RiBi
SPBC23E6.05	RiBi
SPBC23G7.05	IET
SPBC23G7.07c	RiBi
SPBC23G7.15c	RP
SPBC244.02c	RiBi
SPBC24C6.02	RiBi
SPBC25B2.01	IET
SPBC25B2.05	RiBi
SPBC25H2.07	IET
SPBC25H2.15	RiBi
SPBC26H8.08c	RiBi
SPBC26H8.10	RiBi
SPBC28E12.05	RiBi
SPBC29A3.04	RP
SPBC29A3.06	RiBi
SPBC29A3.09c	IET
SPBC29A3.12	RP
SPBC29A3.16	RiBi
SPBC29B5.03c	RP
SPBC2D10.10c	RiBi
SPBC2F12.04	RP
SPBC2G2.05	RP
SPBC30B4.02c	RiBi
SPBC30D10.15	RiBi
SPBC30D10.18c	RP
SPBC31E1.06	RiBi
SPBC31F10.12	IET
SPBC32H8.04c	RiBi
SPBC336.02	RiBi
SPBC336.10c	IET
SPBC365.03c	RP
SPBC365.04c	RiBi
SPBC365.13c	RiBi
SPBC3B8.09	RiBi
SPBC3B9.13c	RP
SPBC3D6.12	RiBi
SPBC3D6.15;SPAC694.05c	RP
SPBC3F6.04c	RiBi
SPBC4.02c	RiBi
SPBC409.15	RiBi
SPBC428.01c	RiBi
SPBC428.19c	RiBi
SPBC460.02c	IET
SPBC4B4.04	IET
SPBC4C3.07	IET
SPBC4F6.04	RP
SPBC4F6.07c	RiBi
SPBC4F6.13c	RiBi
SPBC4F6.14	RiBi
SPBC543.06c	RiBi
SPBC56F2.02	RP
SPBC56F2.04	RiBi
SPBC56F2.07c	RiBi
SPBC577.02	RP
SPBC646.09c	IET
SPBC646.10c	RiBi
SPBC649.02	RP
SPBC651.01c	RiBi
SPBC685.06	RP
SPBC685.07c	RP
SPBC713.04c	RiBi
SPBC776.07	RiBi
SPBC776.08c	RiBi
SPBC776.11	RP
SPBC776.17	RiBi
SPBC800.04c	RP
SPBC800.06	RiBi
SPBC83.02c	RP
SPBC83.15	RiBi
SPBC839.04;SPBC2F12.07c;SPAC1F7.13c	RP
SPBC839.05c	RP
SPBC839.13c	RP
SPBC839.15c;SPAC23A1.10	IET
SPBC887.03c	RiBi
SPBC8D2.10c	RiBi
SPBC9B6.05c	RiBi
SPBC9B6.07	RiBi
SPBC9B6.11c	RiBi
SPBP16F5.05c	RiBi
SPBP16F5.06	RiBi
SPBP22H7.02c	RiBi
SPBP22H7.08	RP
SPBP4H10.13;SPAC23C11.02c	RP
SPBP8B7.03c	RP
SPBP8B7.06	RP
SPBP8B7.16c	RiBi
SPBP8B7.20c	RiBi
SPCC1183.07	RiBi
SPCC1183.08c	RP
SPCC11E10.07c	IET
SPCC1223.05c;SPAPB17E12.05	RP
SPCC1259.01c;SPBC16D10.11c	RP
SPCC1322.11;SPAC3G9.03	RP
SPCC1393.03	RP
SPCC1393.06c	RiBi
SPCC1450.03	RiBi
SPCC1450.04	IET
SPCC1494.06c	RiBi
SPCC14G10.02	RiBi
SPCC1620.01c	RiBi
SPCC1672.07	RiBi
SPCC1682.14	RP
SPCC16A11.02	RiBi
SPCC16C4.08c	RiBi
SPCC1739.07	RiBi
SPCC1795.11	IET
SPCC18.05c	RiBi
SPCC18.12c	RiBi
SPCC18.14c	RP
SPCC1827.01c	RiBi
SPCC1827.05c	RiBi
SPCC1840.10	RiBi
SPCC1840.11	RiBi
SPCC18B5.06	IET
SPCC1919.09	RiBi
SPCC23B6.02c	RiBi
SPCC24B10.09	RP
SPCC285.03	RiBi
SPCC285.12	RiBi
SPCC285.15c;SPAC25G10.06	RP
SPCC306.07c	RiBi
SPCC31H12.04c;SPCC16C4.13c	RP
SPCC320.11c	RiBi
SPCC330.09	RiBi
SPCC330.14c;SPAC6G9.09c	RP
SPCC364.03	RP
SPCC417.08	IET
SPCC4G3.18	RiBi
SPCC550.15c	RiBi
SPCC553.08c	RiBi
SPCC576.05	RiBi
SPCC576.08c	RP
SPCC576.09	RP
SPCC576.11	RP
SPCC584.04;REV__SPCC584.04	IET
SPCC5E4.07	RP
SPCC613.05c	RP
SPCC613.06	RP
SPCC613.07	RiBi
SPCC613.08	RiBi
SPCC622.18	RP
SPCC663.04	RP
SPCC70.06	RiBi
SPCC736.07c	IET
SPCC737.08	RiBi
SPCC74.05	RP
SPCC757.08	RiBi
SPCC794.09c	IET
SPCC825.01	IET
SPCC830.03	RiBi
SPCC830.07c	IET
SPCC830.11c	RiBi
SPCC962.04	RP
SPCC970.05;SPBC405.07	RP
SPCP1E11.08	RiBi
SPCP1E11.09c	RP
SPCP1E11.11	RiBi
SPCP31B10.07;SPAC513.01c	IET
SPCP31B10.08c	RP
Table S14. Assignment of Schizosaccharomyces pombe translation proteins to non-overlapping functional classes. PomBaseIDs: proteomics protein group identifier; annotation: annotation to ribosomal protein, initiation/elongation/termination factors (IET), or ribosome biogenesis (RiBi).
