# Supplementary material for: Growth-rate-dependent and nutrient-specific gene expression resource allocation in fission yeast
Source: Life Sci Alliance. 2022 Feb 28;5(5):e202101223. doi: 10.26508/lsa.202101223 (PMC8886410; doi:10.26508/lsa.202101223)
Supplement: Supplementary file 17 [file LSA-2021-01223_TableS17.xlsx]

## Sheet: TableS17
PomBaseIDs	correlation	r.squared	WFSP	PomBaseID	primary_name	description
SPAC31A2.05c	0.97335	0.947411	+	SPAC31A2.05c	mis4	cohesin loading factor (adherin) Mis4/Scc2
SPAC589.10c;SPAC6G10.11c;SPBC337.08c	0.960189	0.921963	+	SPAC589.10c	ubi5	ribosomal-ubiquitin fusion protein Ubi5 (predicted)
SPAC589.10c;SPAC6G10.11c;SPBC337.08c	0.960189	0.921963	+	SPAC6G10.11c	ubi3	ribosomal-ubiquitin fusion protein Ubi3 (predicted)
SPAC589.10c;SPAC6G10.11c;SPBC337.08c	0.960189	0.921963	+	SPBC337.08c	ubi4	protein modifier, ubiquitin
SPBC577.07	0.958442	0.91861	+	SPBC577.07	ubp10	ubiquitin C-terminal hydrolase Ubp10 (predicted)
SPBC1703.10	0.956757	0.915384	+	SPBC1703.10	ypt1	GTPase Ypt1
SPAC3A12.14	0.94569	0.894329	+	SPAC3A12.14	cam1	calmodulin Cam1
SPAC144.03	0.944894	0.892824	+	SPAC144.03	ade2	adenylosuccinate synthetase Ade2
SPCC297.03	0.943309	0.889832	+	SPCC297.03	ssp1	calcium/calmodulin-dependent (CaMKK) protein kinase Ssp1
SPBP4H10.04	0.941464	0.886354	+	SPBP4H10.04	ppb1	serine/threonine protein phosphatase PP2B (calcineurin A) catalytic subunit Ppb1
SPAC4A8.05c	0.934825	0.873899	+	SPAC4A8.05c	myp2	myosin II heavy chain Myo3
SPBC4C3.10c	0.934804	0.873859	+	SPBC4C3.10c	pre3	20S proteasome complex subunit beta 1 Pre3
SPBC725.05c	0.933452	0.871333	+	SPBC725.05c	npp1	nucleotide pyrophosphatase Npp1 (predicted)
SPCC417.12	0.933452	0.871333	+	SPCC417.12	NA	carboxylesterase, type B family protein
SPCC1450.12	0.930702	0.866206	+	SPCC1450.12	NA	mitochondrial DUF3818 and PXA domain conserved fungal protein
SPCC1442.02	0.925899	0.857289	+	SPCC1442.02	glm2	Glomulin, ubiquitin-protein transferase inhibitor Glm2
SPBC1105.09	0.923879	0.853552	+	SPBC1105.09	ubc15	ubiquitin conjugating enzyme E2 Ubc15
SPAC513.05	0.922703	0.851381	+	SPAC513.05	ams1	Class II alpha-mannosidase, subtype C, Ams1
SPBC1604.05	0.917744	0.842253	+	SPBC1604.05	pgi1	glucose-6-phosphate isomerase (predicted)
SPAC31A2.04c	0.915457	0.838062	+	SPAC31A2.04c	pre1	20S proteasome complex subunit beta 4 Pre1
SPAPB1E7.09	0.915055	0.837326	+	SPAPB1E7.09	ogm2	protein O-mannosyltransferase Ogm2
SPAC13C5.01c	0.914454	0.836227	+	SPAC13C5.01c	pre9	20S proteasome complex subunit alpha 3 Pre9
SPAC1D4.09c	0.914308	0.835959	+	SPAC1D4.09c	rtf2	DNA replication termination factor Rtf2
SPAC26A3.12c	0.912711	0.833042	+	SPAC26A3.12c	dhp1	5'-3' exoribonuclease Dhp1
SPAP8A3.08	0.912382	0.83244	+	SPAP8A3.08	cdc4	myosin II essential light chain
SPBC9B6.08	0.910384	0.828799	+	SPBC9B6.08	clc1	clathrin light chain Clc1
SPAC1786.01c	0.907848	0.824188	+	SPAC1786.01c	ptl2	triacylglycerol lipase ptl2
SPAC1556.08c	0.906955	0.822568	+	SPAC1556.08c	cbs2	serine/threonine protein kinase AMPK (gamma) subunit Cbs2
SPBC336.10c	0.906136	0.821083	+	SPBC336.10c	tif512	translation elongation and termination factor eIF5A (predicted)
SPBC12C2.12c	0.906121	0.821055	+	SPBC12C2.12c	glo1	glyoxalase I
SPBC8D2.02c	0.905552	0.820025	+	SPBC8D2.02c	vps68	vacuolar sorting protein Vps68 (predicted)
SPCC126.10	0.905546	0.820013	+	SPCC126.10	iah1	isoamyl acetate hydrolytic enzyme Iah1 (predicted)
SPAC18B11.04	0.90286	0.815156	+	SPAC18B11.04	ncs1	neuronal calcium sensor related protein Ncs1
SPAC10F6.09c	0.902702	0.814871	+	SPAC10F6.09c	psm3	mitotic/meiotic cohesin complex ATPase subunit Psm3/Smc3
SPAC688.07c	0.902105	0.813793	+	SPAC688.07c	rng10	cytoskeleton adaptor for Rga7 GTPase activator Rng10
SPAC7D4.04	0.901065	0.811918	+	SPAC7D4.04	atg11	autophagy associated protein kinase regulator Atg11
SPAC6F12.13c	0.89988	0.809785	+	SPAC6F12.13c	fps1	geranyltranstransferase Fps1
SPBC13G1.11	0.898583	0.807452	+	SPBC13G1.11	ykt6	SNARE Ykt6 (predicted)
SPCC24B10.21	0.894431	0.800007	+	SPCC24B10.21	tpi1	triosephosphate isomerase
SPCC31H12.08c	0.894356	0.799872	+	SPCC31H12.08c	ccr4	CCR4-Not complex 3'-5'-exoribonuclease subunit 6
SPCC162.12	0.891032	0.793938	+	SPCC162.12	tco89	TORC1 subunit Tco89
SPAC19B12.06c	0.889272	0.790805	+	SPAC19B12.06c	rbd4	rhomboid family protease, unknown biological role, associated with COP1 coated vesicle (predicted)
SPBC1778.06c	0.887338	0.787369	+	SPBC1778.06c	fim1	fimbrin
SPAC4A8.04	0.88652	0.785918	+	SPAC4A8.04	isp6	vacuolar serine protease Isp6
SPBC1685.13	0.881971	0.777873	+	SPBC1685.13	fhn1	eisosome assembly protein Fhn1
SPAC22G7.01c	0.879578	0.773657	+	SPAC22G7.01c	fra1	iron responsive transcriptional regulator, peptidase family (predicted)
SPAC222.13c	0.877597	0.770176	+	SPAC222.13c	NA	6-phosphofructo-2-kinase (predicted)
SPAC9E9.15	0.877228	0.769529	+	SPAC9E9.15	NA	mitochondrial protein complex assembly protein (predicted)
SPAC732.01	0.876702	0.768607	+	SPAC732.01	vma11	V-type ATPase V0 proteolipid subunit (predicted)
SPBC16A3.10	0.876477	0.768211	+	SPBC16A3.10	ale1	membrane bound O-acyltransferase, MBOAT Ale1 (predicted)
SPBC11B10.04c	0.875821	0.767063	+	SPBC11B10.04c	mrps28	mitochondrial ribosomal protein subunit S15 (predicted)
SPAC4G9.12	0.875749	0.766936	+	SPAC4G9.12	idn1	gluconokinase
SPAC23H4.14	0.874944	0.765528	+	SPAC23H4.14	vam6	HOPS complex Rab GEF subunit Vam6
SPBP16F5.03c	0.874603	0.76493	+	SPBP16F5.03c	tra1	SAGA complex/ASTRA complex, phosphatidylinositol pseudokinase Tra1
SPBC1685.03	0.873934	0.76376	+	SPBC1685.03	sec11	signal peptidase subunit Sec11 (predicted)
SPAC1952.08c	0.873458	0.76293	+	SPAC1952.08c	NA	pyridoxamine 5'-phosphate oxidase (predicted)
SPAC23H3.06	0.873312	0.762673	+	SPAC23H3.06	apl6	AP-3 adaptor complex subunit Apl6 (predicted)
SPCC757.12	0.871362	0.759272	+	SPCC757.12	aah1	alpha-amylase homolog Aah1 (predicted)
SPBC19F8.01c	0.870489	0.757752	+	SPBC19F8.01c	spn7	meiotic septin Spn7
SPAC22G7.02	0.867348	0.752292	+	SPAC22G7.02	kap111	karyopherin/importin beta family nuclear import signal receptor Kap111 (predicted)
SPAC12B10.02c	0.867215	0.752062	+	SPAC12B10.02c	pho86	ER packaging chaperone for phosphate transporters Pho86 (predicted)
SPBC20F10.09	0.86659	0.750979	+	SPBC20F10.09	lsm5	Lsm2-8 complex subunit Lsm5
SPAC3F10.09	0.865164	0.74851	+	SPAC3F10.09	his6	1-(5-phosphoribosyl)-5-[(5-phosphoribosylamino) methylideneamino]imidazole-4-carboxamide isomerase His6 (predicted)
SPAC23D3.13c	0.862774	0.744379	+	SPAC23D3.13c	NA	GEF (predicted)
SPCC1919.05	0.862033	0.743101	+	SPCC1919.05	ski3	Ski complex TPR repeat subunit Ski3 (predicted)
SPBC19C7.12c	0.860698	0.740801	+	SPBC19C7.12c	omh1	alpha-1,2-mannosyltransferase Omh1
SPBC902.05c	0.858845	0.737614	+	SPBC902.05c	idh2	isocitrate dehydrogenase (NAD+) subunit 2
SPBC1711.18	0.858468	0.736967	+	SPBC1711.18	tam9	mitochondrial ribosomal protein subunit L31 (predicted)
SPBC25B2.10	0.857366	0.735076	+	SPBC25B2.10	NA	Usp (universal stress protein) family protein
SPAC1F5.02	0.856867	0.734221	+	SPAC1F5.02	pdi1	ER protein disulfide isomerase (predicted)
SPCC830.10	0.856578	0.733727	+	SPCC830.10	ham1	nucleoside triphosphatase Ham1 (predicted)
SPBC16C6.05	0.856548	0.733675	+	SPBC16C6.05	tma22	translation machinery associated protein ortholog Tma22 (predicted)
SPBC3B8.06	0.855871	0.732516	+	SPBC3B8.06	NA	DUF2427 family conserved fungal protein
SPBC119.01	0.855274	0.731494	+	SPBC119.01	rpn3	19S proteasome regulatory subunit Rpn3
SPAC1006.01	0.85438	0.729966	+	SPAC1006.01	psp3	vacuolar serine protease Psp3 (predicted)
SPAC644.13c	0.853641	0.728703	+	SPAC644.13c	NA	Rab GTPase binding (predicted)
SPAC13A11.05	0.852617	0.726956	+	SPAC13A11.05	ysp2	peptidase family M17 cytoplasmic leucyl aminopeptidase yspII (LAP yspII)
SPBC1921.03c	0.852077	0.726035	+	SPBC1921.03c	mex67	mRNA export receptor, Tap, nucleoporin Mex67
SPAC4D7.08c	0.851872	0.725685	+	SPAC4D7.08c	ade4	amidophosphoribosyltransferase Ade4
SPCC31H12.03c	0.851408	0.724896	+	SPCC31H12.03c	mlo1	RNA binding protein (predicted)
SPBP23A10.16	0.849891	0.722315	+	SPBP23A10.16	tim18	TIM22 inner membrane protein import complex and succinate dehydrogenase (SDH) anchor subunit Tim18
SPCC330.05c	0.84951	0.721668	+	SPCC330.05c	ura4	orotidine 5'-phosphate decarboxylase Ura4
SPAC6F12.03c	0.847089	0.71756	+	SPAC6F12.03c	fsv1	SNARE Stx8
SPBC24C6.13	0.846378	0.716356	+	SPBC24C6.13	coa6	cytochrome c oxidase assembly protein Coa6 (predicted)
SPBC19C7.10	0.843725	0.711871	+	SPBC19C7.10	bqt4	bouquet formation protein Bqt4
SPBC530.14c	0.842349	0.709551	+	SPBC530.14c	dsk1	SR protein-specific kinase Dsk1
SPCC338.06c	0.840933	0.707168	+	SPCC338.06c	NA	heat shock protein Hsp20 family (predicted)
SPAC1F5.10	0.839157	0.704184	+	SPAC1F5.10	fal1	exon junction complex subunit, ATP-dependent RNA helicase Fal1 (conflicting process, human yeast)
SPBC16G5.02c	0.838706	0.703427	+	SPBC16G5.02c	rbk1	ribokinase Rbk1 (predicted)
SPCC13B11.01	0.838489	0.703063	+	SPCC13B11.01	adh1	alcohol dehydrogenase Adh1
SPBC14F5.13c	0.837605	0.701583	+	SPBC14F5.13c	pho8	vacuolar membrane alkaline phosphatase (predicted)
SPBC887.06c	0.837602	0.701577	+	SPBC887.06c	snx3	sorting nexin Snx3 (predicted)
SPBC11C11.06c	0.837328	0.701119	+	SPBC11C11.06c	NA	Schizosaccharomyces specific protein
SPBC21C3.09c	0.835822	0.698598	+	SPBC21C3.09c	oaa1	mitochondrial acylpyruvase Oaa1 (predicted)
SPBC31F10.16	0.835604	0.698234	+	SPBC31F10.16	bch1	exomer complex ChAPs family (Chs5p-Arf1p-binding) protein Bch1
SPAC22F8.06	0.834975	0.697183	+	SPAC22F8.06	pam1	20S proteasome complex subunit beta 6 Pam1
SPAC1783.05	0.834816	0.696917	+	SPAC1783.05	hrp1	CHD family chromatin remodeller, CENP-A chaperone Hrp1
SPAC25B8.10	0.834709	0.696739	+	SPAC25B8.10	NA	trans-aconitate 3-methyltransferase (predicted)
SPCC4B3.04c	0.833148	0.694135	+	SPCC4B3.04c	nte1	lysophospholipase (predicted)
SPBC25D12.04	0.829235	0.687631	+	SPBC25D12.04	suc22	ribonucleotide reductase small subunit Suc22
SPAC17C9.09c	0.828991	0.687226	+	SPAC17C9.09c	tim13	Tim8-Tim13 mitochondrial intermembrane space protein transporter complex subunit Tim13 (predicted)
SPCC645.04	0.82887	0.687025	+	SPCC645.04	nse3	Smc5-6 complex non-SMC MAGE family subunit Nse3
SPAC1565.06c	0.828711	0.686763	+	SPAC1565.06c	spg1	GTPase Spg1
SPAC11D3.07c	0.826557	0.683197	+	SPAC11D3.07c	toe4	DNA-binding transcription factor, zf-fungal binuclear cluster type (predicted)
SPBP4H10.12	0.826245	0.682681	+	SPBP4H10.12	NA	protein with a role in ER insertion of tail-anchored membrane proteins (predicted)
SPAPB2B4.07	0.826243	0.682677	+	SPAPB2B4.07	NA	ubiquitin family protein, human UBTD1 homolog
SPBC4F6.18c	0.824294	0.679461	+	SPBC4F6.18c	arf1	ADP-ribosylation factor, Arf family Arf1
SPBC337.16	0.821963	0.675624	+	SPBC337.16	cho1	phosphatidyl-N-dimethylethanolamine N-methyltransferase
SPAC1142.07c	0.8181	0.669287	+	SPAC1142.07c	vps32	ESCRT III complex subunit Vps32
SPAC23C4.05c	0.817955	0.669051	+	SPAC23C4.05c	les1	nuclear bridge Ish domain protein Les1
SPBC15C4.02	0.817786	0.668774	+	SPBC15C4.02	NA	ABC1 kinase family protein, implicted in mitochondrial ergosterol and phospholipd homeostasis
SPAC1805.02c	0.815813	0.665551	+	SPAC1805.02c	etf2	electron transfer flavoprotein beta subunit EtfB (predicted)
SPAC13D6.05	0.815436	0.664936	+	SPAC13D6.05	alp11	tubulin specific chaperone cofactor B
SPAC17C9.08	0.814449	0.663327	+	SPAC17C9.08	pnu1	mitochondrial endodeoxyribonuclease Pnu1
SPBC26H8.04c	0.813886	0.662411	+	SPBC26H8.04c	iml1	GATOR1-SEACIT GTPase complex subunit Iml1
SPBC26H8.05c	0.812191	0.659654	+	SPBC26H8.05c	pph3	serine/threonine protein phosphatase PP4 catalytic subunit Pph3
SPBC646.08c	0.810194	0.656415	+	SPBC646.08c	oss1	sterol transfer protein Oss1
SPAC227.05	0.809295	0.654959	+	SPAC227.05	pfd4	prefoldin subunit Pfd4
SPCC306.09c	0.809023	0.654519	+	SPCC306.09c	cap1	adenylyl cyclase-associated protein Cap1
SPBC11C11.02	0.808539	0.653735	+	SPBC11C11.02	imp2	F-BAR domain protein Imp2
SPAC1834.08	0.808396	0.653503	+	SPAC1834.08	mak1	phosphorelay sensor kinase Mak1
SPBC23E6.01c	0.808249	0.653267	+	SPBC23E6.01c	cxr1	splicing factor Cxr1
SPBC336.04	0.807814	0.652563	+	SPBC336.04	cdc6	DNA polymerase delta catalytic subunit Cdc6
SPBC17D11.07c	0.807733	0.652433	+	SPBC17D11.07c	rpn2	19S proteasome regulatory subunit Rpn2
SPAC821.10c	0.807145	0.651482	+	SPAC821.10c	sod1	superoxide dismutase Sod1
SPAC1A6.07	0.806999	0.651247	+	SPAC1A6.07	sle1	eisosome assembly protein Seg1
SPBC215.05	0.806951	0.651169	+	SPBC215.05	gpd1	glycerol-3-phosphate dehydrogenase Gpd1
SPAC1F7.10	0.804127	0.64662	+	SPAC1F7.10	NA	hydantoin racemase family (predicted)
SPBC365.12c	0.802831	0.644537	+	SPBC365.12c	ish1	nuclear envelope Ish domain protein Ish1
SPBPJ4664.01	0.801652	0.642646	+	SPBPJ4664.01	dps1	decaprenyl diphosphate synthase subunit Dps1
SPBC1734.12c	0.801303	0.642086	+	SPBC1734.12c	alg12	dolichyl pyrophosphate Man7GlcNAc2 alpha-1,6-mannosyltransferase Alg12 (predicted)
SPCC61.03	0.801173	0.641878	+	SPCC61.03	NA	NADHX dehydratase (predicted)
SPAC22A12.11	0.800814	0.641304	+	SPAC22A12.11	dak1	dihydroxyacetone kinase Dak1
SPAC227.10	0.800529	0.640847	+	SPAC227.10	pfd2	prefoldin subunit Pfd2
SPAC922.04	0.799029	0.638448	+	SPAC922.04	NA	Schizosaccharomyces specific protein
SPAPB24D3.06c	0.796719	0.634762	+	SPAPB24D3.06c	NA	Alpha/Beta hydrolase fold, DUF1749 family protein
SPBC713.09	0.796415	0.634276	+	SPBC713.09	NA	Schizosaccharomyces specific protein
SPBC26H8.16	0.796414	0.634275	+	SPBC26H8.16	sdh8	mitochondrial respiratory chain complex II assembly factor 4 Sdh8 (predicted)
SPAC17A2.03c	0.795812	0.633317	+	SPAC17A2.03c	vma6	V-type ATPase V0 subunit d (predicted)
SPBC887.17	0.7957	0.633139	+	SPBC887.17	NA	plasma membrane guanine and adenine transmembrane transporter (predicted)
SPBC23G7.08c	0.795362	0.6326	+	SPBC23G7.08c	rga7	RhoGAP, GTPase activating protein Rga7
SPBC337.07c	0.794791	0.631693	+	SPBC337.07c	ecm14	pseudopeptidase Ecm14 (predicted)
SPBC3B9.06c	0.794479	0.631197	+	SPBC3B9.06c	atg3	autophagy associated protein Atg3
SPCC1322.05c	0.79412	0.630627	+	SPCC1322.05c	lap2	vacuolar aminopeptidase Lap2
SPBC30B4.05	0.793188	0.629147	+	SPBC30B4.05	kap109	karyopherin/importin beta family nuclear export signal receptor Kap109
SPCC550.02c	0.793154	0.629094	+	SPCC550.02c	cwf5	Prp19 complex subunit, RNA-binding Cwf5
SPAC4F8.10c	0.792837	0.628591	+	SPAC4F8.10c	stg1	SM22/transgelin-like actin modulating protein Stg1
SPAPB1A10.03	0.792545	0.628127	+	SPAPB1A10.03	nxt1	mRNA export receptor Nxt1
SPCC757.05c	0.792049	0.627342	+	SPCC757.05c	NA	peptidase family M20 protein involved in glutathione catabolism (predicted)
SPAC23A1.14c	0.791296	0.62615	+	SPAC23A1.14c	NA	pyridoxal phosphate-dependent transferase, unknown specificity, implicated in sulfur compound metabolism
SPBC776.13	0.790641	0.625113	+	SPBC776.13	cnd1	condensin complex non-SMC subunit Cnd1
SPAC3A11.11c	0.790019	0.624131	+	SPAC3A11.11c	NA	oxidoreductase, implicated in vitamin metabolism, or cellular detoxification (predicted)
SPAC630.09c	0.788627	0.621933	+	SPAC630.09c	mug58	GLYK family kinase of unknown specificity, implicated in nucleotide metabolism (predicted)
SPCC1322.09	0.785708	0.617336	+	SPCC1322.09	NA	Golgi protein, associated with COP vesicles (predicted), DUF5427
SPBC21C3.11	0.785084	0.616357	+	SPBC21C3.11	ubx4	UBX domain protein Ubx4 (predicted)
SPBC119.12	0.784397	0.615279	+	SPBC119.12	rud3	Golgi matrix protein Rud3 (predicted)
SPAC6F6.05	0.783067	0.613195	+	SPAC6F6.05	ost2	oligosaccharyltransferase epsilon subunit Ost2 (predicted)
SPAC20G4.06c	0.780295	0.60886	+	SPAC20G4.06c	adf1	actin depolymerizing factor, cofilin
SPCC1223.06	0.780028	0.608443	+	SPCC1223.06	tea1	cell end marker Tea1
SPBC354.13	0.779282	0.607281	+	SPBC354.13	rga6	RhoGAP, GTPase activating protein Rga6 (predicted)
SPAC3G9.05	0.778861	0.606624	+	SPAC3G9.05	spa2	Arf GAP, GTPase-activating protein Spa2
SPBC19C2.15c	0.778653	0.6063	+	SPBC19C2.15c	phs1	3-hydroxyacyl-CoA dehydratase involved in very long-chain fatty acid elongation Phs1 (predicted)
SPAC823.11	0.778438	0.605965	+	SPAC823.11	sgp1	sphingosine-1-phosphate phosphatase
SPAC22A12.10	0.777037	0.603786	+	SPAC22A12.10	ept1	diacylglycerol cholinephosphotransferase/ diacylglycerol ethanolaminesphotransferase Ept1 (predicted)
SPAC4D7.02c	0.776982	0.603702	+	SPAC4D7.02c	pgc1	phosphatidylglycerol phospholipase C Pgc1 (predicted)
SPBC29A10.10c	0.776659	0.603199	+	SPBC29A10.10c	dbl8	ATP-dependent RNA helicase Dbl8
SPCC18B5.08c	0.775529	0.601445	+	SPCC18B5.08c	ism1	mitochondrial isoleucine-tRNA ligase (predicted)
SPBC839.11c	0.775334	0.601142	+	SPBC839.11c	hut1	ER uridine diphosphate-glucose transmembrane transporter Hut1
SPBC16G5.05c	0.775157	0.600868	+	SPBC16G5.05c	scs2	VAP family protein Scs2
SPBC9B6.09c	0.773838	0.598825	+	SPBC9B6.09c	mdl1	mitochondrial peptide-transporting ATPase
SPCPJ732.02c	0.773753	0.598694	+	SPCPJ732.02c	xks1	xylulose kinase Xks1 (predicted)
SPCC338.12	0.772951	0.597453	+	SPCC338.12	pbi2	vaculoar proteinase B inhibitor Pbi2
SPAC25H1.10c	0.772801	0.597221	+	SPAC25H1.10c	atp19	F1-FO ATP synthase subunit K (predicted)
SPAC1D4.10	0.772705	0.597072	+	SPAC1D4.10	trz1	nuclear 3'-tRNA processing endonuclease tRNAse Z, Trz1
SPBC3F6.02c	0.771423	0.595094	+	SPBC3F6.02c	erg26	3 beta-hydroxysteroid dehydrogenase/delta 5-->4-isomerase Erg26 (predicted)
SPBC776.10c	0.770924	0.594324	+	SPBC776.10c	cog6	Golgi transport complex peripheral subunit Cog6 (predicted)
SPAC25B8.09	0.768742	0.590964	+	SPAC25B8.09	NA	trans-aconitate 3-methyltransferase (predicted)
SPAC1002.03c	0.76857	0.5907	+	SPAC1002.03c	gls2	glucosidase II alpha subunit Gls2
SPBC1683.03c	0.766921	0.588168	+	SPBC1683.03c	amf1	plasma membrane ammonium transmembrane transporter Amf1 (predicted)
SPBC725.09c	0.766536	0.587577	+	SPBC725.09c	hob3	BAR adaptor protein Hob3
SPAC6C3.04	0.765532	0.586039	+	SPAC6C3.04	cit1	citrate synthase Cit1
SPCC1620.11	0.765456	0.585923	+	SPCC1620.11	nup97	nucleoporin Nic96 homolog
SPBC216.03	0.765325	0.585722	+	SPBC216.03	NA	NADP binding superfamily conserved fungal protein
SPBC119.11c	0.76441	0.584323	+	SPBC119.11c	pac1	double-strand-specific ribonuclease Pac1
SPAC1952.11c	0.763752	0.583318	+	SPAC1952.11c	ure2	nickel-dependent urease Ure2
SPAC1296.02	0.763317	0.582653	+	SPAC1296.02	cox4	cytochrome c oxidase subunit IV (predicted)
SPAC24B11.12c	0.763312	0.582646	+	SPAC24B11.12c	dnf2	plasma membrane phospholipid-translocating ATPase complex, ATPase subunit Dnf2 (predicted)
SPBC1815.01	0.762735	0.581764	+	SPBC1815.01	eno101	enolase (predicted)
SPBC17A3.05c	0.760414	0.57823	+	SPBC17A3.05c	NA	DNAJ/DUF1977, human DNAJB12 homolog, Hsp70 co-chaperone (predicted)
SPBC776.15c	0.760297	0.578051	+	SPBC776.15c	kgd2	dihydrolipoamide S-succinyltransferase, e2 component of oxoglutarate dehydrogenase complex Kdg2 (predicted)
SPAC6F12.08c	0.76023	0.577949	+	SPAC6F12.08c	exo84	exocyst complex subunit Exo84 (predicted)
SPCC16A11.02	0.759886	0.577427	+	SPCC16A11.02	utp13	U3 snoRNP-associated protein Utp13 (predicted)
SPCC1672.06c	0.75988	0.577417	+	SPCC1672.06c	asp1	diphosphoinositol pentakisphosphate kinase/InsP8 pyrophosphatase
SPCC126.08c	0.75984	0.577356	+	SPCC126.08c	NA	lectin family glycoprotein receptor (predicted)
SPAC17C9.12	0.759768	0.577247	+	SPAC17C9.12	scs22	VAP family protein Scs22
SPAC8C9.05	0.758236	0.574922	+	SPAC8C9.05	dtd1	D-Tyr-tRNA deacylase Dtd1 (predicted)
SPBC16D10.01c	0.757648	0.57403	+	SPBC16D10.01c	NA	TPR repeat protein, conserved fungal protein
SPBC36B7.07	0.75698	0.573019	+	SPBC36B7.07	tlg1	SNARE Tlg1 (predicted)
SPAPB18E9.01	0.756043	0.571601	+	SPAPB18E9.01	trm5	tRNA (guanine(37)-N(1))-methyltransferase activity Trm5 (predicted)
SPAC23A1.17	0.755782	0.571207	+	SPAC23A1.17	bbc1	WIP family cytoskeletal protein Bbc1
SPAC15F9.02	0.755414	0.57065	+	SPAC15F9.02	seh1	GATOR2-SEACAT complex WD repeat subunit Seh1
SPBC354.15	0.755094	0.570168	+	SPBC354.15	fap1	L-pipecolate oxidase
SPAC22A12.08c	0.753069	0.567113	+	SPAC22A12.08c	crd1	mitochondrial hydrolase, N-terminal portion of Crd1 fusion protein
SPBC13G1.06c	0.752748	0.56663	+	SPBC13G1.06c	isd11	mitochondrial [2Fe-2S] cluster assembly protein, LYR family Isd11 (predicted)
SPCC757.07c	0.752694	0.566549	+	SPCC757.07c	ctt1	catalase
SPAC22E12.03c	0.752651	0.566484	+	SPAC22E12.03c	sdj1	glyoxylase III Sdj1
SPAC1A6.10	0.751458	0.564689	+	SPAC1A6.10	tcd1	tRNA threonylcarbamoyladenosine dehydratase Tcd1 (predicted)
SPBC27.01c	0.749035	0.561054	+	SPBC27.01c	pga2	protein trafficking protein Pga2 (predicted)
SPBC530.08	0.748637	0.560457	+	SPBC530.08	NA	DNA-binding transcription factor, membrane-tethered (predicted)
SPBC3B9.08c	0.748153	0.559733	+	SPBC3B9.08c	mnh1	exon junction complex subunit, Mago-nashi homolog Mnh1
SPCC338.05c	0.747014	0.55803	+	SPCC338.05c	mms2	ubiquitin conjugating enzyme E2 Mms2
SPAC22E12.10c	0.746816	0.557734	+	SPAC22E12.10c	etp1	mitochondrial [2Fe-2S] cluster assembly ferredoxin Etp1/ cytochrome oxidase cofactor Cox15, fusion protein
SPAC767.01c	0.746664	0.557507	+	SPAC767.01c	vps1	dynamin family protein Vps1
SPBC119.09c	0.746588	0.557394	+	SPBC119.09c	orm1	ORMDL family protein Orm1 (predicted)
SPBC29A3.09c	0.744357	0.554068	+	SPBC29A3.09c	gcn20	AAA family ATPase Gcn20 (predicted)
SPBC17D11.03c	0.743647	0.553011	+	SPBC17D11.03c	NA	carboxymuconolactone decarboxylase-like protein
SPAC15A10.12c	0.742623	0.55149	+	SPAC15A10.12c	tca17	TRAPP complex subunit 2-like Tca17 (predicted)
SPAC644.04	0.740756	0.548719	+	SPAC644.04	pct1	RNA 5'-triphosphatase
SPBC32F12.12c	0.740463	0.548286	+	SPBC32F12.12c	NA	Golgi membrane protein involved in vesicle-mediated transport (predicted)
SPAC328.06	0.740298	0.548042	+	SPAC328.06	ubp2	ubiquitin C-terminal hydrolase Ubp2
SPAC3C7.05c	0.740256	0.547979	+	SPAC3C7.05c	mug191	alpha-1,6- mannanase (predicted)
SPAC17C9.10	0.739643	0.547072	+	SPAC17C9.10	stm1	vacuolar amino acid transmembrane transporter Stm1 (predicted)
SPAC17G6.13	0.739084	0.546245	+	SPAC17G6.13	slt1	Schizosaccharomyces specific protein Slt1
SPBC1718.04	0.738076	0.544755	+	SPBC1718.04	sct1	glycerol-3-phosphate O-acyltransferase Sct1/Gpt1 (predicted)
SPCC364.04c	0.737673	0.544162	+	SPCC364.04c	coy1	CASP family protein involved in Golgi vesicle transport Coy1 (predicted)
SPAC3F10.08c	0.737592	0.544042	+	SPAC3F10.08c	faf1	rRNA processing protein Faf1 (predicted)
SPAC2C4.03c	0.737327	0.543651	+	SPAC2C4.03c	smd2	Sm snRNP core protein Smd2
SPBC1289.02c	0.737308	0.543623	+	SPBC1289.02c	uap2	U2 snRNP-associated protein Uap2
SPBC32F12.10	0.737189	0.543447	+	SPBC32F12.10	pgm1	phosphoglucomutase Pgm1 (predicted)
SPAC1952.13	0.736511	0.542448	+	SPAC1952.13	ned1	lipin, phosphatidate phosphatase Ned1
SPBC215.07c	0.735789	0.541386	+	SPBC215.07c	pdp2	PWWP domain protein Pdp2 (predicted)
SPBC17D11.08	0.735184	0.540496	+	SPBC17D11.08	dca7	WD repeat protein, DDB1 and CUL4-associated factor Dca7 (predicted)
SPAC4A8.03c	0.734729	0.539826	+	SPAC4A8.03c	ptc4	mitochondrial serine/threonine protein phosphatase PP2C catalytic subunit Ptc4
SPBC13E7.09	0.73469	0.539769	+	SPBC13E7.09	vrp1	verprolin
SPAC11E3.14	0.733277	0.537695	+	SPAC11E3.14	NA	protein with a role in clearing protein aggregates (predicted)
SPBC582.09	0.732777	0.536962	+	SPBC582.09	pex11	peroxisomal biogenesis factor 11 (predicted)
SPBC16C6.02c	0.732325	0.5363	+	SPBC16C6.02c	vps1302	intermembrane lipid transfer protein, chorein family Vps1302 (predicted)
SPCP31B10.06	0.731007	0.534371	+	SPCP31B10.06	tcb2	tricalbin, C2 domain protein (phospholipid binding) ER-plasma membrane tethering protein Tcb2 (predicted)
SPBP19A11.01	0.730692	0.533911	+	SPBP19A11.01	gcv3	glycine decarboxylase complex subunit H (predicted)
SPCC18.16c	0.729191	0.53172	+	SPCC18.16c	fmn1	riboflavin kinase Fmn1
SPCC16C4.08c	0.728452	0.530642	+	SPCC16C4.08c	skb15	p21 activated protein kinase inhibitor Skb15
SPCC1281.07c	0.727504	0.529262	+	SPCC1281.07c	gst4	glutathione S-transferase (predicted)
SPAC17G6.05c	0.726705	0.5281	+	SPAC17G6.05c	bro1	BRO1 domain protein Bro1 (predicted)
SPBC887.02	0.726634	0.527997	+	SPBC887.02	NA	ClC chloride channel (predicted)
SPAP27G11.02	0.725412	0.526222	+	SPAP27G11.02	mgr3	TPR repeat protein, involved in mitochondrial protein turnover (predicted)
SPCC1795.02c	0.725069	0.525725	+	SPCC1795.02c	vcx1	vacuolar proton/calcium exchanger (predicted)
SPAC1F7.09c	0.72503	0.525668	+	SPAC1F7.09c	dal2	allantoicase Dal2
SPCC1259.12c	0.72471	0.525204	+	SPCC1259.12c	gid1	GID complex subunit, Ran GTPase binding protein Gid1 (predicted)
SPBC12C2.13c	0.724493	0.52489	+	SPBC12C2.13c	fnx1	vacuolar amino acid transmembrane transporter Fnx1
SPAC23D3.17	0.723516	0.523475	+	SPAC23D3.17	NA	protease inhibitor 178 family
SPAC23D3.07	0.721915	0.521162	+	SPAC23D3.07	pup1	20S proteasome complex subunit beta 2 Pup1
SPBC1734.01c	0.720131	0.518588	+	SPBC1734.01c	esf1	pre-rRNA processing protein Esf1 (predicted)
SPAC1F7.01c	0.717418	0.514688	+	SPAC1F7.01c	spt6	nucleosome remodeling protein/ transcription elongation factor Spt6
SPAC1002.09c	0.717314	0.51454	+	SPAC1002.09c	dld1	dihydrolipoamide dehydrogenase Dld1
SPAC630.11	0.717046	0.514155	+	SPAC630.11	vps55	vacuolar sorting protein Vps55 (predicted)
SPCC1682.04	0.716535	0.513423	+	SPCC1682.04	cdc31	spindle pole body half bridge protein, centrin Cdc31
SPBC337.03	0.716455	0.513308	+	SPBC337.03	rhn1	RNA polymerase II transcription termination factor homolog
SPAPB8E5.09	0.714229	0.510123	+	SPAPB8E5.09	rvb1	ASTRA/Swr1/Ino80 complex AAA family ATPase Rvb1
SPCC4B3.06c	0.711977	0.506911	+	SPCC4B3.06c	NA	NADPH-dependent FMN reductase (predicted)
SPBP4H10.17c	0.710674	0.505058	+	SPBP4H10.17c	NA	protein repair carboxyl methyl esterase (predicted)
SPAC22H12.01c	0.710197	0.504379	+	SPAC22H12.01c	mug35	Schizosaccharomyces specific protein Mug35
SPBC83.02c	-0.707154	0.500067	-	SPBC83.02c	rpl4302	60S ribosomal protein L37a (predicted)
SPBC14F5.05c	-0.708285	0.501668	-	SPBC14F5.05c	sam1	S-adenosylmethionine synthetase
SPBC1105.02c	-0.708656	0.502194	-	SPBC1105.02c	lys4	homocitrate synthase
SPBC530.03c	-0.710076	0.504208	-	SPBC530.03c	bag102	BAG family molecular chaperone regulator Bag102
SPBC1703.07	-0.710777	0.505204	-	SPBC1703.07	acl1	ATP citrate synthase subunit 1 (predicted)
SPBC32F12.11	-0.711872	0.506762	-	SPBC32F12.11	tdh1	glyceraldehyde-3-phosphate dehydrogenase Tdh1
SPBC11C11.08	-0.712191	0.507216	-	SPBC11C11.08	srp1	SR family protein, human SRFS2 ortholog Srp1
SPBC646.10c	-0.712591	0.507785	-	SPBC646.10c	nop56	U3 snoRNP protein Nop56 (predicted)
SPCC737.08	-0.712741	0.508	-	SPCC737.08	mdn1	midasin, Mdn1
SPAC10F6.01c	-0.713414	0.508959	-	SPAC10F6.01c	sir1	sulfite reductase beta subunit Sir1
SPAC1B2.05	-0.714706	0.510805	-	SPAC1B2.05	mcm5	MCM complex subunit Mcm5
SPAC11E3.13c	-0.715241	0.511569	-	SPAC11E3.13c	gas5	cell wall protein 1,3-beta-glucanosyltransferase Gas5 (predicted)
SPBC1A4.02c	-0.715463	0.511887	-	SPBC1A4.02c	leu1	3-isopropylmalate dehydrogenase Leu1
SPAC8C9.15c	-0.716936	0.513997	-	SPAC8C9.15c	tif225	translation initiation factor eIF2B epsilon subunit
SPAC12G12.04	-0.718383	0.516075	-	SPAC12G12.04	mcp60	mitochondrial heat shock protein Hsp60/Mcp60
SPAC57A7.12	-0.718844	0.516736	-	SPAC57A7.12	ssz1	heat shock protein Ssz1 (predicted)
SPBC56F2.02	-0.721492	0.520551	-	SPBC56F2.02	rpl1901	60S ribosomal protein L19
SPAP8A3.09c	-0.721719	0.520878	-	SPAP8A3.09c	paa1	serine/threonine protein phosphatase PP2A scaffold subunit Paa1
SPBC776.09	-0.721724	0.520885	-	SPBC776.09	ste13	ATP-dependent RNA helicase Ste13/Dhh1
SPAC3H1.02c	-0.721877	0.521106	-	SPAC3H1.02c	sdd3	mitochondrial protease Sdd3 (predicted)
SPAC4A8.11c	-0.722367	0.521815	-	SPAC4A8.11c	fas2	fatty acid synthase alpha subunit Fas2
SPBC839.05c	-0.722497	0.522002	-	SPBC839.05c	rps1701	40S ribosomal protein S17 (predicted)
SPAC23D3.04c	-0.723435	0.523358	-	SPAC23D3.04c	gpd2	glycerol-3-phosphate dehydrogenase Gpd2
SPBC29A3.18	-0.724504	0.524906	-	SPBC29A3.18	cyt1	cytochrome c1 Cyt1 (predicted)
SPAC806.03c	-0.728367	0.530518	-	SPAC806.03c	rps2601	40S ribosomal protein S26 (predicted)
SPBC3B9.01	-0.729227	0.531772	-	SPBC3B9.01	fes1	Hsp70 nucleotide exchange factor Fes1 (predicted)
SPBC359.03c	-0.729693	0.532452	-	SPBC359.03c	aat1	plasma membrane amino acid transmembrane transporter Aat1
SPBC1711.04	-0.729996	0.532894	-	SPBC1711.04	mtd1	methylenetetrahydrofolate reductase Mtd1 (predicted)
SPBC56F2.09c	-0.731043	0.534423	-	SPBC56F2.09c	arg5	arginine specific carbamoyl-phosphate synthase subunit Arg5
SPAC23G3.11	-0.73135	0.534872	-	SPAC23G3.11	rpn6	19S proteasome regulatory subunit Rpn6
SPAC139.01c	-0.735761	0.541344	-	SPAC139.01c	mkt1	post-transcriptional RNA stability regulator Mkt1
SPAC823.14	-0.739063	0.546214	-	SPAC823.14	ptf1	phosphoric monoester hydrolase Ptf1
SPBC18H10.02	-0.740443	0.548256	-	SPBC18H10.02	lcf1	long-chain-fatty-acid-CoA ligase Lcf1
SPAC1F7.05	-0.742068	0.550666	-	SPAC1F7.05	cdc22	ribonucleoside reductase large subunit Cdc22
SPBC19C7.07c	-0.742298	0.551006	-	SPBC19C7.07c	sen34	tRNA-splicing endonuclease catalytic subunit Sen34 (predicted)
SPAC890.08	-0.742366	0.551107	-	SPAC890.08	rpl31	60S ribosomal protein L31 (predicted)
SPAC1B1.03c	-0.742375	0.551121	-	SPAC1B1.03c	kap95	karyopherin/importin beta family nuclear import signal receptor Kap95
SPBPJ4664.06	-0.74393	0.553432	-	SPBPJ4664.06	gpt1	UDP-glucose-glycoprotein glucosyltransferase Gpt1
SPCC4G3.17	-0.743936	0.553441	-	SPCC4G3.17	hdd1	GMP 5'-nucleotidase (predicted)
SPCC1259.01c;SPBC16D10.11c	-0.74563	0.555964	-	SPCC1259.01c	rps1802	40S ribosomal protein S18 (predicted)
SPCC1259.01c;SPBC16D10.11c	-0.74563	0.555964	-	SPBC16D10.11c	rps1801	40S ribosomal protein S18 (predicted)
SPAC26F1.06	-0.74569	0.556053	-	SPAC26F1.06	gpm1	monomeric 2,3-bisphosphoglycerate (BPG)-dependent phosphoglycerate mutase (PGAM), Gpm1
SPAC16E8.01	-0.746203	0.556819	-	SPAC16E8.01	shd1	cytoskeletal protein binding protein Sla1 family, Shd1 (predicted)
SPAC27D7.06	-0.746229	0.556858	-	SPAC27D7.06	etf1	electron transfer flavoprotein alpha subunit EtfA (predicted)
SPCC191.02c	-0.7476	0.558905	-	SPCC191.02c	acs1	acetyl-CoA ligase (predicted)
SPAC17A2.13c	-0.749087	0.561131	-	SPAC17A2.13c	rad25	14-3-3 protein Rad25
SPAP27G11.09c	-0.750993	0.563991	-	SPAP27G11.09c	rib1	GTP cyclohydrolase Rib1 (predicted)
SPBPJ4664.04	-0.752482	0.56623	-	SPBPJ4664.04	cop1	coatomer alpha subunit Cop1 (predicted)
SPCC794.07	-0.752534	0.566308	-	SPCC794.07	lat1	dihydrolipoamide S-acetyltransferase E2, Lat1 (predicted)
SPCC1322.11;SPAC3G9.03	-0.753229	0.567354	-	SPCC1322.11	rpl2302	60S ribosomal protein L23
SPCC1322.11;SPAC3G9.03	-0.753229	0.567354	-	SPAC3G9.03	rpl2301	60S ribosomal protein L23
SPAC222.09	-0.756083	0.571662	-	SPAC222.09	seb1	RNA-binding and 3'-end processing protein Seb1
SPAC23A1.03	-0.756234	0.57189	-	SPAC23A1.03	apt1	adenine phosphoribosyltransferase (APRT) Apt1
SPBC29A3.04	-0.75691	0.572913	-	SPBC29A3.04	rpl8	60S ribosomal protein L7a/L8 (predicted)
SPAC664.05	-0.75698	0.573018	-	SPAC664.05	rpl13	60S ribosomal protein L13 (predicted)
SPAC23A1.11	-0.757644	0.574025	-	SPAC23A1.11	rpl1602	60S ribosomal protein L13/L16 (predicted)
SPBC24C6.05	-0.758061	0.574656	-	SPBC24C6.05	sec28	coatomer epsilon subunit (predicted)
SPCC645.14c	-0.758557	0.575409	-	SPCC645.14c	sti1	chaperone activator Sti1 (predicted)
SPBC25H2.05	-0.75974	0.577204	-	SPBC25H2.05	egd2	nascent polypeptide-associated complex alpha subunit Egd2
SPCC5E4.07	-0.759747	0.577216	-	SPCC5E4.07	rpl2802	60S ribosomal protein L27/L28
SPBC19C2.07	-0.759841	0.577359	-	SPBC19C2.07	fba1	fructose-bisphosphate aldolase Fba1
SPAC12B10.06c	-0.759968	0.577551	-	SPAC12B10.06c	emi5	succinate dehydrogenase complex assembly protein Emi5 (predicted)
SPBC32H8.12c	-0.762816	0.581888	-	SPBC32H8.12c	act1	actin Act1
SPAC56F8.05c	-0.763161	0.582415	-	SPAC56F8.05c	mug64	Golgi BAR domain protein (predicted)
SPAC9E9.03	-0.763205	0.582482	-	SPAC9E9.03	leu2	3-isopropylmalate dehydratase Leu2
SPAC1F12.10c	-0.76594	0.586665	-	SPAC1F12.10c	NA	NADPH-hemoprotein reductase (predicted)
SPBC557.03c	-0.766754	0.587912	-	SPBC557.03c	pim1	RCC1 family Ran GEF
SPBC1347.02	-0.766981	0.58826	-	SPBC1347.02	ani1	CENP-A amino terminus domain (NTD) isomerase Ani1
SPAC664.11	-0.767137	0.588499	-	SPAC664.11	ssc1	mitochondrial (2Fe-2S) cluster assembly chaperone Ssc1
SPBC9B6.04c	-0.768263	0.590228	-	SPBC9B6.04c	tuf1	mitochondrial translation elongation factor EF-Tu Tuf1
SPCC18.14c	-0.768903	0.591211	-	SPCC18.14c	rpp0	60S acidic ribosomal protein Rpp0 (predicted)
SPCC584.11c	-0.769304	0.591828	-	SPCC584.11c	svf1	Svf1 family protein, lipocalin superfamily Svf1
SPAC1805.11c	-0.770303	0.593366	-	SPAC1805.11c	rps2602	40S ribosomal protein S26 (predicted)
SPAC11E3.15	-0.770937	0.594344	-	SPAC11E3.15	rpl22	60S ribosomal protein L22 (predicted)
SPBC17D11.05	-0.773086	0.597662	-	SPBC17D11.05	tif301	translation initiation factor eIF3a
SPBC2G2.12	-0.773857	0.598855	-	SPBC2G2.12	hrs1	mitochondrial and cytoplasmic histidine-tRNA ligase Hrs1 (predicted)
SPAC2C4.05	-0.774843	0.600382	-	SPAC2C4.05	cor1	cornichon family protein (predicted)
SPBC24C6.04	-0.775627	0.601598	-	SPBC24C6.04	put2	delta-1-pyrroline-5-carboxylate dehydrogenase Put2 (predicted)
SPCC285.15c;SPAC25G10.06	-0.77605	0.602253	-	SPCC285.15c	rps2802	40S ribosomal protein S28, Rps2802
SPCC285.15c;SPAC25G10.06	-0.77605	0.602253	-	SPAC25G10.06	rps2801	40S ribosomal protein S28 (predicted)
SPBC776.11	-0.776273	0.6026	-	SPBC776.11	rpl2801	60S ribosomal protein L27/L28
SPBP8B7.03c	-0.776429	0.602842	-	SPBP8B7.03c	rpl402	60S ribosomal protein L4 (predicted)
SPAC1687.04	-0.777697	0.604812	-	SPAC1687.04	mcb1	MCM binding protein homolog Mcb1
SPCC825.02	-0.778586	0.606197	-	SPCC825.02	gbs1	glucosidase II beta subunit
SPAC607.05	-0.779927	0.608286	-	SPAC607.05	rpn9	19S proteasome regulatory subunit Rpn9
SPBC2G2.08	-0.780335	0.608923	-	SPBC2G2.08	ade9	C-1-tetrahydrofolatesynthase/methylenetetrahydrof olatedehydrogenase/methylenetetrahydrofolatecyclohydrolase/ formyltetrahydrofolatesynthetase Ade9
SPAC3H1.07	-0.782546	0.612378	-	SPAC3H1.07	aru1	arginase Aru1
SPBC17A3.04c	-0.784268	0.615076	-	SPBC17A3.04c	rar1	cytoplasmic methionine-tRNA ligase Mrs1 (predicted)
SPBC3D6.02	-0.785801	0.617483	-	SPBC3D6.02	but2	But2 family protein But2, similar to cell surface molecules
SPAC57A10.12c	-0.787034	0.619422	-	SPAC57A10.12c	ura3	mitochondrial dihydroorotate dehydrogenase Ura3
SPAC2G11.07c	-0.788499	0.621731	-	SPAC2G11.07c	ptc3	serine/threonine protein phosphatase PP2C catalytic subunit Ptc3
SPBC685.06	-0.788651	0.62197	-	SPBC685.06	rps001	40S ribosomal protein S0A (p40)
SPAC1687.01	-0.790047	0.624174	-	SPAC1687.01	rpc19	DNA-directed RNA polymerase I and III subunit Rpc19
SPAC17G8.07	-0.790076	0.62422	-	SPAC17G8.07	yaf9	YEATS family histone acetyltransferase subunit Yaf9
SPBC3D6.06c	-0.791584	0.626605	-	SPBC3D6.06c	prs5	ribose-phosphate pyrophosphokinase Prs5 (predicted)
SPAC3H5.07	-0.791947	0.627179	-	SPAC3H5.07	rpl702	60S ribosomal protein L7b involved in cytoplasmic translation
SPAC1142.06	-0.792459	0.627992	-	SPAC1142.06	get3	GET complex (ER membrane insertion) ATPase subunit Get3 (predicted)
SPBC13G1.02	-0.796711	0.634748	-	SPBC13G1.02	mpg2	mannose-1-phosphate guanyltransferase (predicted)
SPAC30C2.02	-0.797902	0.636648	-	SPAC30C2.02	mmd1	deoxyhypusine hydroxylase
SPBC21C3.13	-0.798282	0.637254	-	SPBC21C3.13	rps1901	40S ribosomal protein S19 (predicted)
SPBC839.16	-0.799895	0.639832	-	SPBC839.16	thf1	C1-5,6,7,8-tetrahydrofolate (THF) synthase, trifunctional enzyme Thf1
SPBC1685.09	-0.800256	0.64041	-	SPBC1685.09	rps29	40S ribosomal protein S29 (predicted)
SPAC27E2.03c	-0.801671	0.642676	-	SPAC27E2.03c	NA	Obg-like ATPase, human OLA1 ortholog (predicted)
SPAC5H10.03	-0.801966	0.643149	-	SPAC5H10.03	NA	phosphoglycerate mutase/6-phosphofructo-2-kinase family
SPBC14F5.03c	-0.802169	0.643475	-	SPBC14F5.03c	kap123	karyopherin/importin beta family nuclear import signal receptor Kap123
SPBC1709.05	-0.804619	0.647411	-	SPBC1709.05	sks2	heat shock protein, Hsp70 family, ribosome associated Sks2
SPCC736.03c	-0.80509	0.64817	-	SPCC736.03c	msf1	mitochondrial phenylalanyl-tRNA synthetase Msf1 (predicted)
SPCC1223.05c;SPAPB17E12.05	-0.805825	0.649354	-	SPCC1223.05c	rpl3702	60S ribosomal protein L37 (predicted)
SPCC1223.05c;SPAPB17E12.05	-0.805825	0.649354	-	SPAPB17E12.05	rpl3703	60S ribosomal protein L37 (predicted)
SPAC26F1.13c	-0.805953	0.649561	-	SPAC26F1.13c	lrs1	cytoplasmic leucine-tRNA ligase Lrs1 (predicted)
SPCC31H12.07	-0.806436	0.65034	-	SPCC31H12.07	sec231	COPII cargo receptor subunit Sec23a (predicted)
SPCC364.07	-0.806637	0.650663	-	SPCC364.07	ser3	D-3 phosphoglycerate dehydrogenase Ser3 (predicted)
SPAC23H4.09	-0.80668	0.650732	-	SPAC23H4.09	cdb4	endonuclease Cdb4 (predicted)
SPBC36.07	-0.806777	0.650889	-	SPBC36.07	elp1	elongator complex WD repeat protein Elp1
SPAC926.09c	-0.806876	0.651048	-	SPAC926.09c	fas1	fatty acid synthase beta subunit Fas1
SPBC543.02c	-0.808293	0.653337	-	SPBC543.02c	NA	TPR domain protein, DNAJC7 family
SPAC6F12.10c	-0.810178	0.656389	-	SPAC6F12.10c	ade3	phosphoribosylformylglycinamidine synthase Ade3
SPCC830.07c	-0.810686	0.657212	-	SPCC830.07c	psi1	Hsp40 family DNAJ domain protein Psi1
SPBC14F5.09c	-0.810908	0.657572	-	SPBC14F5.09c	ade8	adenylosuccinate lyase Ade8
SPCC364.03	-0.81257	0.66027	-	SPCC364.03	rpl1702	60S ribosomal protein L17 (predicted)
SPCC1494.06c	-0.813189	0.661276	-	SPCC1494.06c	dbp9	ATP-dependent RNA helicase Dbp9 (predicted)
SPBC1604.08c	-0.813596	0.661938	-	SPBC1604.08c	imp1	importin alpha family nuclear import signal receptor adaptor Imp1
SPBC4.04c	-0.813854	0.662358	-	SPBC4.04c	mcm2	MCM complex subunit Mcm2
SPAC4F8.07c	-0.81394	0.662498	-	SPAC4F8.07c	hxk2	hexokinase 2
SPAC8E11.02c	-0.813971	0.662549	-	SPAC8E11.02c	rad24	14-3-3 protein Rad24
SPBC17G9.03c	-0.814123	0.662797	-	SPBC17G9.03c	krs1	cytoplasmic lysine-tRNA ligase Krs1 (predicted)
SPBC11G11.03	-0.814596	0.663566	-	SPBC11G11.03	mrt4	mRNA turnover and ribosome assembly protein Mrt4 (predicted)
SPAC17G8.04c	-0.814601	0.663575	-	SPAC17G8.04c	arc5	ARP2/3 actin-organizing complex subunit Arc5
SPAC1006.07	-0.817801	0.668799	-	SPAC1006.07	tif1	translation initiation factor eIF4A tif1
SPBC646.11	-0.820577	0.673347	-	SPBC646.11	cct6	chaperonin-containing T-complex zeta subunit Cct6
SPBC27B12.13	-0.822783	0.676972	-	SPBC27B12.13	tom40	mitochondrial TOM complex subunit Tom40 (predicted)
SPCC338.07c	-0.824104	0.679148	-	SPCC338.07c	naa15	NatA N-acetyltransferase complex regulatory subunit Naa15 (predicted)
SPBC713.03	-0.82442	0.679668	-	SPBC713.03	dld2	mitochondrial D-lactate dehydrogenase, cytochrome Dld2 (predicted)
SPBC31A8.01c	-0.827114	0.684117	-	SPBC31A8.01c	rtn1	reticulon Rtn1
SPBC16A3.15c	-0.827576	0.684882	-	SPBC16A3.15c	nda2	tubulin alpha 1
SPAC30C2.04	-0.828072	0.685702	-	SPAC30C2.04	asc1	cofactor for cytoplasmic methionyl-and glutamyl-tRNA synthetases Asc1
SPAC4A8.15c	-0.828994	0.687232	-	SPAC4A8.15c	cdc3	profilin
SPBC405.01	-0.829371	0.687857	-	SPBC405.01	ade1	phosphoribosylamine-glycine ligase/phosphoribosylformylglycinamidine cyclo-ligase
SPBC577.02	-0.829436	0.687964	-	SPBC577.02	rpl3801	60S ribosomal protein L38 (predicted)
SPCC1919.09	-0.829856	0.688661	-	SPCC1919.09	tif6	translation initiation factor-like ribosome biogenesis protein
SPBP8B7.11	-0.830199	0.68923	-	SPBP8B7.11	nxt3	ubiquitin protease cofactor Nxt3 (predicted)
SPAC9G1.03c	-0.833682	0.695025	-	SPAC9G1.03c	rpl3001	60S ribosomal protein L30 (predicted)
SPBC1271.04c	-0.834251	0.695975	-	SPBC1271.04c	dys1	eIF-5A-deoxyhypusine synthase Dys1 (predicted)
SPBC4C3.07	-0.834631	0.69661	-	SPBC4C3.07	tif306	translation initiation factor eIF3f
SPCC5E4.05c	-0.834952	0.697144	-	SPCC5E4.05c	mgl1	mitochondrial acylglycerol lipase Mgl1 (predicted)
SPAC17G6.06	-0.835581	0.698196	-	SPAC17G6.06	rps2401	40S ribosomal protein S24 (predicted)
SPBC4.06	-0.838235	0.702638	-	SPBC4.06	NA	acid phosphatase Fmp10 (predicted)
SPBC685.07c	-0.839544	0.704834	-	SPBC685.07c	rpl2701	60S ribosomal protein L27
SPAPYUG7.05	-0.842579	0.709939	-	SPAPYUG7.05	NA	delta-1-pyrroline-5-carboxylate reductase (predicted)
SPBC12D12.03	-0.843618	0.711691	-	SPBC12D12.03	cct1	chaperonin-containing T-complex alpha subunit Cct1
SPAC890.06	-0.845138	0.714259	-	SPAC890.06	nup155	nucleoporin, WD repeat Nup155
SPBC215.15	-0.845446	0.71478	-	SPBC215.15	sec13	GATOR2-SEACAT complex/COPII-coated vesicle component/nuclear pore outer ring WD repeat protein Sec13
SPCC1672.02c	-0.845892	0.715534	-	SPCC1672.02c	sap1	switch-activating protein Sap1
SPBC16H5.02	-0.847467	0.718201	-	SPBC16H5.02	pfk1	6-phosphofructokinase pfk1
SPBP4H10.13;SPAC23C11.02c	-0.849481	0.721619	-	SPBP4H10.13	rps2302	40S ribosomal protein S23 (predicted)
SPBP4H10.13;SPAC23C11.02c	-0.849481	0.721619	-	SPAC23C11.02c	rps23	40S ribosomal protein S23 (predicted)
SPAC1687.06c	-0.850393	0.723169	-	SPAC1687.06c	rpl44	60S ribosomal protein L28/L44 (predicted)
SPAC24C9.03	-0.850502	0.723353	-	SPAC24C9.03	mvd1	diphosphomevalonate decarboxylase mvd1 (predicted)
SPAC17G6.14c	-0.851097	0.724367	-	SPAC17G6.14c	uap56	TREX complex subunit, ATP-dependent RNA helicase Uap56
SPCPB16A4.03c	-0.852674	0.727052	-	SPCPB16A4.03c	ade10	bifunctional IMP cyclohydrolase/phosphoribosylaminoimidazolecarboxamideformyltransferase
SPAC1250.05	-0.853076	0.727738	-	SPAC1250.05	rpl3002	60S ribosomal protein L30 (predicted)
SPBC14C8.02	-0.857638	0.735543	-	SPBC14C8.02	tim44	TIM23 translocase complex subunit Tim44 (predicted)
SPBP22H7.08	-0.859442	0.738641	-	SPBP22H7.08	rps1002	40S ribosomal protein S10 (predicted)
SPBC21C3.08c	-0.860013	0.739623	-	SPBC21C3.08c	car2	ornithine transaminase Car2
SPAC1782.11	-0.860944	0.741224	-	SPAC1782.11	met14	adenylyl-sulfate kinase (predicted)
SPBC19F5.04	-0.863486	0.745608	-	SPBC19F5.04	NA	aspartate kinase (predicted)
SPAC1486.06	-0.864088	0.746648	-	SPAC1486.06	npt1	nicotinate phosphoribosyltransferase Npt1 (predicted)
SPBC6B1.08c	-0.864142	0.746741	-	SPBC6B1.08c	ofd1	hypoxic oxygen sensor, prolyl-3,4-dihydroxylase Ofd1
SPAC9E9.06c	-0.86655	0.750909	-	SPAC9E9.06c	NA	threonine synthase (predicted)
SPAC24C9.12c	-0.867462	0.75249	-	SPAC24C9.12c	shm1	serine hydroxymethyltransferase Shm1 (predicted)
SPBC609.05	-0.86898	0.755125	-	SPBC609.05	pob3	histone H2A-H2B chaperone, FACT complex subunit Pob3
SPAC13D6.02c	-0.870221	0.757284	-	SPAC13D6.02c	byr3	translational activator, zf-CCHC type zinc finger protein (predicted)
SPBC25H2.12c	-0.870763	0.758228	-	SPBC25H2.12c	cct7	chaperonin-containing T-complex eta subunit Cct7
SPCC191.07	-0.870894	0.758457	-	SPCC191.07	cyc1	cytochrome c
SPBC776.04	-0.871219	0.759023	-	SPBC776.04	sec2302	COPII cargo receptor subunit Sec23b (predicted)
SPCC188.06c	-0.871477	0.759473	-	SPCC188.06c	srp54	signal recognition particle subunit Srp54
SPAC23A1.08c;SPCC1322.15	-0.871929	0.76026	-	SPAC23A1.08c	rpl3401	60S ribosomal protein L34
SPAC23A1.08c;SPCC1322.15	-0.871929	0.76026	-	SPCC1322.15	rpl3402	60S ribosomal protein L34
SPBC1711.08	-0.872893	0.761942	-	SPBC1711.08	aha1	chaperone activator Aha1
SPBC428.11	-0.874526	0.764795	-	SPBC428.11	met17	homocysteine synthase Met17
SPBC2D10.12	-0.877865	0.770647	-	SPBC2D10.12	rhp23	Rad23 homolog Rhp23
SPBC2F12.04	-0.878864	0.772402	-	SPBC2F12.04	rpl1701	60S ribosomal protein L17
SPAC31G5.17c	-0.878993	0.772629	-	SPAC31G5.17c	rps1001	40S ribosomal protein S10 (predicted)
SPBC582.08	-0.87922	0.773028	-	SPBC582.08	NA	alanine aminotransferase (predicted)
SPAC23H4.10c	-0.879694	0.773862	-	SPAC23H4.10c	thi4	bifunctional thiamine-phosphate dipyrophosphorylase/hydroxyethylthiazole kinase
SPBC409.13	-0.882612	0.779004	-	SPBC409.13	rib4	6,7-dimethyl-8-ribityllumazine synthase
SPCC1322.16	-0.882791	0.779319	-	SPCC1322.16	phb2	prohibitin Phb2 (predicted)
SPCC4G3.04c	-0.886601	0.786062	-	SPCC4G3.04c	coq5	C-methyltransferase (predicted)
SPBC3F6.03	-0.887949	0.788454	-	SPBC3F6.03	trr1	thioredoxin reductase Trr1
SPAC4H3.10c	-0.889355	0.790952	-	SPAC4H3.10c	pyk1	pyruvate kinase
SPAC4D7.09	-0.890432	0.792869	-	SPAC4D7.09	tif223	translation initiation factor eIF2B gamma subunit
SPBC16H5.08c	-0.890999	0.793879	-	SPBC16H5.08c	NA	ribosome biogenesis ATPase, Arb family ABCF2-like (predicted)
SPCC663.04	-0.891395	0.794585	-	SPCC663.04	rpl39	60S ribosomal protein L39
SPBC3H7.07c;REV__SPBC3H7.07c	-0.892161	0.795951	-	SPBC3H7.07c	ser2	phosphoserine phosphatase Ser2 (predicted)
SPBC3H7.07c;REV__SPBC3H7.07c	-0.892161	0.795951	-	REV__SPBC3H7.07c	NA	NA
SPAC328.10c	-0.892572	0.796684	-	SPAC328.10c	rps502	40S ribosomal protein S5 (predicted)
SPCC622.18	-0.89415	0.799504	-	SPCC622.18	rpl6	60S ribosomal protein L6 (predicted)
SPBC1711.06	-0.894357	0.799875	-	SPBC1711.06	rpl401	60S ribosomal protein L4 (predicted)
SPAC6G9.08	-0.896156	0.803096	-	SPAC6G9.08	ubp6	ubiquitin C-terminal hydrolase Ubp6
SPBC776.03	-0.901922	0.813463	-	SPBC776.03	NA	homoserine dehydrogenase (predicted)
SPCC576.10c	-0.902232	0.814023	-	SPCC576.10c	rpt3	19S proteasome base subcomplex ATPase subunit Rpt3
SPCC338.14	-0.903201	0.815772	-	SPCC338.14	ado1	adenosine kinase (predicted)
SPBC1A4.08c	-0.903449	0.81622	-	SPBC1A4.08c	cct3	chaperonin-containing T-complex gamma subunit Cct3
SPAC6F6.07c	-0.911328	0.83052	-	SPAC6F6.07c	rps13	40S ribosomal protein S13
SPBC16G5.01	-0.912458	0.832579	-	SPBC16G5.01	rpn12	19S proteasome regulatory subunit Rpn12
SPCC584.01c	-0.913935	0.835277	-	SPCC584.01c	met10	sulfite reductase NADPH flavoprotein subunit (predicted)
SPBC16E9.05	-0.915408	0.837972	-	SPBC16E9.05	erg6	sterol 24-C-methyltransferase Erg6
SPAC6B12.12	-0.918185	0.843064	-	SPAC6B12.12	tom70	mitochondrial TOM complex TPR repeat subunit Tom70 (predicted)
SPAC23G3.12c	-0.922132	0.850328	-	SPAC23G3.12c	htr12	serine protease, involved in lipid metabolism (predicted)
SPBC21C3.15c	-0.923031	0.851987	-	SPBC21C3.15c	NA	aldehyde dehydrogenase, implicated in cellular detoxification (predicted)
SPAPJ698.02c	-0.923877	0.853549	-	SPAPJ698.02c	rps002	40S ribosomal protein S0B
SPBC646.09c	-0.924132	0.85402	-	SPBC646.09c	int6	translation initiation factor eIF3e
SPBC27.08c	-0.925295	0.856171	-	SPBC27.08c	sua1	sulfate adenylyltransferase
SPBC16A3.08c	-0.927298	0.859882	-	SPBC16A3.08c	oga1	Stm1 homolog Oga1
SPBC30D10.05c	-0.932961	0.870416	-	SPBC30D10.05c	NA	sepiapterin reductase (predicted)
SPBC18H10.14;SPAC664.04c	-0.936112	0.876306	-	SPBC18H10.14	rps1601	40S ribosomal protein S16 (predicted)
SPBC18H10.14;SPAC664.04c	-0.936112	0.876306	-	SPAC664.04c	rps1602	40S ribosomal protein S16 (predicted)
SPAC18G6.14c	-0.936192	0.876455	-	SPAC18G6.14c	rps7	40S ribosomal protein S7 (predicted)
SPCC1906.01	-0.941024	0.885526	-	SPCC1906.01	mpg1	mannose-1-phosphate guanyltransferase Mpg1
SPAC23A1.12c	-0.945273	0.893542	-	SPAC23A1.12c	frs1	cytoplasmic phenylalanine-tRNA ligase beta subunit Frs1 (predicted)
SPBC26H8.01	-0.952811	0.907849	-	SPBC26H8.01	thi2	thiazole biosynthetic enzyme
SPAC4F8.14c	-0.953005	0.908218	-	SPAC4F8.14c	hcs1	3-hydroxy-3-methylglutaryl-CoA synthase
SPBC19C7.06	-0.959762	0.921144	-	SPBC19C7.06	prs1	cytoplasmic proline-tRNA ligase Prs1 (predicted)
Table S17. Proteins induced and repressed in Trp (W), Phe (F), Ser (S), and Pro (P) media. PomBaseIDs: proteomics protein group identifier; correlation: Pearson correlation coefficient R between z-score transformed proteome mass fractions and protein principal component 1 (PC1); r.squared: R2, WFSP: whether R>0 (+) or R<0 (−); PomBaseID: systematic database identifier of the gene; primary_name: g…
