# Supplementary material for: Growth-rate-dependent and nutrient-specific gene expression resource allocation in fission yeast
Source: Life Sci Alliance. 2022 Feb 28;5(5):e202101223. doi: 10.26508/lsa.202101223 (PMC8886410; doi:10.26508/lsa.202101223)
Supplement: Supplementary file 19 [file LSA-2021-01223_TableS19.xlsx]

## Sheet: TableS19
medium	pathway	pval	padj	log2err	ES	NES	size	leadingEdge
Trp	1,3-beta-glucanosyltransferase activity (GO:0042124)	0.129225	0.365003	0.173748	0.818689	1.38167	5	SPBC29A10.08|SPAC26H5.08c|SPAC11E3.13c
Trp	ATPase activity (GO:0016887)	0.844473	1	0.0330163	0.277378	0.811291	212	SPAC8E11.03c|SPCC1020.01c|SPBC25B2.02c|SPCC663.03|SPAC13G7.02c|SPCC18B5.01c|SPBC1685.15c|SPBC115.02c|SPBC16D10.08c|SPCC285.16c|SPBC839.06|SPAC144.14|SPAC6G9.10c|SPAC17A2.12|SPAC9E9.12c|SPCC1919.10c|SPAC30.04c|SPBC15D4.01c|SPBC359.05|SPBC83.14c|SPBC31E1.02c|SPCC24B10.10c|SPACUNK4.07c|SPAC694.03|SPAC637.11|SPBC691.04
Trp	DNA recombination (GO:0006310)	0.823022	1	0.0395172	0.2903	0.779411	106	SPAC8E11.03c|SPAPB2B4.03|SPBC146.06c|SPAC13C5.07|SPBC28F2.07|SPAC14C4.03|SPAC17A2.12|SPBC1718.02|SPCC338.08|SPCC1183.05c|SPBC29B5.01|SPBC216.06c|SPBC18H10.17c|SPBC409.03|SPBC336.01|SPAC21E11.03c|SPBC30D10.08|SPAC20G8.01|SPBC211.04c|SPCC1322.02|SPBC1685.11|SPBC16G5.12c|SPCC1672.02c|SPAC16A10.06c|SPAPB1E7.06c|SPAC1142.03c|SPBC6B1.09c|SPBC29A10.05|SPBC31F10.08|SPBC30D10.04|SPBC776.12c
Trp	DNA repair (GO:0006281)	0.851511	1	0.033677	0.278805	0.808992	188	SPAC23H3.15c|SPAC8E11.03c|SPBC577.09|SPBC146.06c|SPBC25H2.13c|SPBC1347.01c|SPAC13C5.07|SPBC28F2.07|SPCC285.16c|SPAC17A2.12|SPAC4G9.02|SPBC582.05c|SPCC338.08|SPBC83.14c|SPCC965.05c|SPCC1183.05c|SPAC18B11.07c|SPBC3D6.10|SPCC18.09c|SPAC13F5.01c|SPBC19C7.09c|SPBC216.06c|SPAC4G9.11c|SPAC22A12.01c|SPBC776.18c|SPBC3E7.08c|SPBC409.03|SPAC17H9.10c|SPBC336.01|SPAC23D3.02|SPBC30D10.08|SPAC20G8.01|SPBC211.04…
Trp	DNA replication (GO:0006260)	0.9	1	0.0734381	-0.244747	-0.768308	105	SPAC4H3.05|SPBC902.02c|SPBC685.09|SPBC2D10.16|SPBC725.13c|SPBC1198.11c|SPAC12B10.15c|SPAC1556.01c|SPAC8F11.07c|SPAC17D4.02|SPCC1682.02c|SPBP4H10.21c|SPBP23A10.13|SPCC576.12c|SPBC29A10.15|SPBC16E9.17c|SPAC26H5.03|SPAC26H5.02c|SPAC2F3.04c
Trp	DNA-binding transcription factor activity (GO:0003700)	0.261128	0.566543	0.0988903	0.43333	1.13684	86	SPAC11E3.06|SPBC32C12.02|SPBP4H10.09|SPAC3H1.11|SPAC821.07c|SPBC56F2.05c|SPAC56F8.16|SPBC336.12c|SPAC25B8.19c|SPAC3H8.08c|SPAC6F12.02|SPBC1652.01
Trp	GTPase activity (GO:0003924)	0.427914	0.731541	0.0734381	0.39746	1.01563	75	SPCC188.12|SPBC24C6.06|SPAC20H4.11c|SPBC405.04c|SPAC821.06|SPAC110.03|SPAC1565.06c|SPBC25B2.04c|SPBC19F8.01c|SPAC1B3.11c
Trp	Golgi apparatus (GO:0005794)	0.850403	1	0.027167	0.272892	0.842216	361	SPBC1198.01|SPCC965.13|SPBC4C3.08|SPCC569.05c|SPAP7G5.06|SPCC4B3.02c|SPAC1F7.07c|SPCC4F11.04c|SPBC19C7.12c|SPBC359.01|SPBC2F12.15c|SPBP8B7.13|SPCC1442.17c|SPBC1683.05|SPAC22F8.04|SPBP4H10.11c|SPAC24H6.11c|SPAC6F12.04|SPAC13C5.06c|SPAC6G10.03c|SPCC622.11|SPCC1840.02c|SPAC57A7.09|SPBC354.14c|SPAC589.07c|SPBC24C6.05|SPBC119.16c|SPCC1281.08|SPAC3A11.06|SPAC9G1.07|SPAC23D3.11|SPAC23H3.06|SPAC57A7.10c|…
Trp	P-body (GO:0000932)	0.962393	1	0.0402478	0.254919	0.576417	30	SPAC2C4.07c|SPCC31H12.08c|SPAC20G4.08|SPAC1687.22c|SPBC609.01|SPBP35G2.14|SPBC13E7.03c|SPAC6G9.14|SPCC16C4.09
Trp	actin binding (GO:0003779)	0.620968	0.917209	0.0577309	0.378803	0.899733	43	SPAC20G4.06c|SPAC9G1.05|SPBC11G11.02c|SPCC1919.10c|SPAPJ760.02c|SPBC2D10.14c|SPBC1709.12|SPBC13E7.09|SPBC1778.06c|SPCC895.05|SPAC15A10.08|SPAC20G4.02c|SPAC4A8.15c|SPAC4F8.13c
Trp	actin cortical patch (GO:0030479)	0.557845	0.879589	0.0619763	0.371218	0.919954	55	SPAC20G4.06c|SPAC9G1.05|SPBC11G11.02c|SPCP1E11.02|SPCC1919.10c|SPBC6B1.02|SPAPJ760.02c|SPBC19F8.03c|SPBC13E7.09|SPBC1778.06c|SPAC9G1.10c|SPBC12C2.05c|SPCC794.11c|SPAC4A8.15c|SPAC767.01c|SPBC557.04|SPBC24C6.10c
Trp	actin cytoskeleton (GO:0015629)	0.0525568	0.188037	0.234393	0.51416	1.3973	114	SPCC1442.01|SPBC1105.05|SPAC17G8.14c|SPCC1840.02c|SPAC926.03|SPAC20G4.06c|SPAC9G1.05|SPAC821.06|SPAC110.03|SPBC11G11.02c|SPCP1E11.02|SPBC11C11.02|SPAC16C9.07|SPCC613.04c|SPBC4F6.12|SPCC1919.10c|SPCC188.02|SPBC6B1.02|SPAPJ760.02c|SPAC27D7.13c|SPBC83.18c|SPBC2D10.14c|SPBC19F8.03c|SPCC645.06c|SPAC12B10.11|SPBC13E7.09|SPBC1778.06c|SPCC895.05|SPAC15A10.08|SPAC9G1.10c|SPAC14C4.08|SPAC20G4.02c|SPBC12C2.…
Trp	actin cytoskeleton organization (GO:0030036)	0.105341	0.308363	0.165657	0.500633	1.31535	87	SPAC20H4.11c|SPBC16E9.08|SPBC1685.15c|SPAC926.03|SPAC20G4.06c|SPBC119.05c|SPAC6F6.06c|SPBC11G11.02c|SPCC4G3.09c|SPCP1E11.02|SPBC11C11.02|SPCC613.04c|SPBC4F6.12|SPCC1919.10c|SPBC6B1.02|SPBC4F6.06|SPAPYUG7.02c|SPAC13A11.01c|SPBC83.18c|SPBC2D10.14c|SPBC28E12.03|SPBC1709.12|SPBC13E7.09|SPBC1778.06c|SPCC895.05|SPAC15A10.08|SPAC20G4.02c|SPBC12C2.05c|SPCC794.11c|SPAC821.12|SPAC4A8.15c|SPAC4F8.13c
Trp	ascospore formation (GO:0030437)	0.0150815	0.0693747	0.38073	0.639124	1.55784	49	SPCC188.12|SPCC1183.12|SPAC1F8.05|SPCC417.06c|SPBC19G7.05c|SPAC31F12.01|SPAC821.06|SPAC1296.04|SPBC32H8.13c|SPAC458.05|SPBC19F8.01c|SPBC26H8.02c|SPBC8D2.19|SPAC328.03|SPAC6G9.04
Trp	autophagy (GO:0006914)	0.188563	0.459978	0.122679	0.487404	1.22958	62	SPAC23H4.01c|SPAC14C4.11|SPAC22H12.05c|SPCC1322.14c|SPBC28E12.06c|SPBC354.14c|SPAC589.07c|SPAC19B12.08|SPBC2F12.05c|SPAC29B12.07|SPAC458.05|SPAC823.16c|SPAC4A8.04|SPBC1734.07c|SPCC63.08c|SPBC1604.19c|SPAC1D4.03c|SPAC23H4.14|SPBC16G5.05c|SPAC17C9.12|SPAC6B12.08|SPBC405.05|SPAC25H1.03|SPAC10F6.11c|SPAC458.06|SPAC29A4.17c|SPBC15D4.07c|SPAC25A8.02|SPBC31E1.01c|SPBP8B7.24c
Trp	carbohydrate metabolic process (GO:0005975)	0.0115819	0.0582715	0.38073	0.5518	1.49959	114	SPBC1198.14c|SPAC977.16c|SPBPB2B2.12c|SPAC513.06c|SPAC2F3.05c|SPAC22A12.11|SPCC794.01c|SPAC3C7.13c|SPAC30D11.01c|SPBC29A10.08|SPBC1815.01|SPBC32F12.10|SPAC26H5.08c|SPAC3C7.05c|SPAC4G9.12|SPBC1105.05|SPCC11E10.09c|SPAC17G6.11c|SPBC19G7.05c|SPBC32F12.11|SPBPB2B2.13|SPBC660.16|SPBC215.05|SPCC1840.02c|SPBC3E7.12c
Trp	cargo receptor activity (GO:0038024)	0.00265066	0.0186497	0.431708	0.968459	1.58795	4	SPAC1F8.02c|SPBP35G2.11c
Trp	catalytic activity, acting on DNA (GO:0140097)	0.643266	0.941508	0.0506004	0.330547	0.889819	107	SPAC8E11.03c|SPBC146.06c|SPBC25H2.13c|SPBC1347.01c|SPAC13C5.07|SPAC6G9.10c|SPAC17A2.12|SPAC139.01c|SPCC338.08|SPBC83.14c|SPCC965.05c|SPAC25G10.02|SPCC1183.05c|SPBC3D6.10|SPCC18.09c|SPAC25A8.01c|SPBC19C7.09c|SPBC18H10.17c|SPAC22A12.01c|SPBC3E7.08c|SPBC336.01|SPAC23D3.02|SPAC20G8.01|SPBC211.04c|SPCC1235.05c|SPCC1322.02|SPBC16G5.12c|SPBC1703.14c|SPAPB1E7.06c|SPBC83.08|SPBC336.04|SPBC29A10.05
Trp	catalytic activity, acting on RNA (GO:0140098)	2.01474e-06	4.63391e-05	0.627257	-0.497378	-1.75503	260	SPBC36B7.04|SPBC1773.10c|SPBC17A3.04c|SPCC1223.07c|SPBC2G2.15c|SPBC8D2.06|SPBC2G5.03|SPBC16G5.10|SPAC1486.09|SPBC11C11.10|SPAPB1A10.06c|SPCC1020.04c|SPBC336.02|SPBC3B9.14c|SPAC1F5.10|SPCC613.09|SPBC337.14|SPBC16H5.10c|SPAC1687.19c|SPBC32H8.04c|SPBC19C2.02|SPBC2D10.10c|SPBC543.06c|SPAC26A3.06|SPBC25D12.05|SPCC663.10|SPBC17G9.03c|SPBP8B7.20c|SPBC1289.07c|SPBC800.08|SPBC1718.03|SPAC1687.11|SPAC823.0…
Trp	catalytic activity, acting on a protein (GO:0140096)	0.0285401	0.114874	0.282013	0.401784	1.2694	500	SPCC162.10|SPAC1F5.09c|SPAC10F6.12c|SPBC19F8.07|SPBC32H8.02c|SPCC417.06c|SPAC20G4.03c|SPAC22E12.03c|SPBC3B8.10c|SPAC22G7.08|SPAC25H1.02|SPAC19D5.01|SPCC1259.02c|SPBC15C4.06c|SPAC1D4.13|SPAC19G12.10c|SPCC16C4.03|SPAC1002.05c|SPCC736.14|SPAC26F1.10c|SPAC6B12.07c|SPBP4H10.10|SPAC13F5.05|SPBC2F12.15c|SPAC24H6.12c|SPBC660.14|SPCC24B10.07|SPAC1D4.11c|SPAC24H6.05|SPBC1685.05|SPAC3C7.09|SPAPB1A10.04c|SPB…
Trp	catalytic activity, acting on a tRNA (GO:0140101)	0.000474937	0.00546177	0.498493	-0.570518	-1.77343	98	SPBC36B7.04|SPBC1773.10c|SPBC17A3.04c|SPCC1223.07c|SPBC8D2.06|SPBC2G5.03|SPBC11C11.10|SPCC613.09|SPAC1687.19c|SPBC19C2.02|SPBC25D12.05|SPCC663.10|SPBC17G9.03c|SPBC800.08|SPAC25B8.15c|SPBC19C7.08c|SPAC26F1.13c|SPBC1709.02c|SPAC6B12.09|SPCC777.15|SPBC25H2.02|SPCC1672.05c|SPBC13G1.04c|SPCC777.11|SPBC1A4.09|SPBC3H7.11|SPBC19C2.13c|SPAC3F10.03|SPAC16.04|SPAC4G8.06c|SPAC6C3.09|SPCC1020.08|SPAC23C11.09|…
Trp	cell adhesion (GO:0007155)	0.0804124	0.258928	0.227987	-0.721126	-1.44711	10	SPBC1289.15
Trp	cell adhesion mediator activity (GO:0098631)	0.263918	0.566543	0.119348	-0.604194	-1.21246	10	SPBC1289.15
Trp	cell cortex (GO:0005938)	0.0013791	0.0138772	0.45506	0.529723	1.56444	223	SPAC11H11.04|SPCC188.12|SPBC25B2.02c|SPBC24C6.06|SPAC29A4.11|SPCP31B10.06|SPAC20H4.11c|SPAC2C4.17c|SPBC19G7.05c|SPBC1685.15c|SPAC4D7.10c|SPAC17G8.14c|SPAC31F12.01|SPCC1840.02c|SPAC926.03|SPAC20G4.06c|SPAC9G1.05|SPAC821.06|SPAC110.03|SPBC11G11.02c|SPAC144.14|SPCP1E11.02|SPAPB1A10.09|SPBC11C11.02|SPAC17G8.10c|SPAC16C9.07|SPCC613.04c|SPBC4F6.12|SPCC1919.10c|SPCC188.02|SPBC6B1.02|SPAPJ760.02c|SPAC27D…
Trp	cell surface (GO:0009986)	0.103555	0.308363	0.170932	0.527712	1.32997	64	SPAC1F8.02c|SPAP11E10.02c|SPAC30D11.01c|SPAC1039.02|SPBC29A10.08|SPBPB21E7.09|SPBC16A3.13|SPAC26H5.08c|SPAC1A6.03c|SPAC3C7.05c|SPBC1105.05|SPCC11E10.09c
Trp	cell wall (GO:0005618)	0.187166	0.459978	0.166934	-0.439799	-1.21126	50	SPBC1289.15|SPAC977.12|SPBP23A10.11c|SPBPB8B6.05c|SPBC428.03c|SPAC1039.11c|SPAC1786.02
Trp	cell wall organization or biogenesis (GO:0071554)	0.139769	0.387981	0.1396	0.475135	1.26947	101	SPAC1F8.05|SPCC663.14c|SPBC29A10.08|SPBC16A3.13|SPAC26H5.08c|SPAC3C7.05c|SPCC1906.01|SPAC13C5.05c|SPBC19C7.12c|SPBC1105.05|SPAC17G6.11c|SPBC19G7.05c|SPBC337.07c|SPCC576.15c|SPAC31F12.01|SPCC1840.02c|SPBC3E7.12c|SPAC1296.04|SPBC32H8.13c|SPAC22F8.02c|SPBC1198.07c|SPAC19G12.15c|SPAPYUG7.02c|SPBC2G2.16|SPBC29B5.01|SPAC589.12|SPAC959.04c|SPAC12B10.11|SPAC11E3.13c|SPAC19B12.03
Trp	cellular amino acid metabolic process (GO:0006520)	2.65565e-12	2.1378e-10	0.898671	-0.663039	-2.25141	181	SPAC977.12|SPAC227.18|SPAC29B12.04|SPBC119.10|SPBC1773.13|SPAC17G8.06c|SPBC4C3.03|SPCC777.09c|SPCC132.04c|SPBC56F2.09c|SPAC821.11|SPBC1105.02c|SPAC31G5.04|SPAC1F12.07|SPCC1827.06c|SPBC418.01c|SPCC1442.09|SPBC14C8.04|SPBC1539.09c|SPCC364.07|SPBC2G2.04c|SPBP35G2.07|SPAP7G5.02c|SPBC215.08c|SPCC13B11.04c|SPBC3E7.16c|SPAC9.06c|SPAP7G5.04c|SPBC1711.13|SPBC1773.10c|SPBC21H7.07c|SPBC11B10.02c|SPBC1773.14…
Trp	chromatin organization (GO:0006325)	1	1	0.0222984	0.195306	0.580672	248	SPCC645.08c|SPAC25H1.02|SPAC1002.05c|SPCC736.11|SPAC23G3.04|SPAC4D7.10c|SPAC14C4.05c|SPBC25H2.13c|SPBC29A3.05|SPBC336.05c|SPCC16C4.22|SPAC23G3.07c|SPCC24B10.19c|SPAC17A2.12|SPAPB1A10.02|SPCC132.02|SPAC22F8.12c|SPAC458.03|SPBC1105.17|SPBC15D4.03|SPAC16C9.05|SPAC18B11.07c|SPBC29B5.01|SPAC25A8.01c|SPCC297.04c|SPBC215.07c|SPAC926.04c|SPBC31F10.14c|SPBC36B7.08c|SPAC328.02|SPAC18G6.10|SPBC1734.11|SPAC2…
Trp	chromosome (GO:0005694)	0.799349	1	0.0273075	0.278655	0.882987	583	SPAC11E3.06|SPAC27D7.03c|SPAC8E11.03c|SPBC19F8.07|SPAPB2B4.03|SPCC417.02|SPAC25H1.02|SPAC3H1.11|SPAC1002.05c|SPAC1687.04|SPCC736.14|SPAC3C7.14c|SPBC32F12.08c|SPBC336.12c|SPCC24B10.07|SPAC23H4.11c|SPCC736.11|SPAC23G3.04|SPBC1685.15c|SPAC14C4.05c|SPBC25H2.13c|SPBC29A3.05|SPAC19G12.13c|SPAC25B8.19c|SPBC1347.01c|SPAC13C5.07|SPCC16C4.22|SPAC6F12.02|SPAC23G3.07c|SPBC28F2.07|SPAC14C4.03|SPCC24B10.19c|SP…
Trp	conjugation with cellular fusion (GO:0000747)	0.00494402	0.029481	0.407018	0.704622	1.66472	41	SPCC1442.01|SPAC1565.04c|SPAP11E10.02c|SPAC1D4.13|SPBC1105.05|SPBC19G7.05c|SPAP7G5.03|SPBC21D10.06c|SPBC4.01|SPAC4A8.04|SPAC1296.03c|SPAC27D7.13c
Trp	contractile ring (GO:0070938)	0.0570523	0.199683	0.237794	0.584118	1.44532	51	SPAC17G8.14c|SPCC1840.02c|SPAC926.03|SPAC20G4.06c|SPAC821.06|SPAC110.03|SPBC11C11.02|SPAC16C9.07|SPCC613.04c|SPBC4F6.12|SPCC188.02|SPBC83.18c|SPBC2D10.14c|SPCC645.06c|SPBC1778.06c|SPCC895.05|SPAC15A10.08|SPAC9G1.11c|SPAC24B11.11c|SPAC4F8.13c
Trp	cyclase activity (GO:0009975)	0.303393	0.616858	0.107972	-0.753602	-1.19459	3	SPAC11D3.04c
Trp	cytoplasmic stress granule (GO:0010494)	0.312397	0.616858	0.0946646	0.477588	1.11731	37	SPAC27D7.03c|SPAC17A2.09c|SPAC24B11.06c|SPBC21B10.03c|SPAC20G4.08|SPAC1687.22c|SPBC13G1.10c
Trp	cytoplasmic translation (GO:0002181)	0.000103963	0.00139484	0.538434	-0.472277	-1.64011	238	SPBC460.02c|SPAC3H5.05c|SPBC1773.10c|SPAC26H5.10c|SPBC17A3.04c|SPCC1223.07c|SPBC8D2.06|SPCC736.07c|SPAC9.07c|SPBC18H10.04c|SPAC1250.05|SPAPB8E5.06c|SPBC17G9.03c|SPBC839.15c|SPAC26F1.13c|SPBC1709.02c|SPAC637.07|SPBC25H2.02|SPCC1672.05c|SPAC323.05c|SPCC417.08|SPAC29A4.02c|SPAC6G10.11c|SPCC11E10.07c|SPAC31G5.17c|SPAC2F7.05c|SPCC1322.15|SPBC14F5.06|SPAC4D7.09|SPAC1834.01|SPBC839.04|SPAC1006.07|SPAC17…
Trp	cytoplasmic vesicle (GO:0031410)	0.360931	0.66034	0.0734381	0.360632	1.05212	206	SPCC1183.12|SPCC4B3.02c|SPAC20H4.11c|SPCC1442.17c|SPBC405.04c|SPAC6F12.04|SPAC57A7.09|SPAC589.07c|SPBC24C6.05|SPAC110.03|SPBC11G11.02c|SPAC3A11.06|SPAC23H3.06|SPAC29B12.07|SPCC1620.12c|SPAC57A7.10c|SPBC18H10.19|SPAC458.05|SPAC2G11.03c|SPAC4A8.04|SPAC824.09c|SPBC1734.07c|SPBC36B7.07|SPAC19B12.10|SPCC1235.08c|SPAC1B3.11c|SPAC3H1.14|SPBC1105.10|SPAC19A8.09|SPBP35G2.11c|SPAC13F5.04c|SPBC1604.19c|SPCC…
Trp	cytosol (GO:0005829)	0.462462	0.75976	0.0492918	0.308696	1.00824	2220	SPBP4G3.03|SPAC977.15|SPAC139.05|SPACUNK4.17|SPAC22H10.13|SPCC1739.08c|SPCC188.12|SPBC1685.06|SPAC27D7.03c|SPCC1442.01|SPBC1198.14c|SPAC977.16c|SPAC23H3.15c|SPAC1565.04c|SPAC22F3.12c|SPAC513.03|SPCC757.03c|SPAC3G9.11c|SPAC22G7.11c|SPCC4B3.06c|SPBPB2B2.12c|SPAC8E11.03c|SPAC11D3.01c|SPBC32C12.02|SPAC513.06c|SPAC22A12.17c|SPBC32H8.06|SPAC1F5.09c|SPAC513.02|SPAC29A4.12c|SPBC24C6.06|SPAC2F3.05c|SPAC29…
Trp	cytosolic ribosome (GO:0022626)	0.00208954	0.0176278	0.431708	-0.470833	-1.56347	149	SPAC3H5.05c|SPAC26H5.10c|SPAC664.06|SPAC1250.05|SPAPB8E5.06c|SPAC22E12.13c|SPAC6G10.11c|SPAC31G5.17c|SPCC1322.15|SPBC839.04|SPBC2F12.07c|SPBC18H10.14|SPCC1259.01c|SPAC1805.12c|SPAC3G9.03|SPAC1805.11c|SPAC3A12.10|SPBP8B7.03c|SPBC776.11|SPBC18E5.06|SPAC24H6.07|SPCC18.14c|SPBC29A3.09c|SPAC959.08|SPAC664.05|SPAPJ698.02c|SPCC31H12.04c|SPBC4F6.04|SPAC1805.13|SPAC521.05|SPAC1783.08c|SPAPB1E7.12|SPAC4G9.…
Trp	deacetylase activity (GO:0019213)	0.975758	1	0.0472587	-0.25212	-0.493513	9	SPBC800.03|SPAC19G12.03|SPAC1783.04c|SPBC16D10.07c|SPAC3G9.07c
Trp	detoxification (GO:0098754)	0.0402878	0.153637	0.271289	0.536102	1.43401	104	SPAC22H10.13|SPAPB1A11.01|SPCC757.03c|SPBC1198.01|SPCC965.13|SPAPB1A11.03|SPCC569.05c|SPCC663.03|SPAC1486.01|SPAC22E12.03c|SPAC17C9.16c|SPAC29B12.13|SPCC965.07c|SPBC17D11.03c|SPAC11D3.14c|SPBC21C3.12c|SPAC11E3.14|SPAC4F10.20|SPAC25B8.10|SPAC688.04c|SPAC27D7.12c|SPBP4H10.17c|SPBC106.02c|SPAC2E1P3.04|SPBC577.08c|SPAC824.07|SPAC11D3.15|SPAC5H10.02c|SPAC1786.01c|SPCC757.07c|SPAC5H10.04|SPBC32F12.03c|…
Trp	disulfide oxidoreductase activity (GO:0015036)	0.597518	0.899794	0.0640704	0.422525	0.893195	20	SPBC21C3.12c|SPAC4F10.20|SPAC13F5.05|SPBC577.08c|SPCC777.12c
Trp	division septum (GO:0000935)	0.333333	0.616858	0.0902635	0.469593	1.10338	38	SPBC1105.05|SPBC19G7.05c|SPAC31F12.01|SPCC1840.02c|SPAC1952.16|SPAC13A11.01c|SPAC12B10.11|SPAC17G8.12|SPBP22H7.03|SPAC1F3.02c|SPBC1289.01c|SPAC1F7.04|SPBC1709.01|SPBC1D7.05|SPAC24H6.09|SPBC646.12c
Trp	endoplasmic reticulum (GO:0005783)	0.09358	0.289738	0.149208	0.371435	1.17807	549	SPAC1F8.02c|SPBC1683.01|SPAC343.12|SPBC1683.09c|SPAC10F6.12c|SPCC965.13|SPBC4C3.08|SPCC569.05c|SPAC23C11.06c|SPBC947.05c|SPCC4B3.02c|SPCP31B10.06|SPAC1039.02|SPAC17C9.16c|SPBC29A10.08|SPBC3B8.10c|SPAC1F7.07c|SPBC16A3.13|SPAC19G12.08|SPCC1259.02c|SPAC977.10|SPAC1250.02|SPAC2C4.17c|SPBC365.12c|SPAC23H4.01c|SPBC4F6.09|SPBC1604.03c|SPAC13F5.05|SPBC2F12.15c|SPAC688.04c|SPBP8B7.13|SPBC32F12.01c|SPAC17G…
Trp	endoplasmic reticulum membrane (GO:0005789)	1	1	0.0230117	0.206007	0.608019	232	SPAC10F6.12c|SPAC19G12.08|SPCC1259.02c|SPAC17G6.11c|SPBC3E7.09|SPAC144.10c|SPAC7D4.11c|SPBP4H10.19c|SPCC11E10.02c|SPBC1685.03|SPAC959.05c|SPCC1281.06c|SPBC1734.12c|SPBC543.08|SPAP8A3.03|SPAC1002.11|SPBC1677.02|SPAC1834.05|SPAC29B12.07|SPAC823.11|SPAC30D11.11|SPAC7D4.06c|SPAC10F6.05c|SPBC31E1.02c|SPACUNK4.07c|SPAC25B8.01|SPAC13D6.01|SPCC4B3.04c|SPAC19A8.09|SPAC1687.17c|SPAC167.01|SPAC824.02|SPBC19…
Trp	endosome (GO:0005768)	0.816239	1	0.0394367	0.292449	0.802522	128	SPCC1442.17c|SPBC405.04c|SPAC57A7.09|SPAC589.07c|SPBC11G11.02c|SPAC3A11.06|SPBC18H10.19|SPAC458.05|SPAC2G11.03c|SPAC4A8.04|SPBC36B7.07|SPAC19B12.10|SPAC1B3.11c|SPBC1105.10|SPBP35G2.11c|SPAC13F5.04c|SPAC1D4.03c|SPBC11B10.07c|SPBC18H10.08c|SPCC162.06c|SPBC25H2.03|SPBC215.14c|SPBC31E1.04|SPCC794.11c|SPAPB21F2.02|SPCC1919.11|SPBC3B9.10|SPAC4G9.13c|SPCC285.14|SPCC777.05
Trp	enzyme regulator activity (GO:0030234)	0.033877	0.133029	0.276501	0.454025	1.33929	234	SPCC1442.01|SPAC1565.04c|SPAC22F3.12c|SPAC29A4.11|SPBC19F8.07|SPAPB2B4.03|SPCC1183.12|SPAC1F3.09|SPBC32F12.09|SPCC18B5.07c|SPCC24B10.07|SPCC1494.03|SPAC144.08|SPAC19A8.01c|SPAC5D6.08c|SPAC31F12.01|SPCC16A11.16c|SPCC16C4.22|SPBC28F2.07|SPAC15E1.10|SPAC6F12.12|SPAC17A5.09c|SPCC1795.01c|SPAC110.03|SPCC4G3.09c|SPBC26H8.04c|SPCC338.07c|SPCC1919.03c|SPAC13G6.08|SPCC1620.12c|SPAC8C9.03|SPBC29A10.11c|SPB…
Trp	establishment or maintenance of cell polarity (GO:0007163)	0.174383	0.445645	0.128143	0.488689	1.24169	68	SPAC20H4.11c|SPAC23H4.01c|SPCC736.14|SPBC31F10.10c|SPCC1494.03|SPAC31F12.01|SPAC110.03|SPBC2F12.05c|SPBC27.02c|SPCC1919.10c|SPBC4F6.06|SPCC895.07|SPAPYUG7.02c|SPAC13A11.01c|SPAC890.02c|SPBC83.18c|SPCC1739.12|SPBC28E12.03|SPAC1F3.03|SPBC16G5.05c|SPAC11E3.11c|SPCC895.05
Trp	exonuclease activity (GO:0004527)	0.962843	1	0.0376143	0.258584	0.619377	45	SPBC146.06c|SPBC25H2.13c|SPAC13C5.07|SPAC2C4.07c|SPCC31H12.08c|SPBC3D6.10|SPCC18.09c|SPAC23C11.10|SPAC22A12.01c|SPBC609.01|SPAC17G6.16c
Trp	extracellular region (GO:0005576)	0.00218979	0.0176278	0.431708	0.796635	1.7477	25	SPBPJ4664.03|SPAPB8E5.05|SPAC513.03|SPAC26H5.08c|SPAC1A6.03c|SPBC1105.05|SPAC22H12.05c|SPBC337.07c
Trp	general transcription initiation factor activity (GO:0140223)	0.841049	1	0.0417397	0.302829	0.76046	57	SPBC19F8.07|SPBC29A3.08|SPCC1672.08c|SPBC3B8.11
Trp	generation of precursor metabolites and energy (GO:0006091)	0.460983	0.75976	0.0667426	0.371122	0.997827	108	SPAC3G9.11c|SPCC794.12c|SPCC794.01c|SPAC3C7.13c|SPAC26H5.09c|SPBC1815.01|SPBC32F12.10|SPAC4G9.12|SPAC11G7.03|SPAC14C4.11|SPBC32F12.11|SPBC660.16|SPCC1322.14c|SPACUNK4.10|SPBC3H7.03c
Trp	guanyl-nucleotide exchange factor activity (GO:0005085)	0.251613	0.562634	0.106323	0.491373	1.16711	43	SPCC1442.01|SPCC1183.12|SPAC19A8.01c|SPBC29A10.11c|SPAC26F1.01|SPBC4F6.10|SPAC6G9.04|SPCC645.06c|SPAC23H4.14|SPAC11E3.11c|SPBC3H7.06c
Trp	histone demethylase activity (GO:0032452)	0.159763	0.425701	0.154191	0.723788	1.34394	9	SPAC25H1.02|SPAC1002.05c|SPAC343.11c|SPBC146.09c
Trp	hydrolase activity, acting on carbon-nitrogen (but not peptide) bonds (GO:0016810)	0.217877	0.4956	0.157403	-0.418023	-1.1708	56	SPAC977.12|SPAC222.08c|SPBC418.01c|SPBC215.08c|SPBC8E4.03|SPBPB8B6.05c|SPAC922.03|SPBC839.16|SPCC1672.03c|SPCPB16A4.03c|SPBC2G2.08
Trp	hydrolase activity, acting on ester bonds (GO:0016788)	0.783479	1	0.0353157	0.288019	0.856139	254	SPBC1198.14c|SPAC1039.02|SPCC645.08c|SPBC3B8.10c|SPAC19D5.01|SPAC1A6.03c|SPAC26F1.10c|SPBC215.10|SPBC32F12.01c|SPAC24H6.05|SPCC736.11|SPBC146.06c|SPBC25H2.13c|SPAC6G10.03c|SPAC13C5.07|SPBP4H10.17c|SPAC1D4.10|SPAC144.17c|SPAC824.07|SPAC8E11.04c|SPAC2C4.07c|SPAC23D3.11|SPBC839.07|SPAC139.01c|SPAC1786.01c|SPAC4G9.02|SPCC31H12.08c|SPAC823.11|SPCC338.08|SPAC19G12.15c|SPCC830.09c|SPCC126.10|SPCC1672.01…
Trp	hydrolase activity, acting on glycosyl bonds (GO:0016798)	0.61035	0.909874	0.0558265	0.354554	0.894153	58	SPAC30D11.01c|SPBC16A3.13|SPAC26H5.08c|SPAC3C7.05c|SPBC1105.05|SPCC11E10.09c|SPAC17G6.11c|SPBC32H8.13c|SPBC1198.07c|SPCC965.05c|SPBC14C8.05c|SPAC12B10.11|SPAC4H3.03c|SPAC6G10.09
Trp	intramembrane lipid transporter activity (GO:0140303)	0.944773	1	0.0476387	0.287292	0.53345	9	SPAC24B11.12c|SPBC11B10.07c|SPAC343.06c|SPBC15D4.07c
Trp	iron-sulfur cluster assembly (GO:0016226)	0.0127776	0.0623394	0.38073	-0.661921	-1.5908	25	SPAC15A10.01|SPBC3B9.19|SPAPB2B4.02|SPAC4H3.09|SPBC13G1.06c|SPBC1709.19c|SPBC26H8.06|SPCC645.03c|SPCC1450.10c|SPAC21E11.07|SPAC664.11
Trp	isomerase activity (GO:0016853)	0.714506	0.996592	0.0491928	0.33083	0.840595	68	SPBPB2B2.12c|SPAC513.02|SPBC32F12.10|SPAC18G6.01c|SPAC13C5.05c|SPCC16C4.03|SPAC13F5.05|SPAC15A10.05c|SPAC959.05c|SPAC26F1.06|SPBC365.14c
Trp	kinase activity (GO:0016301)	0.0720839	0.241781	0.190023	0.442517	1.28703	191	SPAC977.16c|SPCC162.10|SPAC1F5.09c|SPBC19F8.07|SPAC22A12.11|SPCC417.06c|SPAC20G4.03c|SPAC22G7.08|SPAC4G9.12|SPAC1D4.13|SPAC630.09c|SPAC227.14|SPBC660.14|SPCC24B10.07|SPAC1D4.11c|SPBPB2B2.13|SPBC106.10|SPAC17G8.14c|SPCC1919.01|SPCC576.15c|SPBP8B7.18c|SPAC14C4.03|SPAC144.17c|SPAC9G1.09|SPAC23C11.16|SPCP1E11.02|SPAC16C9.07|SPAC24B11.06c|SPAC458.05|SPAC1B9.02c|SPBC6B1.02|SPCC1322.08|SPBC1778.10c|SPAC…
Trp	kinetochore (GO:0000776)	0.893519	1	0.0389556	0.286368	0.727623	68	SPCC417.02|SPCC736.14|SPBC32F12.08c|SPAC23H4.11c|SPBC1685.15c|SPCC1795.01c|SPAC23C11.16|SPBC27.02c|SPBC1105.17|SPCC895.07|SPAC890.02c|SPBC20F10.06
Trp	ligase activity (GO:0016874)	0.000772517	0.00829168	0.477271	-0.542958	-1.70445	105	SPBC119.10|SPBC56F2.09c|SPAP7G5.02c|SPBC409.10|SPBC215.08c|SPBC1773.10c|SPBC17A3.04c|SPCC1223.07c|SPBC17G9.11c|SPBC405.01|SPBC1703.08c|SPAC1486.06|SPBC8D2.06|SPAC6F12.10c|SPAC144.03|SPBC839.16|SPBC17G9.03c|SPAC26F1.13c|SPBC1709.02c|SPBC2G2.08|SPBC25H2.02|SPAC10F6.03c|SPCC1672.05c|SPBC1604.11|SPBC1709.17|SPCC777.11
Trp	lipid binding (GO:0008289)	0.00266424	0.0186497	0.431708	0.581872	1.57779	113	SPBC428.07|SPAC1F5.09c|SPCP31B10.06|SPAP8A3.04c|SPAC23H4.01c|SPCC24B10.07|SPCC1682.15|SPAC19A8.01c|SPAC17G8.14c|SPBC28E12.06c|SPCC576.15c|SPAC821.06|SPAC589.07c|SPAC1296.04|SPAC3A11.06|SPBC11C11.02|SPBC2F12.05c|SPAC823.16c|SPAC1B9.02c|SPAC26F1.01|SPBC23G7.06c|SPCC663.15c|SPBC646.08c|SPAC25B8.01|SPBC19F8.01c|SPAPYUG7.02c|SPBC16E9.11c|SPBC83.18c|SPBC19F8.03c|SPAC6G9.04|SPCC645.06c|SPCC962.01|SPAC17…
Trp	lipid metabolic process (GO:0006629)	0.84005	1	0.0322878	0.276859	0.816033	230	SPBC16E9.16c|SPCC550.07|SPAC1A6.03c|SPAC19G12.08|SPCC4F11.04c|SPAC25B8.03|SPBC32F12.01c|SPAC17G6.11c|SPAC144.10c|SPBP4H10.11c|SPAC6G10.03c|SPCC11E10.02c|SPCC1281.06c|SPAC56E4.04c|SPBC1734.12c|SPBC543.08|SPBC3B8.07c|SPAC1002.11|SPAC23D3.11|SPBC1677.02|SPAC1834.05|SPAC22A12.08c|SPCC1827.03c|SPAC458.05|SPAC1786.01c|SPAC823.11|SPAC26F1.04c|SPAC7D4.06c|SPAC17G8.11c|SPAC1952.13|SPBC646.08c|SPAC25B8.01|…
Trp	lipid transfer activity (GO:0120013)	0.331579	0.616858	0.0946646	0.521895	1.1202	21	SPAC23H4.01c|SPBC365.01|SPBC2F12.05c|SPBC646.08c|SPAC1565.02c
Trp	lipoprotein biosynthetic process (GO:0042158)	0.840065	1	0.043888	0.309304	0.746215	47	SPBC2F12.15c|SPAC144.10c|SPBP4H10.11c|SPCC11E10.02c|SPAC589.07c|SPAC1002.11|SPBC1677.02|SPAC823.16c|SPAC589.12|SPAC167.09|SPCC1450.15|SPBC1604.15|SPBC405.05|SPAC458.06|SPAC31G5.16c|SPCC550.04c|SPBC691.01
Trp	lyase activity (GO:0016829)	0.019755	0.0883488	0.352488	-0.500723	-1.50551	79	SPBC8E4.05c|SPAC29B12.04|SPAC17G8.06c|SPBC418.01c|SPCC1442.09|SPBC1539.09c|SPBC23E6.06c|SPCC1322.13|SPAC9.06c|SPBC21H7.07c|SPBC1773.14|SPCC1223.14|SPAC19A8.15|SPCC330.05c|SPAC23H3.09c|SPAC1039.06|SPBC31F10.03|SPCC11E10.01|SPAC343.16|SPBC14F5.09c|SPBP4H10.15
Trp	mRNA metabolic process (GO:0016071)	1	1	0.0212182	0.179258	0.539763	284	SPBC1685.06|SPAC4G9.05|SPAC1F3.09|SPCC16C4.03|SPCC330.10|SPAC458.02c|SPBC646.02|SPBC13E7.02|SPAC2C4.07c|SPAC2F3.14c|SPAC664.15|SPBC32F12.16|SPCC31H12.08c|SPAC29E6.02|SPAC2G11.04|SPAC824.04|SPAC31G5.01|SPAC31G5.18c|SPBC21B10.03c|SPBC691.04|SPBC365.05c|SPAC167.01|SPBC1289.02c|SPBC4B4.02c|SPAC20G4.08|SPBC530.14c|SPAC1687.22c|SPBC21C3.05|SPCC74.02c|SPBC1718.07c|SPAC19A8.08|SPAC16C9.06c|SPAC20H4.06c|S…
Trp	meiotic drive (GO:0110134)	0.887689	1	0.0546808	-0.294198	-0.647555	15	SPCC1183.10
Trp	meiotic nuclear division (GO:0140013)	0.28914	0.604565	0.0899861	0.405049	1.1188	135	SPAC27D7.03c|SPAC8E11.03c|SPCC417.02|SPCC736.14|SPBC32F12.08c|SPAC13C5.07|SPBC28F2.07|SPAC14C4.03|SPBC1778.02|SPAC23C11.16|SPAPB1A10.09|SPBC1718.02|SPCC5E4.04|SPBC27.02c|SPCC338.08|SPAC3A11.05c|SPAC27D7.13c|SPCC895.07|SPAC890.02c|SPBC29B5.01|SPCC188.07|SPAC328.02|SPBC409.03|SPBC3B9.11c|SPAC25G10.07c|SPBC336.01|SPAC1093.06c|SPAC21E11.03c
Trp	membrane organization (GO:0061024)	0.201065	0.483157	0.108394	0.402356	1.16349	181	SPCC188.12|SPCC1183.12|SPCC417.06c|SPBC3B8.10c|SPBP4H10.12|SPAC14C4.05c|SPAC6G10.03c|SPAC24B11.12c|SPAP7G5.03|SPAC821.06|SPBC365.01|SPCC794.08|SPAC3A11.06|SPBC409.19c|SPAC29B12.07|SPAC22A12.08c|SPBC18H10.19|SPAC458.05|SPBC4.01|SPAC2G11.03c|SPBC36B7.07|SPBC4F6.06|SPAC1952.13|SPBC19F8.01c|SPAC589.04|SPBC26H8.02c|SPAC1565.02c|SPBC215.15|SPBC19F8.03c|SPAC6G9.04|SPBC1347.04|SPCC830.08c|SPAC13C5.03|SPA…
Trp	metal ion homeostasis (GO:0055065)	0.0410334	0.153637	0.276501	0.574515	1.46686	69	SPAC1F8.02c|SPAC22H10.13|SPBC1683.09c|SPBC947.05c|SPAC1F7.07c|SPAC977.10|SPAC2C4.17c|SPBC4F6.09|SPAC25B8.19c|SPCC1183.11|SPAC2E1P3.04|SPAC521.04c|SPAP8A3.03|SPBC839.06|SPAC6F6.01|SPAC1F8.03c|SPAC30D11.11|SPBC31E1.02c|SPAC17A2.14|SPACUNK4.07c
Trp	microtubule binding (GO:0008017)	0.25724	0.566543	0.108394	0.521553	1.18448	31	SPCC736.14|SPBC1685.15c|SPAC144.14|SPAPB1A10.09|SPAC1687.10|SPBC15D4.01c|SPAC27D7.13c|SPCC895.07|SPAC890.02c|SPAC25G10.07c|SPAC4H3.11c|SPAC767.01c|SPBC25B2.07c|SPBC2F12.13|SPAC3G9.01|SPBC1718.06|SPBC12C2.08|SPBC336.08
Trp	microtubule cytoskeleton (GO:0015630)	0.0600751	0.205789	0.204295	0.430484	1.27836	252	SPCC188.12|SPBC32H8.06|SPBP4H10.09|SPAPB2B4.03|SPCC1183.12|SPAC23E2.03c|SPCC417.06c|SPAC22F3.04|SPCC736.14|SPBC31F10.10c|SPBC24C6.07|SPBC13E7.06|SPBC27B12.04c|SPCC1494.03|SPBC3H7.13|SPAC2C4.10c|SPBC1685.15c|SPBC1347.01c|SPAC821.06|SPBC1778.02|SPAC9G1.09|SPCC1739.04c|SPBC31F10.17c|SPAC144.14|SPAC23C11.16|SPAPB1A10.09|SPAC17G8.10c|SPCC5E4.04|SPBC27.02c|SPAC1687.10|SPAC1565.06c|SPCC188.02|SPAC29E6.0…
Trp	microtubule cytoskeleton organization (GO:0000226)	0.395455	0.706884	0.0768737	0.407547	1.0403	71	SPCC1183.12|SPCC736.14|SPBC13E7.06|SPBC1685.15c|SPCC1739.04c|SPAPB1A10.09|SPBC27.02c|SPAC1687.10|SPBC15D4.01c|SPAC27D7.13c|SPCC895.07|SPAC890.02c|SPAC6G9.04|SPAC6G9.06c|SPAC25G10.07c|SPCC895.05|SPBC947.12|SPAC1F3.06c|SPAC821.12|SPAC4H3.11c|SPBC16C6.14|SPAC8F11.06|SPBC211.06|SPBC11B10.05c|SPBC2F12.13|SPAC6G9.13c|SPBC947.01|SPBC26H8.07c|SPAC4D7.07c
Trp	mitochondrial gene expression (GO:0140053)	0.99446	1	0.028645	0.213483	0.599696	147	SPCC576.06c|SPBC83.06c|SPAP19A11.05c|SPAC1D4.10|SPBC14C8.16c|SPAC1002.01|SPBC25B2.04c|SPAC3G9.13c|SPBC21C3.04c|SPBC1711.18|SPAC637.11|SPBC691.04|SPBC211.01|SPCC1919.08c|SPAC8C9.06c|SPCC11E10.04|SPBC2F12.02c|SPAC4G8.09|SPAC23A1.18c|SPCC736.06|SPAC19A8.14|SPCC4B3.01|SPCC1442.19|SPAC1002.08c|SPAP8A3.05|SPAC12G12.08|SPCC1739.02c|SPBC1604.02c|SPBC1198.10c|SPBC24C6.03|SPCC4B3.09c|SPAC24C9.09|SPBC1105.1…
Trp	mitochondrion (GO:0005739)	0.00325389	0.0218282	0.431708	-0.320424	-1.21245	717	SPAC6C3.03c|SPBPB2B2.09c|SPAC4H3.07c|SPAC17G8.06c|SPCC1235.11|SPCC777.09c|SPCC132.04c|SPBC1105.02c|SPAC31G5.04|SPAC15A10.01|SPBC14C8.04|SPBC23E6.06c|SPBC2G2.04c|SPAC139.02c|SPBP35G2.07|SPBC3B9.19|SPBC215.08c|SPCC13B11.04c|SPBC3E7.16c|SPBC36B7.04|SPAC6G10.08|SPAC24H6.10c|SPAP8A3.07c|SPBC36.04|SPAC328.09|SPAPB2B4.02|SPBC3B9.04|SPAC3G6.05|SPAC4H3.09|SPCC1259.09c|SPAC26F1.03|SPBC2G2.15c|SPBC106.07c|S…
Trp	mitochondrion organization (GO:0007005)	0.992	1	0.0268159	0.225837	0.648832	169	SPAC6B12.06c|SPBC1347.01c|SPAC6G10.03c|SPBC1215.01|SPAC589.07c|SPAC9E9.15|SPBC409.19c|SPAC664.15|SPBC16A3.16|SPAC22A12.08c|SPAC823.16c|SPBC119.17|SPAC167.04|SPCC24B10.10c|SPBC1604.25|SPAC17H9.12c|SPAC25G10.02|SPAC589.04|SPBC26H8.16|SPBC11G11.01|SPBC24C6.13|SPAC13F5.01c|SPBC119.06|SPAC4G8.11c|SPCC63.08c|SPBC19C7.09c|SPBC18H10.17c|SPAC1565.01|SPBC1347.04|SPCC757.15|SPAC13G7.11|SPBC30D10.08|SPBC27.0…
Trp	mitotic cell cycle phase transition (GO:0044772)	0.207018	0.490144	0.125033	0.589174	1.26461	21	SPAPB2B4.03|SPBC336.12c|SPAC23G3.04|SPBC21B10.13c|SPAC10F6.08c|SPBC16A3.07c|SPAC6B12.05c|SPBC776.12c|SPAC22F3.09c
Trp	mitotic cytokinesis (GO:0000281)	0.0869565	0.27451	0.188204	0.550827	1.37616	56	SPBC19G7.05c|SPBC1685.15c|SPCC1840.02c|SPAC926.03|SPAC20G4.06c|SPAC821.06|SPBC11C11.02|SPCC613.04c|SPBC4F6.12|SPCC1919.10c|SPBC4F6.06|SPBC83.18c|SPBC2D10.14c|SPBP22H7.03|SPCC895.05|SPAC15A10.08|SPAC688.07c|SPAC4A8.15c|SPAC9G1.11c|SPAC4F8.13c|SPBC1289.01c|SPBC11B10.05c|SPBC1709.01
Trp	mitotic sister chromatid segregation (GO:0000070)	0.998555	1	0.0305608	0.209523	0.563339	108	SPCC417.02|SPCC736.14|SPBC32F12.08c|SPBC13E7.06|SPAC23H4.11c|SPBC1685.15c|SPAPB1A10.09|SPCC5E4.04|SPBC27.02c|SPBC15D4.01c|SPBC1105.17|SPCC895.07|SPAC9E9.10c|SPAC890.02c
Trp	mitotic spindle (GO:0072686)	0.849275	1	0.0383996	0.282569	0.753467	96	SPBP4H10.09|SPCC736.14|SPBC13E7.06|SPBC1685.15c|SPBC1347.01c|SPBC31F10.17c|SPAC23C11.16|SPAPB1A10.09|SPCC5E4.04|SPBC27.02c|SPAC29E6.02|SPBC15D4.01c|SPCC895.07|SPAC9E9.10c|SPAC890.02c|SPBC20F10.06|SPAC6G9.04|SPCC962.02c|SPAC25G10.07c|SPAC21E11.03c|SPCC364.02c
Trp	molecular adaptor activity (GO:0060090)	0.214186	0.4956	0.10714	0.416156	1.16857	149	SPCC188.12|SPCP31B10.06|SPCC584.15c|SPAC14C4.05c|SPAC17H9.19c|SPAC821.06|SPBC354.14c|SPCC338.16|SPAC4D7.03|SPBC11C11.02|SPAC23H3.06|SPAC7D4.03c|SPCC188.02|SPBC36B7.07|SPCC330.11|SPBC19F8.01c|SPAC23C4.13|SPBC26H8.02c|SPAPYUG7.02c|SPBC32H8.07|SPBC83.18c|SPBC25B2.11|SPAC20G4.08|SPCC962.01|SPBC2D10.04|SPCC188.07|SPBC16G5.05c|SPAC18G6.10|SPAC6G9.06c|SPBC336.01|SPBC3H7.06c|SPAC15A10.08|SPBC8D2.14c|SPAC…
Trp	molecular carrier activity (GO:0140104)	0.577938	0.886171	0.0810802	-0.369003	-0.916177	30	SPAC4H3.09|SPCC550.11|SPBC1604.08c|SPAC23G3.02c|SPAC2F3.06c|SPAC9G1.04|SPBC14F5.03c|SPBC1709.10c|SPBC543.10
Trp	molecular sequestering activity (GO:0140313)	0.0208858	0.0908816	0.352488	0.890479	1.57234	6	SPAC22H10.13|SPBC1734.11
Trp	motor activity (GO:0003774)	0.305455	0.616858	0.101714	0.55638	1.14325	17	SPBC1685.15c|SPAC144.14|SPCC1919.10c|SPBC15D4.01c|SPBC2D10.14c|SPAC25G10.07c|SPAC1093.06c|SPAC767.01c|SPBC2F12.13|SPAC4A8.05c|SPBC12C2.08
Trp	nitrogen cycle metabolic process (GO:0071941)	0.000101302	0.00139484	0.538434	-0.852779	-1.91436	17	SPBC1289.16c|SPBC56F2.09c|SPBC215.08c|SPBC1773.14|SPBC8E4.03|SPAC922.03
Trp	nuclear periphery (GO:0034399)	0.973059	1	0.0362255	0.242901	0.601024	51	SPCC18B5.07c|SPAC20G4.06c|SPBC577.08c|SPAC31G5.13|SPAC1805.17|SPBC20F10.06|SPBC2D10.13|SPAC6G9.04
Trp	nuclear pore (GO:0005643)	0.991525	1	0.0621124	-0.218993	-0.614317	57	SPBC1773.07c|SPCC550.11|SPBC1604.08c|SPBP8B7.09c
Trp	nucleobase-containing small molecule metabolic process (GO:0055086)	0.16129	0.425701	0.224966	-0.332343	-1.12985	182	SPBPB2B2.06c|SPAP7G5.02c|SPBC409.10|SPCC1322.13|SPBC215.08c|SPCC330.05c|SPCC1259.09c|SPAC26F1.03|SPBC1703.07|SPBC405.01|SPAC1486.06|SPCC794.07|SPAC6F12.10c|SPAC144.03|SPAC22A12.16|SPAC9.09|SPBC14F5.09c|SPBC839.16|SPCC1020.07|SPAC1002.09c|SPBC1711.04|SPBC725.15|SPBC16H5.02|SPBC2F12.14c|SPBC30D10.13c|SPBC25D12.04|SPAC17G8.02|SPAC13G6.11c|SPCC1672.03c|SPAC4D7.08c|SPBP4H10.05c|SPAC3F10.19|SPCPB16A4.0…
Trp	nucleocytoplasmic carrier activity (GO:0140142)	0.730022	0.996592	0.0639272	-0.367744	-0.809435	15	SPCC550.11|SPBC1604.08c|SPAC2F3.06c
Trp	nucleocytoplasmic transport (GO:0006913)	0.42623	0.731541	0.118288	-0.325933	-1.01525	103	SPBC1773.07c|SPAC6F6.03c|SPCC550.11|SPBC1711.05|SPCC1919.09|SPAC4D7.12c|SPBC651.01c|SPBC29A3.16|SPAC16C9.03|SPAC3F10.16c|SPBC1604.08c|SPBP8B7.09c|SPBC106.14c|SPAC3F10.17|SPCC613.08|SPBC14F5.06|SPAC328.05|SPBC16H5.08c|SPAC3C7.08c
Trp	nucleolus (GO:0005730)	1.0647e-10	5.7139e-09	0.839089	-0.528241	-1.91835	364	SPBC1773.12|SPAC3H5.05c|SPAC26H5.10c|SPBC1711.07|SPAC683.02c|SPAC6F6.03c|SPCC126.11c|SPCC320.11c|SPAC926.08c|SPBC1347.02|SPAC2E1P5.05|SPBC28E12.05|SPAC8C9.10c|SPCC18.05c|SPBC1711.05|SPAC12G12.13c|SPBC1539.10|SPBC26H8.08c|SPBC4F6.13c|SPBC16G5.10|SPAC1486.09|SPCC1919.09|SPAPB1A10.06c|SPCC1020.04c|SPBC336.02|SPAC1F5.10|SPAC18B11.06|SPBC1A4.07c|SPAC19A8.07c|SPBC32H8.04c|SPCP1E11.08|SPAC2C4.11c|SPBC2D…
Trp	nucleoplasm (GO:0005654)	0.985366	1	0.0908241	-0.224721	-0.782185	235	SPBC1711.05|SPCC1020.04c|SPBC685.09|SPBC337.14|SPBC2D10.10c|SPBC725.13c|SPAC17G8.07|SPAC12G12.05c|SPBC1921.07c|SPAC3A12.07|SPCC18.11c|SPBC776.16|SPBC19C2.03|SPAC8F11.07c|SPCC895.06|SPAC17D4.02|SPBC1604.08c|SPAC13F5.02c|SPCC1682.02c|SPBP23A10.08|SPCC1442.10c|SPBP4H10.21c|SPAC14C4.12c|SPAC664.03|SPBP23A10.13|SPAC29A4.18|SPBC800.03|SPAC23D3.09|SPBC29A10.15|SPBC30D10.15|SPBC19G7.16|SPAC22E12.11c|SPBC…
Trp	nucleoside-triphosphate diphosphatase activity (GO:0047429)	0.893788	1	0.0509083	-0.335572	-0.595343	5	SPBC725.05c|SPAC644.05c
Trp	nucleotidyltransferase activity (GO:0016779)	0.730422	0.996592	0.04707	0.324384	0.846447	84	SPBC1685.06|SPCC1906.01|SPBC13G1.02|SPCC1322.04|SPBC25H2.13c|SPBC1347.01c
Trp	nucleus (GO:0005634)	0.999	1	0.0020413	0.247649	0.809043	2638	SPBP4G3.03|SPAC977.15|SPACUNK4.17|SPAC22H10.13|SPCC1739.08c|SPAC11E3.06|SPBC1685.06|SPAC27D7.03c|SPBC1198.14c|SPAC23H3.15c|SPAC22F3.12c|SPAC513.03|SPCC757.03c|SPAC3G9.11c|SPAC22G7.11c|SPCC4B3.06c|SPAC8E11.03c|SPAC11D3.01c|SPBC428.07|SPBC32C12.02|SPAC513.06c|SPAC22A12.17c|SPBC32H8.06|SPAC513.02|SPAC29A4.12c|SPAC2F3.05c|SPBP4H10.09|SPBC19F8.07|SPBC1604.01|SPAPB2B4.03|SPBC24C6.09c|SPAC1610.03c|SPBC3…
Trp	organelle localization by membrane tethering (GO:0140056)	0.12766	0.365003	0.157403	0.557439	1.3154	42	SPCP31B10.06|SPBC354.14c|SPAC2G11.03c|SPBC23G7.06c|SPBC36B7.07|SPAC1B3.11c|SPCC962.01|SPAC23H4.14|SPBC16G5.05c|SPCC736.15|SPAC1834.11c|SPBC8D2.14c|SPAC17C9.12|SPBC31E1.04|SPCC74.01|SPBC3B9.10|SPBC691.05c|SPBC27B12.01c
Trp	oxidoreductase activity (GO:0016491)	0.183498	0.459978	0.10925	0.385819	1.158	274	SPAC139.05|SPACUNK4.17|SPCC1739.08c|SPCC757.02c|SPCC4B3.06c|SPAC513.06c|SPAC22A12.17c|SPBC1683.09c|SPBC1198.01|SPAPB1A11.03|SPAC2F3.05c|SPBC1604.01|SPCC794.12c|SPCC794.01c|SPBC947.05c|SPAC3C7.13c|SPAC1486.01|SPAC26H5.09c|SPAC977.14c|SPCC576.01c|SPAC19G12.08|SPCC1494.01|SPAC9E9.11|SPAPB24D3.08c|SPAC1002.05c|SPBC17D11.03c|SPBC21C3.12c|SPAC11G7.03|SPAC3C7.14c|SPAC4F10.20|SPAC13F5.05|SPCC330.03c|SPAC…
Trp	peptidase activity (GO:0008233)	0.535613	0.870356	0.0588438	0.34761	0.954673	129	SPBC32H8.02c|SPCC1259.02c|SPAC19G12.10c|SPBP4H10.10|SPBC1685.05|SPBC337.07c|SPAP14E8.04|SPCC11E10.02c|SPBC1685.03|SPCC16A11.12c|SPAC22A12.03c|SPAC19B12.08|SPAC1002.11|SPCC5E4.04|SPBC119.17|SPAC4A8.04|SPAC1296.03c|SPAC1687.13c|SPAC27F1.03c|SPAC31G5.13|SPAC19B12.10|SPAC31A2.04c|SPBC354.09c|SPAC22G7.01c|SPBC1198.08|SPAP8A3.12c|SPBC17D11.01|SPBC14C8.03|SPAC1006.01|SPBC18H10.08c|SPAC25H1.04|SPCC188.08…
Trp	peptide N-acetyltransferase activity (GO:0034212)	0.939689	1	0.0472587	0.289178	0.557588	13	SPCC338.07c|SPCC663.13c|SPAC17G8.13c|SPAC15E1.08|SPCC16C4.12|SPBC418.02|SPCC825.04c|SPBC1215.02c|SPBC15D4.06
Trp	peroxiredoxin activity (GO:0051920)	0.540594	0.870356	0.0745501	0.530175	0.936139	6	SPBC17D11.03c|SPAC27D7.12c|SPBC32F12.03c
Trp	peroxisome (GO:0005777)	0.94863	1	0.0409884	0.266236	0.605297	32	SPBC17D11.03c|SPBC1778.03c|SPCC1827.03c|SPAC458.05|SPAC17D4.01|SPCC757.07c|SPCC737.05|SPBC646.15c|SPCC162.09c|SPBC365.20c|SPCC553.03|SPAC767.01c|SPAPB17E12.03|SPAC19D5.02c|SPAC3C7.10
Trp	peroxisome organization (GO:0007031)	0.791284	1	0.0629395	-0.320885	-0.761056	23	SPAC1F12.04c|SPAC4H3.01|SPAC17A5.01|SPBC21B10.06c|SPBC17A3.10
Trp	phagophore assembly site (GO:0000407)	0.437607	0.733903	0.077884	0.451606	1.0212	29	SPAC589.07c|SPAC458.05|SPAC823.16c|SPBC1734.07c|SPCC63.08c|SPBC1604.19c|SPAC6B12.08|SPBC405.05|SPAC25H1.03|SPAC10F6.11c|SPAC458.06|SPBC15D4.07c|SPAC25A8.02|SPBC31E1.01c|SPBP8B7.24c|SPAC1687.09|SPBC1703.10|SPAC4F10.07c|SPBC660.08
Trp	pheromone activity (GO:0005186)	3.30003e-05	0.000531305	0.557332	0.992436	1.62726	4	SPBPJ4664.03|SPAPB8E5.05|SPAC513.03
Trp	phosphoprotein phosphatase activity (GO:0004721)	0.31405	0.616858	0.0943564	0.477143	1.11627	37	SPBC3B8.10c|SPAC19D5.01|SPAC26F1.10c|SPAC24H6.05|SPBC839.07|SPAC4A8.03c|SPCC1739.12|SPAC11E3.09|SPBC17A3.06|SPCC1020.05|SPBC3F6.01c
Trp	phosphotransferase activity, for other substituted phosphate groups (GO:0016780)	0.838115	1	0.0549074	-0.331736	-0.700395	13	SPBC839.08c
Trp	plasma membrane (GO:0005886)	4.23008e-07	1.13507e-05	0.674963	0.597423	1.79625	287	SPAC1F8.02c|SPAC977.17|SPAC11H11.04|SPBC1271.09|SPBC13A2.04c|SPAPB1A11.01|SPBC1683.01|SPCC1020.01c|SPBC1683.09c|SPCC965.13|SPBC24C6.06|SPCC569.05c|SPBC23G7.13c|SPCC663.03|SPCC1840.12|SPBC1683.08|SPAC16A10.01|SPCC663.14c|SPBC947.05c|SPCP31B10.06|SPAC17C9.16c|SPAC1F8.01|SPBC29A10.08|SPCC1753.02c|SPAC1F7.07c|SPBC16A3.13|SPCC584.15c|SPAC1A6.03c|SPAC3C7.05c|SPAC20H4.11c|SPAC977.10|SPCC548.07c|SPBC365.…
Trp	preribosome (GO:0030684)	7.92146e-08	2.55071e-06	0.704976	-0.67505	-2.10152	100	SPCC320.11c|SPAC2E1P5.05|SPBC1539.10|SPBC4F6.13c|SPAC1486.09|SPCC1919.09|SPAPB1A10.06c|SPAC18B11.06|SPBC1A4.07c|SPAC19A8.07c|SPBC32H8.04c|SPCP1E11.08|SPBC2D10.10c|SPAC664.06|SPCC737.08|SPBC83.15|SPCC306.07c|SPAC1687.11|SPAC890.04c|SPBC1604.06c|SPBP16F5.05c|SPAC19D5.05c|SPBC29A3.16|SPCC16C4.08c|SPBC56F2.04|SPBC13G1.09|SPBP22H7.02c|SPAC22E12.13c|SPBC3B8.09|SPAC3F10.17|SPBC29A3.06|SPAC8F11.04|SPAC20…
Trp	prospore membrane (GO:0005628)	0.0111527	0.0579219	0.38073	0.704302	1.60818	33	SPAPB1A11.01|SPCC417.06c|SPAC343.07|SPBC16E9.08|SPAC977.10|SPAC1296.04|SPAC17G8.10c
Trp	protein catabolic process (GO:0030163)	0.00435843	0.0275873	0.407018	0.487232	1.44931	253	SPBP4G3.03|SPBC23E6.03c|SPBC15C4.06c|SPAC19G12.10c|SPBC31F10.10c|SPAC4G9.19|SPBC577.09|SPCC1442.17c|SPBC1685.05|SPAC27D7.05c|SPBC1105.09|SPAC17H9.19c|SPBP4H10.19c|SPBC115.02c|SPAP14E8.04|SPCC16A11.16c|SPAC959.05c|SPCC16A11.12c|SPAC57A7.09|SPAC15E1.10|SPCC4G3.12c|SPCC338.16|SPBC2D10.20|SPCC1259.15c|SPBC577.08c|SPAC959.09c|SPAC12B10.01c|SPAC8E11.04c|SPAC4D7.03|SPAC17G8.10c|SPAC13G6.08|SPAC12B10.13|…
Trp	protein deacetylase activity (GO:0033558)	0.919517	1	0.0497903	-0.296907	-0.545254	6	SPBC800.03|SPAC1783.04c|SPBC16D10.07c|SPAC3G9.07c
Trp	protein folding (GO:0006457)	0.980568	1	0.0330894	0.241485	0.632613	85	SPAC13G7.02c|SPCC16C4.03|SPAC13F5.05|SPBC3E7.09|SPBP4H10.19c|SPBC16D10.08c|SPBC9B6.10|SPCC830.07c|SPCC777.12c|SPBC3E7.02c|SPAC17A2.04c|SPBC1711.08|SPAC926.04c|SPBC3D6.13c|SPBC1734.11|SPBC1D7.01|SPAC1F5.02|SPAC4F10.02|SPAC1B3.03c|SPAC57A10.11c|SPAC110.04c
Trp	protein glycosylation (GO:0006486)	0.271341	0.574815	0.0982123	0.44294	1.12856	70	SPBPB2B2.12c|SPBC4C3.08|SPCC1906.01|SPBC13G1.02|SPBC19C7.12c|SPAC22F8.04|SPBC1734.12c|SPBC1677.02|SPBC365.14c|SPAC1834.05
Trp	protein kinase activity (GO:0004672)	0.00997759	0.0553928	0.38073	0.547873	1.49463	117	SPCC162.10|SPAC1F5.09c|SPBC19F8.07|SPCC417.06c|SPAC20G4.03c|SPAC22G7.08|SPAC1D4.13|SPBC660.14|SPCC24B10.07|SPAC1D4.11c|SPBC106.10|SPAC17G8.14c|SPCC1919.01|SPCC576.15c|SPAC14C4.03|SPAC9G1.09|SPAC23C11.16|SPCP1E11.02|SPAC16C9.07|SPAC24B11.06c|SPAC1B9.02c|SPBC6B1.02|SPCC1322.08|SPBC1778.10c|SPAC823.03|SPBC409.07c|SPBC4F6.06|SPCC1450.11c|SPBC8D2.19|SPCC63.08c|SPAC167.01|SPAC3H1.13|SPBC19C2.05|SPAC890…
Trp	protein maturation (GO:0051604)	1	1	0.0325058	0.21907	0.57164	84	SPAC10F6.12c|SPAC19G12.10c|SPAC25B8.03|SPBC30D10.07c|SPBC1685.03|SPCC338.07c|SPBC119.17|SPAC4A8.04|SPBC119.06|SPAC3H1.13|SPAP8A3.12c|SPBC16A3.09c|SPBC14C8.03|SPAC1006.01
Trp	protein methyltransferase activity (GO:0008276)	0.431655	0.731541	0.0975449	-0.399845	-1.01473	34	SPCC338.11c|SPAC26A3.17c|SPBC16H5.11c|SPBC2D10.10c|SPBC19C7.08c|SPBC8D2.10c|SPAC688.14|SPAC323.05c
Trp	protein modification by small protein conjugation or removal (GO:0070647)	0.548638	0.874562	0.0533478	0.329812	0.961257	196	SPBC32H8.02c|SPBC15C4.06c|SPAC6B12.07c|SPBC577.09|SPAC24H6.12c|SPBC1105.09|SPBC32F12.07c|SPCC16A11.12c|SPAC57A7.09|SPCC4G3.12c|SPBC2D10.20|SPAC22A12.03c|SPCC1259.15c|SPAC959.09c|SPAC19B12.08|SPBC13E7.02|SPAC12B10.01c|SPAC4D7.03|SPAC17G8.10c|SPAC17A2.12|SPBP8B7.23|SPBC1718.02|SPAC1687.13c|SPCC330.11|SPAC27F1.03c|SPAC22F8.12c|SPAC10F6.05c|SPAC31G5.13|SPAC19B12.10|SPAC16C9.05|SPAC18B11.07c|SPAC20H4.…
Trp	protein sequestering activity (GO:0140311)	0.727455	0.996592	0.0605093	-0.434487	-0.77083	5	SPBC26H8.06
Trp	protein tag (GO:0031386)	0.218557	0.4956	0.132846	-0.619715	-1.24361	10	SPAC6G10.11c|SPAC1783.06c|SPBC337.08c|SPAC1805.12c|SPBC31E1.03
Trp	protein targeting (GO:0006605)	1	1	0.0699459	-0.180199	-0.582777	122	SPBC3B9.19|SPBC1289.09|SPBP23A10.16|SPAC4H3.01|SPCC126.15c|SPBC13G1.07|SPBC713.10|SPBC3B9.05|SPAC17A5.01|SPBC19G7.17|SPAC3A12.16c|SPBC17A3.10|SPBC14C8.02|SPAC17H9.07|SPAC1071.04c|SPBC17A3.01c|SPAC664.11
Trp	protein transporter activity (GO:0140318)	0.399543	0.706884	0.0992333	-0.463617	-1.07145	20	SPBC713.10|SPBC19G7.17|SPAC3A12.16c|SPBC14C8.02|SPBC17A3.01c|SPAC222.03c|SPCC16A11.09c
Trp	protein-containing complex assembly (GO:0065003)	0.702899	0.996592	0.1396	-0.259254	-0.935793	350	SPBC800.13|SPBP23A10.02|SPBC8D2.04|SPAC22H10.10|SPCC320.11c|SPAC926.08c|SPBC1347.02|SPBC28E12.05|SPCC18.05c|SPCC1919.09|SPBC1289.12|SPCC24B10.16c|SPCC736.07c|SPBC16H5.11c|SPBC3E7.14|SPBC18H10.04c|SPAPB8E5.06c|SPBC8D2.03c|SPCC737.08|SPAC2F3.03c|SPCC126.15c|SPBP22H7.02c|SPAC637.07|SPAC22E12.13c|SPAC3F10.16c|SPAC17D4.02|SPBC9B6.08|SPAC13F5.02c|SPCC1682.02c|SPBC800.06|SPCC320.12|SPBC27B12.14|SPBC119.…
Trp	pteridine-containing compound biosynthetic process (GO:0042559)	0.0277448	0.114536	0.352488	-0.741576	-1.56569	13	SPBC1703.08c|SPBC839.16|SPBC1711.04|SPBC1734.03|SPBC2G2.08|SPBC1709.17|SPAC17A5.13
Trp	regulation of transcription, DNA-templated (GO:0006355)	0.323632	0.616858	0.0736213	0.346602	1.06497	352	SPAC11E3.06|SPBC32C12.02|SPBP4H10.09|SPBC19F8.07|SPCC645.08c|SPAC3H1.11|SPAC821.07c|SPBC56F2.05c|SPAC56F8.16|SPCC16C4.03|SPAC1002.05c|SPBC336.12c|SPAC1D4.11c|SPCC736.11|SPAC23G3.04|SPAC4D7.10c|SPBC25H2.13c|SPBC336.05c|SPAC25B8.19c|SPAC3H8.08c|SPBC106.10|SPCC16C4.22|SPAC6F12.02|SPAC23G3.07c|SPBC1652.01|SPBC577.08c|SPAC29B12.11c|SPBC1778.02|SPAC23C11.16|SPAC6G9.10c|SPBC21B10.13c|SPAC16A10.02|SPAC24…
Trp	ribosome biogenesis (GO:0042254)	1.16453e-17	1.87489e-15	1.08644	-0.610421	-2.20336	350	SPAC3H5.05c|SPBC1711.07|SPAPB8E5.07c|SPAC26A3.17c|SPBC23E6.05|SPAC6F6.03c|SPBC2G2.15c|SPCC320.11c|SPAC926.08c|SPAC2E1P5.05|SPBC28E12.05|SPAC8C9.10c|SPCC18.05c|SPBC1539.10|SPBC26H8.08c|SPBC4F6.13c|SPBC409.15|SPBC16G5.10|SPAC1486.09|SPCC1919.09|SPAPB1A10.06c|SPBC336.02|SPAC1F5.10|SPAC31A2.02|SPAC18B11.06|SPBC16H5.10c|SPBC1A4.07c|SPAC19A8.07c|SPBC32H8.04c|SPCP1E11.08|SPAC2C4.11c|SPBC2D10.10c|SPAC664…
Trp	secondary metabolic process (GO:0019748)	0.598	0.899794	0.0699459	0.492381	0.890516	7	SPBC17G9.06c|SPBC2G5.06c|SPAC23G3.03|SPAC3F10.04
Trp	signal sequence binding (GO:0005048)	0.712963	0.996592	0.0684715	-0.3485	-0.80851	21	SPBC1604.08c|SPBC19G7.17|SPAC2F3.06c|SPAC17C9.14|SPBC14F5.03c|SPBC725.07|SPAC19B12.09|SPCC188.06c|SPAC1B1.03c|SPBC16C6.06|SPCC320.10|SPAC6B12.12
Trp	signaling (GO:0023052)	4.81211e-08	1.93687e-06	0.719513	0.595799	1.82107	327	SPBPJ4664.03|SPAC11H11.04|SPAPB8E5.05|SPAC11E3.06|SPAC27D7.03c|SPCC1442.01|SPAC1565.04c|SPAC22F3.12c|SPAC513.03|SPCC162.10|SPAC1F5.09c|SPBC24C6.06|SPAC29A4.11|SPAPB2B4.03|SPCC417.06c|SPBC3B8.10c|SPCC1753.02c|SPAC22G7.08|SPAC20H4.11c|SPAC1D4.13|SPBC32F12.09|SPBC24C6.07|SPBC660.14|SPAC1D4.11c|SPAC24H6.05|SPAC22F3.13|SPBC405.04c|SPAC19A8.01c|SPBC106.10|SPAC17G8.14c|SPBP4H10.19c|SPAC13C5.07|SPCC576.1…
Trp	signaling receptor activity (GO:0038023)	0.0486381	0.177971	0.287857	0.837193	1.53437	8	SPAC11H11.04|SPCC1753.02c|SPAC30D11.11
Trp	small molecule sensor activity (GO:0140299)	0.418	0.7315	0.0888945	0.598055	1.08164	7	SPBC32F12.11|SPBC14F5.13c|SPAC23E2.01|SPAC27E2.09
Trp	snRNA metabolic process (GO:0016073)	0.31746	0.616858	0.0975449	0.520532	1.13308	24	SPBC1685.06|SPAC23C11.10
Trp	snoRNA metabolic process (GO:0016074)	0.319224	0.616858	0.0972151	0.519084	1.12993	24	SPBC1685.06|SPBC13E7.02
Trp	spindle pole body (GO:0005816)	0.0267601	0.113378	0.352488	0.496702	1.41214	159	SPBC32H8.06|SPAPB2B4.03|SPCC1183.12|SPAC23E2.03c|SPCC417.06c|SPAC22F3.04|SPCC736.14|SPBC31F10.10c|SPBC24C6.07|SPBC13E7.06|SPBC27B12.04c|SPCC1494.03|SPBC3H7.13|SPAC2C4.10c|SPBC1685.15c|SPBC1778.02|SPAC9G1.09|SPCC1739.04c|SPAC144.14|SPAC23C11.16|SPAC17G8.10c|SPCC5E4.04|SPBC27.02c|SPAC1565.06c|SPCC188.02|SPBC1778.10c|SPBC21C3.20c|SPAC823.03|SPAC3A11.05c|SPCC550.13|SPAC27D7.13c|SPAC19G12.01c|SPCC895.…
Trp	structural molecule activity (GO:0005198)	1	1	0.0931455	-0.203169	-0.715639	266	SPAC3H5.05c|SPBP4H10.15|SPBC3B9.14c|SPAC664.06|SPAC1250.05|SPAPB8E5.06c|SPCC777.17c|SPAC22E12.13c|SPBC9B6.08|SPAC6G10.11c|SPAC31G5.17c|SPCC1322.15|SPBC13G1.01c|SPCC1795.07|SPBC16A3.04|SPBC887.07|SPBC839.04|SPAC17C9.03|SPBC2F12.07c|SPBC18H10.14|SPBC14C8.10|SPCC1259.01c|SPAC1805.12c|SPAC3G9.03|SPAC1805.11c|SPAC3A12.10|SPBP8B7.03c|SPBC776.11|SPBC18E5.06|SPAC29A4.03c|SPAC24H6.07|SPBC25H2.11c|SPCC736.…
Trp	sulfur compound metabolic process (GO:0006790)	0.000138107	0.0017104	0.518848	-0.533724	-1.72611	122	SPAC29B12.04|SPAC4H3.07c|SPBC4C3.03|SPCC1827.06c|SPAC15A10.01|SPBC3B9.19|SPAC9.06c|SPBC19F5.04|SPBC36.04|SPAPB2B4.02|SPAC4H3.09|SPCC1259.09c|SPAC26F1.03|SPBC31F10.03|SPBC1703.07|SPCC794.07|SPAC22A12.16|SPAC9.09|SPCC11E10.01|SPBC428.03c|SPAC1002.09c|SPBC428.11|SPBC13G1.06c|SPBC30D10.13c|SPCC1235.02|SPBC8D2.18c|SPBC725.01|SPAC13G6.11c|SPAC13G7.06|SPBP4H10.05c|SPBP8B7.17c|SPBC1709.19c|SPAC24C9.03
Trp	tRNA metabolic process (GO:0006399)	1.87059e-05	0.000376456	0.57561	-0.530809	-1.77119	166	SPBC36B7.04|SPBC1773.10c|SPAP27G11.07c|SPBC17A3.04c|SPCC1223.07c|SPBC8D2.06|SPAC12G12.13c|SPBC2G5.03|SPBC16G5.10|SPBC11C11.10|SPAC31A2.02|SPCC613.09|SPAC1687.19c|SPBC19C2.02|SPBC25D12.05|SPCC1739.07|SPCC663.10|SPBC17G9.03c|SPBC800.08|SPAC22H10.05c|SPAC25B8.15c|SPBC19C7.08c|SPAC26F1.13c|SPBC1709.02c|SPAC6B12.09|SPCC777.15|SPCC126.03|SPBC25H2.02|SPCC895.06|SPCC1672.05c|SPCC970.03|SPBC36.07|SPBC13G1…
Trp	telomere organization (GO:0032200)	0.68038	0.986857	0.0525899	0.345053	0.854203	53	SPAC14C4.05c|SPAC19G12.13c|SPAC13C5.07|SPCC338.16|SPBC1778.02|SPAC458.03|SPAC25A8.01c|SPBC2D10.13|SPBC660.11|SPAC22A12.01c|SPCC188.07|SPAC18G6.10|SPAC17G6.17|SPBC6B1.09c|SPBC29A10.05
Trp	tetrapyrrole metabolic process (GO:0033013)	0.719912	0.996592	0.0652353	-0.360841	-0.801591	16	SPCC417.11c|SPAC2F3.09|SPAC31G5.08
Trp	topological DNA entrapment activity (GO:0061776)	0.760396	1	0.057853	0.4222	0.745487	6	SPBC29A10.04|SPBC146.03c|SPAC10F6.09c|SPCC4E9.01c
Trp	transcription coactivator activity (GO:0003713)	0.958796	1	0.0369161	0.253686	0.62771	51	SPAC4D7.10c|SPAC29B12.11c|SPAC16A10.02|SPBC83.17|SPCP31B10.03c|SPBC2D10.06|SPBC14F5.08|SPBC31F10.04c|SPAC5D6.05|SPBC14C8.17c|SPAC1002.15c|SPBC29A10.12|SPAC1A6.01c|SPBC887.18c|SPAC17C9.05c|SPAC29A4.07
Trp	transcription coregulator activity (GO:0003712)	0.969697	1	0.0342688	0.246903	0.630239	71	SPAC4D7.10c|SPAC29B12.11c|SPBC21B10.13c|SPAC16A10.02|SPBC83.17|SPCP31B10.03c|SPBC2D10.06|SPBC30B4.03c|SPBC14F5.08|SPBC31F10.04c|SPAC5D6.05|SPBC14C8.17c|SPAC1002.15c|SPBC29A10.12|SPBC16A3.07c|SPAC1A6.01c|SPBC16E9.01c|SPBC887.18c|SPAC17C9.05c|SPAC9G1.13c|SPAC29A4.07
Trp	transcription elongation regulator activity (GO:0003711)	0.326214	0.616858	0.101714	0.610044	1.15375	11	SPBC29A3.08|SPCC1223.10c|SPBC21C3.16c
Trp	transcription, DNA-templated (GO:0006351)	0.565657	0.879589	0.101714	-0.287622	-0.939089	127	SPCC1020.04c|SPBC337.14|SPBC1289.07c|SPAC4G9.04c|SPBC1198.11c|SPAC12G12.05c|SPBC1718.03|SPAC2F3.03c|SPAC3A12.07|SPAPB1E7.03|SPBC19C2.03|SPBP23A10.07|SPAC13F5.02c|SPCC330.13|SPCC290.02|SPCC1442.10c|SPCC1919.14c|SPAC664.03|SPAC18G6.11c|SPAC144.09c|SPAC1687.01|SPBC19G7.16|SPBC13G1.13|SPCC1682.07|SPAC29E6.08|SPAC22A12.05|SPAC1B3.12c|SPAC16E8.16|SPBC14C8.12|SPBC14C8.14c|SPCC16C4.18c|SPBC8D2.07c|SPBC3B…
Trp	transferase activity, transferring acyl groups (GO:0016746)	0.0105567	0.0566545	0.38073	-0.48478	-1.49641	92	SPBC1271.07c|SPAC11D3.02c|SPBC1105.02c|SPBC3E7.16c|SPCC1259.09c|SPBC31F10.03|SPBC1703.07|SPCC794.07|SPAC22A12.16|SPAC18B11.03c|SPAC1002.07c|SPAC2F3.09|SPBC13G1.07|SPBC18E5.02c|SPAC4G9.09c|SPBC106.17c|SPAC20G8.09c|SPAC9.02c|SPBC215.09c|SPAC21E11.04|SPCP1E11.05c|SPAC29A4.20|SPCC1259.10|SPBC776.14|SPBC725.14|SPAC4F10.05c|SPAC1952.05|SPAC4F8.14c
Trp	transferase activity, transferring aldehyde or ketonic groups (GO:0016744)	0.0798403	0.258928	0.224966	-0.873788	-1.38511	3	SPBP35G2.07
Trp	transferase activity, transferring alkyl or aryl (other than methyl) groups (GO:0016765)	0.168766	0.438247	0.170932	-0.489931	-1.25423	37	SPBC460.02c|SPAC24H6.10c|SPAP8A3.07c|SPBC36.04|SPBC1271.04c|SPBC428.11|SPBC1734.03|SPBC36.06c|SPAC3A12.17c|SPCC191.09c|SPAC4G8.06c|SPAC6F12.13c|SPAC1834.02
Trp	transferase activity, transferring glycosyl groups (GO:0016757)	0.568182	0.879589	0.0992333	-0.304798	-0.938435	94	SPBP23A10.11c|SPBC418.01c|SPBC1773.08c|SPAC1486.06|SPBC725.15|SPAC1687.19c|SPAC5H10.11|SPBC1289.13c|SPAC4D7.08c|SPAC18B11.05|SPAC25G10.05c|SPBC16H5.09c|SPAC1805.16c|SPAC1527.01|SPAC22A12.13|SPAC23A1.03
Trp	transferase activity, transferring nitrogenous groups (GO:0016769)	2.33407e-05	0.00041754	0.57561	-0.851754	-2.00018	22	SPBC1773.13|SPCC777.03c|SPCC777.09c|SPAC1F12.07|SPBC11B10.02c|SPBC1773.03c|SPAC56E4.03|SPAC10F6.13c|SPBC428.02c|SPBC582.08|SPBC725.01|SPCC417.11c|SPAC31G5.14|SPAC2F3.09
Trp	transferase activity, transferring one-carbon groups (GO:0016741)	0.00547232	0.0314659	0.407018	-0.493519	-1.57457	114	SPCC70.08c|SPCC338.11c|SPAC1B3.06c|SPBC215.08c|SPAC26A3.17c|SPBC3B9.04|SPBC2G2.15c|SPAC9.09|SPBC1778.07|SPBC336.02|SPBC16H5.11c|SPAC24C9.12c|SPBC16E9.05|SPBC19C2.02|SPBC2D10.10c|SPAC26A3.06|SPBC25D12.05|SPCC663.10|SPAC31G5.14|SPBP8B7.20c|SPBC800.08|SPAC1687.11|SPAC5H10.09c|SPCPB16A4.03c|SPAC25B8.15c|SPAC4G9.10|SPBC19C7.08c|SPAC6B12.09|SPBC8D2.10c|SPAC688.14|SPACUNK4.09|SPAC27D7.08c|SPAC323.05c|SP…
Trp	transferase activity, transferring sulfur-containing groups (GO:0016782)	0.0044551	0.0275873	0.407018	-0.806748	-1.74562	14	SPAC4H3.07c|SPCC777.03c|SPAPB2B4.02|SPAC11D3.10|SPBC2G5.03|SPCC1235.02|SPCC645.03c|SPBC19C2.13c
Trp	translation regulator activity (GO:0045182)	0.152542	0.41626	0.191892	-0.411974	-1.21531	68	SPAC26H5.10c|SPCC1919.09|SPBC36B7.09|SPBC18H10.04c|SPBC1271.15c|SPBC839.15c|SPAC13D6.02c|SPAC637.07|SPCC417.08|SPAC29A4.02c|SPCC11E10.07c|SPAC2F7.05c|SPAC4D7.09|SPAC1834.01|SPAC1006.07|SPAC17C9.03|SPBC4C3.07|SPBC1709.18
Trp	transmembrane transport (GO:0055085)	0.00203627	0.0176278	0.431708	0.491557	1.48807	306	SPAC1F8.02c|SPAC977.17|SPBC1271.09|SPBC13A2.04c|SPAPB1A11.01|SPAC1039.01|SPBC1683.01|SPCC1020.01c|SPBC25B2.02c|SPBC1683.09c|SPCC965.13|SPCC569.05c|SPBC23G7.13c|SPCC663.03|SPCC965.06|SPCC1840.12|SPBC1683.08|SPAC16A10.01|SPCC663.14c|SPAP7G5.06|SPBC947.05c|SPAC17C9.16c|SPAC1F8.01|SPBC725.10|SPAC977.14c|SPAC1F7.07c|SPAC977.10|SPCC548.07c|SPAC2C4.17c|SPBC19F8.06c|SPCC18B5.01c|SPBC359.01|SPBC4F6.09
Trp	transmembrane transporter activity (GO:0022857)	0.0143748	0.0680688	0.38073	0.453457	1.36361	276	SPAC977.17|SPBC1271.09|SPBC13A2.04c|SPAPB1A11.01|SPAC1039.01|SPBC1683.01|SPCC1020.01c|SPBC25B2.02c|SPCC965.13|SPCC569.05c|SPBC23G7.13c|SPCC663.03|SPCC1840.12|SPBC1683.08|SPAC16A10.01|SPCC663.14c|SPAP7G5.06|SPAC17C9.16c|SPAC1F8.01|SPAC1F7.07c|SPAC977.10|SPCC548.07c|SPAC2C4.17c|SPBC19F8.06c|SPCC18B5.01c|SPBC359.01|SPBC4F6.09|SPBC1683.05|SPAC22F8.04|SPAC24H6.11c|SPCC61.01c|SPAC20G8.03
Trp	ubiquinone biosynthetic process (GO:0006744)	0.826336	1	0.0522693	0.357751	0.69957	14	SPBC146.12|SPAC19G12.12|SPAC19G12.11|SPBC1347.09|SPCC1840.09|SPCC162.05|SPCC4G3.04c|SPBC2D10.18|SPCC16A11.07
Trp	ubiquitin-like protein transferase activity (GO:0019787)	0.387334	0.700683	0.0764767	0.394793	1.04463	91	SPBC15C4.06c|SPAC6B12.07c|SPBC1105.09|SPBC32F12.07c|SPAC57A7.09|SPCC4G3.12c|SPBC2D10.20|SPCC1259.15c|SPBC13E7.02|SPAC12B10.01c|SPAC17G8.10c|SPAC17A2.12|SPBP8B7.23|SPBC1718.02|SPAC10F6.05c|SPAC18B11.07c|SPAC20H4.10|SPBC18H10.09|SPBC16E9.11c|SPAC1250.03|SPBC776.18c|SPAC328.02|SPBC1198.09|SPBC14F5.10c|SPAC1002.14|SPAC16A10.06c|SPAC11E3.05|SPAC15A10.11|SPAPB17E12.03|SPAC16E8.13|SPAC1805.15c|SPBC4.05|…
Trp	unfolded protein binding (GO:0051082)	0.919304	1	0.0387962	0.270298	0.669143	53	SPAC13G7.02c|SPBP4H10.19c|SPBC1215.01|SPBC16D10.08c|SPBC9B6.10|SPAC9E9.15|SPCC830.07c|SPBC3E7.02c|SPAC4G8.11c|SPAC167.01|SPAC926.04c|SPBC1734.11|SPBC1D7.01
Trp	vacuole (GO:0005773)	0.00246107	0.0186497	0.431708	0.522442	1.52425	205	SPAC1F8.02c|SPAC11H11.04|SPBC13A2.04c|SPAPB1A11.01|SPCC569.05c|SPAC23C11.06c|SPCC663.03|SPBC15C4.06c|SPAC19G12.10c|SPBC27B12.04c|SPAC14C4.11|SPBC2F12.15c|SPBPB21E7.04c|SPBP8B7.13|SPBC32F12.01c|SPBC405.04c|SPBP4H10.11c|SPAC24H6.11c|SPAC22H12.05c|SPCC1322.14c|SPCC61.01c|SPBC106.10|SPBC28E12.06c|SPAC56E4.04c|SPAC57A7.09|SPBC354.14c|SPAC589.07c|SPAC2G11.13|SPCC1183.09c|SPBC839.06|SPAC1296.04|SPCC4B3.…
Trp	vesicle-mediated transport (GO:0016192)	0.104706	0.308363	0.146416	0.390336	1.19138	324	SPAC1F8.02c|SPCC1183.12|SPCC4B3.02c|SPCC584.15c|SPAC23H4.01c|SPCC1442.17c|SPBC405.04c|SPAC6F12.04|SPAC7D4.11c|SPBC32F12.07c|SPAC19A8.01c|SPBC24C6.05|SPAC110.03|SPBC11G11.02c|SPCC4G3.09c|SPAC3A11.06|SPBC2F12.05c|SPAC23H3.06|SPAC29B12.07|SPCC1620.12c|SPAC12B10.13|SPAC57A7.10c|SPBC18H10.19|SPAC458.05|SPBC29A10.11c|SPAC1D4.02c|SPBC691.02c|SPAC26F1.01|SPAC2G11.03c|SPAC824.09c|SPBC1734.07c|SPBC36B7.07|…
Trp	vitamin metabolic process (GO:0006766)	0.00205167	0.0176278	0.431708	-0.656393	-1.74105	42	SPBPB2B2.09c|SPAC29B12.04|SPAC222.08c|SPBC23E6.06c|SPAC644.09|SPAC6F6.11c|SPBC428.03c|SPBC839.16|SPAC24C9.12c|SPBC1711.04|SPCC1235.02|SPBP4H10.05c|SPBP8B7.17c|SPAC5H10.09c|SPBC1734.03|SPBC2G2.08|SPAC1093.02
Gly	1,3-beta-glucanosyltransferase activity (GO:0042124)	0.0603113	0.557429	0.257206	-0.861835	-1.49436	5	SPAC26H5.08c|SPBC29A10.08
Gly	ATPase activity (GO:0016887)	0.855603	1	0.0562941	-0.279826	-0.833055	212	SPCC18B5.01c|SPBC25B2.02c|SPCC553.03|SPAC17A2.12|SPBC31E1.02c|SPBC15D4.01c|SPCC663.03|SPAC1093.06c|SPAC13F5.01c|SPBC16E9.10c|SPBC359.05|SPBC646.14c|SPAC637.08|SPBC947.11c|SPAC2G11.06|SPCC126.02c|SPBC336.01|SPBC83.08|SPBC16D10.04c|SPAC20H4.04|SPAC20H4.09|SPBC14C8.07c|SPCC1235.05c|SPBC13G1.10c|SPAC637.11|SPBC23E6.02|SPAC644.14c|SPAC9E9.12c|SPBC115.02c|SPBC691.04|SPAC23D3.02|SPCC24B10.10c|SPBC2D10.1…
Gly	DNA recombination (GO:0006310)	0.693089	1	0.0635008	-0.318493	-0.876041	106	SPAC13A11.03|SPAC17A2.12|SPAC688.06c|SPAC14C4.03|SPBC409.03|SPBC776.12c|SPAC30.03c|SPCC736.09c|SPAC11E3.08c|SPBC947.11c|SPAC1142.03c|SPBC336.01|SPAC20H4.04|SPCC338.08|SPAC16A10.06c|SPCC1183.05c|SPBC23E6.02|SPAC644.14c|SPBC146.06c|SPAC20G8.01|SPAC15A10.03c|SPCC1672.02c|SPBC29B5.01|SPBC30D10.04|SPCC1322.02
Gly	DNA repair (GO:0006281)	0.752252	1	0.0645031	-0.294724	-0.860935	188	SPAC11H11.03c|SPCC4G3.10c|SPAC17A2.12|SPBC649.03|SPAC688.06c|SPBC409.03|SPBC16A3.19|SPCC965.05c|SPAC22A12.01c|SPBC776.12c|SPAC30.03c|SPBC776.18c|SPAC18B11.07c|SPCC736.09c|SPAC13F5.01c|SPAC11E3.08c|SPBC947.11c|SPAC4G9.11c|SPCC126.02c|SPBC336.01|SPBC3D6.10|SPAC1250.04c|SPBC16D10.04c|SPAC20H4.04|SPCC338.08|SPAC17H9.10c|SPAC16A10.06c|SPBC1347.01c|SPAC30D11.07|SPCC1183.05c|SPBC23E6.02|SPAC644.14c
Gly	DNA replication (GO:0006260)	0.613497	1	0.0697793	-0.33143	-0.909748	105	SPBC365.09c|SPAC17A2.12|SPAC688.06c|SPBC29A10.03c|SPAC1687.04|SPBC776.12c|SPAC11E3.08c|SPBC646.14c|SPCC553.09c|SPBC947.11c|SPBC17D11.06|SPBC1347.10|SPBC336.01|SPAC22F8.07c|SPAC25H1.06|SPBC16D10.04c|SPAC20H4.04|SPCC338.08|SPBC14C8.07c|SPBC23E6.02|SPAC644.14c|SPAC1D4.09c|SPBC146.09c|SPAC23D3.02|SPAC20G8.01|SPCC1672.02c
Gly	DNA-binding transcription factor activity (GO:0003700)	0.0685668	0.557429	0.287805	-0.534461	-1.41983	86	SPAC3H1.11|SPBC32C12.02|SPAC11E3.06|SPAC56F8.16|SPBC317.01|SPAC25B8.19c|SPBC56F2.05c|SPAC8C9.14|SPCC777.02|SPAC6F12.02|SPAC31A2.11c|SPBC725.16|SPBC530.08|SPAC821.07c
Gly	GTPase activity (GO:0003924)	0.671937	1	0.0636424	-0.332589	-0.862703	75	SPAC23H3.13c|SPAC1B3.04c|SPBC24C6.06|SPBC25B2.04c|SPAC9G1.11c|SPBC26H8.07c|SPBC1706.03|SPAC110.03|SPAC821.06|SPBC405.04c|SPAC3F10.16c
Gly	Golgi apparatus (GO:0005794)	0.746575	1	0.0519512	0.301331	0.883203	361	SPCC965.11c|SPCPJ732.03|SPAC2E12.03c|SPAC1B3.16c|SPAC1002.16c|SPAC24H6.13|SPAC23D3.12|SPAC57A10.05c|SPBC27B12.03c|SPCC306.02c|SPAP27G11.12|SPAC30D11.05|SPBC1289.13c|SPAC22E12.05c|SPBC36.08c|SPAC6G9.12|SPBC336.11|SPAC1399.03
Gly	P-body (GO:0000932)	0.890566	1	0.0483118	-0.289259	-0.650866	30	SPAC12B10.04|SPAC20G4.08|SPBC3B9.21|SPAC1687.22c|SPCC31H12.08c|SPAC6G9.14|SPBC19G7.10c|SPCC16C4.09|SPBC13E7.03c
Gly	actin binding (GO:0003779)	0.863985	1	0.0503964	-0.297408	-0.702928	43	SPBC13E7.09|SPBC1709.12
Gly	actin cortical patch (GO:0030479)	0.823293	1	0.054794	-0.308445	-0.752796	55	SPBC13E7.09|SPBC19F8.03c|SPBC24C6.10c|SPCP1E11.02
Gly	actin cytoskeleton (GO:0015629)	0.308163	1	0.108394	-0.394032	-1.09083	114	SPCC1442.01|SPBC13E7.09|SPBC19F8.03c|SPCC188.02|SPBC24C6.10c|SPAC9G1.11c|SPAC14C4.09|SPCP1E11.02|SPBC83.18c|SPCC645.06c|SPBC1105.05|SPAC110.03|SPAC821.06|SPBP8B7.02|SPAPJ760.02c|SPAC12B10.11|SPCC613.04c|SPAC3G9.05|SPAC4H3.14c|SPBC2D10.14c|SPAC12B10.07|SPBP4H10.04|SPAC16C9.07|SPAC27D7.13c|SPAC2F7.03c|SPAC926.03|SPAC17H9.09c|SPAC27F1.02c|SPBC4F6.12|SPBC2D10.05|SPAC4A8.15c|SPAC17H9.11|SPAC821.09
Gly	actin cytoskeleton organization (GO:0030036)	0.727642	1	0.0611693	-0.317649	-0.842381	87	SPBC16E9.08|SPBC13E7.09|SPBC1709.12|SPBC24C6.10c|SPCP1E11.02|SPBC83.18c|SPBC4F6.06|SPAC821.12|SPCC613.04c|SPAC3G9.05|SPAC6F6.06c|SPBC2D10.14c|SPAC12B10.07|SPAPYUG7.02c|SPAC926.03|SPBC119.05c|SPAC27F1.02c|SPBC4F6.12
Gly	ascospore formation (GO:0030437)	0.321792	1	0.105521	0.473203	1.10831	49	SPCC188.12|SPBC1778.04|SPAC27D7.04|SPAC19G12.03|SPBC1347.03|SPAC926.07c
Gly	autophagy (GO:0006914)	0.997992	1	0.0459538	-0.197471	-0.493266	62	SPAC13G6.05c|SPAC17C9.12|SPBC1734.07c|SPAC458.05|SPAC458.06|SPBC405.05|SPAC343.09|SPAC22H12.05c|SPCC1322.14c|SPAC4C5.02c|SPAC6F6.12|SPAC19B12.08|SPAC25A8.02|SPAC823.16c|SPAC23H4.01c|SPCC63.08c|SPBC1703.10|SPAC10F6.11c|SPAC25H1.03|SPAC589.07c|SPBC354.14c|SPBC1604.19c|SPAC3G9.16c|SPAC23H4.14|SPBC28E12.06c
Gly	carbohydrate metabolic process (GO:0005975)	0.457143	1	0.0850427	-0.358333	-0.992004	114	SPAC26H5.08c|SPBC215.05|SPBPB2B2.10c|SPBPB2B2.13|SPBC29A10.08|SPBC19C2.07|SPAC4H3.03c|SPBC1815.01|SPAC14C4.09|SPAC26F1.06|SPAC17G6.11c|SPCC4B3.10c|SPAC977.16c|SPAC3A12.18|SPCC24B10.21|SPBC1105.05|SPCC1753.04|SPBC1198.14c|SPAC19G12.15c|SPBC3E7.12c|SPAC19B12.03|SPBC19G7.05c|SPAC513.06c|SPAC11E3.13c
Gly	cargo receptor activity (GO:0038024)	0.0900196	0.557429	0.208955	-0.864273	-1.41917	4	SPBP35G2.11c
Gly	catalytic activity, acting on DNA (GO:0140097)	0.942974	1	0.0491928	-0.255788	-0.70391	107	SPAC17A2.12|SPCC965.05c|SPAC22A12.01c|SPBC1703.14c|SPAC139.01c|SPBC947.11c|SPCC126.02c|SPBC336.01|SPBC3D6.10|SPBC83.08|SPBC16D10.04c|SPAC20H4.04|SPCC338.08|SPCC1235.05c|SPBC1347.01c|SPAC30D11.07|SPCC1183.05c|SPBC23E6.02|SPAC644.14c|SPBC146.06c|SPAC23D3.02|SPAC20G8.01|SPAC15A10.03c|SPCC1322.02|SPBC3E7.08c|SPBC146.03c
Gly	catalytic activity, acting on RNA (GO:0140098)	1	1	0.041321	0.207829	0.586435	260	SPCC777.15|SPAC1B3.12c|SPBC1709.02c|SPAC343.13|SPAC16.04|SPBC16G5.10|SPAC10F6.02c|SPAC31A2.07c|SPBC337.14|SPAC25B8.15c|SPCC613.09|SPBC119.11c|SPBC3D6.03c|SPAC1687.19c|SPCC1020.04c|SPBC1718.03|SPAC1486.09|SPCC1919.13c|SPAC2G11.15c|SPBC1773.10c|SPAC17A5.02c|SPCC63.11|SPAC2C4.06c|SPAC959.10|SPCC777.11|SPAPB1A10.11c|SPBC17G9.03c|SPAPB1E7.03|SPAC23C11.09|SPBC19C2.02|SPCC1020.08|SPBC115.01c|SPAC27D7.08…
Gly	catalytic activity, acting on a protein (GO:0140096)	0.520833	1	0.0913924	-0.304761	-0.977408	500	SPAC1D4.13|SPAC21E11.05c|SPBC17G9.05|SPAC110.01|SPBC691.01|SPCC162.10|SPAC664.09|SPBC839.07|SPAC3H1.10|SPAPB1A10.04c|SPBC1198.08|SPCC297.04c|SPBC17D11.01|SPBC1105.09|SPAC22A12.03c|SPAC17A2.12|SPBC18H10.08c|SPAC22G7.01c|SPAC19G12.10c|SPAC167.01|SPAC13F5.05|SPBC409.07c|SPAC19B12.10|SPBC839.14c|SPBC32H8.02c|SPBC2A9.04c|SPAC14C4.03|SPAC23H4.18c|SPCC4B3.12|SPCC777.14|SPAC1952.03|SPAC20G4.03c|SPBC776.1…
Gly	catalytic activity, acting on a tRNA (GO:0140101)	0.962525	1	0.0467883	0.250242	0.630844	98	SPCC777.15|SPBC1709.02c|SPAC343.13|SPAC16.04|SPAC25B8.15c|SPCC613.09|SPAC1687.19c|SPBC1773.10c|SPAC959.10|SPCC777.11|SPAPB1A10.11c|SPBC17G9.03c|SPAC23C11.09|SPBC19C2.02|SPCC1020.08|SPBC25B2.09c|SPBC1A4.09|SPAC4F10.03c|SPAC1805.09c|SPBP8B7.01c|SPBC19C7.08c|SPBC1709.20|SPBC13G1.04c|SPBC2G5.03|SPAC26F1.13c|SPCC18B5.08c|SPAC1A6.10|SPAC3F10.03|SPBC1709.06|SPBC17A3.04c|SPAC3A12.04c|SPBC25H2.02|SPAC343.…
Gly	cell adhesion (GO:0007155)	0.487124	1	0.0843144	0.50213	0.971262	10	SPAPB2C8.01|SPAPB15E9.01c|SPBC1289.15
Gly	cell adhesion mediator activity (GO:0098631)	0.656716	1	0.0619763	-0.427055	-0.823478	10	SPAP11E10.02c|SPBC947.04
Gly	cell cortex (GO:0005938)	0.209821	0.88898	0.142057	-0.37789	-1.1241	223	SPAC11H11.04|SPAC110.01|SPBC25B2.02c|SPBC13E7.09|SPBC24C6.06|SPBC19F8.03c|SPBC776.06c|SPBC646.12c|SPCC188.02|SPBC24C6.10c|SPAPB1A10.09|SPAC17C9.12|SPAC9G1.11c|SPAC1093.06c|SPAC29A4.11|SPAC890.03|SPBC354.13|SPAC31F12.01|SPCP1E11.02|SPAPYUG7.03c|SPBC83.18c|SPCC645.06c|SPAC110.03|SPBC1271.10c|SPAC821.06|SPBP8B7.02|SPAC4D7.10c|SPAC11E3.11c|SPAPJ760.02c|SPBC19G7.05c|SPBC215.14c|SPAC17G8.10c|SPBP22H7.0…
Gly	cell surface (GO:0009986)	0.594378	1	0.0704501	0.368257	0.88554	64	SPAPB18E9.04c|SPBPB7E8.01|SPAC926.04c|SPAPB2C8.01|SPAC23D3.10c|SPAC23D3.14c
Gly	cell wall (GO:0005618)	0.568898	1	0.0716527	-0.377194	-0.910865	50	SPAC26H5.08c|SPAP11E10.02c|SPBC29A10.08|SPAC1A6.03c|SPAC14C4.09|SPBC947.04
Gly	cell wall organization or biogenesis (GO:0071554)	0.223361	0.897828	0.130777	-0.428919	-1.17082	101	SPAC26H5.08c|SPCC1906.01|SPAC1296.04|SPAC1296.01c|SPBC29A10.08|SPAC14C4.09|SPAC31G5.02|SPAC17G6.11c|SPAC31F12.01|SPAC1F3.02c|SPBC1105.05|SPBC337.07c|SPAC13C5.05c|SPAC19G12.15c|SPBC3E7.12c|SPAC19B12.03|SPAC4A8.14|SPCC1223.12c|SPCC576.15c|SPBC19G7.05c|SPAC11E3.13c|SPBC1198.07c|SPAC959.04c|SPCC777.07|SPAC5H10.11|SPAC12B10.11|SPBC1289.01c|SPAC23H3.11c|SPAC821.12|SPBC119.08|SPCC757.12|SPBC19C7.12c|SPB…
Gly	cellular amino acid metabolic process (GO:0006520)	3.31988e-08	5.34501e-06	0.719513	0.770494	2.09963	181	SPCC965.08c|SPCC13B11.04c|SPCC1450.07c|SPCC132.04c|SPAC1039.06|SPBC8D2.18c|SPBC14F5.05c|SPAC9.09|SPAC56E4.03|SPCC11E10.01|SPAC1039.10|SPCC777.09c|SPBC2G2.04c|SPAC26A3.11|SPAC7D4.07c|SPAC19D5.07|SPBC24C6.04|SPAC24C9.12c|SPBP19A11.01|SPBC428.05c|SPAC922.07c|SPAC13G6.06c|SPAC17G8.06c|SPBC8E4.03|SPAC343.10|SPBC119.10|SPAC56F8.10|SPBC725.14|SPAC23H4.06|SPBP35G2.07|SPAC821.11|SPBC577.14c|SPAC343.16|SPA…
Gly	chromatin organization (GO:0006325)	0.997717	1	0.0518458	-0.197135	-0.592689	248	SPAC22F8.12c|SPCC297.04c|SPAC17A2.12|SPAC23G3.07c|SPBC29A3.05|SPBC29A10.03c|SPAC23H4.18c|SPCC24B10.19c|SPCC4B3.12|SPBC16A3.19|SPAC18B11.07c|SPAC1002.05c|SPBC1703.14c|SPBC336.05c|SPAPB1A10.02|SPBC1105.17|SPBC26H8.09c|SPCC126.04c|SPAC23G3.04|SPAC25B8.02|SPCC1672.10|SPCC550.12|SPAC6F12.09|SPCC613.12c|SPAC4D7.10c|SPBC83.08|SPBC4.02c|SPAC25H1.06|SPBC16C6.10|SPBC887.18c|SPCC1235.05c|SPAC16E8.12c|SPAC17…
Gly	chromosome (GO:0005694)	0.134615	0.682812	0.202072	-0.349063	-1.14015	583	SPAC27D7.03c|SPAC3H1.11|SPBC17G9.05|SPAC11E3.06|SPAC13A11.03|SPBC317.01|SPAC25B8.19c|SPAC8C9.14|SPAC22F8.12c|SPAC3C7.14c|SPCC297.04c|SPAC17A2.12|SPAC23G3.07c|SPBC29A3.05|SPAC343.17c|SPAC688.06c|SPBC29A10.03c|SPAC1687.04|SPAC14C4.03|SPAC6F12.02|SPBC409.03|SPCC24B10.19c|SPCC4B3.12|SPBC16A3.19|SPBC1861.01c|SPBC725.16|SPAPB17E12.06|SPAC18B11.07c|SPAC17G6.17|SPAC13F5.01c|SPAC1002.05c|SPBC1703.14c|SPAP…
Gly	conjugation with cellular fusion (GO:0000747)	0.0806142	0.557429	0.21925	-0.608659	-1.42484	41	SPCC1442.01|SPAC1D4.13|SPAC1565.04c|SPAP11E10.02c|SPAC1093.06c|SPAC14C4.09
Gly	contractile ring (GO:0070938)	0.398422	1	0.0908241	-0.427928	-1.03737	51	SPCC188.02|SPAC9G1.11c|SPBC83.18c|SPCC645.06c|SPAC110.03|SPAC821.06|SPBP8B7.02|SPCC613.04c|SPAC3G9.05|SPAC4H3.14c|SPBC2D10.14c|SPBP4H10.04|SPAC16C9.07|SPAC2F7.03c|SPAC926.03|SPAC27F1.02c|SPBC4F6.12
Gly	cyclase activity (GO:0009975)	0.129363	0.682812	0.176694	0.881958	1.37448	3	SPAC5H10.01|SPAC11D3.04c|SPBC19C7.03
Gly	cytoplasmic stress granule (GO:0010494)	0.0323604	0.325627	0.321776	-0.683543	-1.58236	37	SPAC27D7.03c|SPAC17A2.09c|SPBC23E6.01c|SPAC24B11.06c|SPAC20G4.08|SPBC3B9.21|SPAC1687.22c|SPBC13G1.10c
Gly	cytoplasmic translation (GO:0002181)	0.998205	1	0.0408229	0.231686	0.648889	238	SPAC26H5.10c|SPAC29A4.02c|SPBC1709.02c|SPAC3H5.05c|SPAC16E8.14c|SPCC1450.04|SPBC14F5.06|SPAC25G10.08|SPBC1773.10c|SPCC417.08|SPBC1709.18|SPBC29A3.09c|SPBC17G9.03c|SPAC1F12.02c|SPAC23C11.09|SPAC4D7.05|SPCC1393.09c|SPAC17C9.03|SPBC25B2.09c|SPAC1805.12c|SPAC222.07c|SPAC343.14c|SPAC4F10.03c|SPBC4C3.07|SPAC2F7.05c|SPBC28F2.02|SPAC16E8.15|SPAC26F1.13c|SPBC18H10.04c|SPBP8B7.03c|SPAC1805.11c|SPBC460.02c|…
Gly	cytoplasmic vesicle (GO:0031410)	0.977578	1	0.0519512	-0.245058	-0.720043	206	SPBP35G2.11c|SPCC4B3.02c|SPCC1235.08c|SPBC19F8.03c|SPBC18H10.08c|SPAC13G6.05c|SPAC19B12.10|SPBC25H2.03|SPAC4G9.13c|SPAC31G5.15|SPAC6F12.04|SPAC23H3.14|SPCC1620.12c|SPBC36B7.07|SPBC1734.07c|SPAC110.03|SPAC2G11.06|SPBC24C6.05|SPBC3B9.10|SPBC405.04c|SPAC458.05|SPAC19B12.06c|SPCC285.14|SPAC17G6.08|SPAC1B3.11c|SPBC11B10.07c|SPAC3A11.06|SPAC824.09c|SPBC215.14c|SPBC4F6.05c|SPAC23H4.03c|SPAC30C2.05|SPBC1…
Gly	cytosol (GO:0005829)	0.172327	0.770685	0.114751	0.32034	1.06999	2220	SPCC965.08c|SPCC13B11.04c|SPCC777.03c|SPAC922.03|SPCC13B11.03c|SPCC965.12|SPAC3G9.11c|SPCC132.04c|SPAC57A10.06|SPBC8E4.05c|SPAC1039.06|SPBC8D2.18c|SPBC1773.03c|SPCC417.12|SPBC725.06c|SPAC521.03|SPCC569.03|SPAC17G6.03|SPCPB16A4.03c|SPBC14F5.05c|SPCC188.12|SPAC26H5.10c|SPAC9.09|SPBC1773.05c|SPCC191.09c|SPAC56E4.03|SPCC777.10c|SPAC1039.10|SPCC550.10|SPBC1773.17c|SPAC926.04c|SPBC1778.04|SPAC821.10c|S…
Gly	cytosolic ribosome (GO:0022626)	0.998106	1	0.0432769	0.212234	0.565944	149	SPAC26H5.10c|SPAC3H5.05c
Gly	deacetylase activity (GO:0019213)	0.440741	1	0.0817516	-0.546218	-1.03712	9	SPBPB2B2.02
Gly	detoxification (GO:0098754)	0.00705258	0.162209	0.407018	0.663	1.67991	104	SPCC13B11.04c|SPAC922.03|SPCC13B11.03c|SPBP8B7.05c|SPCC191.09c|SPCC550.10|SPCC757.05c|SPAC821.10c|SPAC26A3.11|SPAC1486.01|SPAC7D4.07c|SPCC965.09|SPCC1529.01
Gly	disulfide oxidoreductase activity (GO:0015036)	0.861925	1	0.0545681	0.303872	0.629828	20	SPAC7D4.07c|SPAPB2B4.02|SPBC3F6.03
Gly	division septum (GO:0000935)	0.761905	1	0.0559429	-0.335148	-0.780183	38	SPBC646.12c|SPAC31F12.01|SPAC1F3.02c|SPBC1105.05|SPBC19G7.05c|SPBP22H7.03|SPAC12B10.11|SPBC1289.01c|SPAC1952.16|SPAC17H9.09c|SPAC821.09|SPAC17G8.12|SPAC6G10.02c
Gly	endoplasmic reticulum (GO:0005783)	0.12938	0.682812	0.204295	-0.351737	-1.14246	549	SPAC343.12|SPBC4F6.09|SPBC1683.09c|SPAC1039.02|SPAC9.10|SPAC17C9.16c|SPCC965.13|SPBC691.01|SPAC5D6.09c|SPAC20G8.03|SPAC1687.16c|SPBC1604.03c|SPBPB2B2.02|SPAC664.09|SPAC11H11.02c|SPCC4B3.02c|SPCC1235.08c|SPAC19G12.08|SPCC285.05|SPCC622.07|SPBC31E1.02c|SPAC1687.17c|SPAC167.01|SPAC23C4.14|SPAC13F5.05|SPBC3B8.07c|SPAC13D6.01|SPBC29A10.08|SPCC63.10c|SPAC16E8.03|SPAC3A11.04|SPAC13C5.06c|SPBC947.05c|SPA…
Gly	endoplasmic reticulum membrane (GO:0005789)	0.988962	1	0.0507028	-0.233137	-0.699936	232	SPAC1687.16c|SPAC19G12.08|SPBC31E1.02c|SPAC1687.17c|SPAC167.01|SPAC13D6.01|SPCC63.10c|SPAC3A11.04|SPAC16E8.02|SPAC17C9.12|SPAC10F6.12c|SPAC31G5.02|SPCC553.06|SPCC1827.04|SPAC17G6.11c|SPCC1919.02|SPAC823.11|SPAC1002.11|SPBC13G1.05|SPAC27F1.07|SPBC365.08c|SPAC17A5.12|SPBC19C2.15c|SPAC3H1.05|SPBC3B9.10|SPCC1281.06c|SPAC1639.01c|SPBC16A3.09c|SPAC7D4.11c|SPAPB17E12.08|SPBC3E7.09|SPAC1687.07|SPAC7D4.06…
Gly	endosome (GO:0005768)	0.91858	1	0.0515309	-0.264978	-0.741413	128	SPBP35G2.11c|SPBC18H10.08c|SPAC13G6.05c|SPAC19B12.10|SPBC25H2.03|SPAC4G9.13c|SPAC31G5.15|SPAC23H3.14|SPBC36B7.07|SPAC2G11.06|SPBC3B9.10|SPBC405.04c|SPAC458.05|SPCC285.14|SPAC17G6.08|SPAC1B3.11c|SPBC11B10.07c|SPAC3A11.06|SPBC215.14c|SPBC1703.15c|SPBC18H10.19|SPAC4C5.02c|SPAC2G11.03c|SPBC4B4.06|SPAC6F6.12|SPBC887.02|SPBC13G1.12|SPCC1322.05c|SPCC777.05|SPAC144.06|SPBC31E1.04|SPAC57A7.09|SPBC14F5.11c…
Gly	enzyme regulator activity (GO:0030234)	0.186253	0.810451	0.151149	-0.382388	-1.14899	234	SPAC22F3.12c|SPCC1442.01|SPAC23H3.13c|SPCC18B5.07c|SPAC1565.04c|SPAC13A11.03|SPBC336.03|SPBC29A10.11c|SPBC646.12c|SPBC32F12.06|SPCC188.02|SPAC19A8.01c|SPBC409.03|SPBC16G5.11c|SPBC776.18c|SPAC29A4.11|SPBC354.13|SPAC31F12.01|SPAC13G6.08|SPCC1620.12c|SPAC23H3.03c|SPCC645.06c|SPAC110.03|SPBC2G5.02c|SPBC4C3.04c|SPBC3B9.21|SPCC737.06c|SPAC21E11.06|SPBC1711.08|SPCC24B10.07|SPAC11E3.11c|SPAC1687.22c|SPBC…
Gly	establishment or maintenance of cell polarity (GO:0007163)	0.392927	1	0.0913924	-0.408802	-1.04344	68	SPBC336.03|SPBC776.06c|SPAC31F12.01|SPCC895.07|SPBC26H8.07c|SPBC83.18c|SPAC110.03|SPBC27.02c|SPAC890.02c|SPAC11E3.11c|SPBC4F6.06|SPAC821.12|SPAC3G9.05|SPCC1494.03|SPAC2F7.03c|SPAPYUG7.02c|SPAC17H9.09c|SPAC23H4.01c|SPAC6G10.02c|SPBC31F10.10c
Gly	exonuclease activity (GO:0004527)	1	1	0.0439759	-0.178605	-0.424821	45	SPAC22A12.01c|SPBC3D6.10|SPBC16D10.04c|SPAC17G6.16c|SPBC17D1.03c|SPCC31H12.08c|SPBC146.06c|SPBC1347.07|SPAC23C11.10|SPAC1F3.01|SPAC13C5.07
Gly	extracellular region (GO:0005576)	0.084453	0.557429	0.213928	-0.681914	-1.45939	25	SPAPB8E5.05|SPBPJ4664.03|SPAC513.03|SPAC26H5.08c
Gly	general transcription initiation factor activity (GO:0140223)	0.992048	1	0.0457704	-0.210935	-0.520187	57	SPBC336.09c|SPBC776.18c|SPBC29A3.08|SPBC15D4.14|SPCC1672.08c|SPBC1198.13c|SPCC285.17|SPBC28F2.11|SPAC18G6.11c|SPAC16E8.11c|SPBP16F5.02|SPAC1002.04c|SPAC16E8.16|SPBC19F8.07|SPBC725.17c|SPAC22H12.02|SPAC23G3.09|SPBC30D10.02|SPBC17D1.04
Gly	generation of precursor metabolites and energy (GO:0006091)	0.00382509	0.123168	0.431708	0.686108	1.74971	108	SPCC13B11.04c|SPAC3G9.11c|SPBC1773.17c|SPBC1773.06c|SPBC21B10.04c|SPCC1620.08|SPBC2G5.05|SPCC1020.06c|SPCC737.02c|SPCC1259.05c|SPCC1840.07c|SPAC1296.02|SPCC338.10c|SPBC29A3.10c|SPCC1739.09c|SPAC16E8.17c|SPBC16H5.06|SPBC1604.07|SPCC1682.01|SPAC13A11.06|SPAC24C9.06c|SPAC5H10.06c|SPBC1604.11|SPAC222.12c|SPBC17G9.11c|SPCC18.18c|SPBC13E7.04|SPAC1B2.04|SPBC1703.07
Gly	guanyl-nucleotide exchange factor activity (GO:0005085)	0.151341	0.703529	0.156312	-0.555353	-1.31258	43	SPCC1442.01|SPBC336.03|SPBC29A10.11c|SPAC19A8.01c|SPCC645.06c|SPBC4C3.04c|SPAC21E11.06|SPAC11E3.11c
Gly	histone demethylase activity (GO:0032452)	0.455556	1	0.0799859	-0.532972	-1.01197	9	SPAC1002.05c|SPAC25H1.02|SPBC146.09c
Gly	hydrolase activity, acting on carbon-nitrogen (but not peptide) bonds (GO:0016810)	0.0795229	0.557429	0.224966	0.614409	1.47374	56	SPAC922.03|SPCPB16A4.03c|SPAC26A3.11|SPBC8E4.03|SPAC17A5.13|SPCC965.09|SPBC29A3.02c|SPBC418.01c|SPBC215.08c|SPAC19G12.03
Gly	hydrolase activity, acting on ester bonds (GO:0016788)	0.486583	1	0.0747385	0.349433	0.98474	254	SPCC13B11.03c|SPCC417.12|SPAC17G6.03|SPAC4D7.02c|SPBC1709.02c|SPAC1687.21|SPBC2D10.09|SPAC1556.03|SPAC12G12.16c|SPAC1952.09c|SPAC22H12.03|SPCC645.02|SPBC16G5.10|SPCC1020.07|SPBC530.12c|SPCC613.09|SPBC119.11c|SPBC3D6.03c|SPAPB1E7.05|SPBC17A3.08|SPBC17A3.03c|SPAC24H6.05|SPBC31F10.02|SPAC1486.09|SPAP27G11.15|SPACUNK4.15|SPBC106.17c|SPAC17A5.02c|SPBC1271.03c|SPCC1223.08c|SPBC4F6.15c|SPAC959.10|SPAC22…
Gly	hydrolase activity, acting on glycosyl bonds (GO:0016798)	0.650099	1	0.0655321	0.358927	0.86119	58	SPCC191.11|SPAC1527.01|SPAC23D3.10c|SPCC1183.06|SPAC23D3.14c|SPBC1683.06c|SPBC1683.07|SPAC2E1P5.01c|SPBC646.06c|SPAC1039.11c|SPAC589.05c
Gly	intramembrane lipid transporter activity (GO:0140303)	0.794372	1	0.0599892	0.369793	0.697352	9	SPAC4F10.16c|SPAC821.13c|SPBC1773.11c|SPAC6C3.06c
Gly	iron-sulfur cluster assembly (GO:0016226)	0.827443	1	0.0561767	0.326777	0.691553	25	SPCC645.03c|SPAC227.13c|SPBC13G1.06c|SPAC21E11.07|SPAPB2B4.02|SPBC3B9.19|SPAC664.11|SPBC26H8.06|SPAC806.02c|SPAC15A10.01|SPCC1450.10c
Gly	isomerase activity (GO:0016853)	0.117647	0.676471	0.184706	0.563429	1.36592	68	SPCC965.08c|SPAC1687.21|SPCC417.11c|SPBC1347.02|SPAC20G8.07c|SPBP8B7.25
Gly	kinase activity (GO:0016301)	0.282805	0.989819	0.120985	-0.377945	-1.10172	191	SPAC1D4.13|SPAC110.01|SPCC162.10|SPBP8B7.18c|SPAC11H11.03c|SPBPB2B2.13|SPAC1F12.08|SPAC167.01|SPBC409.07c|SPAC14C4.03|SPCC63.10c|SPCC777.14|SPAC20G4.03c|SPBC776.12c|SPAC823.03|SPAC22G7.08|SPAC1687.15|SPAC890.03|SPBC16E9.13|SPCP1E11.02|SPBC530.14c|SPCC4B3.10c|SPAC227.14|SPCC70.05c|SPAC977.16c|SPAC24B11.06c|SPAC1F3.02c|SPBP22H7.06|SPAC458.05|SPCC70.07c|SPCC24B10.07|SPCC576.15c|SPBC14C8.07c|SPAC323.…
Gly	kinetochore (GO:0000776)	0.836935	1	0.0530213	-0.2974	-0.75909	68	SPBC1861.01c|SPAPB17E12.06|SPBC1105.17|SPCC895.07|SPBC336.08|SPBC3B9.22c|SPCC1672.10|SPAC3G9.01|SPBC27.02c|SPAC890.02c|SPBC20F10.06|SPBP35G2.03c|SPBC32F12.08c
Gly	ligase activity (GO:0016874)	0.231969	0.897828	0.124434	0.464093	1.17635	105	SPCC1620.08|SPBC428.05c|SPBC119.10|SPAC23H4.06|SPBC1709.02c|SPBC56F2.09c|SPAC343.13|SPBC29A3.10c|SPAC16E8.17c|SPBC215.08c|SPBC1709.17|SPAP7G5.02c|SPBC1604.07|SPAC10F6.03c|SPBC1604.11|SPAC222.12c|SPBC17G9.11c|SPBC13E7.04|SPAC6F12.10c|SPBC405.01|SPBC1773.10c|SPBC2G2.08|SPAC23G3.02c|SPBC1703.08c|SPCC777.11|SPAPB1A10.11c|SPBC17G9.03c|SPCC4B3.18|SPAC23C11.09|SPAC22F3.10c|SPBC25B2.09c|SPAC22G7.06c|SPBC…
Gly	lipid binding (GO:0008289)	0.908163	1	0.0510114	-0.271261	-0.749747	113	SPAC1296.04|SPBC19F8.03c|SPAC19A8.01c|SPAC19G12.11|SPAC31G5.15|SPAPYUG7.03c|SPBC23G7.06c|SPBC83.18c|SPCC645.06c|SPAC821.06|SPBC19C2.11c|SPCC24B10.07|SPAC11E3.11c|SPCC576.15c|SPAC17G6.08|SPAC458.06|SPAC3A11.06|SPAC17C9.13c|SPAC26F1.01|SPCC962.01|SPCC663.15c|SPAP8A3.04c|SPBC19C2.10|SPAC25B8.01|SPAC6G9.04|SPAC6F6.12|SPAC2F7.03c|SPAPYUG7.02c|SPAC1F5.09c|SPCP31B10.06|SPAC823.16c|SPAC11E3.02c|SPBC19F8.…
Gly	lipid metabolic process (GO:0006629)	0.532468	1	0.0799859	-0.322309	-0.969864	230	SPCC4F11.04c|SPBC26H8.11c|SPBC3H7.05c|SPAC3G9.17|SPAC1687.16c|SPBPB2B2.02|SPCC1827.03c|SPAC19G12.08|SPAC25B8.03|SPAC23C4.14|SPAC26F1.04c|SPBC3B8.07c|SPCC63.10c|SPAC1A6.03c|SPAC16E8.02|SPAC17C9.12|SPBC106.11c|SPBC25H2.03|SPAC31G5.15|SPAC17G6.11c|SPCC1919.02|SPAC4A8.10|SPAC823.11|SPAC1002.11
Gly	lipid transfer activity (GO:0120013)	0.979245	1	0.0439759	-0.225596	-0.472354	21	SPBC19C2.11c|SPAC3H8.02|SPCC23B6.04c|SPAC3H8.10|SPAC23H4.01c
Gly	lipoprotein biosynthetic process (GO:0042158)	0.700599	1	0.0621124	-0.345986	-0.823007	47	SPBC691.01|SPCC1919.02|SPAC1002.11|SPBP4H10.11c|SPBC2F12.15c|SPAC458.06|SPAPB2B4.01c|SPBC405.05|SPBC1604.15|SPCC1450.15|SPBC3H7.09|SPAC144.10c|SPBC30D10.11
Gly	lyase activity (GO:0016829)	0.0673532	0.557429	0.287805	0.624437	1.53854	79	SPAC3G9.11c|SPBC8E4.05c|SPAC1039.06|SPBP8B7.05c|SPCC11E10.01|SPCC320.09|SPAC17G8.06c|SPCC1322.13|SPBC16E9.18|SPBC14F5.09c|SPAC343.16|SPAC5H10.01|SPBC418.01c|SPAC27D7.04|SPBC1677.03c|SPBC26H8.12|SPBC21H7.07c|SPAC13A11.06|SPAC24C9.06c|SPCC330.05c|SPBC31F10.03|SPCC18.18c|SPAC24C9.03|SPAC144.04c|SPBC12C2.12c|SPAC4D7.06c
Gly	mRNA metabolic process (GO:0016071)	1	1	0.0526973	-0.180804	-0.549495	284	SPAC19G12.07c|SPAC1B1.04c|SPBC32F12.06|SPAC167.01|SPAC4G9.05|SPCC777.14|SPAC20H4.06c|SPCC74.02c|SPAC12B10.04|SPBC1289.02c|SPBC28F2.04c|SPAC22F8.10c|SPBC1861.04c|SPBC23E6.01c|SPBC530.14c|SPAC22E12.02|SPAC29A4.06c|SPAC20G4.08|SPBC1861.08c|SPBC3B9.21|SPAC7D4.14c|SPBC13E7.02|SPAC17H9.01|SPAC20H4.08|SPBC337.12|SPAC1687.22c|SPAC20H4.09|SPCC736.12c|SPAC17G6.16c|SPAC9.13c|SPAC2F3.14c|SPBC17D1.03c|SPBC2F1…
Gly	meiotic drive (GO:0110134)	0.884454	1	0.0535669	0.292696	0.592763	15	SPCC1183.10|SPCC1919.06c|SPCC622.21
Gly	meiotic nuclear division (GO:0140013)	0.414737	1	0.0922597	-0.363183	-1.01823	135	SPAC27D7.03c|SPAC13A11.03|SPAC688.06c|SPAC14C4.03|SPAPB1A10.09|SPBC409.03|SPBC1861.01c|SPAC1093.06c|SPAPB17E12.06|SPCC895.07|SPBC336.08|SPBC3B9.22c|SPCC5E4.04|SPCC613.12c|SPBC27.02c|SPBC336.01|SPAC890.02c
Gly	membrane organization (GO:0061024)	0.996324	1	0.0419926	0.218083	0.594287	181	SPCC188.12|SPCC1442.05c|SPAC4F10.16c|SPBC409.05|SPBC1A4.06c|SPBC543.10|SPBC25H2.09|SPCC645.02|SPAC25H1.07|SPBC16H5.04|SPAPB8E5.04c|SPAPJ691.03|SPAC1142.06|SPAC17A2.02c|SPBC3E7.15c|SPAC607.10|SPCC1020.11c|SPAC589.09|SPBP23A10.16
Gly	metal ion homeostasis (GO:0055065)	0.0119474	0.174867	0.38073	-0.637341	-1.6364	69	SPAC1F8.03c|SPBC4F6.09|SPBC1683.09c|SPAC23G3.03|SPAC25B8.19c|SPBC31E1.02c|SPBC947.05c|SPAC31A2.11c|SPAC27F1.08|SPAC1F7.08
Gly	microtubule binding (GO:0008017)	0.540643	1	0.0721798	-0.415236	-0.934634	31	SPBC15D4.01c|SPAPB1A10.09|SPCC895.07|SPBC336.08|SPAC3G9.01|SPAC890.02c|SPAC1687.10
Gly	microtubule cytoskeleton (GO:0015630)	0.995455	1	0.0517405	-0.226206	-0.67966	252	SPAC23H3.13c|SPAC23E2.03c|SPBC15D4.01c|SPCC188.02|SPBC1604.16c|SPAPB1A10.09|SPCC4B3.12|SPAC9G1.11c|SPAC1093.06c|SPAC19G12.01c|SPAC823.03|SPAPB17E12.06|SPBC530.14c|SPCC895.07|SPBC26H8.07c|SPCC5E4.04|SPAC3G9.01|SPAC2C4.10c|SPAC821.06|SPBC27.02c|SPAC22F3.04|SPAC890.02c|SPBC20F10.06|SPAC4D7.07c|SPCC1620.05|SPAC1687.10|SPBP35G2.03c|SPCC1739.04c|SPBC1347.01c|SPAC17G8.10c|SPBC887.09c|SPBC4F6.06|SPBC119.…
Gly	microtubule cytoskeleton organization (GO:0000226)	0.978558	1	0.0454968	-0.239433	-0.616279	71	SPBC15D4.01c|SPAPB1A10.09|SPCC895.07|SPBC26H8.07c|SPBC27.02c|SPAC890.02c|SPAC4D7.07c|SPAC1687.10|SPCC1739.04c|SPAC821.12|SPBC13E7.06|SPAC6G9.04|SPAC27D7.13c|SPAC3H8.10|SPAC8F11.06|SPBC16C6.14
Gly	mitochondrial gene expression (GO:0140053)	0.582809	1	0.0736213	-0.328056	-0.930095	147	SPAC1093.01|SPAC23H4.04|SPCC126.05c|SPBC25B2.04c|SPBC24C6.03|SPBC800.07c|SPCC736.06|SPAC12G12.08|SPBC4F6.08c|SPAP19A11.05c|SPBC1198.10c|SPAC24C9.09|SPBC2D10.15c|SPBC11B10.04c|SPBC1604.02c|SPAC12B10.08c|SPAP8A3.14c|SPAC8C9.06c|SPBC56F2.14|SPAC16E8.10c|SPAC4G8.09|SPAC4F8.02c|SPCC1183.04c|SPCC1442.19|SPCC4B3.09c|SPAC637.11|SPAC3G9.13c|SPBC409.14c|SPBC691.04|SPAC1610.02c|SPAC27E2.06c
Gly	mitochondrion (GO:0005739)	0.00970656	0.17364	0.38073	0.436156	1.35849	717	SPCC13B11.04c|SPCC132.04c|SPBC1347.11|SPAC6C3.05|SPAC1039.10|SPBC1773.17c|SPAC3G6.05|SPCC777.09c|SPAC926.04c|SPAC821.10c|SPBC2G2.04c|SPAC26A3.11|SPBC26H8.01|SPCC777.15|SPCC1620.08|SPCC320.09|SPAC1486.01|SPAC19D5.07|SPBC24C6.04|SPBC337.11|SPBP19A11.01|SPAC343.02|SPAC13G6.06c|SPAC17G8.06c|SPCC70.02c|SPBP16F5.08c|SPBC1703.13c|SPAC56F8.10|SPBC725.14|SPCC645.03c|SPBP35G2.07|SPBC16E9.18|SPCC737.02c|SPA…
Gly	mitochondrion organization (GO:0007005)	0.974249	1	0.0500923	-0.243227	-0.697736	169	SPBC25H2.04c|SPAC1565.01|SPBC16A3.16|SPBC16E9.03c|SPCC550.01c|SPAC4G8.11c|SPAC3A12.12|SPAC13F5.01c|SPBC26H8.07c|SPCC4B3.17|SPBC1706.03|SPAC12B10.05|SPAC9E9.15|SPAC57A10.11c|SPBC27.06c|SPBC19C2.11c|SPAC664.12c|SPAC167.04|SPAC1B2.02c|SPAC458.06|SPBC1215.01|SPAC589.04|SPBC1347.01c|SPAC13G7.11|SPAC6B12.06c|SPAC24H6.02c|SPCC24B10.10c|SPAC9.12c|SPBC11G11.01|SPAC6G10.03c|SPAC6F6.12|SPAC3H1.08c|SPAC22A12…
Gly	mitotic cell cycle phase transition (GO:0044772)	0.845283	1	0.0507028	-0.321849	-0.67389	21	SPBC776.12c|SPBC725.16|SPAC23G3.04
Gly	mitotic cytokinesis (GO:0000281)	0.953908	1	0.0479259	-0.257302	-0.630353	56	SPAC9G1.11c|SPBC83.18c|SPAC821.06|SPBP8B7.02|SPBC19G7.05c|SPBP22H7.03|SPBC4F6.06|SPBC1289.01c|SPCC613.04c|SPAC4H3.14c|SPBC2D10.14c|SPAC12B10.07|SPAC926.03|SPAC27F1.02c|SPBC4F6.12|SPAC4A8.15c|SPBC32F12.04|SPCC1739.11c|SPAC20G4.06c|SPAC688.07c
Gly	mitotic sister chromatid segregation (GO:0000070)	0.944215	1	0.0497903	-0.257666	-0.708756	108	SPBC15D4.01c|SPAPB1A10.09|SPBC1861.01c|SPAC1093.06c|SPAPB17E12.06|SPBC1703.14c|SPBC1105.17|SPCC895.07|SPBC336.08|SPBC3B9.22c|SPCC1672.10|SPCC5E4.04|SPAC3G9.01|SPBC27.02c|SPAC890.02c
Gly	mitotic spindle (GO:0072686)	0.993902	1	0.0466948	-0.208737	-0.563975	96	SPBC15D4.01c|SPBC1604.16c|SPAPB1A10.09|SPCC895.07|SPCC5E4.04|SPAC3G9.01|SPBC27.02c|SPAC890.02c|SPBC20F10.06|SPBC1347.01c|SPBC13E7.06|SPAC15A10.03c|SPAC9E9.10c|SPAC6G9.04|SPCC1322.02|SPBC31F10.17c|SPAC11E3.03|SPBC6B1.04|SPAC12B10.12c|SPCC736.14|SPAC23C4.18c|SPBC3B9.02c|SPBC725.17c|SPCC1442.13c|SPBP35G2.13c
Gly	molecular adaptor activity (GO:0060090)	1	1	0.0431902	0.195653	0.521728	149	SPCC188.12|SPAC57A10.05c|SPAC30D11.05|SPBC16A3.01|SPBC11C11.03|SPCC18.04
Gly	molecular carrier activity (GO:0140104)	0.754237	1	0.0614364	0.35997	0.769532	30	SPBC543.10|SPAC227.13c|SPAC1142.06|SPAC23G3.02c|SPBC11G11.07|SPCC1322.06|SPAC1B1.03c
Gly	molecular sequestering activity (GO:0140313)	0.653277	1	0.0683111	0.455983	0.821298	6	SPAC8C9.11|SPBC26H8.06
Gly	motor activity (GO:0003774)	0.503788	1	0.0758887	-0.476718	-0.969394	17	SPBC15D4.01c|SPAC1093.06c
Gly	nitrogen cycle metabolic process (GO:0071941)	0.00824458	0.165922	0.38073	0.889552	1.82002	17	SPAC922.03|SPBC428.05c|SPBC8E4.03|SPAC4G9.10|SPBC56F2.09c|SPBC215.08c|SPAC3A12.09c|SPCPB16A4.05c
Gly	nuclear periphery (GO:0034399)	0.635108	1	0.0662842	-0.357926	-0.867675	51	SPCC18B5.07c|SPAC1805.17|SPBC20F10.06|SPBC16G5.01|SPAC22G7.09c|SPAC22G7.02|SPAC17C9.13c|SPBC30B4.05|SPAC6G9.04|SPAC31G5.13|SPBC17G9.04c|SPBC428.01c
Gly	nuclear pore (GO:0005643)	0.888668	1	0.0508054	-0.282262	-0.696088	57	SPCC18B5.07c|SPBC29A10.06c|SPAC1805.17
Gly	nucleobase-containing small molecule metabolic process (GO:0055086)	0.664474	1	0.0692836	-0.309349	-0.901273	182	SPBPB2B2.10c|SPAC1039.02|SPBC26H8.11c|SPCC1906.01|SPCC4G3.02|SPCC1827.03c|SPBPB2B2.13|SPAC1556.04c|SPCC285.05|SPAC1296.01c|SPAC1F12.08|SPBC14F5.13c|SPBC1198.02|SPAC16E8.03|SPBC19C2.07|SPCC576.01c|SPCC126.10|SPBC1815.01|SPAC26F1.06|SPCC61.03|SPAC227.14|SPBC1778.03c|SPCC24B10.21|SPBP22H7.06|SPAC13C5.05c|SPAC15A10.05c|SPBP4H10.11c|SPAC22F3.04|SPCC70.07c|SPAC1002.09c|SPAC4A8.14
Gly	nucleocytoplasmic carrier activity (GO:0140142)	0.967681	1	0.0448645	-0.242482	-0.484355	15	SPAC1805.17|SPAC22G7.02|SPBC30B4.05|SPAC22H10.03c|SPAC328.01c|SPBC21H7.06c
Gly	nucleocytoplasmic transport (GO:0006913)	0.997972	1	0.0464155	-0.172138	-0.473146	103	SPCC18B5.07c|SPAC1805.17|SPBC1D7.04|SPBC16E9.10c|SPAC3F10.16c|SPAC22G7.09c|SPAC22G7.02|SPCC1840.01c|SPBC30B4.05|SPAC4F10.18|SPAC1002.02|SPCC31H12.03c|SPCC4B3.07|SPBC17G9.04c|SPBC428.01c
Gly	nucleolus (GO:0005730)	0.977816	1	0.0394367	0.251722	0.738519	364	SPAC26H5.10c|SPBC428.07|SPBC18H10.07|SPBC106.12c|SPAC1B3.12c|SPAC22E12.08|SPAC3H5.05c|SPBC1347.02|SPBC25D12.02c|SPBC16G5.10|SPBC1921.03c|SPBC20F10.09|SPAC31A2.07c|SPBC23E6.07c|SPBC3D6.12|SPCC18.04|SPBC23E6.04c|SPAC18G6.06|SPAC3G9.15c|SPBC119.11c|SPCC1020.04c|SPBC11G11.03|SPBC29A3.06|SPBC1718.03|SPAC24C9.11|SPAC1486.09|SPAC6F6.03c|SPAP27G11.15|SPCC1919.13c|SPBC16E9.12c|SPAC22A12.12c|SPAC2G11.15c|S…
Gly	nucleoplasm (GO:0005654)	1	1	0.0412376	0.184801	0.514956	235	SPBC1778.04|SPBC21D10.10|SPBP4H10.21c|SPAC1B3.12c|SPBP23A10.08|SPBP16F5.03c|SPAC1F7.01c|SPBC25H2.11c|SPAC30D11.08c|SPBC337.14|SPAC1952.05|SPCC1020.04c|SPBC16E9.12c|SPAPB1E7.02c|SPCC18.11c|SPBC685.09|SPAC2F7.07c|SPBC1709.11c|SPCC16C4.18c|SPBC1685.08|SPAC13F5.02c|SPBC32H8.12c|SPBC13G1.13|SPBP23A10.09|SPBC19G7.16|SPCC4G3.07c|SPBC11B10.06|SPBC776.16|SPCC1682.13|SPCC1442.10c|SPBC17G9.02c|SPCC1682.07|S…
Gly	nucleoside-triphosphate diphosphatase activity (GO:0047429)	0.928279	1	0.0501934	0.297205	0.525169	5	SPAC644.05c|SPBC725.05c|SPCC11E10.05c
Gly	nucleotidyltransferase activity (GO:0016779)	0.379242	1	0.0943564	-0.395294	-1.04842	84	SPBPB2B2.10c|SPCC1906.01|SPAC1F12.08|SPBC2G5.07c|SPAC4G9.08c|SPBC530.14c|SPBC17D11.06|SPAC6F12.09|SPBC1347.10
Gly	nucleus (GO:0005634)	0.956098	1	0.0240036	0.26806	0.901164	2638	SPCC965.08c|SPCC13B11.04c|SPCC777.03c|SPAC922.03|SPCC13B11.03c|SPCC965.12|SPAC3G9.11c|SPAC57A10.06|SPBC8E4.05c|SPAC1039.06|SPBP8B7.05c|SPCC417.12|SPBC725.06c|SPBC14F5.05c|SPAC26H5.10c|SPAC9.09|SPCC417.09c|SPCC191.09c|SPAC56E4.03|SPCC777.10c|SPCC550.10|SPBC1773.17c|SPCC777.09c|SPBC428.07|SPBC1778.04|SPAC227.17c|SPBC1348.12|SPBC26H8.01|SPCC320.09|SPBC106.08c|SPAC7D4.07c|SPAC57A10.05c|SPBC2G5.05|SPB…
Gly	organelle localization by membrane tethering (GO:0140056)	0.250474	0.916509	0.11725	-0.498715	-1.17854	42	SPAC17C9.12|SPBC23G7.06c|SPBC36B7.07|SPBC3B9.10|SPBC19C2.11c|SPAC1F5.05c|SPAC17G6.08|SPAC1B3.11c|SPCC74.01|SPBC1703.15c|SPBC691.05c|SPCC962.01|SPAC1834.11c|SPAC2G11.03c|SPCP31B10.06|SPBC8D2.14c|SPCC320.04c|SPBC31E1.04|SPAC19A8.02|SPBC354.14c
Gly	oxidoreductase activity (GO:0016491)	0.0896057	0.557429	0.199915	0.446502	1.26943	274	SPCC13B11.04c|SPCC1450.07c|SPCC132.04c|SPAC521.03|SPBC1773.05c|SPCC191.09c|SPCC550.10|SPAC630.08c|SPBC1773.17c|SPAC821.10c|SPBC1773.06c|SPCC777.15|SPAC1486.01|SPAC7D4.07c|SPAC9.08c|SPBC24C6.04|SPBC337.11|SPBP19A11.01|SPAC922.07c|SPBC25D12.04|SPAC13G6.06c|SPAC343.10|SPBP16F5.08c|SPBC27B12.03c|SPAC56F8.10|SPAC821.11|SPCC737.02c|SPCC1259.05c|SPBC1709.07|SPAC1296.02|SPBC3B8.03|SPBC1709.16c|SPCC338.10…
Gly	peptidase activity (GO:0008233)	0.408745	1	0.0873098	0.387941	1.0171	129	SPCC965.12|SPCC757.05c|SPAC24C9.08|SPAC1687.02|SPCC1840.04|SPCC320.12|SPAC607.06c|SPBC1921.05|SPCC965.04c|SPAC14C4.15c|SPCC790.03|SPAC1952.01
Gly	peptide N-acetyltransferase activity (GO:0034212)	0.664165	1	0.0617054	-0.407855	-0.816088	13	SPAC15E1.08|SPBC342.06c|SPCC663.13c|SPCC338.07c|SPAC17G8.13c|SPCC825.04c|SPBC15D4.06|SPBC418.02|SPBC1215.02c
Gly	peroxiredoxin activity (GO:0051920)	0.448015	1	0.0819779	-0.57283	-1.04176	6	SPBC32F12.03c|SPBC17D11.03c
Gly	peroxisome (GO:0005777)	0.226592	0.897828	0.123257	-0.547204	-1.23707	32	SPAC17D4.01|SPCC1827.03c|SPBC646.15c|SPCC553.03|SPBC17D11.03c|SPBC1778.03c
Gly	peroxisome organization (GO:0007031)	0.0203119	0.233587	0.352488	-0.775767	-1.652	23	SPAC17D4.01|SPBC646.15c|SPCC553.03
Gly	phagophore assembly site (GO:0000407)	0.70778	1	0.0592219	-0.361487	-0.801793	29	SPBC1734.07c|SPAC458.05|SPAC458.06|SPBC405.05|SPAC6F6.12|SPAC25A8.02|SPAC823.16c|SPCC63.08c|SPBC1703.10|SPAC10F6.11c|SPAC25H1.03|SPAC589.07c
Gly	pheromone activity (GO:0005186)	5.66225e-05	0.00439266	0.557332	-0.99161	-1.62827	4	SPAPB8E5.05|SPBPJ4664.03|SPAC513.03
Gly	phosphoprotein phosphatase activity (GO:0004721)	0.855238	1	0.0506004	-0.301929	-0.698946	37	SPBC839.07|SPBP8B7.31|SPAC11E3.09|SPBC3F6.01c|SPBC17A3.06|SPAC26F1.10c|SPBP4H10.04|SPAC10F6.17c
Gly	phosphotransferase activity, for other substituted phosphate groups (GO:0016780)	0.590994	1	0.0673624	-0.440798	-0.882004	13	SPAC3G9.17
Gly	plasma membrane (GO:0005886)	0.0187441	0.232138	0.352488	-0.459114	-1.40243	287	SPAC1F8.03c|SPBC4F6.09|SPAC1F8.01|SPCC18B5.01c|SPBC1683.09c|SPBC13A2.04c|SPAC23H3.13c|SPAC11H11.04|SPAC9.10|SPAC17C9.16c|SPCC965.13|SPBC1271.09|SPAC5D6.09c|SPAC664.09|SPBC24C6.06|SPBC19F8.03c|SPBC776.06c|SPBC31E1.02c|SPBC29A10.08|SPAC1A6.03c|SPBC947.05c|SPCC663.03|SPBC18A7.02c|SPAC17C9.12|SPCC584.15c|SPAC11D3.05|SPCC553.10|SPAC27F1.08|SPAC1F7.08|SPBC543.05c|SPAC17G6.11c|SPCC794.08
Gly	preribosome (GO:0030684)	0.596869	1	0.0689567	0.355526	0.897371	100	SPBC3D6.12|SPBC23E6.04c|SPAC18G6.06|SPBC11G11.03|SPBC29A3.06|SPAC1486.09|SPCC1183.07|SPAC890.04c|SPAC57A7.06|SPCC737.08|SPCP1E11.08|SPAC8F11.04|SPAPB1A10.06c|SPBC19F5.02c|SPBC3F6.04c|SPAC4F10.09c|SPBC56F2.04|SPCC16A11.02|SPAC1851.03|SPBC2D10.10c|SPBP16F5.05c|SPAC222.06|SPBC16C6.12c|SPCC1919.09|SPBC31E1.06|SPBC83.15|SPBC4F6.13c|SPCC1827.01c|SPAC18G6.07c|SPCC23B6.02c|SPAC22E12.13c|SPAC3F10.17|SPAC2…
Gly	prospore membrane (GO:0005628)	0.541045	1	0.0714786	-0.407397	-0.92273	33	SPBC16E9.08|SPAC1296.04|SPAC977.10|SPCC1223.12c|SPAC17G8.10c|SPCC23B6.04c
Gly	protein catabolic process (GO:0030163)	0.470588	1	0.0891647	-0.33138	-0.997724	253	SPBC1105.09|SPBC18H10.08c|SPAC1687.17c|SPAC19G12.10c|SPAC19B12.10|SPAP8A3.13c|SPAC13D6.01|SPBC2A9.04c|SPAC23H4.18c|SPAC1952.03|SPBC776.12c|SPAC31A2.04c|SPAC19G12.01c|SPBC354.09c|SPAC6G10.04c|SPAC18B11.07c|SPAC1F3.05|SPBC56F2.01|SPCC1827.04|SPAC4D7.03|SPBC23E6.03c|SPAC24H6.03|SPAC13G6.08|SPCC70.05c|SPAC26H5.04|SPAC12B10.13|SPBC25B2.11|SPBC365.08c|SPAC2G11.06|SPBC577.10|SPBC16E9.02c|SPBC336.01|SPBC…
Gly	protein deacetylase activity (GO:0033558)	0.871456	1	0.049391	-0.326215	-0.593262	6	SPCC132.02|SPBC16D10.07c|SPAC3G9.07c|SPBC36.05c|SPBC800.03|SPAC1783.04c
Gly	protein folding (GO:0006457)	0.693069	1	0.062249	0.339065	0.841509	85	SPAC926.04c|SPBP16F5.08c|SPCC1739.13|SPAC3C7.11c|SPCC550.06c|SPAC12G12.04|SPBP8B7.25|SPAC1420.02c|SPBC106.06|SPCC645.14c|SPBC839.17c|SPCC4G3.14|SPBC646.11|SPBC28F2.03|SPBC530.03c|SPBC25H2.12c|SPBC3B9.19|SPBC12D12.03
Gly	protein glycosylation (GO:0006486)	0.152941	0.703529	0.157403	-0.498651	-1.28159	70	SPBPB2B2.10c|SPCC1906.01|SPAC22F8.04|SPAC23C4.14|SPBC4C3.09|SPCC63.10c|SPAC31G5.02|SPCC553.06|SPAC27F1.07|SPCC825.02|SPAPB17E12.08|SPAC7D4.06c|SPAPB17E12.11|SPAC6F6.05|SPAC959.04c|SPCC777.07|SPAC5H10.11|SPBC19C7.12c|SPBC16H5.09c
Gly	protein kinase activity (GO:0004672)	0.234216	0.897828	0.126876	-0.410001	-1.14192	117	SPAC1D4.13|SPAC110.01|SPCC162.10|SPAC167.01|SPBC409.07c|SPAC14C4.03|SPCC777.14|SPAC20G4.03c|SPBC776.12c|SPAC823.03|SPAC22G7.08|SPAC1687.15|SPAC890.03|SPBC16E9.13|SPCP1E11.02|SPBC530.14c|SPCC70.05c|SPAC24B11.06c|SPAC1F3.02c
Gly	protein maturation (GO:0051604)	0.630739	1	0.0672065	0.353776	0.877122	84	SPBP19A11.01|SPCC645.03c|SPAC1687.02|SPBC16E9.18|SPCC320.12|SPBC8D2.15|SPCC191.08|SPAC3A12.09c|SPBC1921.05|SPAC14C4.15c|SPCC790.03|SPCPB16A4.05c|SPAPB2B4.02
Gly	protein methyltransferase activity (GO:0008276)	0.62406	1	0.0647943	-0.383092	-0.869545	34	SPCC297.04c|SPBC839.14c|SPCC4B3.12|SPAC10F6.12c|SPAC3C7.09|SPBP8B7.08c|SPBC4.02c
Gly	protein modification by small protein conjugation or removal (GO:0070647)	0.578714	1	0.0768737	-0.319439	-0.938046	196	SPAC21E11.05c|SPAC22F8.12c|SPCC330.11|SPBC17D11.01|SPBC1105.09|SPAC22A12.03c|SPAC17A2.12|SPBC18H10.08c|SPAC19B12.10|SPBC32H8.02c|SPBC2A9.04c|SPAC23H4.18c|SPAC1952.03|SPBC776.18c|SPAC18B11.07c|SPBC14F5.10c|SPAC4D7.03|SPAC1002.14|SPBC25B2.11|SPAC6B12.07c|SPBC16H5.03c|SPBC336.01|SPBC13E7.02|SPBC15C4.06c|SPBC2D10.20|SPAC16A10.06c|SPAC10F6.05c|SPAC1687.13c|SPBC23E6.02|SPAC17G8.10c|SPAC167.07c|SPAC27F1…
Gly	protein sequestering activity (GO:0140311)	0.606557	1	0.0704501	0.498351	0.880599	5	SPAC8C9.11|SPBC26H8.06
Gly	protein tag (GO:0031386)	0.695279	1	0.0659816	0.410274	0.793585	10	SPBC337.08c|SPAC1805.12c|SPBC365.06|SPAC1783.06c|SPBC31E1.03|SPAC6G10.11c
Gly	protein targeting (GO:0006605)	0.249485	0.916509	0.123257	-0.40444	-1.12773	122	SPAC17D4.01|SPBC691.01|SPBC25H2.04c|SPBP35G2.11c|SPBC646.15c|SPCC553.03|SPAC19B12.10|SPAP8A3.13c
Gly	protein transporter activity (GO:0140318)	0.687023	1	0.0609039	-0.389389	-0.809591	20	SPBC25H2.04c
Gly	protein-containing complex assembly (GO:0065003)	0.961722	1	0.0557104	-0.246405	-0.76919	350	SPAC1565.01|SPBC16A3.16|SPBC16E9.03c|SPBC19F8.03c|SPCC550.01c|SPAC4G8.11c|SPAC3A12.12|SPBC336.09c|SPBC29A10.03c|SPBC409.03|SPAC6C3.08|SPBC29A10.06c|SPBC1861.01c|SPAPB17E12.06|SPAC17G6.17|SPAC22F8.10c|SPBC17G9.09|SPBC31F10.12|SPBC1861.04c|SPAPB1A10.02|SPCC126.04c|SPBC23E6.01c|SPBC530.14c|SPCC895.07|SPCC4B3.17|SPCC1672.10|SPAC9E9.15|SPAC6F12.09|SPAC821.06|SPCC613.12c|SPAC2H10.02c|SPAC664.12c|SPBC83…
Gly	pteridine-containing compound biosynthetic process (GO:0042559)	0.469083	1	0.0860347	0.493343	0.982865	13	SPAC17A5.13|SPAC27D7.04|SPBC1709.17|SPBC2G2.08|SPCC1223.08c|SPBC1703.08c|SPBC1734.03|SPAC227.09
Gly	regulation of transcription, DNA-templated (GO:0006355)	0.135714	0.682812	0.186433	-0.373098	-1.16521	352	SPAC3H1.11|SPAC23H3.13c|SPBC32C12.02|SPBC17G9.05|SPAC11E3.06|SPAC56F8.16|SPBC317.01|SPAC25B8.19c|SPBC56F2.05c|SPAC8C9.14|SPAC22G7.01c|SPBC32F12.06|SPAC23G3.07c|SPCP31B10.03c|SPCC777.02|SPBC29A10.03c|SPAC6F12.02|SPAC23H4.18c|SPCC4B3.12|SPBC16A3.19|SPBC776.12c|SPAC31A2.11c|SPBC776.18c|SPBC725.16|SPBC530.08|SPAC821.07c|SPAC1002.15c|SPAC1002.05c|SPBC336.05c|SPBC26H8.09c|SPCC126.04c|SPAC23G3.04|SPBP8B…
Gly	ribosome biogenesis (GO:0042254)	0.912671	1	0.0427591	0.275002	0.80033	350	SPAC3H5.05c|SPAPB8E5.07c|SPCC191.08|SPBC16G5.10|SPBC1921.03c|SPBC20F10.09|SPAC31A2.07c|SPBC3D6.12|SPBC23E6.04c|SPAC26A3.17c|SPAC18G6.06|SPAC3G9.15c|SPBC119.11c|SPBC14F5.06|SPBC11G11.03|SPBC29A3.06|SPAC24C9.11|SPAC1486.09|SPAC6F6.03c|SPCC1919.13c|SPAC22A12.12c|SPCC1183.07|SPBC14C8.14c|SPAC8C9.07|SPAC890.04c|SPCC285.12|SPAC2C4.06c|SPAC57A7.06|SPCC737.08|SPAC1751.02c|SPCP1E11.08|SPBC115.01c|SPAC17C9…
Gly	secondary metabolic process (GO:0019748)	0.0170779	0.229129	0.352488	-0.884053	-1.63588	7	SPAC23G3.03|SPBC17G9.06c|SPAC3H1.10
Gly	signal sequence binding (GO:0005048)	0.0867925	0.557429	0.208955	-0.708983	-1.48447	21	SPAC17D4.01|SPBC25H2.04c
Gly	signaling (GO:0023052)	8.18508e-05	0.00439266	0.538434	-0.524381	-1.62516	327	SPAPB8E5.05|SPAC27D7.03c|SPBPJ4664.03|SPAC513.03|SPAC22F3.12c|SPCC1442.01|SPAC23H3.13c|SPAC11H11.04|SPAC1D4.13|SPAC110.01|SPAC11E3.06|SPAC1565.04c|SPBC336.03|SPCC162.10|SPBC24C6.06|SPAC1687.17c|SPBC646.12c|SPBC32F12.06|SPAC167.01|SPBC409.07c|SPAC19A8.01c|SPAC14C4.03|SPBC18A7.02c|SPBC776.12c|SPAC823.03|SPAC22G7.08|SPBC16A3.08c|SPAC29A4.11|SPAC1687.15|SPCC777.08c|SPAC890.03|SPAC11E3.09|SPBC354.13|S…
Gly	signaling receptor activity (GO:0038023)	0.100559	0.599628	0.191892	-0.785261	-1.47764	8	SPAC11H11.04|SPBC18A7.02c
Gly	small molecule sensor activity (GO:0140299)	0.262264	0.938323	0.113787	-0.671555	-1.24267	7	SPBC14F5.13c|SPAC23E2.01|SPBC32F12.11|SPAC27E2.09
Gly	snRNA metabolic process (GO:0016073)	0.946352	1	0.0514265	0.259074	0.54167	24	SPBC16G5.10|SPBC119.11c|SPAC22A12.12c|SPBC115.01c|SPAC27D7.08c|SPBC1A4.09|SPCC1739.07|SPBC211.08c
Gly	snoRNA metabolic process (GO:0016074)	0.94403	1	0.0451344	-0.251264	-0.54081	24	SPBP35G2.08c|SPBC4.02c|SPBC13E7.02|SPAC1805.18|SPBC1685.06|SPAC1F3.01|SPAC1006.03c|SPAC3G9.10c
Gly	spindle pole body (GO:0005816)	0.387368	1	0.0962406	-0.364398	-1.03834	159	SPAC23H3.13c|SPAC23E2.03c|SPCC188.02|SPBC1604.16c|SPCC4B3.12|SPAC1093.06c|SPAC19G12.01c|SPAC823.03|SPAPB17E12.06|SPBC530.14c|SPCC895.07|SPCC5E4.04|SPAC3G9.01|SPAC2C4.10c|SPBC27.02c|SPAC22F3.04|SPAC890.02c|SPBC20F10.06|SPAC4D7.07c|SPCC1620.05|SPCC1739.04c|SPAC17G8.10c|SPBC887.09c|SPBC119.08|SPBC21C3.20c|SPBC13E7.06|SPCC1494.03|SPBC1861.02|SPBC21.06c|SPAC6G9.04|SPAC27D7.13c|SPAC3A11.05c|SPAC8F11.06…
Gly	structural molecule activity (GO:0005198)	1	1	0.0510114	-0.151561	-0.460792	266	SPBC2G2.05|SPCC126.05c|SPAC12G12.08|SPBC26H8.07c|SPBC4F6.08c|SPAP19A11.05c|SPAC5D6.01|SPBC30D10.18c|SPBC24C6.05|SPBC11B10.04c|SPBC56F2.14|SPAC16E8.10c|SPBC1921.01c|SPAC22G7.09c|SPAC4F8.02c|SPCC1442.19|SPCC4B3.09c|SPBC1711.06|SPBC409.14c|SPAC1610.02c|SPAC3H8.03|SPAC4F8.06|SPBC1685.02c|SPAC23A1.18c|SPCC4G3.06c|SPBC14C8.16c|SPBC4B4.06|SPBC17G9.04c|SPAC13G6.02c|SPBC428.01c
Gly	sulfur compound metabolic process (GO:0006790)	0.143133	0.698318	0.161979	0.499907	1.29337	122	SPBC8D2.18c|SPBC14F5.05c|SPAC9.09|SPCC11E10.01|SPCC757.05c|SPBC26H8.01|SPCC1620.08|SPAC7D4.07c|SPAC343.10|SPAC56F8.10|SPCC645.03c|SPCC1235.02|SPBC725.01|SPAC1952.09c|SPAC16E8.17c|SPAC22A12.16|SPBC8D2.15|SPAC227.13c|SPBC13G1.06c|SPBC428.11|SPAC21E11.07|SPCC794.07|SPBC31F10.03|SPAC24C9.03|SPAPB2B4.02|SPAC1782.11|SPBC1703.07|SPBC12C2.12c|SPAC4D7.06c|SPBC31F10.02|SPAC3A12.17c|SPBP8B7.17c|SPBC106.17c
Gly	tRNA metabolic process (GO:0006399)	0.993576	1	0.049094	-0.221576	-0.63386	166	SPAC6B12.18|SPAC23H4.04|SPBP35G2.08c|SPBC1105.16c|SPAC6C3.09|SPAPB17E12.07c|SPBC24C6.03|SPAC30.03c|SPCC736.09c|SPBC16D10.03|SPCC736.06|SPBC1198.10c|SPAC24C9.09
Gly	telomere organization (GO:0032200)	0.750988	1	0.0583453	-0.330487	-0.807757	53	SPAC22A12.01c|SPAC17G6.17|SPBC947.11c|SPCC613.12c|SPCC126.02c|SPBC16D10.04c|SPBC16C6.10|SPAC644.14c|SPAC9E9.08|SPAC19G12.13c|SPAC14C4.05c|SPCC338.16|SPBC1778.02|SPBC660.11|SPAC25A8.01c|SPAC13C5.07
Gly	tetrapyrrole metabolic process (GO:0033013)	0.465291	1	0.0795565	-0.506124	-1.01456	16	SPCC330.03c|SPAC1805.06c|SPCC4B3.05c
Gly	topological DNA entrapment activity (GO:0061776)	0.334038	1	0.105521	0.650239	1.17118	6	SPAC17H9.20|SPBP4H10.06c
Gly	transcription coactivator activity (GO:0003713)	0.927022	1	0.048506	-0.273789	-0.663711	51	SPCP31B10.03c|SPAC1002.15c|SPCC126.04c|SPAC5D6.05|SPAC4D7.10c|SPBC14F5.08|SPBC887.18c|SPAC17G8.05|SPBC29A10.12|SPAC17C9.05c|SPBC2D10.06|SPCC1450.05c
Gly	transcription coregulator activity (GO:0003712)	0.990253	1	0.0449543	-0.214369	-0.551766	71	SPCP31B10.03c|SPAC1002.15c|SPCC126.04c|SPAC5D6.05|SPAC4D7.10c|SPBC14F5.08|SPBC887.18c|SPAC17G8.05|SPBC29A10.12|SPAC17C9.05c|SPBC2D10.06|SPCC1450.05c|SPBC30B4.03c
Gly	transcription elongation regulator activity (GO:0003711)	0.803403	1	0.0531298	-0.344375	-0.677234	11	SPBC29A3.08|SPAC20H4.03c|SPCC1223.10c
Gly	transcription, DNA-templated (GO:0006351)	1	1	0.0438002	0.190988	0.497566	127	SPAC1B3.12c|SPAC22E12.08|SPBC21H7.05|SPAC1F7.01c|SPBC337.14|SPCC1020.04c|SPBC1718.03|SPBC14C8.14c|SPBC1826.01c|SPCC16C4.18c|SPBC8D2.07c|SPAC1B3.08|SPBC336.07|SPAPB1E7.03|SPAC13F5.02c|SPBC13G1.13|SPBC19G7.16|SPCC1442.10c|SPCC1682.07|SPCC5E4.03c|SPBC947.13|SPCC16C4.14c|SPAC2F3.03c|SPBC1289.07c|SPAC17A5.06|SPBC11G11.05|SPAC3H8.09c|SPCC1919.14c|SPAC664.03|SPAC22A12.05|SPBC14C8.12|SPAC20G4.01|SPAC3A12…
Gly	transferase activity, transferring acyl groups (GO:0016746)	0.313008	1	0.10714	-0.405691	-1.09022	92	SPBC17G9.06c|SPBC691.01|SPBC3H7.05c|SPAC664.09|SPAC18B11.09c|SPAC3H1.10|SPAC6C3.04|SPAC16E8.03|SPBC16D10.03|SPBC1271.14|SPAP19A11.05c|SPAC15E1.08|SPAC1639.01c|SPBC2F12.15c|SPCC550.08|SPBC13E7.02|SPBC428.14|SPAC3C7.07c|SPBC342.06c|SPAC1783.02c
Gly	transferase activity, transferring aldehyde or ketonic groups (GO:0016744)	0.00695835	0.162209	0.407018	0.97439	1.51853	3	SPBC2G5.05|SPCC1020.06c|SPBP35G2.07
Gly	transferase activity, transferring alkyl or aryl (other than methyl) groups (GO:0016765)	0.301887	1	0.111463	0.510255	1.13315	37	SPBC14F5.05c|SPCC191.09c|SPAC24H6.10c|SPBC428.11|SPAC3A12.17c|SPAC56F8.04c|SPBC365.02c|SPAC2E1P5.04c|SPCC1450.13c|SPBC1734.03|SPBC36.04|SPBC36.06c|SPAC1834.02|SPBC12C2.07c|SPBC460.02c|SPAP8A3.07c
Gly	transferase activity, transferring glycosyl groups (GO:0016757)	0.965657	1	0.0477342	-0.252634	-0.683131	94	SPCC4F11.04c|SPAC23C4.14|SPBC4C3.09|SPCC553.06|SPCC1919.02|SPAC19B12.03|SPAC7D4.06c|SPBC19G7.05c|SPAPB17E12.11|SPAC1399.04c|SPAC959.04c|SPCC777.07|SPAC5H10.11|SPBC19C7.12c|SPBC16H5.09c|SPAC17G8.11c|SPBC30D10.11|SPAC1B3.01c|SPAC1834.05|SPAC328.03|SPBC342.01c
Gly	transferase activity, transferring nitrogenous groups (GO:0016769)	0.00103068	0.0414847	0.45506	0.904673	1.87707	22	SPCC777.03c|SPBC1773.03c|SPAC56E4.03|SPCC777.09c|SPAC19D5.07|SPBP19A11.01|SPAC6B12.04c|SPBC725.01|SPCC417.11c|SPBC11B10.02c
Gly	transferase activity, transferring one-carbon groups (GO:0016741)	0.341797	1	0.0992333	0.414516	1.06206	114	SPCPB16A4.03c|SPAC9.09|SPBC26H8.03|SPAC24C9.12c|SPBP19A11.01|SPAC4G9.10|SPAC16E8.14c|SPBC215.08c|SPCC338.11c|SPAC26A3.17c|SPAC25B8.15c|SPAC1B3.06c|SPBC16E9.05|SPAC31G5.14|SPCC1919.13c|SPAC2G11.15c|SPCC569.08c|SPAC2C4.06c|SPAC18G6.04c|SPBC19C2.02|SPAC27D7.08c|SPAC5H10.09c|SPAC22G7.06c|SPAC4F10.03c|SPBC16C6.01c|SPAC1805.09c|SPBC2G2.15c
Gly	transferase activity, transferring sulfur-containing groups (GO:0016782)	0.022883	0.245611	0.352488	0.849513	1.69648	14	SPCC777.03c|SPAC11D3.10|SPCC645.03c|SPCC1235.02|SPAC1952.09c|SPBC8D2.15
Gly	translation regulator activity (GO:0045182)	0.40568	1	0.0913924	0.418067	1.01352	68	SPAC26H5.10c|SPAC29A4.02c|SPBC1306.01c|SPCC1450.04|SPBC1271.15c|SPAC25G10.08|SPCC417.08|SPBC1709.18|SPAC4D7.05|SPAC17C9.03|SPAC222.07c|SPAC343.14c|SPBC4C3.07|SPAC13D6.02c|SPAC2F7.05c|SPAC16E8.15|SPBC9B6.04c|SPBC18H10.04c|SPCC584.04
Gly	transmembrane transport (GO:0055085)	0.0119412	0.174867	0.38073	-0.44852	-1.37663	306	SPAC1F8.03c|SPBC4F6.09|SPAC1039.01|SPAP7G5.06|SPAC1F8.01|SPCC18B5.01c|SPBC359.01|SPAC17D4.01|SPAC977.14c|SPBC1683.09c|SPBC13A2.04c|SPAC9.10|SPAC17C9.16c|SPCC965.13|SPBC1271.09|SPBC25B2.02c|SPCC1020.03|SPAC5D6.09c|SPAC20G8.03|SPCC285.05|SPBC646.15c|SPCC31H12.06|SPCC553.03|SPAC22F8.04
Gly	transmembrane transporter activity (GO:0022857)	0.0823799	0.557429	0.237794	-0.410034	-1.24714	276	SPAC1F8.03c|SPBC4F6.09|SPAC1039.01|SPAP7G5.06|SPAC1F8.01|SPCC18B5.01c|SPBC359.01|SPBC13A2.04c|SPAC9.10|SPAC17C9.16c|SPCC965.13|SPBC1271.09|SPBC25B2.02c|SPCC1020.03|SPAC5D6.09c|SPAC20G8.03|SPBC25H2.04c|SPCC285.05|SPCC31H12.06|SPAC22F8.04|SPBC31E1.02c
Gly	ubiquinone biosynthetic process (GO:0006744)	0.473485	1	0.0791317	-0.505626	-1.01099	14	SPAC19G12.11|SPBC1347.09|SPBC337.15c
Gly	ubiquitin-like protein transferase activity (GO:0019787)	0.598778	1	0.0707899	-0.336601	-0.903706	91	SPAC21E11.05c|SPBC1105.09|SPAC17A2.12|SPBC2A9.04c|SPAC23H4.18c|SPBC776.18c|SPAC18B11.07c|SPBC14F5.10c|SPAC1002.14|SPAC6B12.07c|SPBC16H5.03c|SPBC13E7.02|SPBC15C4.06c|SPBC2D10.20|SPAC16A10.06c|SPAC10F6.05c|SPBC23E6.02|SPAC17G8.10c|SPAC167.07c
Gly	unfolded protein binding (GO:0051082)	0.743952	1	0.0597318	0.333007	0.789507	53	SPAC926.04c|SPCC1739.13|SPAC3C7.11c|SPCC550.06c|SPAC1420.02c|SPBC106.06|SPCC4G3.14|SPBC646.11|SPBC25H2.12c|SPBC3B9.19|SPBC12D12.03
Gly	vacuole (GO:0005773)	0.679372	1	0.0692836	-0.306485	-0.900317	205	SPBC13A2.04c|SPAC11H11.04|SPBPB21E7.04c|SPBC691.01|SPAC5D6.09c|SPAC664.09|SPBP35G2.11c|SPAC1296.04|SPBC14F5.13c|SPAC19G12.10c|SPCC663.03|SPBC25H2.03|SPAC31G5.15|SPAC11D3.05|SPBC354.09c|SPAC23C11.06c|SPBC359.05|SPBC543.05c|SPAC17A2.14|SPAC23H3.03c|SPBC405.03c|SPAC630.04c|SPBC36.01c|SPAC23D3.11|SPBC3B9.10|SPAC4F8.15|SPBC405.04c|SPBP4H10.11c|SPCC1450.06c|SPCC16A11.01|SPBC2F12.15c|SPCC550.08
Gly	vesicle-mediated transport (GO:0016192)	0.895105	1	0.057853	-0.2662	-0.821754	324	SPBC13E7.09|SPBP35G2.11c|SPCC4B3.02c|SPCC1235.08c|SPBC29A10.11c|SPBC19F8.03c|SPAC13G6.05c|SPAC1D4.02c|SPAC19B12.10|SPBC839.14c|SPBC24C6.10c|SPAC19A8.01c|SPBC18A7.02c|SPCC584.15c|SPAC4G9.13c|SPBC354.09c|SPAC1F3.05|SPAC6F12.04|SPBC530.16|SPAC23H3.14|SPBC11B10.03|SPCC1620.12c|SPAC12B10.13|SPBC36B7.07|SPBC1734.07c|SPAC17A5.12|SPAC110.03|SPAC2G11.06|SPBC24C6.05|SPBC3B9.10|SPBC4C3.04c|SPBC405.04c|SPAC7…
Gly	vitamin metabolic process (GO:0006766)	0.694737	1	0.0650878	0.357214	0.809352	42	SPBC26H8.01|SPAC24C9.12c|SPAC17A5.13|SPCC1235.02|SPAC144.04c|SPBP8B7.17c|SPBC2G2.08|SPCC1223.08c|SPAC18G6.04c|SPCC4B3.18|SPAC6F6.11c|SPAC5H10.09c|SPCC1450.13c|SPBC1734.03|SPAC222.08c|SPBC21C3.10c|SPBC12C2.07c|SPAC29B12.04
Phe	1,3-beta-glucanosyltransferase activity (GO:0042124)	0.354207	0.656954	0.0972151	-0.627511	-1.12161	5	SPAC26H5.08c
Phe	ATPase activity (GO:0016887)	0.0137201	0.0813217	0.38073	-0.438203	-1.42484	212	SPBC839.06|SPAC13G7.02c|SPBC4F6.17c|SPBC16D10.08c|SPCC18B5.01c|SPAC926.04c|SPCC1739.13|SPAC1565.08|SPAC806.02c|SPBC1826.01c|SPBC359.05|SPBC15D4.01c|SPCC1020.01c|SPCC1682.16|SPAC8E11.03c|SPBC2F12.13|SPAC1093.06c|SPAC9.03c|SPCC645.05c|SPBC4.07c|SPCC576.10c|SPBC23E6.07c|SPBC543.09|SPBC2D10.18|SPCC663.03|SPAC22A12.15c|SPBC13G1.10c|SPAC17A5.06|SPAC1D4.12|SPCC285.16c|SPAC29B12.01|SPBC19G7.01c|SPAC3G6.0…
Phe	DNA recombination (GO:0006310)	0.97138	1	0.0391155	-0.221392	-0.66531	106	SPAC25G10.04c|SPCC24B10.12|SPAC8E11.03c|SPCC23B6.05c|SPBC19G7.01c|SPAC30D11.10|SPCC1753.01c|SPAC8F11.03|SPBC30D10.08|SPCC338.08|SPBC660.13c|SPAC9.05|SPAC26A3.03c|SPAC1556.01c|SPBC21B10.12|SPAPB2B4.03|SPAC16A10.06c|SPBP4H10.21c|SPBC23E6.02|SPAC20G8.01|SPBC216.06c|SPBC409.05|SPBC16E9.17c|SPCC5E4.06|SPBC1718.02|SPCC1442.04c|SPBC1685.11
Phe	DNA repair (GO:0006281)	0.1984	0.476752	0.121543	-0.355208	-1.14129	188	SPAC23H3.15c|SPAC4G9.11c|SPAC19A8.10|SPAC8E11.03c|SPBC23E6.07c|SPAC3A11.08|SPCC23B6.05c|SPAC17A5.06|SPCC330.02|SPAC1D4.12|SPCC285.16c|SPAC29B12.01|SPCC1442.07c|SPBC1734.16c|SPBC19G7.01c|SPAC3G6.06c|SPAC30D11.10|SPBC32F12.15|SPCC1753.01c|SPBC216.05|SPAC110.02|SPAC8F11.03|SPAPB24D3.04c|SPBC3E7.08c|SPBC19C7.09c|SPBC887.04c|SPCC962.05|SPCC622.17|SPBC30D10.08|SPCC338.08|SPBC660.13c|SPCC330.01c|SPBC12D…
Phe	DNA replication (GO:0006260)	1	1	0.0375363	-0.179029	-0.536926	105	SPBC146.09c|SPBC23E6.07c|SPCC23B6.05c|SPBC1347.10|SPAC30D11.10|SPCC737.07c|SPAC24H6.06|SPCC1753.01c|SPAC8F11.03|SPAC16A10.07c|SPCC338.08|SPBC660.13c|SPAC9.05|SPCC16C4.22|SPAC3G6.11|SPAC1556.01c|SPBC336.04
Phe	DNA-binding transcription factor activity (GO:0003700)	0.231481	0.510528	0.137251	0.377339	1.16415	86	SPBC317.01|SPAC11E3.06|SPAC3H1.11|SPAC23E2.01|SPAC821.07c|SPBC32C12.02|SPBC3B8.02|SPAC56F8.16|SPAC16.05c|SPBC19G7.06|SPCC1902.01|SPCC320.03
Phe	GTPase activity (GO:0003924)	0.652582	0.929785	0.0736213	0.299363	0.891168	75	SPAC23H3.13c|SPBC1539.08|SPBC24C6.06|SPAC9G1.11c|SPAC1B3.04c|SPAC9.07c|SPAC23H4.15|SPAC17H9.09c|SPBC1306.01c|SPAC16.01|SPBC800.05c|SPBC1289.03c|SPBC16A3.15c|SPBC1271.15c
Phe	Golgi apparatus (GO:0005794)	0.0334138	0.163019	0.321776	0.343271	1.26403	361	SPAC1687.16c|SPAC5D6.09c|SPCC965.13|SPAP7G5.06|SPCPB1C11.01|SPAC1071.10c|SPBP26C9.03c|SPCC1795.12c|SPAC13G6.10c|SPBC359.03c|SPAC56F8.05c|SPCC736.04c|SPCC1450.09c|SPBC2G5.04c|SPAC4A8.07c|SPBC1539.08|SPAC4G9.14|SPBC13G1.07|SPAC24H6.11c|SPBC1773.15|SPAC5H10.13c|SPAC26H5.07c|SPBC1773.08c|SPBC887.17|SPBC839.11c|SPBC18A7.02c|SPBC2G2.01c|SPAC17G8.08c|SPBC32H8.08c|SPBC11B10.03|SPBC16H5.09c|SPBC19G7.14c|S…
Phe	P-body (GO:0000932)	0.640086	0.920124	0.0702813	0.350599	0.874371	30	SPCC1682.08c|SPBC3B9.21|SPAC12B10.04|SPACUNK4.06c
Phe	actin binding (GO:0003779)	0.962882	1	0.0514265	0.233001	0.624126	43	SPBP23A10.12|SPBC13E7.09|SPAC17H9.11|SPAC12B10.07|SPAC27E2.02|SPBC1215.02c
Phe	actin cortical patch (GO:0030479)	0.971564	1	0.054794	0.21481	0.603548	55	SPBC24C6.10c|SPBC13E7.09|SPBC23G7.08c|SPAC17H9.11|SPAC12B10.07|SPBC31F10.07
Phe	actin cytoskeleton (GO:0015629)	0.42716	0.73813	0.0999277	0.315018	1.00445	114	SPBC1105.05|SPCC1442.01|SPAC821.09|SPBC24C6.10c|SPBC13E7.09|SPAC9G1.11c|SPBC1A4.05|SPAC14C4.09|SPAC3G9.05|SPBC23G7.08c|SPAC17H9.09c|SPBP8B7.02|SPAC17H9.11|SPAC12B10.07|SPBC83.18c|SPBC31F10.07
Phe	actin cytoskeleton organization (GO:0030036)	0.991289	1	0.0397596	-0.206449	-0.599247	87	SPAC4A8.05c|SPBC11C11.02|SPAC20G4.02c|SPCC645.05c|SPAC20H4.11c|SPBC119.05c|SPAC1F5.04c|SPAC926.03|SPBC4F6.06|SPCC4B3.15|SPBC2D10.14c|SPAC17G8.04c|SPBC6B1.02|SPAP8A3.08|SPCC306.09c|SPCPB16A4.02c|SPBC1289.14|SPAC25G10.09c|SPBC17F3.02|SPBC17A3.03c|SPAC13A11.01c|SPAC1782.09c|SPBC11G11.02c|SPAC15A10.08|SPAC6F6.10c|SPAC27F1.02c|SPAC20G8.05c|SPBC16E9.08|SPCC895.05|SPAC16A10.04|SPAC16E8.01|SPBC211.03c|SP…
Phe	ascospore formation (GO:0030437)	0.0495575	0.215151	0.271289	-0.545693	-1.46287	49	SPAC1F8.05|SPAC19A8.05c|SPAC328.03|SPAC458.05|SPCC63.04|SPAC3A12.14|SPBC1734.08|SPCC188.12|SPBC1347.03|SPAC24C9.07c|SPBC660.07|SPBC16D10.05|SPAC1F3.06c|SPBC26H8.02c|SPAC6G9.04|SPAC821.06|SPCC970.09
Phe	autophagy (GO:0006914)	0.00236279	0.0271721	0.431708	-0.629984	-1.75179	62	SPAC1565.08|SPAC20G8.10c|SPAC343.09|SPBC1711.11|SPCC16A11.08|SPAC6B12.08|SPBC31E1.01c|SPAC458.05|SPCC23B6.01c|SPBC119.07|SPBC660.08|SPAC22H12.05c|SPAC17C9.12|SPBC15D4.07c|SPAC10F6.11c|SPAC19B12.08|SPBC405.05|SPAC29B12.07|SPAC7D4.04|SPAC4F10.07c|SPAC1687.09|SPAC23C4.16c|SPCC1682.11c|SPBP8B7.24c|SPBC1604.19c|SPAC1D4.03c|SPAC25A8.02|SPAC23H4.14|SPAP27G11.05c|SPBC21B10.04c
Phe	carbohydrate metabolic process (GO:0005975)	0.157454	0.419043	0.142057	-0.398556	-1.21171	114	SPAC977.16c|SPCC794.01c|SPBPB2B2.12c|SPACUNK4.16c|SPAC26H5.08c|SPBC1198.14c|SPAC26F1.07|SPBC32F12.11|SPBC32F12.10|SPAP32A8.02|SPAC22A12.11|SPAC328.03|SPAC22F8.02c|SPCC63.04|SPAC3G6.09c|SPBC14F5.04c|SPBC1604.05|SPAC3A12.18|SPBC2D10.05|SPAC12B10.16c|SPBC1683.04|SPBC1815.01|SPAC24C9.07c|SPAC3C7.05c|SPBC660.07|SPBC16G5.02c|SPBC16D10.05|SPAC6G10.09|SPBC577.13|SPAC23D3.10c|SPBC14C8.05c|SPAC8F11.10c
Phe	cargo receptor activity (GO:0038024)	0.700413	0.984791	0.0637845	0.459646	0.793022	4	SPCC1795.10c|SPBP35G2.11c|SPCC970.06|SPAC1F8.02c
Phe	catalytic activity, acting on DNA (GO:0140097)	0.535774	0.829419	0.0662842	-0.319119	-0.963716	107	SPAC8E11.03c|SPBC23E6.07c|SPAC17A5.06|SPAC1D4.12|SPAC29B12.01|SPAC3G6.06c|SPCC737.07c|SPAPB24D3.04c|SPBC3E7.08c|SPBC19C7.09c|SPCC622.17|SPCC338.08|SPCC330.01c|SPBC12D12.09|SPAC11E3.01c|SPBC146.03c|SPAC9.05|SPCC1620.14c|SPCP25A2.02c|SPAC3G6.11|SPBP4H10.06c|SPAC1556.01c|SPCC965.05c|SPBC336.04|SPBC16A3.11|SPAC688.10|SPBC713.06|SPAC1783.05|SPBC29A3.14c|SPBC17A3.08|SPBC23E6.02|SPAC20G8.01|SPAC1250.01|…
Phe	catalytic activity, acting on RNA (GO:0140098)	0.294618	0.624124	0.134273	0.299222	1.05949	260	SPBP8B7.01c|SPBC1105.16c|SPBC14C8.12|SPBP8B7.16c|SPBC1718.03|SPBC337.14|SPAC9G1.12|SPAC4F10.03c|SPAC23C4.15|SPCC1223.07c|SPBC2D10.15c|SPAC1805.03c|SPAC22F3.08c|SPAC1F12.06c|SPCC757.08|SPBC2G2.15c|SPBC2G5.07c|SPBC17D1.03c|SPAC3G9.13c|SPBC21H7.04|SPBC1773.10c|SPBC336.02|SPCC126.03|SPAC29E6.06c|SPBC17G9.03c|SPCC290.02|SPBC2G5.03|SPAC2C4.06c|SPBP8B7.20c|SPAC23A1.12c|SPAC13D6.03c|SPACUNK4.06c|SPAPB18E…
Phe	catalytic activity, acting on a protein (GO:0140096)	0.0991254	0.325698	0.169571	-0.330877	-1.1759	500	SPBC725.06c|SPAC1B3.03c|SPBC1685.05|SPBC18H10.09|SPBC19F8.07|SPBC4.05|SPAC1006.01|SPAC1F5.02|SPAC23D3.07|SPBC3B8.10c|SPAC20G4.03c|SPBC2D10.20|SPAC19A8.05c|SPBC28F2.03|SPAC4F10.02|SPAC222.07c|SPAC19A8.10|SPCC126.07c|SPAC1F5.09c|SPBC146.09c|SPAC31A2.04c|SPACUNK4.12c|SPBC2A9.04c|SPAC23H4.17c|SPBP8B7.27|SPBC14F5.10c|SPAC24C9.14|SPAC19D5.04|SPAP8A3.12c|SPBC1D7.05|SPAC17G8.10c|SPBC119.07|SPACUNK12.02c|…
Phe	catalytic activity, acting on a tRNA (GO:0140101)	0.157767	0.419043	0.173748	0.388104	1.22198	98	SPBP8B7.01c|SPBC1105.16c|SPAC9G1.12|SPAC4F10.03c|SPCC1223.07c|SPBC2D10.15c|SPAC1805.03c|SPAC3G9.13c|SPBC1773.10c|SPAC29E6.06c|SPBC17G9.03c|SPBC2G5.03|SPAC23A1.12c|SPAC13D6.03c|SPAPB18E9.01|SPBC800.08|SPAC26F1.13c|SPBC13G1.04c|SPAC2C4.12c|SPCC777.15|SPBC25B2.09c|SPBC25H2.02|SPCC16C4.05|SPAC23H4.04|SPBC16D10.02|SPBC11C11.10|SPAC25B8.16|SPAC6C3.09|SPBC19C7.06|SPCC1672.05c|SPAC343.15|SPAC3F10.03|SPCC…
Phe	cell adhesion (GO:0007155)	0.0134441	0.0813217	0.38073	0.818572	1.71833	10	SPBC947.04|SPCC1742.01|SPAC1F8.06|SPAPB2C8.01
Phe	cell adhesion mediator activity (GO:0098631)	0.00843109	0.0646384	0.38073	0.834344	1.75143	10	SPBC947.04|SPCC1742.01|SPAC1F8.06|SPAPB2C8.01
Phe	cell cortex (GO:0005938)	0.975275	1	0.0615707	0.211783	0.738856	223	SPAC11H11.04|SPBC646.12c|SPBC25B2.02c|SPBC1539.08|SPBC24C6.10c|SPBC13E7.09|SPBC24C6.06|SPAC9G1.11c|SPBC1A4.05|SPAC110.01|SPAC3G9.05|SPBC23G7.08c|SPAC17H9.09c|SPBC1271.10c|SPBP8B7.02|SPAC17H9.11|SPAC16.01|SPAC12B10.07|SPBC1706.01|SPAC821.03c|SPBC83.18c|SPAC16E8.08|SPBC31F10.07
Phe	cell surface (GO:0009986)	0.0121692	0.0813217	0.38073	0.575854	1.66431	64	SPBC947.04|SPCC1742.01|SPAC1F8.06|SPBC1105.05|SPCC553.10|SPAC1002.13c|SPAC13G6.10c|SPAC821.09|SPCC1450.09c|SPAC977.12|SPBPB8B6.05c|SPCC1795.09|SPAC1705.03c|SPAC19B12.02c|SPAPB2C8.01
Phe	cell wall (GO:0005618)	0.00945641	0.0692037	0.38073	0.60259	1.66558	50	SPBC947.04|SPCC1742.01|SPAC1F8.06|SPBP23A10.11c|SPAC1002.13c|SPBC428.03c|SPAC13G6.10c|SPCC1450.09c|SPAC977.12|SPBPB8B6.05c|SPAC14C4.09|SPCC1795.09|SPAC1705.03c|SPAC19B12.02c|SPAPB2C8.01
Phe	cell wall organization or biogenesis (GO:0071554)	0.189055	0.468274	0.159647	0.37568	1.1853	101	SPBC1105.05|SPBP23A10.11c|SPAC1002.13c|SPAC13G6.10c|SPAC821.09|SPAC5H10.13c|SPBC1773.08c|SPBC32H8.08c|SPBC16H5.09c|SPAC14C4.09|SPAC23H3.11c|SPAC4F10.10c|SPBC8D2.17|SPAC1705.03c|SPAC19B12.02c
Phe	cellular amino acid metabolic process (GO:0006520)	7.61423e-05	0.00153236	0.538434	0.515399	1.77666	181	SPCC11E10.01|SPAPB1E7.07|SPAC56E4.03|SPBC8E4.03|SPAC9E9.03|SPCC70.03c|SPAC1039.06|SPBC11B10.02c|SPCC1827.06c|SPAC25G10.05c|SPAC17H9.13c|SPBC418.01c|SPBC428.02c|SPBC1105.02c|SPBC56F2.09c|SPAC16C9.02c|SPBC1677.03c|SPBC3E7.16c|SPBC1271.14|SPAC10F6.13c|SPAC4G9.09c|SPBP4H10.15|SPAC17G8.06c|SPBC1539.03c|SPAC31G5.04|SPBC215.08c|SPAC4G9.10|SPAC23H3.09c|SPBC30D10.16|SPBC119.10|SPAC343.16|SPAC977.12|SPBC72…
Phe	chromatin organization (GO:0006325)	0.989164	1	0.0343431	-0.211612	-0.702324	248	SPAC926.04c|SPAC1B3.17|SPAC25B8.02|SPBC146.09c|SPCC1393.02c|SPCC576.10c|SPAC458.03|SPBC1709.11c|SPAC3A11.08|SPAC6F12.09|SPBC31F10.14c|SPAC29B12.01|SPBC1685.08|SPCC23B6.03c|SPBC1734.16c|SPAC3G6.01|SPBC12C2.10c|SPCC970.07c|SPBC609.05|SPBP19A11.06|SPAC30D11.08c|SPAC23G3.01|SPAC4H3.02c|SPBC216.05|SPBC29A10.09c|SPCC736.11|SPBP22H7.05c|SPCC188.13c|SPCC663.12|SPAC17C9.13c|SPBC887.04c|SPCC1919.15|SPAC11E…
Phe	chromosome (GO:0005694)	0.973333	1	0.0711327	0.221261	0.850879	583	SPBC1861.01c|SPBC317.01|SPAC27D7.03c|SPAC11E3.06|SPBC1105.04c|SPAC3H1.11|SPBC776.16|SPAC16A10.05c|SPAC1834.04|SPAC14C4.12c|SPAC23E2.01|SPAC1834.03c|SPCC1739.05|SPCC297.04c|SPAC30D11.13|SPAC2F7.14c|SPAC1F3.07c|SPBC18H10.06c|SPBC3B8.02|SPAC27E2.10c|SPBC26H8.09c|SPCC622.08c|SPAC688.02c|SPAC139.06|SPAC3G9.10c|SPBC13G1.08c|SPBC2G5.07c|SPBC27B12.02|SPCC1682.13|SPAC8F11.07c|SPAC2F3.15|SPBC19G7.06|SPAC13…
Phe	conjugation with cellular fusion (GO:0000747)	0.0953437	0.325698	0.216543	0.52011	1.37346	41	SPBC1105.05|SPAC1565.04c|SPCC1442.01|SPAC821.09|SPAC1D4.13|SPAC14C4.09|SPAC17H9.09c
Phe	contractile ring (GO:0070938)	0.917399	1	0.0437126	-0.250517	-0.676002	51	SPAC4A8.05c|SPBC11C11.02|SPCC645.05c|SPBP4H10.04|SPAC1F5.04c|SPAC24B11.11c|SPAC926.03|SPCC4B3.15|SPBC2D10.14c|SPAC821.06|SPCC970.09|SPAP8A3.08|SPAP8A3.09c|SPBC17F3.02|SPAC17G8.14c|SPAC1782.09c|SPAC15A10.08|SPAC27F1.02c|SPAC20G8.05c|SPCC895.05|SPBC21D10.12|SPAC16C9.07
Phe	cyclase activity (GO:0009975)	0.788934	1	0.0577309	0.447358	0.720204	3	SPAC11D3.04c
Phe	cytoplasmic stress granule (GO:0010494)	0.367965	0.669674	0.100991	0.414533	1.0706	37	SPAC27D7.03c|SPBC3B9.21|SPBP8B7.21|SPAC57A7.04c|SPAC16E8.15|SPAC24H6.07|SPAC24B11.06c|SPAC17A5.14|SPAC22A12.04c
Phe	cytoplasmic translation (GO:0002181)	5.87871e-05	0.00153236	0.557332	0.491538	1.72515	238	SPBC146.08c|SPAC1250.05|SPBC21B10.10|SPAC5D6.01|SPAC4F10.03c|SPCC1223.07c|SPBC17G9.09|SPBC25H2.07|SPAC9.07c|SPAC144.11|SPBC1773.10c|SPBC30D10.18c|SPBP8B7.03c|SPAC17A5.03|SPAC29E6.06c|SPCC576.08c|SPBC17G9.03c|SPAPB8E5.06c|SPAC23A1.12c|SPCC364.03|SPAC4D7.09|SPBC4F6.04|SPAC328.10c|SPBC17G9.07|SPBC2F12.07c|SPBC4C3.07|SPCC74.05|SPAPB17E12.13|SPAC1783.08c|SPAC3H5.05c|SPBC29A3.12|SPAC26F1.13c|SPAC959.07…
Phe	cytoplasmic vesicle (GO:0031410)	0.23126	0.510528	0.111011	-0.340127	-1.10365	206	SPAC20G8.10c|SPCC16A11.08|SPAC19A8.05c|SPAC9E9.14|SPCC1235.16|SPBC3E7.01|SPAC458.05|SPBC119.07|SPAC17A2.06c|SPBC651.05c|SPAC5D6.07c|SPBC1734.08|SPBC11B10.07c|SPBC1921.05|SPAC29B12.07|SPBC16C6.06|SPBC14F5.11c|SPCP1E11.06|SPBC31E1.04|SPAC17G6.08|SPBC1604.18c|SPCC1322.05c|SPBC1703.15c|SPAC20H4.11c|SPAC2F3.10|SPAC3G6.10c|SPCC594.06c|SPAC23C4.16c|SPBC1105.10|SPAC824.05|SPBC146.14c|SPCC162.06c|SPBC16C6…
Phe	cytosol (GO:0005829)	0.0119303	0.0813217	0.38073	-0.300803	-1.16399	2220	SPAC23H3.15c|SPAC869.02c|SPCC330.06c|SPAC22H10.13|SPBC119.03|SPAC29A4.12c|SPBC215.11c|SPAC13G7.02c|SPAC3G9.11c|SPCC417.02|SPAC977.16c|SPBC725.06c|SPCC794.01c|SPCC1020.09|SPBC56F2.06|SPAC5H10.02c|SPAC19G12.09|SPCC1235.01|SPCC13B11.03c|SPBPB2B2.12c|SPBC12C2.03c|SPBC106.02c|SPAC977.14c|SPBC23E6.03c|SPAC1B3.03c|SPBC16D10.08c|SPBC30D10.14|SPAC926.04c|SPAC1F12.10c|SPAC13C5.04|SPACUNK4.16c|SPCC645.14c|S…
Phe	cytosolic ribosome (GO:0022626)	1.11562e-06	8.98071e-05	0.643552	0.607346	2.02034	149	SPAC664.06|SPAC1250.05|SPBC21B10.10|SPAC5D6.01|SPAC22E12.13c|SPAC144.11|SPBC30D10.18c|SPBP8B7.03c|SPAC17A5.03|SPCC576.08c|SPAPB8E5.06c|SPCC364.03|SPBC4F6.04|SPAC328.10c|SPBC17G9.07|SPBC2F12.07c|SPCC74.05|SPAPB17E12.13|SPAC1783.08c|SPAC3H5.05c|SPBC29A3.12|SPAC959.07|SPBC839.04|SPCC1682.14|SPBC1921.01c|SPBC336.10c|SPAC4G9.16c|SPBC18H10.14|SPBC106.18|SPAC3A12.10|SPAC26A3.04|SPAC1805.11c|SPAPJ698.02c…
Phe	deacetylase activity (GO:0019213)	0.592975	0.883972	0.0720033	0.438704	0.897252	9	SPBC16D10.07c|SPAC3G9.07c|SPBC36.05c|SPBC800.03|SPAC19G12.03|SPAC1783.04c
Phe	detoxification (GO:0098754)	2.02485e-05	0.000815002	0.57561	-0.639251	-1.91549	104	SPAPB1A11.03|SPAC869.02c|SPAC22H10.13|SPAC5H10.02c|SPCC13B11.03c|SPBC106.02c|SPBC216.04c|SPAC11D3.15|SPAC7D4.07c|SPBC2A9.02|SPBP8B7.05c|SPCC576.03c|SPAC5H10.04|SPAC26F1.07|SPAC688.04c|SPAC26A3.11|SPCC576.17c|SPCC757.03c|SPCC13B11.04c|SPAC824.07|SPCC663.08c|SPCC663.09c|SPBC32F12.03c|SPCC1281.07c|SPCC1442.16c|SPCC24B10.20|SPBC530.02|SPBC12C2.12c|SPAC22E12.03c|SPAC25B8.10|SPCC663.03|SPBC16A3.14|SPAC…
Phe	disulfide oxidoreductase activity (GO:0015036)	0.158513	0.419043	0.154191	-0.586025	-1.34322	20	SPAC7D4.07c|SPAC1F5.02|SPCC1281.07c|SPBC146.04|SPAC4F10.20|SPAC57A10.11c|SPBC17A3.07|SPBC577.08c
Phe	division septum (GO:0000935)	0.11039	0.348485	0.197822	0.52268	1.35842	38	SPBC1105.05|SPBC646.12c|SPAC821.09|SPBC1539.08|SPAC17H9.09c|SPBC543.07
Phe	endoplasmic reticulum (GO:0005783)	0.140984	0.412697	0.216543	0.293164	1.11867	549	SPBC947.04|SPAC1687.16c|SPBP23A10.11c|SPAC5D6.09c|SPBC713.12|SPCC965.13|SPCC285.05|SPAC1142.05|SPAPB24D3.07c|SPBC8E4.03|SPCC553.10|SPBC3B8.07c|SPAC9.10|SPCC1795.12c|SPBC16D10.06|SPCC1840.07c|SPAC10F6.12c|SPAC2E1P5.03|SPAC1639.01c|SPBC2G5.04c|SPAC4A8.07c|SPAPJ760.03c|SPAC2E1P5.01c|SPCC757.13|SPBC13G1.07|SPAC23C11.14|SPBC1E8.03c|SPAC24H6.11c|SPAC7D4.09c|SPAC20G8.03|SPBP16F5.08c|SPCC1259.02c|SPBC160…
Phe	endoplasmic reticulum membrane (GO:0005789)	0.134078	0.399752	0.204295	0.333202	1.16851	232	SPAC1687.16c|SPBC713.12|SPAC10F6.12c|SPAC1639.01c|SPBC2G5.04c|SPAC2E1P5.01c|SPBC13G1.07|SPAC23C11.14|SPAC7D4.09c|SPBP16F5.08c|SPCC1259.02c|SPBC839.11c|SPBC56F2.10c|SPCC338.15|SPAC23H3.11c|SPAC19G12.08|SPAC3A11.04|SPAC23C11.01|SPAC20G4.07c|SPAC30C2.05|SPBC354.02c|SPBC29A10.01|SPBP23A10.02|SPAC1A6.09c|SPBC13A2.03|SPBC342.01c|SPBC83.10|SPBC18E5.02c|SPAC2F3.02|SPAC1D4.08|SPBC337.09|SPAC29B12.10c|SPCC…
Phe	endosome (GO:0005768)	0.0521173	0.215151	0.252961	-0.437042	-1.35466	128	SPAC20G8.10c|SPCC16A11.08|SPAC19A8.05c|SPAC9E9.14|SPBC3E7.01|SPAC458.05|SPBC119.07|SPAC17A2.06c|SPBC651.05c|SPAC5D6.07c|SPBC1734.08|SPBC11B10.07c|SPBC1921.05|SPBC16C6.06|SPBC14F5.11c|SPCP1E11.06|SPBC31E1.04|SPAC17G6.08|SPBC1604.18c|SPCC1322.05c|SPBC1703.15c|SPAC2F3.10|SPAC3G6.10c|SPCC594.06c|SPAC23C4.16c|SPBC1105.10|SPAC824.05|SPCC162.06c|SPBC16C6.02c|SPAC3A12.15|SPBP4H10.07|SPAC1D4.03c|SPAC4F8.0…
Phe	enzyme regulator activity (GO:0030234)	0.910864	1	0.0655321	0.23402	0.820031	234	SPAC1565.04c|SPBC646.12c|SPAC22F3.12c|SPCC1442.01|SPBC336.03|SPAC23H3.13c|SPBC3B9.21|SPAC19E9.03|SPAC29B12.03|SPCC622.14|SPCC18B5.07c|SPAC22E12.07|SPBC887.10|SPBC19F5.01c|SPAC821.08c|SPAC19A8.01c|SPBC23G7.08c|SPAC26H5.13c|SPAC13A11.03|SPBC14C8.04|SPAC17H9.09c|SPAC4D7.09|SPBC4C3.04c
Phe	establishment or maintenance of cell polarity (GO:0007163)	0.982906	1	0.0392759	-0.201357	-0.571324	68	SPAC1565.08|SPCC23B6.01c|SPAC1F3.03|SPCC417.07c|SPAC20H4.11c|SPAC1F5.04c|SPAC24B11.11c|SPBC4F6.06|SPAC1834.07|SPBC365.15|SPAC664.10|SPAC15A10.16|SPAP8A3.09c|SPAC16E8.09|SPAC23H4.01c|SPBC1604.20c|SPBC17F3.02|SPAC13A11.01c|SPBC2F12.05c|SPBC428.20c|SPCC1739.12|SPAC20G8.05c|SPBC16G5.05c|SPCC895.05|SPAC16A10.04|SPBC21D10.12|SPCC1442.12
Phe	exonuclease activity (GO:0004527)	0.969147	1	0.0426734	-0.229563	-0.603137	45	SPAC23C11.10|SPBC609.01|SPAC3G6.06c|SPAC2C4.07c|SPBC29A10.09c|SPCC622.17|SPBC336.04|SPBC26H8.10|SPCC1322.01|SPAC17G6.16c|SPBC17A3.08|SPBC115.01c|SPBC685.02
Phe	extracellular region (GO:0005576)	0.0474269	0.213746	0.321776	0.638322	1.53436	25	SPAPB8E5.05|SPBC1105.05|SPAC513.03|SPBPJ4664.03|SPBC428.03c|SPAC1A6.04c|SPAC14C4.09
Phe	general transcription initiation factor activity (GO:0140223)	0.332753	0.641507	0.0940503	-0.395015	-1.08124	57	SPBC19F8.07|SPBC1826.01c|SPCC1672.08c|SPBC1198.13c|SPAC17A5.06|SPAC1D4.12|SPBC336.07|SPBC32F12.15|SPAC23G3.09|SPCC1620.09c|SPAC22E12.08|SPBC3B8.11|SPCC16C4.14c|SPBC30D10.02|SPAC458.07
Phe	generation of precursor metabolites and energy (GO:0006091)	0.355	0.656954	0.112379	0.333622	1.05697	108	SPBC1773.17c|SPAC5H10.06c|SPAC20G8.04c|SPCC794.12c|SPAC6C3.04|SPAC3A11.07|SPCC1840.07c|SPBP4H10.15|SPAC1556.02c|SPAC2F3.11
Phe	guanyl-nucleotide exchange factor activity (GO:0005085)	0.635371	0.920124	0.0713053	0.327059	0.876075	43	SPCC1442.01|SPBC336.03|SPAC19A8.01c|SPAC4D7.09|SPBC4C3.04c|SPAC4F8.03|SPBC1289.03c|SPBC29A3.17|SPCC11E10.07c|SPBC3H7.01|SPBC19G7.08c
Phe	histone demethylase activity (GO:0032452)	0.720077	0.992209	0.0592219	-0.388777	-0.778008	9	SPBC146.09c|SPBP19A11.06
Phe	hydrolase activity, acting on carbon-nitrogen (but not peptide) bonds (GO:0016810)	0.42217	0.73813	0.0978773	0.3655	1.02989	56	SPBPB2B2.05|SPBC1198.02|SPBC8E4.03|SPBC418.01c|SPBC215.08c|SPAC977.12|SPBPB8B6.05c|SPBC2G2.13c|SPAC222.08c
Phe	hydrolase activity, acting on ester bonds (GO:0016788)	0.94	1	0.0364549	-0.240905	-0.801387	254	SPCC13B11.03c|SPBC1198.14c|SPBC119.11c|SPAPB1E7.05|SPAC824.07|SPAC1952.13|SPCC645.02|SPAC23C11.10|SPBC3B8.10c|SPCC1020.13c|SPCC4B3.04c|SPAC3G6.09c|SPAC4D7.02c|SPAC3C7.01c|SPBC609.01|SPCC1620.13|SPAC2F7.16c|SPAC24H6.05|SPAC2G11.07c|SPBC32F12.01c|SPAC3G6.06c|SPCC16C4.10|SPAC2C4.07c|SPCC613.09|SPBP4H10.04|SPBC16H5.07c|SPBC29A10.09c|SPCC736.11|SPAC57A10.08c|SPCC188.13c|SPBC577.13|SPAC23C4.16c|SPBC3E7…
Phe	hydrolase activity, acting on glycosyl bonds (GO:0016798)	0.158768	0.419043	0.170932	0.442318	1.25636	58	SPBC1105.05|SPCC191.05c|SPAC1002.13c|SPAC13G6.10c|SPAC821.09|SPAC2E1P5.01c|SPAC14C4.09|SPAC23H3.11c|SPBC800.11
Phe	intramembrane lipid transporter activity (GO:0140303)	0.337838	0.641507	0.0992333	-0.566133	-1.13293	9	SPBC15D4.07c|SPBC11B10.07c|SPAC343.06c|SPAC821.13c
Phe	iron-sulfur cluster assembly (GO:0016226)	0.264925	0.576392	0.112379	-0.497251	-1.19355	25	SPAC227.13c|SPAC806.02c|SPBC21D10.11c
Phe	isomerase activity (GO:0016853)	0.211966	0.494949	0.121543	-0.42533	-1.20682	68	SPBPB2B2.12c|SPAC1B3.03c|SPAC513.02|SPBC32F12.10|SPAC18G6.01c|SPCC320.14|SPAC1F5.02|SPAC15A10.05c|SPBC28F2.03|SPBC1604.05|SPCC16C4.03|SPCC1620.13
Phe	kinase activity (GO:0016301)	0.504	0.819636	0.0673624	-0.302433	-0.971612	191	SPAC977.16c|SPBC725.06c|SPBC19F8.07|SPAC20G4.03c|SPCC24B10.02c|SPAC222.07c|SPAC1F5.09c|SPAC22A12.11|SPAC23H4.17c|SPBC3E7.01|SPAC458.05|SPAC23H4.10c|SPBC1D7.05|SPBC119.07|SPBC14F5.04c|SPACUNK12.02c|SPAC22G7.08|SPBC30D10.10c|SPBC2D10.18|SPBP35G2.05c|SPAC3H5.11|SPCC23B6.03c|SPBC106.10|SPCC18B5.11c|SPBC21C3.03|SPBC216.05|SPBC16G5.02c|SPCC74.03c|SPCC74.06
Phe	kinetochore (GO:0000776)	0.532374	0.829419	0.0855357	0.33101	0.963491	68	SPBC1861.01c|SPAC16A10.05c|SPAC688.02c|SPBC27B12.02
Phe	ligase activity (GO:0016874)	0.0790123	0.289113	0.252961	0.411129	1.30042	105	SPBC1703.08c|SPCC1827.03c|SPBC56F2.09c|SPAC30D11.13|SPBC215.08c|SPBC119.10|SPCC1223.07c|SPAC144.03|SPAC12B10.04|SPAC3G9.13c|SPBC1773.10c|SPBC409.10|SPAC5H10.08c|SPAC29E6.06c|SPBC17G9.03c|SPAC23A1.12c|SPAC23H4.06|SPBC428.05c|SPAC26F1.13c
Phe	lipid binding (GO:0008289)	0.0226412	0.120994	0.352488	-0.491634	-1.49293	113	SPBC428.07|SPBC1711.11|SPCC16A11.08|SPAC19A8.05c|SPBC11C11.02|SPAC1F5.09c|SPBC31E1.01c|SPBC3E7.01|SPCC23B6.01c|SPAC25B8.01|SPAC2F7.16c|SPBC1347.03|SPBC27B12.01c|SPBC14F5.11c|SPAC17G6.08|SPAC1687.09|SPCC645.07|SPAP8A3.04c|SPCC594.06c|SPAC11E3.02c|SPAC17C9.13c|SPAPB8E5.04c|SPCC4B3.15|SPBP8B7.24c|SPCC962.01|SPAC22E12.16c|SPBC1A4.06c|SPAC6G9.04|SPCC16A11.04|SPAC821.06|SPBC354.07c|SPAC11G7.02|SPAC19A8…
Phe	lipid metabolic process (GO:0006629)	0.793296	1	0.0725352	0.252785	0.88604	230	SPAC1687.16c|SPBC713.12|SPCC1827.03c|SPBC3B8.07c|SPAC1639.01c|SPCC1450.09c|SPAC4A8.07c|SPAC7D4.09c|SPAC1A6.04c|SPAC922.06|SPBC56F2.10c|SPAC19G12.08|SPBC1105.15c|SPBC26H8.11c|SPBC428.04|SPAC26H5.13c|SPAC23C11.01|SPAC20G4.07c|SPAC20G8.07c|SPBC2G2.11|SPBC29A10.01|SPAC24C9.03|SPAC1A6.09c|SPBC13A2.03|SPBC342.01c|SPBC106.17c|SPBC18E5.02c|SPAC1783.02c|SPAC1D4.08|SPBC337.09|SPCC16A11.10c|SPBC2A9.06c|SPBC…
Phe	lipid transfer activity (GO:0120013)	0.290385	0.623359	0.108394	-0.509868	-1.18069	21	SPAC589.09|SPBC31E1.01c|SPCC23B6.01c|SPBC27B12.01c|SPBC16C6.02c|SPBC354.07c|SPBC365.01|SPBC20F10.07|SPAC23H4.01c|SPAC3H8.10|SPBC2F12.05c|SPAC1565.02c
Phe	lipoprotein biosynthetic process (GO:0042158)	0.938497	1	0.0545681	0.243236	0.664046	47	SPBC13G1.07|SPBC2G2.11|SPBC691.01|SPAC4G8.12c|SPBC30D10.11|SPBC839.08c|SPAC227.19c|SPAC22A12.13|SPCC1919.02|SPAC1F12.09
Phe	lyase activity (GO:0016829)	0.329384	0.641507	0.113787	0.363817	1.09566	79	SPCC11E10.01|SPAC9E9.03|SPCC794.12c|SPAC1039.06|SPBC418.01c|SPBC1677.03c|SPBC660.12c|SPBP4H10.15|SPBP4H10.05c|SPAC17G8.06c|SPBC1539.03c|SPAC23H3.09c|SPBC30D10.16|SPAC343.16|SPAC19A8.15|SPAC31G5.08|SPBC1105.15c|SPBC21H7.07c|SPCC4B3.05c|SPCC1442.09
Phe	mRNA metabolic process (GO:0016071)	0.99169	1	0.0611693	0.198799	0.712982	284	SPAC4G8.03c|SPBP23A10.12|SPCC1682.08c|SPBP8B7.01c|SPBC1289.11|SPBC3B9.21|SPBP8B7.16c|SPAC2F7.14c|SPBC17G9.02c|SPAC16C9.04c|SPBC3B9.08c|SPAC12B10.04|SPAC3G9.10c|SPAC1F12.06c|SPBC29A3.07c|SPAC27D7.07c|SPCC757.08|SPBC17D1.03c|SPCC126.03|SPBC4B4.07c|SPAC22A12.12c
Phe	meiotic drive (GO:0110134)	0.306667	0.632991	0.104344	-0.541899	-1.17071	15	SPCC622.21|SPCC794.02|SPCC663.17|SPCC1739.15|SPCC1906.03|SPCC1620.02|SPCC1183.10
Phe	meiotic nuclear division (GO:0140013)	0.493671	0.819392	0.0928481	0.29572	0.978188	135	SPBC1861.01c|SPAC27D7.03c|SPAC16A10.05c|SPCC970.01
Phe	membrane organization (GO:0061024)	0.096463	0.325698	0.181383	-0.386669	-1.24045	181	SPAC589.09|SPAC1952.13|SPBC12C2.08|SPCC645.02|SPAC343.09|SPBC3B8.10c|SPAC1782.06c|SPBC409.19c|SPBC31E1.01c|SPAC458.05|SPAC17A2.06c|SPBC543.09|SPAC17C9.12|SPCC737.03c|SPBC1718.06|SPBC11B10.07c|SPCC188.12|SPBC27B12.01c|SPAC17C9.06|SPCC1620.07c|SPBC887.19|SPCC584.05|SPAC29B12.07|SPBP4H10.12|SPAC343.06c|SPBC27B12.10c|SPBC31E1.04|SPAC17G6.08|SPBC1604.18c|SPBC30D10.09c|SPCC594.06c|SPAC23C4.16c|SPBC26H8…
Phe	metal ion homeostasis (GO:0055065)	0.00438155	0.0371279	0.407018	-0.614752	-1.74329	69	SPAC22H10.13|SPBC1683.09c|SPAC1F8.03c|SPBC4F6.09|SPBC839.06|SPBC947.05c|SPAC227.13c|SPAC977.10|SPAPB2B4.04c|SPAC23G3.03|SPAC23G3.02c
Phe	microtubule binding (GO:0008017)	0.0477941	0.213746	0.282013	-0.604103	-1.50996	31	SPBC12C2.08|SPBC15D4.01c|SPAC13D6.05|SPBC2F12.13|SPBC1718.06|SPAC144.14|SPBC11C11.03|SPAC1834.07|SPBC336.08|SPAC3A11.14c|SPCC1682.04|SPAC767.01c|SPAC664.10|SPAC25G10.07c|SPAC18G6.15
Phe	microtubule cytoskeleton (GO:0015630)	0.558104	0.847686	0.0602484	-0.287139	-0.956294	252	SPAC1687.14c|SPAC1565.08|SPBC428.13c|SPBC15D4.01c|SPAC4A8.05c|SPBP8B7.27|SPAC13D6.05|SPBC2F12.13|SPAC1093.06c|SPAC18G6.06|SPAC17G8.10c|SPCC1393.02c|SPAC3A12.14|SPBC32H8.09|SPBC651.05c|SPCC737.03c|SPAC1002.06c|SPBC16E9.01c|SPCC1682.10|SPCC188.12|SPBC1347.03|SPCC330.02|SPAC9E9.10c|SPBC3H7.13|SPAC6G9.06c|SPAC144.14|SPCC417.07c|SPCC364.02c|SPBC13A2.01c|SPBC244.01c|SPAC1687.09|SPBC582.03|SPCC74.03c|SP…
Phe	microtubule cytoskeleton organization (GO:0000226)	0.158076	0.419043	0.143759	-0.43719	-1.24318	71	SPAC1565.08|SPBC15D4.01c|SPAC13D6.05|SPBC2F12.13|SPAC3A12.14|SPBC32H8.09|SPBC1347.03|SPAC6G9.06c|SPCC417.07c|SPAC1F3.06c|SPAC6G9.04|SPBC365.15|SPCC1739.04c|SPBC29A10.07|SPAC3A11.14c|SPCC1682.04|SPAC664.10|SPAC25G10.07c|SPAC18G6.15|SPAC3H8.10|SPAC1782.05|SPAC3G9.12|SPCC4G3.19|SPBC428.20c|SPAC1782.09c|SPAC328.04|SPBC216.02|SPCC1183.12|SPAC4H3.11c|SPCC895.05|SPBC8D2.05c
Phe	mitochondrial gene expression (GO:0140053)	0.931579	1	0.0617054	0.226146	0.752472	147	SPBC1105.03c|SPBP4H10.15|SPAC1093.01|SPCC1259.10|SPBC887.07|SPBC2D10.15c|SPAC3G9.13c|SPCC4G3.06c|SPBC19C2.12|SPBC16A3.04|SPCC895.03c|SPAPB18E9.01|SPBC1306.01c|SPCC645.09|SPAC19B12.13|SPBC25B2.09c|SPBC19G7.07c|SPBC800.07c|SPBC1271.15c|SPAC23H4.04|SPCC1795.07|SPBC18E5.13|SPAC4F8.06|SPAC1610.02c|SPBC11B10.04c|SPAP8A3.14c|SPCC18B5.04|SPAC3F10.03|SPAC4F8.02c|SPCC736.06|SPBC3B9.14c|SPAC29B12.05c|SPBC3H…
Phe	mitochondrion (GO:0005739)	0.733051	0.992209	0.0439759	-0.255126	-0.928843	717	SPAPB1A11.03|SPAC869.02c|SPCC330.06c|SPAPB8E5.10|SPAC4F10.22|SPBC4F6.17c|SPBC23E6.03c|SPAC926.04c|SPAC26F1.04c|SPBC3H7.08c|SPAC20G4.05c|SPBC725.10|SPBC36B7.04|SPAC227.13c|SPAC1635.01|SPAC1565.08|SPCC4B3.01|SPAC26A3.11|SPBC26H8.01|SPCC13B11.04c|SPAC5H10.01|SPAC26F1.14c|SPAC2E1P3.01|SPAC8C9.06c|SPAC589.09|SPBC11G11.01|SPAC18G6.01c|SPBC32F12.03c|SPAC4G9.11c|SPBC12C2.08|SPCC645.02|SPAC23C11.10|SPAC4A…
Phe	mitochondrion organization (GO:0007005)	0.370192	0.669674	0.0833634	-0.324949	-1.04202	169	SPBC11G11.01|SPBC12C2.08|SPCC645.02|SPCC550.06c|SPBC1711.11|SPCC16A11.08|SPAC17H9.12c|SPAC1782.06c|SPBC409.19c|SPBC31E1.01c|SPBC543.09|SPBC1718.06|SPBC15D4.07c|SPAC10F6.11c|SPAC6C3.02c|SPAC1486.11|SPBC83.05|SPBC27B12.01c|SPBC530.06c|SPAC17C9.06|SPAC12G12.04|SPAC9E9.15|SPAC7D4.04|SPAC4F10.07c|SPBC27B12.10c|SPAC6B12.06c|SPAC22F3.06c|SPAC57A10.11c|SPBC18E5.12c|SPAC3H1.04c|SPBC19C7.09c|SPBC16C6.02c|S…
Phe	mitotic cell cycle phase transition (GO:0044772)	0.636538	0.920124	0.0649408	-0.364778	-0.844709	21	SPBC21B10.13c|SPBC16A3.07c|SPBC2F12.11c|SPAC10F6.08c|SPAPB2B4.03|SPBC800.02|SPBC365.10|SPAC6B12.05c|SPCC16C4.11
Phe	mitotic cytokinesis (GO:0000281)	0.737024	0.992209	0.0530213	-0.301689	-0.825474	56	SPBC1709.01|SPAC4A8.05c|SPBC11C11.02|SPCC645.05c|SPAC1F5.04c|SPAC926.03|SPBC4F6.06|SPCC4B3.15|SPBC2D10.14c|SPAC821.06|SPBC27.04|SPCC1739.11c|SPAP8A3.08
Phe	mitotic sister chromatid segregation (GO:0000070)	0.3775	0.675306	0.108394	0.329593	1.0442	108	SPBC1861.01c|SPBC1105.04c|SPBC776.16|SPAC16A10.05c|SPCC622.08c|SPAC688.02c|SPBC27B12.02
Phe	mitotic spindle (GO:0072686)	0.579487	0.871939	0.0637845	-0.31916	-0.937728	96	SPAC1565.08|SPBC15D4.01c|SPBC2F12.13|SPAC18G6.06|SPCC1393.02c|SPBC32H8.09|SPBC16E9.01c|SPCC1682.10|SPAC9E9.10c|SPCC364.02c|SPBC13A2.01c|SPAC1687.09|SPBC582.03|SPCC962.02c|SPAC6G9.04|SPBP4H10.09|SPAC139.03|SPCC1620.14c|SPBC20F10.06|SPAC3A11.14c|SPAC664.10|SPAC25G10.07c|SPAC18G6.15
Phe	molecular adaptor activity (GO:0060090)	0.31129	0.634402	0.0934449	-0.343343	-1.08426	149	SPAC1565.08|SPBC11C11.02|SPAC20G4.08|SPAC6B12.08|SPCC330.11|SPAC4G8.10|SPAC1142.02c|SPAC17C9.12|SPAC1002.06c|SPAC10F6.11c|SPCC188.12|SPBC27B12.01c|SPBC1703.06|SPBC530.04|SPAC6G9.06c|SPAC7D4.04|SPAC57A7.11|SPCP1E11.06|SPBC31E1.04|SPCC594.06c|SPAC16A10.07c|SPBC26H8.02c|SPBC11C11.03|SPAC17C9.13c|SPAC20G8.06|SPAC1782.01|SPCC4B3.15|SPCC188.07|SPAC959.02|SPCC962.01|SPBC32H8.07|SPBP8B7.28c|SPAC821.06|SP…
Phe	molecular carrier activity (GO:0140104)	0.802974	1	0.0523759	-0.304407	-0.755197	30	SPAC227.13c|SPAC23G3.02c|SPCC1322.06|SPBC30B4.05|SPAC22E12.04|SPCC1235.06|SPCC1442.15c|SPBC543.10|SPCC962.03c|SPAC328.01c
Phe	molecular sequestering activity (GO:0140313)	0.0691184	0.264113	0.287805	-0.83964	-1.57149	6	SPAC22H10.13
Phe	motor activity (GO:0003774)	0.0367193	0.173877	0.321776	-0.74662	-1.64907	17	SPBC12C2.08|SPBC15D4.01c|SPAC4A8.05c|SPBC2F12.13|SPAC1093.06c|SPCC645.05c|SPAC144.14|SPBC2D10.14c|SPAC1834.07|SPAC3A11.14c|SPAC767.01c|SPAC664.10|SPAC25G10.07c
Phe	nitrogen cycle metabolic process (GO:0071941)	0.00319216	0.0302316	0.431708	0.803856	1.83604	17	SPCC1223.09|SPBC8E4.03|SPBC56F2.09c|SPBC1539.03c|SPBC215.08c|SPAC4G9.10|SPAC29A4.13
Phe	nuclear periphery (GO:0034399)	0.511424	0.823392	0.0713053	-0.353864	-0.954877	51	SPCC576.10c|SPAC31G5.13|SPAC23D3.06c|SPBP19A11.03c|SPCC1322.06|SPBC16G5.01|SPCC162.08c|SPBC582.03|SPCC188.13c|SPAC16A10.07c|SPAC17C9.13c|SPBC30B4.05|SPBC577.08c|SPBC2D10.13|SPAC6G9.04|SPBC20F10.06|SPAC1486.05
Phe	nuclear pore (GO:0005643)	0.991289	1	0.0397596	-0.189007	-0.517352	57	SPAP27G11.10c|SPAC23D3.06c|SPCC1322.06|SPCC162.08c|SPAC890.06|SPCC1620.11|SPAC30D11.04c|SPBC29A10.07|SPAC1486.05|SPAC1486.04c|SPCC962.03c|SPAC328.01c|SPBC19G7.15|SPBP35G2.06c|SPBC17G9.04c
Phe	nucleobase-containing small molecule metabolic process (GO:0055086)	0.0220832	0.120994	0.352488	0.405247	1.39485	182	SPCC1223.09|SPCC191.05c|SPBC1198.02|SPCC285.05|SPCC1827.03c|SPCC576.01c|SPAC4C5.01|SPAC16C9.02c|SPCC1259.09c|SPBP4H10.05c|SPAC1805.16c|SPBC215.08c|SPCC4G3.17|SPBPB2B2.10c|SPAC1B3.01c|SPCC794.07|SPAC23C11.13c|SPBP22H7.06|SPAC144.03|SPBC2G2.13c|SPBC409.10|SPBC26H8.11c|SPBC1198.05|SPCC4G3.02|SPBC800.11|SPBC30D10.13c|SPAC13G6.14|SPAC1002.09c|SPBC4B4.01c
Phe	nucleocytoplasmic carrier activity (GO:0140142)	0.998095	1	0.0435378	-0.166055	-0.358744	15	SPCC1322.06|SPBC30B4.05|SPCC962.03c|SPAC328.01c|SPBC21H7.06c|SPAC2F3.06c|SPBC11G11.07|SPCC1840.03|SPAC1B1.03c|SPAC22H10.03c|SPAC22G7.02|SPAC1805.17|SPBC1604.08c|SPCC550.11|SPBC14F5.03c
Phe	nucleocytoplasmic transport (GO:0006913)	0.997531	1	0.0554793	0.175185	0.553916	103	SPCC18B5.07c|SPAC22G7.09c|SPBC106.14c|SPBC16E9.10c|SPCC4B3.07|SPAC23H4.08|SPBC1711.05|SPBC1D7.04|SPBC16H5.08c|SPBC1703.03c|SPAC16C9.03|SPBC1289.03c|SPBC14F5.06|SPBC14F5.03c|SPAC6G9.02c|SPAPB1A10.03|SPAC328.05|SPAC3F10.16c|SPAC17G6.14c|SPCC550.11|SPBP4H10.13|SPCC285.15c|SPBC1604.08c|SPAC1805.17|SPBC1773.07c|SPAC23C11.02c|SPAC22G7.02|SPBC28F2.02|SPBC651.01c|SPCC1919.09|SPAC1071.07c|SPAC4F10.18|SPBC…
Phe	nucleolus (GO:0005730)	5.84034e-05	0.00153236	0.557332	0.432726	1.59244	364	SPBC1861.01c|SPBP23A10.12|SPBP8B7.01c|SPBP35G2.08c|SPBC1105.16c|SPBC14C8.12|SPAC664.06|SPBP8B7.16c|SPBC28E12.05|SPBC1718.03|SPAC29A4.13|SPBC21B10.10|SPBC83.15|SPAC23C4.15|SPAC22E12.13c|SPAC1805.03c|SPAC683.02c|SPBC3B8.09|SPAC22F3.08c|SPAC3G9.10c|SPAC1F12.06c|SPAC8F11.04|SPCC757.08|SPBC17D1.03c|SPAC23H4.15|SPBC21H7.04|SPBC336.02|SPBC106.14c|SPAC140.02|SPAC2C4.11c|SPBC244.02c|SPAC17H9.05|SPBC20F10.…
Phe	nucleoplasm (GO:0005654)	1	1	0.0602484	0.177329	0.623228	235	SPBC776.16|SPAC14C4.12c|SPBC14C8.12|SPBC17G9.02c|SPBC18H10.06c|SPBC337.14|SPAC23C4.15|SPAC139.06|SPBC13G1.08c|SPBC27B12.02|SPCC1682.13|SPAC8F11.07c|SPAC2F3.15|SPBP8B7.14c|SPBP23A10.13|SPBC646.14c|SPACUNK4.06c|SPBC16C6.10|SPAC3G9.01|SPAC1002.05c|SPAC227.16c|SPCC1020.04c|SPBC1711.05|SPBC32F12.06|SPAC3G9.08|SPBC19C2.03|SPAC23H3.05c|SPAC664.03|SPBC1921.07c|SPAC17H9.02|SPAC823.14|SPBC725.13c|SPCC306.0…
Phe	nucleoside-triphosphate diphosphatase activity (GO:0047429)	0.778865	1	0.0561767	-0.415383	-0.742451	5	SPAC3G6.03c
Phe	nucleotidyltransferase activity (GO:0016779)	0.739535	0.992209	0.0668966	0.278539	0.851206	84	SPBC14C8.12|SPBPB2B2.10c|SPBC1718.03|SPBC337.14|SPAC23C4.15|SPBC2G5.07c|SPCC290.02|SPBC2G5.03|SPACUNK4.06c|SPAC4D7.09|SPCC895.03c|SPAC1687.01|SPBC13A2.03|SPCC1020.04c|SPCC18.07|SPBC3B9.07c|SPBC19C2.03|SPBC1289.07c|SPCC1259.03|SPCC63.07|SPCC553.07c|SPAC2F3.03c|SPAC22A12.05|SPAC1F12.08|SPBC4C3.05c|SPCC1906.01|SPBC19C2.13c|SPAPB1E7.03|SPCC645.10|SPBC11G11.05|SPAC4G9.08c
Phe	nucleus (GO:0005634)	0.430958	0.73813	0.0574877	-0.25937	-1.00825	2638	SPAC23H3.15c|SPAC869.02c|SPCC330.06c|SPAC22H10.13|SPBC1348.12|SPBC119.03|SPAC29A4.12c|SPBC215.11c|SPAC3G9.11c|SPCC417.02|SPBC725.06c|SPBC56F2.06|SPAC5H10.02c|SPAC19G12.09|SPCC13B11.03c|SPBC428.07|SPBC106.02c|SPAC977.14c|SPBC23E6.03c|SPAC1B3.03c|SPBC16D10.08c|SPBC30D10.14|SPAC1F12.10c|SPAC13C5.04|SPBC2F12.09c|SPCC645.14c|SPAC1687.14c|SPBC216.04c|SPBC3B9.01|SPAC7D4.07c|SPBC19C7.04c|SPAC513.02|SPCC9…
Phe	organelle localization by membrane tethering (GO:0140056)	0.0987203	0.325698	0.191892	-0.526819	-1.36557	42	SPAC17C9.12|SPBC27B12.01c|SPCC584.05|SPBC31E1.04|SPAC17G6.08|SPBC1703.15c|SPAC1834.11c|SPCC594.06c|SPAC824.05|SPCC962.01|SPCC16A11.04|SPAC19A8.02|SPCC970.09|SPAC23H4.14|SPAP27G11.05c|SPAC823.12|SPAC2G11.03c|SPCP31B10.06|SPCC1183.01|SPAC6F12.03c
Phe	oxidoreductase activity (GO:0016491)	0.00303333	0.0302316	0.431708	-0.441846	-1.47515	274	SPAPB1A11.03|SPAC869.02c|SPCC330.06c|SPBC1683.09c|SPBC215.11c|SPBC947.05c|SPCC794.01c|SPAC19G12.09|SPBC12C2.03c|SPBC106.02c|SPAC977.14c|SPAC1F12.10c|SPAC26F1.04c|SPBC216.04c|SPAC7D4.07c|SPBC2A9.02|SPBC36B7.04|SPAC22A12.17c|SPCC576.03c|SPBC12C2.04|SPAC5H10.04|SPAC26F1.07|SPAC688.04c|SPAC9E9.11|SPCC13B11.04c|SPAC26F1.14c|SPAC2E1P3.01|SPBC32F12.11|SPBC21B10.08c|SPCC663.08c|SPCC663.09c|SPAC139.05|SPB…
Phe	peptidase activity (GO:0008233)	0.0520325	0.215151	0.252961	-0.436694	-1.35455	129	SPBC1685.05|SPAC1006.01|SPAC23D3.07|SPAC4F10.02|SPAC31A2.04c|SPACUNK4.12c|SPAC24C9.14|SPAP8A3.12c|SPBC543.09|SPCC1682.10|SPAC19B12.08|SPBC17D11.07c|SPBC13E7.11|SPCC1442.06|SPCC1442.07c|SPBC1921.05|SPAC31G5.13|SPAC4F8.12c|SPBP19A11.03c|SPAC607.06c|SPAC56F8.08|SPBC18A7.01|SPBC4C3.10c|SPCC1322.05c|SPAC6G10.04c|SPCC188.08c|SPAC22F3.06c|SPCC16A11.12c|SPBC1685.03|SPBC18E5.12c|SPBC713.02c|SPAC22F8.06|SP…
Phe	peptide N-acetyltransferase activity (GO:0034212)	0.106838	0.344017	0.199915	0.669541	1.45873	13	SPAC139.06|SPAC15E1.08|SPBC342.06c|SPCC663.13c|SPBC1215.02c|SPBC418.02|SPAC637.12c|SPCC338.07c|SPCC16C4.12|SPCC825.04c|SPBC15D4.06
Phe	peroxiredoxin activity (GO:0051920)	0.0127343	0.0813217	0.38073	-0.906029	-1.69575	6	SPCC330.06c|SPCC576.03c|SPBC32F12.03c
Phe	peroxisome (GO:0005777)	0.212121	0.494949	0.138805	0.495475	1.25061	32	SPCC1223.09|SPAC17D4.01|SPCC11E10.01|SPCC1827.03c|SPBC21B10.06c
Phe	peroxisome organization (GO:0007031)	0.534591	0.829419	0.0780892	0.396564	0.944631	23	SPAC17D4.01|SPBC21B10.06c|SPAC4H3.01|SPBC582.09|SPBC725.07
Phe	phagophore assembly site (GO:0000407)	0.0042865	0.0371279	0.407018	-0.728228	-1.79529	29	SPAC20G8.10c|SPBC1711.11|SPCC16A11.08|SPAC6B12.08|SPBC31E1.01c|SPAC458.05|SPBC660.08|SPBC15D4.07c|SPAC10F6.11c|SPBC405.05|SPAC7D4.04|SPAC4F10.07c|SPAC1687.09|SPCC1682.11c|SPBP8B7.24c|SPBC1604.19c|SPAC25A8.02
Phe	pheromone activity (GO:0005186)	0.000447811	0.00720975	0.498493	0.978817	1.68874	4	SPAPB8E5.05|SPAC513.03|SPBPJ4664.03
Phe	phosphoprotein phosphatase activity (GO:0004721)	0.805556	1	0.052057	-0.293154	-0.753078	37	SPBC3B8.10c|SPAC24H6.05|SPAC2G11.07c|SPBP4H10.04|SPBC16H5.07c|SPAC57A7.08|SPBC26H8.05c|SPAC11E3.09|SPAC4A8.03c|SPAC22H10.04|SPBC17A3.06|SPCC4F11.02|SPBC17A3.03c|SPAC1782.09c|SPAC10F6.17c|SPBC776.02c|SPCC1739.12|SPAC227.07c|SPAC23A1.16c
Phe	phosphotransferase activity, for other substituted phosphate groups (GO:0016780)	0.502137	0.819636	0.0824344	0.439359	0.957234	13	SPAC1D4.08|SPBC839.08c|SPAC22A12.10|SPBC15D4.04|SPAC3G9.17
Phe	plasma membrane (GO:0005886)	0.225	0.510528	0.111463	-0.328334	-1.10093	287	SPCC1235.13|SPAC1F8.01|SPBC1683.09c|SPAC1F8.03c|SPBC4F6.09|SPBC839.06|SPBC947.05c|SPCC1020.09|SPAPB15E9.01c|SPCC18B5.01c|SPAC926.04c|SPCC31H12.02c|SPAC23D3.12|SPAC977.10|SPCC576.17c|SPAPB2B4.04c|SPAC869.11|SPBC16A3.13|SPAC8C9.04|SPCC1020.01c|SPBC11C11.02|SPBC530.02|SPBC713.11c|SPBC1D7.05|SPCC1183.09c|SPAC17C9.12|SPCC1753.02c|SPCC663.03|SPCC61.01c|SPAC23D3.14c|SPBC11B10.07c|SPBC1347.03|SPAC1F3.03|…
Phe	preribosome (GO:0030684)	0.00317779	0.0302316	0.431708	0.537093	1.69324	100	SPAC25H1.08c|SPAC664.06|SPBC83.15|SPAC22E12.13c|SPBC3B8.09|SPAC8F11.04|SPAC23H4.15|SPBC244.02c|SPAC17H9.05|SPBC1604.06c|SPCC576.08c|SPAC1751.04|SPAC19A8.07c|SPAC12G12.02|SPAC890.04c|SPBC776.17|SPAC4F8.03|SPAC22G7.05|SPAC23C11.03|SPBC4F6.13c|SPAC10F6.10|SPAC2E1P5.05|SPBC11G11.03|SPBC19F5.02c|SPAC227.02c|SPCC330.09|SPAC959.03c|SPAC1565.05|SPAC6G9.02c|SPBC29A3.06|SPBC13G1.09|SPAC19D5.05c|SPCC18.12c|…
Phe	prospore membrane (GO:0005628)	0.156134	0.419043	0.151149	-0.523787	-1.31633	33	SPAC977.10|SPAC19A8.05c|SPAC17G8.10c|SPBC1734.08|SPBC1347.03|SPCC584.05|SPAC24C9.07c|SPBC16D10.05|SPBC26H8.02c|SPBC14C8.05c
Phe	protein catabolic process (GO:0030163)	2.55375e-06	0.000137051	0.627257	-0.551479	-1.8365	253	SPBC23E6.03c|SPBC3B9.01|SPBC1685.05|SPAC1565.08|SPBC18H10.09|SPAC15E1.10|SPAC13D6.01|SPCC338.12|SPAC1006.01|SPAC23D3.07|SPAC343.09|SPBC2D10.20|SPAC19A8.05c|SPAC17G6.12|SPAC19A8.10|SPAC9E9.14|SPCC1682.16|SPAC31A2.04c|SPACUNK4.12c|SPBC2A9.04c|SPAC26H5.04|SPBC16A3.09c|SPAC24C9.14|SPAC19D5.04|SPAC17G8.10c|SPBC4.07c|SPAC15A10.11|SPAC1142.02c|SPCC576.10c|SPBC1734.10c|SPBC651.05c|SPBC1734.08|SPBC1711.10…
Phe	protein deacetylase activity (GO:0033558)	0.545455	0.836364	0.0774768	0.501394	0.939421	6	SPBC16D10.07c|SPAC3G9.07c|SPBC36.05c|SPBC800.03|SPAC1783.04c
Phe	protein folding (GO:0006457)	6.96107e-05	0.00153236	0.538434	-0.658089	-1.90533	85	SPCC330.06c|SPAC13G7.02c|SPBC4F6.17c|SPAC1B3.03c|SPBC16D10.08c|SPAC926.04c|SPCC645.14c|SPBC1711.08|SPCC1739.13|SPAC9E9.13|SPAC1F5.02|SPCC830.07c|SPCC550.06c|SPBC28F2.03|SPAC4F10.02|SPAC1782.06c|SPCC16C4.03|SPBC146.04|SPCC338.06c|SPCC1322.16|SPBC3E7.02c|SPAC12G12.04|SPAC110.04c|SPBC9B6.10
Phe	protein glycosylation (GO:0006486)	0.53066	0.829419	0.0847985	0.328634	0.966542	70	SPCC736.04c|SPAC2E1P5.01c|SPAC227.01c|SPAC5H10.13c|SPBC1773.08c|SPBPB2B2.10c|SPAC7D4.09c|SPBC32H8.08c|SPBC16H5.09c|SPBC56F2.10c|SPCC338.15|SPAC4F10.10c|SPBC8D2.17|SPBC342.01c|SPCC825.02|SPBC2A9.06c|SPAPB17E12.11|SPAC31G5.02|SPBC1271.02|SPAC56E4.02c|SPAC17C9.07|SPBC16C6.09|SPBC15D4.04|SPAC4D7.04c|SPAC56F8.06c|SPAC23C4.14|SPAC5H10.11|SPBC1289.13c|SPCC1906.01|SPAC959.04c|SPAC27F1.07
Phe	protein kinase activity (GO:0004672)	0.476744	0.807956	0.0720033	-0.324356	-0.989594	117	SPBC725.06c|SPBC19F8.07|SPAC20G4.03c|SPAC222.07c|SPAC1F5.09c|SPAC23H4.17c|SPBC1D7.05|SPBC119.07|SPACUNK12.02c|SPAC22G7.08|SPBC30D10.10c|SPBP35G2.05c|SPCC23B6.03c|SPBC106.10|SPCC18B5.11c|SPBC216.05|SPCC74.03c|SPCC74.06|SPAC24B11.11c|SPBC4F6.06|SPAC27E2.09|SPAC19E9.02|SPCC1322.08|SPBC6B1.02|SPAC890.03|SPBC12D12.04c|SPAC1006.09|SPBC8D2.19|SPCC16C4.11|SPAC1805.01c|SPBC21.07c|SPCC1322.12c|SPBC17F3.02|…
Phe	protein maturation (GO:0051604)	0.800699	1	0.0496901	-0.271887	-0.788588	84	SPAC1565.08|SPAC806.02c|SPAC1006.01|SPBC16A3.09c|SPAP8A3.12c|SPBC543.09|SPCC285.11|SPBC13E7.11|SPBC30D10.07c|SPBC1921.05|SPAC56F8.11|SPCPB16A4.05c|SPAC57A10.11c|SPBC1685.03|SPBC18E5.12c
Phe	protein methyltransferase activity (GO:0008276)	0.12848	0.397793	0.181383	0.53141	1.36101	34	SPAC10F6.12c|SPCC1739.05|SPCC297.04c|SPAC23C4.06c|SPBC839.14c|SPAC8F11.09c|SPBC1709.13c|SPBC1215.02c|SPCC306.04c|SPBC16H5.11c|SPAC688.14|SPAC29B12.05c|SPBC8D2.10c|SPCC4B3.12|SPBC2D10.10c|SPAC22E12.11c
Phe	protein modification by small protein conjugation or removal (GO:0070647)	0.00639224	0.0514575	0.407018	-0.456365	-1.47292	196	SPBC18H10.09|SPBC4.05|SPAC3F10.13|SPBC2D10.20|SPAC19A8.05c|SPAC19A8.10|SPCC126.07c|SPBC2A9.04c|SPBP8B7.27|SPCC330.11|SPBC14F5.10c|SPBC3E7.01|SPAC24C9.14|SPAC19D5.04|SPAC1565.07c|SPAC17G8.10c|SPAC15A10.11|SPBC1734.10c|SPBC19C7.02|SPBC21D10.09c|SPAC16E8.13|SPCC18.03|SPBC1709.11c|SPAC19B12.08|SPBC1703.06|SPBP8B7.23|SPBC337.08c|SPCC1442.07c|SPBC1685.08|SPAC31G5.13|SPAC4F8.12c|SPBP19A11.06|SPAC30D11.0…
Phe	protein sequestering activity (GO:0140311)	0.971487	1	0.04783	0.272317	0.494838	5	SPBC26H8.06|SPAC8C9.11
Phe	protein tag (GO:0031386)	0.763672	1	0.057006	-0.356738	-0.726431	10	SPBC337.08c
Phe	protein targeting (GO:0006605)	0.970395	1	0.0380842	-0.215916	-0.666297	122	SPCC550.06c|SPAC19A8.05c|SPBC119.07|SPAC17A2.06c|SPAC1142.02c|SPBC27B12.01c|SPAC17C9.06|SPBC1921.05|SPAC12G12.04|SPBP4H10.12|SPBC16C6.06|SPBC27B12.10c|SPAC56F8.11|SPCC1322.05c|SPAC57A10.11c|SPBC36B7.03|SPBC1685.03|SPBC18E5.12c|SPAC824.05|SPBC16C6.02c|SPBC13G1.03c|SPBC713.08|SPAC1D4.03c|SPAC11G7.02|SPCC970.09|SPBC3E7.11c|SPAP27G11.05c|SPAC23D3.13c|SPBC119.17|SPCC24B10.10c|SPBC2F12.15c|SPAC3C7.10
Phe	protein transporter activity (GO:0140318)	0.299389	0.625995	0.110122	0.496886	1.17049	20	SPBC25H2.04c|SPBC354.02c|SPAC6F12.07|SPBC713.10|SPAC222.03c|SPBC19G7.17|SPAC3A12.16c|SPAC824.06|SPBC14C8.02|SPBC17A3.01c|SPBC27B12.13|SPCC16A11.09c
Phe	protein-containing complex assembly (GO:0065003)	1	1	0.0617054	0.180959	0.667497	350	SPBC1861.01c|SPAC25H1.08c|SPAC1834.03c|SPAC3A12.12|SPBP4H10.03|SPBC28E12.05|SPBC17G9.02c|SPAC22H10.10|SPAC22E12.13c|SPBC17G9.09|SPAC4F10.19c|SPAC27D7.07c|SPAC8E11.07c|SPBC4B4.07c|SPAC17A5.03|SPBC1604.09c|SPAPB8E5.06c|SPBC4F6.04|SPAC328.10c|SPBP23A10.02|SPBC342.06c|SPBC4C3.07|SPBC16C6.10|SPAC26H5.03|SPBC776.17|SPAC821.03c|SPBC106.18|SPAC4G8.11c|SPAC19B12.13|SPAC24C9.02c|SPBC11G11.03|SPAPJ698.02c|S…
Phe	pteridine-containing compound biosynthetic process (GO:0042559)	0.194444	0.474327	0.144631	0.597295	1.30133	13	SPBC1703.08c|SPAC17A5.13|SPBC30D10.05c|SPCC1223.08c
Phe	regulation of transcription, DNA-templated (GO:0006355)	0.990669	1	0.0344919	-0.221567	-0.760427	352	SPBC1348.12|SPAC926.04c|SPBC2F12.09c|SPCC576.03c|SPBC19F8.07|SPAC29A4.07|SPAC1B3.17|SPBC83.17|SPCC126.07c|SPBC21B10.13c|SPAC23H4.17c|SPBC19C2.09|SPCC1393.02c|SPACUNK12.02c|SPBC15D4.02|SPAC15A10.11|SPCC16C4.03|SPBP23A10.14c|SPBC16E9.01c|SPCC18.03|SPAC3A11.08|SPAC6F12.09|SPBP8B7.23|SPAC29B12.01|SPAC3H8.08c|SPBC1685.08|SPBC1734.16c|SPBC106.10|SPBC1105.14|SPBC12C2.10c|SPCC970.07c|SPBC16A3.07c|SPBP19A…
Phe	ribosome biogenesis (GO:0042254)	2.14986e-07	3.46127e-05	0.690132	0.491664	1.81359	350	SPAC25H1.08c|SPBP8B7.01c|SPAC664.06|SPBP8B7.16c|SPAC1250.05|SPAC2F7.14c|SPBC28E12.05|SPBC83.15|SPAC22E12.13c|SPAC4F10.19c|SPBC3B8.09|SPAC22F3.08c|SPAC3G9.10c|SPAC8F11.04|SPCC757.08|SPBC2G2.15c|SPAC144.11|SPBC17D1.03c|SPAC23H4.15|SPBC21H7.04|SPBC30D10.18c|SPBC336.02|SPBC106.14c|SPAC140.02|SPAC2C4.11c|SPBC244.02c|SPAC17H9.05|SPBC20F10.01|SPCP1E11.11|SPBC1604.06c|SPAC17A5.03|SPAC1751.04|SPAC19A8.07c…
Phe	secondary metabolic process (GO:0019748)	0.419173	0.73813	0.0852885	-0.545355	-1.05317	7	SPAC23G3.03|SPAC23G3.02c
Phe	signal sequence binding (GO:0005048)	0.170124	0.441775	0.153159	0.559142	1.31193	21	SPAC17D4.01|SPBC25H2.04c|SPAC22G7.09c|SPBC354.02c|SPBC725.07|SPBC14F5.03c|SPBC19G7.17|SPBC1604.08c|SPAC19B12.09
Phe	signaling (GO:0023052)	0.0686813	0.264113	0.287857	0.336963	1.2284	327	SPAPB8E5.05|SPAC27D7.03c|SPAC11H11.04|SPAC11E3.06|SPAC513.03|SPAC1565.04c|SPBC646.12c|SPAC22F3.12c|SPBPJ4664.03|SPCC162.10|SPCC1442.01|SPBC336.03|SPAC23H3.13c|SPAC4A8.07c|SPBC1539.08|SPAC1D4.13|SPAC19E9.03|SPAC26H5.07c|SPAC31G5.11|SPBC887.10|SPBC18A7.02c|SPBC24C6.06|SPAC110.01|SPBC16A3.08c|SPAC19A8.01c|SPAC3G9.05|SPAC2F3.15|SPAC1805.05|SPAC1705.03c
Phe	signaling receptor activity (GO:0038023)	0.0620329	0.249683	0.321776	0.793072	1.57365	8	SPAC11H11.04|SPAC26H5.07c|SPBC18A7.02c
Phe	small molecule sensor activity (GO:0140299)	0.72766	0.992209	0.0633597	0.398769	0.761779	7	SPAC23E2.01|SPBC6B1.08c
Phe	snRNA metabolic process (GO:0016073)	0.322034	0.641507	0.107972	0.474395	1.13417	24	SPBP35G2.08c|SPAC2F7.14c|SPAC3G9.10c|SPCC757.08|SPBC17D1.03c|SPCC126.03|SPBC20F10.01|SPAC22A12.12c
Phe	snoRNA metabolic process (GO:0016074)	0.0232969	0.120994	0.352488	0.678055	1.62108	24	SPBP8B7.01c|SPBP35G2.08c|SPAC2F7.14c|SPAC3G9.10c|SPAC22A12.12c|SPAC17A5.02c|SPAC222.09|SPAC17H9.02|SPCC613.07|SPCC16C4.05
Phe	spindle pole body (GO:0005816)	0.836276	1	0.0438002	-0.255945	-0.815483	159	SPAC1687.14c|SPBC428.13c|SPBP8B7.27|SPBC2F12.13|SPAC1093.06c|SPAC17G8.10c|SPAC3A12.14|SPBC32H8.09|SPBC651.05c|SPCC737.03c|SPAC1002.06c|SPBC1347.03|SPCC330.02|SPBC3H7.13|SPAC6G9.06c|SPAC144.14|SPCC417.07c|SPBC244.01c|SPAC1687.09|SPBC582.03|SPCC74.03c|SPAC1F3.06c|SPAC16A10.07c|SPAC24B11.11c|SPBC27B12.04c|SPAC6G9.04|SPBC365.15|SPCC1739.04c|SPAC19E9.02|SPAC3A11.05c|SPCC548.05c|SPBC20F10.06|SPCC1739.1…
Phe	structural molecule activity (GO:0005198)	0.00198123	0.0265815	0.431708	0.42395	1.50763	266	SPBC1105.03c|SPAC664.06|SPBP4H10.15|SPAC1250.05|SPBC21B10.10|SPAC5D6.01|SPAC22E12.13c|SPBC887.07|SPAC22G7.09c|SPAC144.11|SPCC4G3.06c|SPBC30D10.18c|SPBP8B7.03c|SPAC17A5.03|SPBC19C2.12|SPCC576.08c|SPAPB8E5.06c|SPCC364.03|SPBC4F6.04|SPAC328.10c|SPBC16A3.04|SPBC17G9.07|SPBC2F12.07c|SPCC74.05|SPAPB17E12.13|SPAC1783.08c|SPAC3H5.05c|SPBC29A3.12|SPBC800.05c|SPAC959.07|SPBC839.04|SPCC1682.14|SPBC1921.01c|…
Phe	sulfur compound metabolic process (GO:0006790)	0.629442	0.920124	0.0795565	0.280891	0.909528	122	SPCC11E10.01|SPCC1827.03c|SPBC428.03c|SPCC1827.06c|SPAC16C9.02c|SPCC1259.09c|SPBC660.12c|SPBP4H10.05c|SPAC1782.11|SPBP8B7.18c|SPCC1235.02|SPCC794.07|SPBC725.01|SPAC922.06|SPBC26H8.11c|SPBC30D10.13c|SPBC428.11|SPAC1002.09c|SPCC584.01c|SPAC24C9.03|SPBC106.17c|SPBC19F5.04|SPAC22F3.04
Phe	tRNA metabolic process (GO:0006399)	0.179688	0.452026	0.168238	0.336628	1.13841	166	SPBP8B7.01c|SPBP35G2.08c|SPBC1105.16c|SPAC6B12.18|SPCC1259.10|SPAC2F7.14c|SPAC9G1.12|SPAC4F10.03c|SPCC1223.07c|SPAC1805.03c|SPAC3G9.10c|SPCC757.08|SPBC17D1.03c|SPAC3G9.13c|SPBC1773.10c|SPCC126.03|SPAC29E6.06c|SPBC17G9.03c|SPAC22A12.12c|SPCC970.03|SPBC2G5.03|SPAC23A1.12c|SPAC13D6.03c|SPCC895.03c|SPAPB18E9.01|SPBC800.08|SPAC26F1.13c|SPBC13G1.04c|SPAC2C4.12c|SPCC777.15|SPAC17H9.02|SPBC25B2.09c|SPBC2…
Phe	telomere organization (GO:0032200)	0.231034	0.510528	0.116234	-0.434405	-1.18417	53	SPCC24B10.12|SPBC660.11|SPAC458.03|SPAC3A11.08|SPCC23B6.05c|SPCC23B6.03c|SPCC970.07c|SPAC30D11.10|SPBC216.05|SPAC16A10.07c|SPCC188.07|SPBC660.13c|SPAC6F6.17|SPBC2D10.13|SPBP8B7.28c
Phe	tetrapyrrole metabolic process (GO:0033013)	0.703422	0.984791	0.0596037	-0.368315	-0.806896	16	SPAC1F12.10c|SPCC320.09|SPAC4D7.06c
Phe	topological DNA entrapment activity (GO:0061776)	0.175803	0.449275	0.142901	-0.707578	-1.32432	6	SPBC146.03c|SPAC10F6.09c|SPBP4H10.06c|SPBC29A10.04
Phe	transcription coactivator activity (GO:0003713)	0.963048	1	0.0540088	0.225859	0.626013	51	SPAC14C4.12c|SPAC17G8.05|SPBC3B8.02|SPCC1682.13|SPBC1921.07c|SPBC1105.06|SPAC4D7.10c|SPAC2F7.04
Phe	transcription coregulator activity (GO:0003712)	0.816151	1	0.048022	-0.274314	-0.780029	71	SPAC29A4.07|SPBC83.17|SPBC21B10.13c|SPAC23H4.17c|SPBC16E9.01c|SPAC23D3.06c|SPBC1734.16c|SPBC12C2.10c|SPBC16A3.07c|SPAC13G7.10|SPBC2D10.06|SPBC2F12.11c|SPAC22H10.11c|SPBC146.01|SPAC9G1.13c|SPBC800.02|SPAC23C11.15|SPAC688.08|SPAC589.02c|SPBC29A10.12
Phe	transcription elongation regulator activity (GO:0003711)	0.765957	1	0.0564118	-0.356843	-0.734551	11	SPBP23A10.14c|SPCC645.13|SPCC1223.10c|SPBC1861.07
Phe	transcription, DNA-templated (GO:0006351)	0.982026	1	0.0372254	-0.213309	-0.660823	127	SPAC3H8.09c|SPBC1826.01c|SPBC947.13|SPAC1B3.08|SPCC1672.08c|SPCC16C4.03|SPBP23A10.14c|SPBC1198.13c|SPAC17A5.06|SPAC1D4.12|SPBC336.07|SPBC29A10.10c|SPBC32F12.15|SPAC23G3.09|SPAC23G3.01|SPCC1620.09c|SPAC22E12.08|SPBC3B8.11|SPCC16C4.14c|SPBC30D10.02|SPAC458.07|SPBC651.09c|SPCC1223.10c|SPAC26H5.12|SPBC1861.07|SPAC27D7.14c|SPBC26H8.10|SPAC3A12.05c|SPAC6F12.11c|SPAC1D4.14|SPAC823.06|SPBC28F2.12|SPAC178…
Phe	transferase activity, transferring acyl groups (GO:0016746)	0.000274115	0.00490361	0.498493	0.596735	1.84942	92	SPAC6C3.04|SPAC2F3.09|SPBC1105.02c|SPAC1639.01c|SPBC1105.03c|SPCC1259.09c|SPBC3E7.16c|SPBC1271.14|SPAC4G9.09c|SPAC11D3.02c|SPBC13G1.07|SPCC1259.10|SPCC794.07|SPAC9.02c|SPAC922.06|SPAC139.06|SPAC3H1.10|SPAC4F10.05c|SPBC2G2.11|SPAC15E1.08|SPBC342.06c|SPAC1A6.09c|SPAC1002.07c|SPBC106.17c|SPCC550.08|SPCC663.13c|SPBC691.01|SPBC18E5.02c|SPAC1783.02c|SPBC1271.07c|SPAC22A12.16|SPBC1703.07
Phe	transferase activity, transferring aldehyde or ketonic groups (GO:0016744)	0.768443	1	0.0589694	0.472511	0.760697	3	SPBP35G2.07
Phe	transferase activity, transferring alkyl or aryl (other than methyl) groups (GO:0016765)	0.857407	1	0.0491928	-0.271507	-0.697469	37	SPAC688.04c|SPCC1281.07c|SPAC23H4.10c|SPAC2E1P5.04c|SPCC191.09c|SPBC646.05c
Phe	transferase activity, transferring glycosyl groups (GO:0016757)	0.0904762	0.323704	0.231127	0.416884	1.29906	94	SPBP23A10.11c|SPCC191.05c|SPAC25G10.05c|SPBC418.01c|SPCC736.04c|SPAC16C9.02c|SPAC1805.16c|SPAC5H10.13c|SPBC1773.08c|SPAC1B3.01c|SPAC23C11.13c|SPBC32H8.08c|SPBC16H5.09c|SPBC56F2.10c|SPAC4F10.10c|SPBC8D2.17|SPBC16G5.08
Phe	transferase activity, transferring nitrogenous groups (GO:0016769)	0.0705394	0.264113	0.245042	0.622769	1.47802	22	SPAC56E4.03|SPAC2F3.09|SPBC11B10.02c|SPBC428.02c|SPAC10F6.13c|SPBC725.01|SPAC1F12.07|SPAC27F1.05c|SPAC6B12.04c|SPCC569.07
Phe	transferase activity, transferring one-carbon groups (GO:0016741)	0.335008	0.641507	0.0913924	-0.351562	-1.06883	114	SPBPB21E7.04c|SPBC119.03|SPAC22G7.07c|SPBC1604.01|SPBC337.16|SPAC25B8.10
Phe	transferase activity, transferring sulfur-containing groups (GO:0016782)	0.133333	0.399752	0.166934	-0.639823	-1.37386	14	SPCC777.03c|SPAC11D3.10|SPCC4B3.01|SPBC21D10.11c
Phe	translation regulator activity (GO:0045182)	0.829736	1	0.0628004	0.270426	0.787146	68	SPBC146.08c|SPBC17G9.09|SPBC25H2.07|SPCP1E11.11|SPAC4D7.09|SPBC36B7.09|SPBC4C3.07|SPBC1306.01c|SPBC336.10c|SPAC29A4.02c|SPAC3G9.09c|SPAC16E8.15|SPBC800.07c|SPBC1271.15c|SPCC11E10.07c|SPBC18E5.13|SPBC839.15c|SPAC1834.01|SPBC18H10.03|SPBC646.09c|SPAC32A11.04c|SPAC1006.07|SPAC4D7.05|SPAC343.14c|SPCC1919.09|SPCP31B10.07|SPCC1450.04|SPBC17D11.05|SPCC794.09c|SPAC5D6.12
Phe	transmembrane transport (GO:0055085)	0.0141429	0.0813217	0.38073	0.366907	1.32009	306	SPBC23G7.13c|SPBC13A2.04c|SPAC1039.01|SPAC1399.01c|SPAC5D6.09c|SPCC965.13|SPAC17D4.01|SPCC285.05|SPAP7G5.06|SPCPB1C11.01|SPAC1142.05|SPBC25B2.02c|SPAC1071.10c|SPBP26C9.03c|SPAC9.10|SPAC17C9.10|SPAC323.07c|SPBC16D10.06|SPBC359.03c|SPCC1682.09c|SPAC328.09|SPAC19G12.05|SPCC1235.11|SPBC409.08|SPAC17A2.01|SPCC757.13|SPAC23C11.14|SPCC613.01|SPAC24H6.11c|SPBC1773.15|SPAC30.04c|SPBC3B9.05|SPBC887.17|SPAC…
Phe	transmembrane transporter activity (GO:0022857)	0.002292	0.0271721	0.431708	0.410012	1.47068	276	SPBC23G7.13c|SPBC13A2.04c|SPAC1039.01|SPAC1399.01c|SPAC5D6.09c|SPCC965.13|SPCC285.05|SPAP7G5.06|SPCPB1C11.01|SPAC1142.05|SPBC25B2.02c|SPAC1071.10c|SPBP26C9.03c|SPAC9.10|SPAC17C9.10|SPAC323.07c|SPBC16D10.06|SPBC359.03c|SPCC1682.09c|SPAC328.09|SPAC19G12.05|SPCC1235.11|SPBC409.08|SPAC17A2.01|SPBC25H2.04c|SPCC757.13|SPAC23C11.14|SPCC613.01|SPAC24H6.11c|SPBC1773.15|SPAC30.04c|SPBC887.17|SPAC20G8.03|SP…
Phe	ubiquinone biosynthetic process (GO:0006744)	0.845714	1	0.0511148	-0.312642	-0.67132	14	SPBC2D10.18|SPCC162.05|SPCC1840.09|SPCC16A11.07|SPCC4G3.04c
Phe	ubiquitin-like protein transferase activity (GO:0019787)	0.0327514	0.163019	0.321776	-0.495905	-1.45054	91	SPBC18H10.09|SPBC4.05|SPBC2D10.20|SPAC19A8.05c|SPAC19A8.10|SPCC126.07c|SPBC2A9.04c|SPBP8B7.27|SPBC14F5.10c|SPAC19D5.04|SPAC17G8.10c|SPAC15A10.11|SPBC1734.10c|SPBC19C7.02|SPBC21D10.09c|SPAC16E8.13|SPCC18.03|SPBP8B7.23|SPAC343.03|SPBC15C4.06c|SPBC1198.09|SPAC1002.14|SPAC11E3.05|SPBC14F5.07|SPAC12B10.01c|SPCC1919.15|SPAC20H4.10|SPCC330.01c|SPAC18B11.07c|SPBP4H10.07|SPAC167.07c|SPAC21E11.05c|SPAC11G7…
Phe	unfolded protein binding (GO:0051082)	0.000507271	0.0074246	0.477271	-0.694744	-1.89385	53	SPCC330.06c|SPAC13G7.02c|SPBC4F6.17c|SPBC16D10.08c|SPAC926.04c|SPCC1739.13|SPCC576.03c|SPCC830.07c|SPCC550.06c|SPAC22A12.15c|SPBC3E7.02c|SPAC9E9.15|SPBC9B6.10
Phe	vacuole (GO:0005773)	0.338684	0.641507	0.0883594	-0.322076	-1.04241	205	SPBPB21E7.04c|SPCC1235.13|SPBC839.06|SPAC23C11.06c|SPAPB2B4.04c|SPCC338.12|SPAC1006.01|SPBC359.05|SPBC1711.11|SPAC19A8.05c|SPAC4F10.02|SPCC1235.16|SPBC530.02|SPBC3E7.01|SPAC17A2.06c|SPAC22H12.05c|SPAC14C4.07|SPCC1183.09c|SPBC1734.08|SPBC1718.06|SPBC15D4.07c|SPCC663.03|SPCC61.01c|SPBP35G2.05c|SPBC1921.05|SPAC56E4.04c|SPBC106.10|SPBC32F12.01c|SPAC7D4.04|SPCC16A11.01|SPAC57A7.11|SPCC737.09c|SPBC31E1…
Phe	vesicle-mediated transport (GO:0016192)	0.885759	1	0.0400032	-0.246511	-0.841142	324	SPAC20G8.10c|SPAC630.05|SPAC1851.04c|SPCC16A11.08|SPAC19A8.05c|SPAC9E9.14|SPCC663.18|SPAC458.05|SPCC23B6.01c|SPBC119.07|SPAC17A2.06c|SPAC4G8.10|SPAC1142.02c|SPAC22H10.12c|SPBC651.05c|SPAC5D6.07c|SPBC1734.08|SPBC691.02c|SPBC4F6.10|SPAC644.13c|SPBC1347.03|SPAC1F3.03|SPCC584.05|SPAC29B12.07|SPBC16C6.06|SPBC14F5.11c|SPCP1E11.06|SPBC31E1.04|SPAC17G6.08|SPBC1604.18c|SPAC1687.09|SPBC1703.15c|SPAC1834.11…
Phe	vitamin metabolic process (GO:0006766)	0.485714	0.814583	0.0857844	0.368586	0.980019	42	SPBC428.03c|SPBP4H10.05c|SPBP8B7.18c|SPCC1235.02|SPAC6F6.11c|SPAC222.08c|SPAC5H10.08c|SPAC1093.02|SPAC17A5.13|SPAC8F11.09c|SPCC1223.08c|SPCC18B5.05c|SPAC18G6.04c|SPAC644.09|SPBC23E6.06c
Ser	1,3-beta-glucanosyltransferase activity (GO:0042124)	0.382066	0.820169	0.0925529	-0.623403	-1.10816	5	SPAC11E3.13c|SPBC342.03|SPAC19B12.02c
Ser	ATPase activity (GO:0016887)	0.157216	0.52733	0.179782	0.344409	1.17415	212	SPAC20H4.04|SPBC359.05|SPCC18B5.01c|SPAC1556.01c|SPBC839.06|SPAC806.02c|SPAC3F10.11c|SPAC1565.08|SPCC663.03|SPCC737.07c|SPCC1020.01c|SPAC9.03c|SPCC24B10.10c|SPBC15D4.01c|SPBC23G7.12c|SPCC1682.16|SPAC1834.07|SPAC23D3.02|SPAC17A5.01|SPAC1834.11c|SPCC576.10c|SPAC637.08|SPAC4H3.05|SPBC29A3.09c|SPBC4F6.17c|SPBC4.07c|SPAC3A11.12c|SPCC5E4.06|SPBC582.10c|SPBC12C2.06|SPAC14C4.13|SPBC1711.17|SPBC23E6.07c|S…
Ser	DNA recombination (GO:0006310)	0.996604	1	0.0383206	-0.200382	-0.616867	106	SPAPB2B4.03|SPCC23B6.05c|SPAC13A11.03|SPAC17A2.12|SPBC1718.02|SPBC18H10.17c|SPBC409.16c|SPAC1B2.05|SPAC17A5.11|SPAC20G4.04c|SPCC1322.02|SPCC1753.01c|SPBC29A10.05|SPAC14C4.03|SPBC660.13c|SPBC146.06c|SPBC11B10.06|SPAC21E11.03c|SPBC216.06c|SPAP27G11.15|SPCC4E9.02
Ser	DNA repair (GO:0006281)	0.29199	0.783506	0.128143	0.321484	1.07517	188	SPCC1442.07c|SPAC20H4.04|SPBC649.03|SPAC1556.01c|SPAC110.02|SPCC550.05|SPAPB24D3.04c|SPAC30D11.10|SPAC3A11.08|SPAC23D3.02|SPCC338.08|SPAC3G6.06c|SPCC330.02|SPBC887.04c|SPAC4H3.05|SPCC5E4.06|SPBC32F12.15|SPBC776.18c|SPBC582.10c|SPBC30D10.08|SPBP4H10.21c|SPAC14C4.13|SPBC23E6.07c|SPCC622.17|SPAC4G9.11c|SPCC330.01c|SPCP31B10.05|SPAC9.05|SPAC8F11.03|SPAC3G6.11|SPAC1952.07|SPCC965.05c|SPCC576.12c|SPCC1…
Ser	DNA replication (GO:0006260)	0.978261	1	0.0553643	0.206369	0.646954	105	SPAC20H4.04|SPAC1556.01c|SPAC1D4.09c|SPCC737.07c|SPBC2A9.12|SPAC30D11.10|SPAC23D3.02|SPCC338.08|SPAC4H3.05|SPBP23A10.09|SPBP4H10.21c|SPBC23E6.07c|SPAC9.05|SPAC8F11.03|SPAC3G6.11|SPCC576.12c|SPBC725.13c|SPBP23A10.13|SPCC4G3.05c|SPAC12B10.15c|SPAC17D4.02|SPAC2G11.12|SPAC3H1.01c|SPBC776.12c|SPBC713.06
Ser	DNA-binding transcription factor activity (GO:0003700)	0.100683	0.415638	0.183024	-0.43423	-1.30129	86	SPBC1773.12|SPBC32C12.02|SPAC11E3.06|SPBC4C3.12|SPCC290.04|SPCC1393.08|SPAC23E2.01|SPAC6G10.12c|SPAC3H1.11|SPAC56F8.16|SPAC1039.05c|SPAC8C9.14|SPAC23C11.08|SPBC3B8.02|SPBC1652.01|SPBC19G7.06|SPAC25G10.03|SPAPB1A11.04c|SPAC821.07c|SPBC530.08|SPBC1773.16c|SPAC11D3.07c|SPBC354.05c|SPAC21E11.03c
Ser	GTPase activity (GO:0003924)	0.138983	0.508428	0.153159	-0.430664	-1.26755	75	SPBC1306.01c|SPCC188.12|SPAC18G6.03|SPBC9B6.04c|SPAC1B3.04c|SPBC24C6.06|SPBC31F10.06c|SPBC1539.08|SPBC16A3.15c|SPBC26H8.07c|SPAC23C4.08|SPAC23H3.13c|SPAC110.03|SPBC4F6.18c|SPBC800.05c|SPBC1289.03c
Ser	Golgi apparatus (GO:0005794)	0.862694	1	0.0646485	0.239117	0.863797	361	SPBC609.04|SPAC5H10.11|SPAC1F7.07c|SPAC1B3.15c|SPCC330.07c|SPAC6G10.03c|SPAC1002.16c|SPCC18.03|SPAC11D3.06|SPAC23D3.11|SPAC4F8.15|SPCC1281.07c|SPBC3D6.13c|SPBC4C3.08|SPCC2H8.02|SPBC31E1.04|SPCC1620.02|SPAC3F10.11c|SPBC16A3.02c|SPAC23C4.16c|SPAP27G11.12|SPBC1539.04|SPAC24H6.13|SPBC17D11.08|SPCC1906.03|SPAC1834.11c|SPCC569.05c|SPAC15A10.12c|SPAC20H4.02|SPAC17G6.08|SPAC23H3.04|SPAC1952.10c|SPAC3A12.…
Ser	P-body (GO:0000932)	0.573451	0.971849	0.0659816	-0.367508	-0.930729	30	SPCC1682.08c|SPBC30D10.06|SPAC29B12.06c|SPBC3D6.08c|SPAC17A5.14|SPBC3B9.21|SPBC19G7.10c|SPCC31H12.08c|SPAC22G7.04|SPCC1620.01c|SPBC9B6.05c
Ser	actin binding (GO:0003779)	0.688581	1	0.0561767	-0.320072	-0.867318	43	SPAC4F10.15c|SPCC126.06|SPAPJ696.02|SPBC1709.12|SPAC16E8.01|SPAC20G4.06c|SPAC630.03|SPBC1215.02c|SPBC13E7.09|SPBC14C8.06
Ser	actin cortical patch (GO:0030479)	0.113014	0.45488	0.172324	-0.46033	-1.29624	55	SPBC83.01|SPAC4F10.15c|SPCC126.06|SPAPJ696.02|SPBC19F8.03c|SPBC24C6.10c|SPAC9G1.10c|SPBC23G7.08c|SPBC800.10c|SPAC16E8.01|SPBC32H8.12c|SPAC20G4.06c|SPAC630.03|SPBC13E7.09|SPBC14C8.06|SPBC21D10.12|SPAC26A3.05|SPBC31F10.07|SPAC17H9.11
Ser	actin cytoskeleton (GO:0015629)	0.0321449	0.225014	0.321776	-0.450249	-1.40584	114	SPCC1442.01|SPBC1105.05|SPBC83.01|SPBC4F6.12|SPBC83.18c|SPAC4F10.15c|SPCC126.06|SPAPJ696.02|SPBC19F8.03c|SPBC24C6.10c|SPAC2F7.03c|SPCC188.02|SPAC9G1.06c|SPAC9G1.10c|SPAC110.03|SPBC23G7.08c|SPCC645.06c|SPAC14C4.09|SPBC800.10c|SPAC16E8.01|SPBC32H8.12c|SPAC20G4.06c|SPAC630.03|SPBC646.06c|SPBC13E7.09|SPAC3G9.05|SPAC14C4.08|SPBC14C8.06|SPAC8E11.02c|SPBC21D10.12|SPAC26A3.05|SPAC27D7.13c|SPAC12B10.11|SP…
Ser	actin cytoskeleton organization (GO:0030036)	0.304422	0.785059	0.0978773	-0.363823	-1.09272	87	SPBC83.01|SPBC4F6.12|SPBC83.18c|SPAC4F10.15c|SPAPJ696.02|SPBC1709.12|SPAC23C4.08|SPBC24C6.10c|SPAC9G1.06c|SPCC4G3.09c|SPBC23G7.08c|SPBC1706.01|SPBC800.10c|SPAPYUG7.02c|SPAC16E8.01|SPBC32H8.12c|SPAC20G4.06c|SPAC630.03|SPBC1215.02c|SPBC28E12.03|SPBC13E7.09|SPAC3G9.05|SPBC211.03c|SPBC14C8.06|SPAC1F7.04|SPCPB16A4.02c|SPAC6F6.06c
Ser	ascospore formation (GO:0030437)	0.83045	1	0.0475434	-0.279981	-0.773341	49	SPCC188.12|SPAC26H5.11|SPAC1296.04|SPCC63.02c|SPCC825.03c|SPBC342.03
Ser	autophagy (GO:0006914)	0.508475	0.917111	0.0886261	0.334628	0.95563	62	SPBC1711.11|SPAC1565.08|SPAC20G8.10c|SPAC23C4.16c|SPAC343.09|SPBC4B4.10c|SPAC10F6.11c|SPAC1783.06c|SPBC660.08|SPBC1604.19c|SPAC1687.09|SPAC1D4.03c|SPAC644.18c|SPBC405.05|SPAC25A8.02|SPAC19B12.08|SPAC6B12.08|SPCC1682.11c|SPAC17C9.12|SPBP8B7.24c
Ser	carbohydrate metabolic process (GO:0005975)	0.259804	0.733832	0.132846	0.350243	1.10709	114	SPAC869.07c|SPCC4B3.10c|SPAC8E11.10|SPAC977.16c|SPAC513.06c|SPAC1039.11c|SPBC14F5.04c|SPBC660.07|SPCC1753.04|SPAC3A12.18|SPBC16G5.02c|SPBC2D10.05|SPBC1604.05|SPAC23D3.10c|SPAC328.03|SPAC1527.01|SPBC16H5.02|SPAC26F1.07|SPAC19G12.15c|SPBC215.05|SPAC26F1.06|SPAC4H3.10c|SPAC12B10.16c|SPBC1773.05c|SPAC26H5.08c
Ser	cargo receptor activity (GO:0038024)	0.0363018	0.233783	0.321776	0.878007	1.52102	4	SPAC1F8.02c|SPCC970.06
Ser	catalytic activity, acting on DNA (GO:0140097)	0.46247	0.898324	0.0940503	0.312021	0.980497	107	SPAC20H4.04|SPAC1556.01c|SPCC737.07c|SPAPB24D3.04c|SPAC23D3.02|SPCC338.08|SPAC3G6.06c|SPAC4H3.05|SPCC5E4.06|SPAC14C4.13|SPBC23E6.07c|SPCC622.17|SPAC1783.05|SPBC19C2.02|SPBP4H10.06c|SPCC330.01c|SPCP31B10.05|SPAC9.05|SPAC3G6.11|SPCC965.05c|SPAC17C9.08|SPAC688.10|SPAC19D5.11c|SPBC3E7.08c|SPCC4G3.05c|SPAC12G12.16c|SPBC543.03c|SPAC2G11.12|SPBC713.06|SPBC1347.01c|SPBC336.04|SPAC644.14c|SPAPB1E7.06c
Ser	catalytic activity, acting on RNA (GO:0140098)	1	1	0.0568864	0.194894	0.683897	260	SPBC36B7.04|SPBC19C7.08c|SPAC9.03c|SPAC2C4.07c|SPBC29A10.09c|SPBC2A9.10|SPBC119.11c|SPAC16.04|SPCC1322.01|SPBC2G5.03|SPBC1709.06|SPCC663.10|SPAC12B10.08c|SPAC2C4.06c|SPAC12G12.06c|SPCC290.02|SPBC12C2.06|SPAC6F12.09|SPBC1711.17|SPAC1486.09|SPAC23C11.10|SPBC19C2.02|SPCC285.03|SPAC27E2.06c|SPAC4G8.09|SPBC336.05c|SPAC17C9.08|SPBC13G1.10c|SPBC336.02|SPAC25B8.15c|SPBC115.01c|SPBC16D10.02|SPCC613.09|SPA…
Ser	catalytic activity, acting on a protein (GO:0140096)	0.916435	1	0.0652353	0.230038	0.861331	500	SPAC869.08|SPBC725.06c|SPCC1442.07c|SPBC4F6.16c|SPAC22E12.03c|SPCC18.03|SPAC167.07c|SPAC222.07c|SPCC550.05|SPAC1002.14|SPBC3D6.13c|SPAC23D3.07|SPBC2A9.04c|SPBC13E7.02|SPBC106.16|SPCC4F11.02|SPAC16E8.13|SPAC6B12.07c|SPBC19C7.08c|SPBC19C7.02|SPBP4H10.17c|SPCC1442.06|SPAC17H9.14c|SPBC577.10|SPAC1F5.09c|SPBC17A3.03c|SPBC337.04|SPAC19A8.05c|SPBC12D12.04c|SPAC24C9.14|SPAC1782.05|SPAC323.06c|SPCC126.07c…
Ser	catalytic activity, acting on a tRNA (GO:0140101)	0.998311	1	0.0380056	-0.189629	-0.579213	98	SPBC1198.10c|SPBP8B7.01c|SPAC8C9.05|SPAC4F10.03c|SPCC1223.07c|SPAC1805.03c|SPBC17G9.03c|SPBC1709.20|SPAC1805.09c|SPAPB18E9.01|SPAC3F10.03|SPBC1773.10c|SPBC8D2.06|SPBC1709.02c|SPBC25H2.02|SPBC19C7.06|SPAC3G9.06|SPBC25B2.09c|SPBC25D12.05|SPCC736.06|SPCC1672.05c|SPBC1105.16c
Ser	cell adhesion (GO:0007155)	0.768807	1	0.0537873	-0.362644	-0.757091	10	SPBPJ4664.02|SPBC21D10.06c|SPBC947.04
Ser	cell adhesion mediator activity (GO:0098631)	0.381651	0.820169	0.0891647	-0.521139	-1.08798	10	SPBPJ4664.02|SPAP11E10.02c
Ser	cell cortex (GO:0005938)	0.00300691	0.030257	0.431708	-0.439541	-1.49269	223	SPAC110.01|SPCC188.12|SPAC11H11.04|SPAC18G6.03|SPBC83.01|SPBC4F6.12|SPBC16G5.05c|SPBC83.18c|SPAC1805.08|SPAC31A2.14|SPCP1E11.04c|SPBC365.06|SPBC24C6.06|SPAC4F10.15c|SPBC1539.08|SPAC144.14|SPCC126.06|SPAC13F5.06c|SPBC25B2.02c|SPAPJ696.02|SPBC19F8.03c|SPAC23C4.08|SPBC24C6.10c|SPAC15A10.09c|SPAC2F7.03c|SPAC57A10.02|SPCC188.02|SPAC9G1.06c|SPAC637.13c|SPAC9G1.10c|SPAC110.03|SPBC23G7.08c|SPCC645.06c|SP…
Ser	cell surface (GO:0009986)	0.414216	0.844161	0.101351	0.356024	1.02005	64	SPAC1F8.02c|SPAC25H1.09|SPBPB8B6.05c|SPAC977.12|SPBC1289.15|SPBC2D10.05|SPAC23D3.10c
Ser	cell wall (GO:0005618)	0.460345	0.898324	0.0756946	-0.363126	-1.00681	50	SPBPJ4664.02|SPAP11E10.02c|SPAC26H5.11|SPAC1705.03c|SPBC21B10.07|SPAPB1E7.04c|SPCC63.02c|SPAC11E3.13c|SPAC14C4.09|SPBC21D10.06c|SPBC342.03|SPAC13G6.10c|SPAC19B12.02c
Ser	cell wall organization or biogenesis (GO:0071554)	0.391453	0.824129	0.0838361	-0.33615	-1.02771	101	SPBC1105.05|SPAC26H5.11|SPAC1705.03c|SPCC1442.12|SPAC1296.04|SPBC21B10.07|SPCP1E11.04c|SPCC1620.06c|SPAPB1E7.04c|SPBC8D2.17|SPCC63.02c|SPAC15A10.09c|SPBC2G2.16|SPCC576.15c|SPAC17G6.11c|SPAC11E3.13c|SPAC14C4.09|SPBC1289.01c|SPAC23H3.11c|SPBC342.03|SPAC13G6.10c|SPAPYUG7.02c|SPAC5H10.13c|SPAC19B12.02c|SPAC4F10.10c|SPCC1906.01|SPBC646.06c|SPBC32H8.08c
Ser	cellular amino acid metabolic process (GO:0006520)	0.096463	0.408699	0.181383	-0.368159	-1.22506	181	SPAC5H10.01|SPCC70.03c|SPBC776.15c|SPAC1039.10|SPBC8E4.03|SPCC777.09c|SPBC577.14c|SPAC31G5.14|SPBC1773.14|SPBC1271.14|SPBC119.10|SPAC19A8.15|SPCC11E10.01|SPAC24C9.06c|SPAC227.18|SPBC14C8.04|SPBC1198.10c|SPCC320.14|SPBC16G5.08|SPAC13G6.06c|SPAC343.10|SPAC4G9.09c|SPAC56E4.03|SPAC6B12.04c|SPAC4G9.10|SPBC428.05c|SPBC2G2.04c|SPAC1F12.07|SPBP26C9.02c|SPCC364.07|SPBC1539.03c|SPAC10F6.13c|SPAC19D5.07|SPB…
Ser	chromatin organization (GO:0006325)	1	1	0.0359969	-0.187392	-0.644081	248	SPAC1834.03c|SPCC290.04|SPBC23E6.09|SPBC26H8.09c|SPAC17A2.12|SPAC926.04c|SPCC16C4.22|SPBC11B10.10c|SPCC622.09|SPAC1F3.07c|SPBC3B8.02|SPAC823.14|SPBC83.07|SPAC26H5.03|SPCC1682.13|SPBC29A3.05|SPCC1259.04|SPAC23H3.05c|SPBC1105.17|SPAC22H12.02|SPAC1B3.02c|SPCC645.08c|SPBC1921.07c|SPAC23G3.04|SPAC17G8.07|SPAC5D6.02c|SPBC32H8.12c|SPAC30D11.08c|SPBC1734.15|SPAC21E11.03c|SPAC4G9.06c|SPAPB1A10.02|SPAC22F8…
Ser	chromosome (GO:0005694)	0.946958	1	0.036762	-0.228573	-0.848104	583	SPBC1773.12|SPAC27D7.03c|SPAC11E3.06|SPBC428.18|SPAC1834.03c|SPAPB2B4.03|SPAP14E8.02|SPBC4C3.12|SPCC290.04|SPCC1393.08|SPAC23E2.01|SPBC14C8.07c|SPBC23E6.09|SPBC16C6.12c|SPCC23B6.05c|SPBC365.06|SPAC3H1.11|SPBC28F2.11|SPCC622.08c|SPBC26H8.09c|SPAC13A11.03|SPBC582.03|SPBC15D4.14|SPAC17A2.12|SPBC1718.02|SPCC338.17c|SPAC1039.05c|SPBC800.13|SPBC6B1.04|SPBC16A3.07c|SPCC16C4.22|SPAC227.16c|SPBC27B12.02|S…
Ser	conjugation with cellular fusion (GO:0000747)	0.169312	0.545185	0.140406	-0.45787	-1.22095	41	SPCC1442.01|SPBC1105.05|SPAP11E10.02c|SPAC1805.08|SPAC1565.04c|SPAP7G5.03|SPAC14C4.09|SPBC21D10.06c|SPAC1D4.13|SPAC3C7.12|SPBC646.06c|SPAC3F10.10c|SPAC27D7.13c|SPAC12B10.11
Ser	contractile ring (GO:0070938)	0.311532	0.785059	0.0972151	-0.397978	-1.10585	51	SPBC4F6.12|SPBC83.18c|SPAC2F7.03c|SPCC188.02|SPAC9G1.06c|SPAC110.03|SPBC23G7.08c|SPCC645.06c|SPBC32H8.12c|SPAC20G4.06c|SPAC3G9.05|SPAC8E11.02c|SPBC21D10.12|SPAC9G1.11c
Ser	cyclase activity (GO:0009975)	0.035661	0.233783	0.321776	-0.915847	-1.4905	3	SPAC5H10.01
Ser	cytoplasmic stress granule (GO:0010494)	0.355517	0.806172	0.0905429	-0.410535	-1.07684	37	SPAC27D7.03c|SPAC2F7.11|SPBC23E6.01c|SPAC30C2.04|SPBC18H10.13|SPAC24B11.06c|SPAC17A5.14|SPBC3B9.21|SPAC16E8.15|SPCC550.14|SPBP8B7.11|SPAC22A12.04c|SPAC17A5.15c
Ser	cytoplasmic translation (GO:0002181)	0.957516	1	0.0383996	-0.225811	-0.772962	238	SPCP31B10.08c|SPAC4F10.03c|SPCC1223.07c|SPBC460.02c|SPAC32A11.04c|SPBC25H2.07|SPBC31F10.12|SPBC17G9.03c|SPAC30C2.04|SPBC17G9.09|SPAC3F10.03|SPAC16E8.14c|SPBC18H10.13|SPBC1773.10c|SPCC1322.11|SPBC1709.18|SPAC29A4.02c|SPBC19G7.03c|SPBC8D2.06|SPCC613.05c|SPBC1709.02c|SPBC25H2.02|SPCC16C4.13c|SPBC19C7.06|SPAC3G9.06|SPBC25B2.09c|SPAC6F6.07c|SPBC56F2.02|SPCC1672.05c|SPAC16E8.15|SPAC11G7.04|SPBC3B9.13c|…
Ser	cytoplasmic vesicle (GO:0031410)	0.993559	1	0.0359969	-0.196241	-0.661175	206	SPBP35G2.11c|SPAC18G6.03|SPBC24C6.08c|SPBC31F10.06c|SPCC1739.10|SPBC8D2.20c|SPAC7D4.02c|SPBC19F8.03c|SPAC23C4.08|SPAC2F7.10|SPAC1F5.03c|SPCC825.03c|SPBC1773.11c|SPAC24B11.08c|SPAC19B12.06c|SPAC110.03|SPAC1F12.05|SPAC30C2.05|SPAC16E8.01|SPACUNK4.15|SPBC4F6.05c|SPAC13F5.04c|SPAC6F12.04|SPBC31F10.16|SPAC23D3.16|SPBC11G11.04|SPAC23H4.03c|SPAC4A8.07c|SPBC2G5.04c|SPAC1F7.04|SPAC26A3.05|SPAPB1A10.10c|SP…
Ser	cytosol (GO:0005829)	8.96502e-05	0.00160374	0.538434	0.296421	1.2286	2220	SPCC13B11.04c|SPCC13B11.03c|SPCC777.03c|SPCC663.06c|SPAC869.08|SPCC663.08c|SPAC922.03|SPCC965.07c|SPAC3G9.11c|SPAC3C7.14c|SPAC869.02c|SPBC106.02c|SPAC977.14c|SPAC9E9.11|SPAC23G3.03|SPAC513.07|SPBC12C2.04|SPAPB24D3.08c|SPBC725.06c|SPCC1442.07c|SPCC569.03|SPAC139.05|SPCC576.03c|SPAC22H10.13|SPAC22F3.10c|SPAC23G3.02c|SPAC22E12.04|SPAP27G11.09c|SPBC215.11c|SPAC5H10.05c|SPAC11D3.13|SPBC119.03|SPAC29E6…
Ser	cytosolic ribosome (GO:0022626)	0.71875	1	0.0518458	-0.274648	-0.890512	149	SPCP31B10.08c|SPBC18H10.13|SPCC1322.11|SPBC19G7.03c|SPCC613.05c|SPCC16C4.13c|SPAC6F6.07c|SPBC56F2.02|SPAC11G7.04|SPBC3B9.13c|SPBP8B7.06|SPAC13G6.02c|SPBC1921.01c|SPAC15E1.03|SPAC959.08|SPAC3H5.05c|SPBP8B7.03c|SPAC22A12.04c|SPCC1183.08c|SPAC25G10.06|SPBC839.13c|SPBP22H7.08|SPAC9G1.03c|SPBC577.02|SPAC4G9.16c|SPCC330.14c|SPAC1783.08c|SPAP7G5.05|SPBC16D10.11c|SPAC30D11.12|SPCC576.09|SPBC18H10.12c|SPB…
Ser	deacetylase activity (GO:0019213)	0.622845	1	0.0716527	0.412994	0.856652	9	SPBPB2B2.02|SPAC3G9.07c|SPCC132.02|SPBC800.03|SPBC16D10.07c|SPAPB2B4.01c
Ser	detoxification (GO:0098754)	2.88713e-10	1.54943e-08	0.814036	0.763048	2.38537	104	SPCC13B11.04c|SPCC13B11.03c|SPCC663.06c|SPBC609.04|SPAC869.08|SPCC663.08c|SPAC922.03|SPCC965.07c|SPAPB1A11.03|SPAC869.02c|SPBC106.02c|SPBC2A9.02|SPAC513.07|SPCC576.03c|SPAC22H10.13|SPAC22F3.10c|SPAC22E12.04|SPAC22E12.03c|SPBC216.04c|SPCC1442.16c|SPBC17D11.03c|SPBC12D12.07c|SPCC737.06c|SPCC663.09c|SPBC17A3.07|SPAC3F10.04|SPCC1281.07c|SPAC5H10.10|SPAC3F10.11c|SPCC663.03|SPCC24B10.20|SPAC824.07
Ser	disulfide oxidoreductase activity (GO:0015036)	0.019846	0.152153	0.352488	0.709852	1.69262	20	SPBC12D12.07c|SPAC57A10.11c|SPBC17A3.07|SPAC3G6.08|SPCC1281.07c|SPAC17H9.14c|SPCC1450.14c|SPBC146.04|SPAC7D4.07c
Ser	division septum (GO:0000935)	0.682883	1	0.0584693	-0.332902	-0.871036	38	SPBC1105.05|SPBC1539.08|SPAC9G1.06c|SPBC1289.01c|SPBC646.12c|SPAC1F7.04|SPAC12B10.11|SPCC1223.06
Ser	endoplasmic reticulum (GO:0005783)	0.0381679	0.236348	0.287857	-0.327888	-1.21604	549	SPAC1039.09|SPCC285.05|SPAC869.10c|SPCC757.13|SPAC222.12c|SPBC13E7.04|SPBC1734.13|SPBC29A3.21|SPAC3H1.06c|SPAC343.12|SPAC1039.02|SPAC227.06|SPBC800.11|SPCPB1C11.02|SPAC24H6.11c|SPBC8E4.03|SPAC19G12.08|SPBC36.03c|SPAC14C4.14|SPAC56F8.15|SPCC965.13|SPAC227.03c|SPAP14E8.05c|SPBP4H10.11c|SPCC594.04c|SPCC1442.12|SPCC1281.06c|SPBC16G5.05c|SPAC13A11.02c|SPAC27F1.07|SPBC31F10.15c|SPBC646.07c|SPAC5D6.09c|…
Ser	endoplasmic reticulum membrane (GO:0005789)	0.227419	0.678047	0.112843	-0.32433	-1.10876	232	SPAC19G12.08|SPCC1442.12|SPCC1281.06c|SPBC16G5.05c|SPAC13A11.02c|SPAC27F1.07|SPBC646.07c|SPAC30D11.11|SPCC1259.02c|SPAC7D4.15c|SPBC337.16|SPBC31F10.06c|SPBC26H8.03|SPBC29A10.16c|SPAC56E4.05|SPAC1639.01c|SPBC2A9.06c|SPCC162.09c|SPBC354.02c|SPBC13A2.03|SPAC630.08c|SPBC56F2.10c|SPBC409.20c|SPAC56F8.06c|SPAC1687.17c|SPCC16A11.10c|SPAC17G6.11c|SPAC17C9.07|SPBC19C2.15c|SPAC24B11.08c|SPAC23H3.11c|SPBC3H…
Ser	endosome (GO:0005768)	0.96798	1	0.0567672	0.215814	0.700102	128	SPBC31E1.04|SPBC651.05c|SPAC20G8.10c|SPAC23C4.16c|SPBC14F5.11c|SPBC1604.18c|SPAC19A8.05c|SPAC1B3.07c|SPBC1703.15c|SPAC17G6.08|SPAC3A12.15|SPAC57A7.09|SPAC6F12.03c|SPAC1D4.03c|SPBC887.06c|SPBC1734.08|SPAC644.18c|SPBC11B10.07c|SPAC6G10.05c|SPAC4F8.01|SPBC405.04c|SPAC1142.07c|SPAC9E9.14|SPAC19B12.10|SPBC19C7.11|SPBC4B4.06|SPAC3G6.10c|SPBC3E7.01|SPCC594.06c|SPAC17G6.05c|SPAC589.07c|SPAC23D3.13c|SPCC7…
Ser	enzyme regulator activity (GO:0030234)	0.243548	0.700202	0.108394	-0.320047	-1.09508	234	SPCC70.02c|SPCC1739.09c|SPBC336.03|SPCC1442.01|SPAC22F3.12c|SPBC577.14c|SPAPB2B4.03|SPAC29B12.03|SPAC22E12.09c|SPBC24C6.08c|SPAC19E9.03|SPBC4F6.12|SPAC5D6.08c|SPAC1565.04c|SPBC14C8.04|SPBC32F12.06|SPAC3F10.19|SPAC13A11.03|SPAC15E1.04|SPBC582.03|SPBC365.13c|SPCC16C4.22|SPAC13G6.08|SPCC622.14|SPAC23H3.13c|SPCC188.02|SPCC4G3.09c|SPCC18B5.07c|SPAC110.03|SPBC23G7.08c|SPCC645.06c|SPBC19F5.01c|SPAC821.0…
Ser	establishment or maintenance of cell polarity (GO:0007163)	0.0274525	0.200902	0.352488	-0.518183	-1.49601	68	SPBC336.03|SPCC1442.12|SPBC16G5.05c|SPBC83.18c|SPAC4F10.15c|SPBC1539.08|SPBC26H8.07c|SPAC23C4.08|SPAC2F7.03c|SPBC428.20c|SPBC11B10.05c|SPAC110.03|SPBC1706.01|SPBC776.06c|SPBC800.05c|SPCC1739.12|SPAPYUG7.02c|SPAC3C7.12|SPAC23H4.01c|SPBC28E12.03|SPAC3G9.05
Ser	exonuclease activity (GO:0004527)	0.939614	1	0.0572461	0.230757	0.617928	45	SPAC2C4.07c|SPBC29A10.09c|SPCC1322.01|SPAC3G6.06c|SPCC622.17|SPAC23C11.10|SPCP31B10.05|SPBC115.01c|SPBC1604.09c|SPAC12G12.16c|SPBC336.04|SPAC26A3.12c|SPBC30B4.08|SPAC1782.08c|SPAC17G6.16c|SPBC1347.07|SPBC26H8.10|SPCC16C4.09
Ser	extracellular region (GO:0005576)	0.143357	0.508428	0.153159	-0.536629	-1.31694	25	SPAPB8E5.05|SPBPJ4664.03|SPAC513.03|SPAC2E1P3.05c|SPBC1105.05
Ser	general transcription initiation factor activity (GO:0140223)	0.481752	0.899674	0.0919686	0.34541	0.97464	57	SPCC1919.14c|SPBC30D10.02|SPCC1620.09c|SPBC32F12.15|SPBC776.18c|SPCC16C4.14c|SPAC15A10.02|SPBC1198.13c|SPBC1826.01c|SPAC458.07|SPAC16E8.16|SPBC13G1.13|SPAC13A11.04c|SPCC16C4.18c|SPCC1682.07|SPAC29A4.10|SPAC3A12.05c|SPBC336.07|SPAC144.09c|SPBC13E7.10c|SPBC19F8.07|SPAC22E12.08|SPCC1672.08c|SPBC1861.07|SPAC13F5.02c
Ser	generation of precursor metabolites and energy (GO:0006091)	6.96081e-08	2.80173e-06	0.704976	-0.671906	-2.07077	108	SPBC16H5.06|SPCC737.02c|SPBC2F12.17|SPAC3A11.07|SPCC191.07|SPCC338.10c|SPBC1604.07|SPBC29A3.18|SPAC1296.02|SPBC776.15c|SPBC29A10.13|SPCC1739.09c|SPBC947.15c|SPCC1682.01|SPCC1840.06|SPAC1B2.04|SPAC1782.07|SPBC16C6.08c|SPBP4H10.08|SPAC222.12c|SPBC13E7.04|SPBC1734.13|SPCC330.12c|SPCC306.08c|SPBC1604.11|SPBC1773.17c|SPCC613.10|SPAC24C9.16c|SPAC22F3.07c|SPCC1442.08c|SPAC1556.02c|SPBC29A3.10c|SPACUNK4.…
Ser	guanyl-nucleotide exchange factor activity (GO:0005085)	0.486159	0.899674	0.0730744	-0.366473	-0.993055	43	SPBC336.03|SPCC1442.01
Ser	histone demethylase activity (GO:0032452)	0.942379	1	0.0450443	-0.288235	-0.578978	9	SPBC83.07|SPAC1002.05c
Ser	hydrolase activity, acting on carbon-nitrogen (but not peptide) bonds (GO:0016810)	0.129902	0.486377	0.193813	0.469292	1.31392	56	SPAC922.03|SPAP27G11.09c|SPAC13C5.04|SPBPB8B6.05c|SPBC23E6.03c|SPAC977.12|SPAC3H1.07|SPBC365.20c|SPBC16A3.06
Ser	hydrolase activity, acting on ester bonds (GO:0016788)	0.917949	1	0.0611693	0.229559	0.80308	254	SPCC13B11.03c|SPAC6G10.03c|SPAC23D3.11|SPBC106.17c|SPCC1753.04|SPAC23C4.16c|SPCC4F11.02|SPAC824.07|SPCC16C4.10|SPAC2C4.07c|SPBP4H10.17c|SPBC29A10.09c|SPCC4B3.04c|SPBC17A3.03c|SPBC119.11c|SPCC1322.01|SPCC338.08|SPAC3G6.06c|SPBC106.11c|SPBC31F10.02|SPAC12G12.06c|SPAC2F7.16c|SPAC19G12.15c|SPCC622.17|SPAC1486.09|SPAC23C11.10|SPCP31B10.05|SPAC4G8.09|SPCC1235.03|SPBC17A3.06|SPAC17C9.08|SPAC14C4.10c|SPA…
Ser	hydrolase activity, acting on glycosyl bonds (GO:0016798)	0.484262	0.899674	0.0913924	0.343053	0.971062	58	SPAC869.07c|SPAC25H1.09|SPAC1039.11c|SPBC660.07|SPBC2D10.05|SPAPB24D3.04c|SPAC23D3.10c|SPAC1527.01
Ser	intramembrane lipid transporter activity (GO:0140303)	0.6171	1	0.0647943	-0.440895	-0.885626	9	SPAC24B11.12c|SPBC1773.11c
Ser	iron-sulfur cluster assembly (GO:0016226)	0.0860465	0.38597	0.234393	0.593163	1.46265	25	SPAC227.13c|SPAC806.02c|SPBC337.10c|SPCC1450.10c|SPAC144.16|SPAC637.08|SPAC664.11|SPAC144.08|SPBC3B9.17|SPBC1709.19c|SPBC21D10.11c|SPAC21E11.07|SPAC4H3.09
Ser	isomerase activity (GO:0016853)	0.649038	1	0.0751182	0.298731	0.870447	68	SPBC4F6.16c|SPCC965.08c|SPBC3D6.13c|SPBPB21E7.07|SPAC17H9.14c|SPBC1604.05|SPAC1782.05|SPAC1B3.03c|SPCC1450.14c|SPAC18G6.01c|SPAC26F1.06|SPAC513.02|SPAC13C5.05c
Ser	kinase activity (GO:0016301)	0.561093	0.963431	0.0623861	-0.287153	-0.958526	191	SPAC110.01|SPCC162.10|SPBPB2B2.13|SPBC660.14|SPBC14C8.07c|SPBC1778.10c|SPBC19C2.05|SPCC70.05c|SPBC8D2.01|SPAC1805.01c|SPAC4G9.09c|SPAC630.09c|SPAC1F12.08|SPCC162.11c|SPAC13G6.11c|SPAC2F7.03c|SPAC57A10.02|SPBC15C4.02|SPCC63.08c|SPCC576.15c|SPBC530.14c|SPCC4G3.08|SPAC4F8.07c|SPBC16D10.10|SPBP22H7.06|SPAC29A4.16|SPCC1919.01|SPCPJ732.02c|SPAC19E9.02|SPAC1D4.13|SPBC409.07c|SPAC2F3.15|SPAC14C4.03|SPBC1…
Ser	kinetochore (GO:0000776)	0.996587	1	0.0385579	-0.177268	-0.511777	68	SPBC800.13|SPBC6B1.04|SPBC27B12.02|SPBC1105.17|SPCC1020.02|SPBC409.09c|SPAC25B8.14|SPBC29A10.14|SPBP22H7.09c|SPAC16A10.05c|SPAC29E6.04|SPAC25G10.07c
Ser	ligase activity (GO:0016874)	5.01631e-05	0.00115375	0.557332	-0.582874	-1.79619	105	SPBC1604.07|SPBC29A10.13|SPCC1840.06|SPAC222.12c|SPBC13E7.04|SPBC1734.13|SPBC1604.11|SPAC22F3.07c|SPBC29A3.10c|SPCC1620.08|SPBC106.05c|SPAC14C4.14|SPCC191.02c|SPAC25H1.10c|SPAC23C4.11|SPBP4H10.11c|SPBC119.10|SPBC31F10.15c|SPCC1827.03c|SPBC1198.10c|SPAC56E4.04c|SPBC428.05c|SPAC343.05|SPCC1223.07c|SPAC4C5.04|SPBC409.10|SPBC17G9.11c|SPBC56F2.09c|SPAC144.03|SPBC17G9.03c
Ser	lipid binding (GO:0008289)	0.860738	1	0.0445071	-0.256688	-0.800158	113	SPAC26H5.11|SPBC9B6.03|SPBC83.18c|SPBC428.07|SPAC1296.04|SPBC19F8.03c|SPAC2F7.03c|SPAC637.13c|SPCC576.15c|SPCC1450.12|SPBC19C2.10|SPCC645.06c|SPAPYUG7.02c|SPAPYUG7.03c|SPBC1271.12|SPCC1494.08c|SPAC458.06|SPCC1682.15|SPAPYUK71.03c|SPAC23H4.01c
Ser	lipid metabolic process (GO:0006629)	0.204878	0.622365	0.120433	-0.328254	-1.11747	230	SPAC19G12.08|SPAC922.06|SPBC26H8.11c|SPAC25B8.03|SPBP4H10.11c|SPCC594.04c|SPCC1442.12|SPCC1281.06c|SPAC13A11.02c|SPBC646.07c|SPCC1827.03c|SPBC428.04|SPAC56E4.04c|SPAC1A6.04c|SPBC106.15|SPBC337.16|SPAC17H9.12c|SPBC26H8.03|SPBC29A10.16c|SPAC56F8.04c|SPAC17G8.11c|SPAC1639.01c|SPAC1952.09c|SPBC2A9.06c|SPAC3G9.17|SPCC162.09c|SPAC13G6.11c|SPBC13A2.03|SPBC16E9.16c|SPAC4A8.11c|SPAC630.08c|SPBC56F2.10c|SP…
Ser	lipid transfer activity (GO:0120013)	0.178571	0.563725	0.137251	-0.532933	-1.26176	21	SPBC36.10|SPAC3H8.02|SPBC1271.12|SPAC1565.02c|SPCC23B6.04c|SPAC23H4.01c
Ser	lipoprotein biosynthetic process (GO:0042158)	0.991424	1	0.0390355	-0.201463	-0.556187	47	SPBP4H10.11c|SPAC2F7.10|SPBC3H7.09|SPCC550.04c|SPAC227.04|SPAC18B11.05|SPAC458.06
Ser	lyase activity (GO:0016829)	0.0913706	0.397585	0.191892	-0.449157	-1.3265	79	SPAC5H10.01|SPBC1773.14|SPAC29B12.13|SPAC25B8.03|SPAC19A8.15|SPAC24C9.02c|SPCC11E10.01|SPAC24C9.06c|SPCC320.14|SPBP8B7.05c|SPAC15E1.04|SPCC794.12c|SPBC26H8.12|SPBC1539.03c|SPBP4H10.05c|SPAC343.16|SPAC20H4.05c|SPAC19G12.04|SPBC19C2.15c|SPBC21H7.07c|SPAC17G8.06c|SPAC926.09c|SPBC418.01c|SPBC1677.03c|SPBC660.12c|SPCC1223.14|SPBC19C7.03
Ser	mRNA metabolic process (GO:0016071)	0.997375	1	0.0583453	0.198245	0.699825	284	SPAC31G5.18c|SPAC23H3.02c|SPBP23A10.12|SPCC663.11|SPCC364.02c|SPBC13E7.02|SPAC1002.10c|SPAC1486.03c|SPAC9.03c|SPAC2C4.07c|SPBC29A10.09c|SPAP8A3.06|SPAC22F3.11c|SPBC11C11.01|SPCC1281.02c|SPCC1739.07|SPBC25B2.01|SPCC1020.12c|SPBC3B9.02c|SPBC1711.17|SPCC10H11.02|SPBC21B10.03c|SPBC1289.02c|SPAC9.13c|SPCC4B3.14|SPCC1235.03|SPCC962.06c|SPBP4H10.16c|SPBC887.05c|SPBC115.01c|SPBC13A2.01c|SPBC119.13c|SPBC2…
Ser	meiotic drive (GO:0110134)	0.000370791	0.00542703	0.498493	0.875605	1.98972	15	SPCC794.02|SPCC1183.10|SPCC285.07c|SPCC663.17|SPCC162.04c|SPCC1620.02|SPCC1919.06c|SPCC622.21|SPCC1906.03|SPCC1739.15|SPCC970.11c
Ser	meiotic nuclear division (GO:0140013)	0.996721	1	0.036685	-0.189859	-0.609764	135	SPAC27D7.03c|SPAC1805.08|SPAC13A11.03|SPBC582.03|SPBC1718.02|SPBC6B1.04|SPAC6G9.13c|SPCC4E9.01c|SPAC29B12.06c|SPAC17A5.11|SPAC458.04c|SPAC14C4.03|SPAC21E11.03c|SPCC1020.02|SPBC428.17c|SPCC5E4.04|SPAC644.16|SPAC14C4.08|SPBC409.09c|SPAC1002.06c|SPAPB1A10.09|SPBC31F10.08|SPAC27D7.13c|SPBC29A10.14|SPBC1347.12|SPBC582.06c|SPBC577.05c|SPBC1778.04|SPAC26A3.03c|SPAC16A10.05c|SPAC29E6.04|SPAC222.09|SPAC25…
Ser	membrane organization (GO:0061024)	0.0643087	0.318182	0.224966	-0.381806	-1.27048	181	SPCC1442.05c|SPAPJ691.03|SPBC25H2.09|SPBP23A10.16|SPCC188.12|SPBC36.10|SPAC18G6.03|SPBC16G5.05c|SPBC3E7.05c|SPAC3H8.02|SPBC428.04|SPBC31F10.06c|SPAC56E4.05|SPBC8D2.20c|SPBC27.06c|SPAC24B11.12c|SPAC17A2.02c|SPBC19F8.03c|SPBP4H10.03|SPCC794.08|SPAP7G5.03|SPCC825.03c|SPBC1773.11c|SPAC17C9.06
Ser	metal ion homeostasis (GO:0055065)	7.30776e-05	0.00147069	0.538434	0.691614	2.02311	69	SPAC1F8.02c|SPBC1683.09c|SPAC1F8.03c|SPBC947.05c|SPAC23G3.03|SPAC1F7.07c|SPBC4F6.09|SPAC22H10.13|SPAC23G3.02c|SPAC22E12.04|SPAC1F7.08|SPBC29A10.12|SPAC3A11.09|SPAC227.13c|SPBC839.06|SPBC725.11c|SPBC16E9.01c
Ser	microtubule binding (GO:0008017)	0.961098	1	0.053677	0.226259	0.574894	31	SPAC13D6.05|SPBC15D4.01c|SPAC1834.07|SPBC1718.06|SPAC3A11.14c|SPCC188.04c|SPBC12C2.08|SPBC25B2.07c|SPBC1604.20c|SPBC11C11.03|SPAC18G6.15|SPBC336.08|SPBC2F12.13
Ser	microtubule cytoskeleton (GO:0015630)	0.674837	1	0.0544556	-0.268364	-0.922348	252	SPCC188.12|SPAPB2B4.03|SPAC18G6.03|SPAC1805.08|SPBC1778.10c|SPBC365.06|SPBC902.06|SPBC582.03|SPAC144.14|SPAC1039.05c|SPBC16A3.15c|SPCC162.11c|SPBC6B1.04|SPBC26H8.07c|SPAC23H3.13c|SPAC57A10.02|SPCC188.02|SPAC11D3.16c|SPBC428.20c|SPAC6G9.13c|SPBC11B10.05c|SPAC23E2.03c|SPBC530.14c|SPBC947.12|SPBC1706.01|SPAC821.08c|SPAC20G4.04c|SPCC16C4.02c|SPBC800.05c|SPAC2G11.15c|SPCC1322.02|SPAC458.04c|SPAC19E9.0…
Ser	microtubule cytoskeleton organization (GO:0000226)	0.597623	0.981809	0.0619763	-0.314922	-0.918513	71	SPAC18G6.03|SPBC902.06|SPBC16A3.15c|SPBC26H8.07c|SPAC23C4.08|SPBC428.20c|SPAC6G9.13c|SPBC11B10.05c|SPBC947.12|SPBC800.05c|SPAC458.04c|SPAC3C7.12|SPBC16C6.14|SPAPB1A10.09|SPAC27D7.13c|SPBC13E7.06|SPBC582.06c
Ser	mitochondrial gene expression (GO:0140053)	0.00429873	0.0407115	0.407018	-0.474037	-1.54037	147	SPBC1105.03c|SPBC1306.01c|SPBC1271.13|SPCC1739.02c|SPAC31A2.06|SPBC29A3.15c|SPBC839.09c|SPCC4B3.09c|SPBC14C8.16c|SPBC1198.10c|SPBC800.07c|SPAC2F7.15|SPBC16A3.03c|SPBC9B6.04c|SPBC16A3.04|SPBC2F12.10|SPAC12G12.15|SPBC13G1.01c|SPCC1795.07|SPAC1420.04c|SPAC24C9.10c|SPAC4F8.05c|SPCC645.09|SPBC83.06c|SPAC1486.07c|SPBC1604.13c|SPAC343.02|SPBC3B9.14c|SPBC1604.02c|SPBC211.01|SPCC1919.08c|SPAC1805.09c|SPAP…
Ser	mitochondrion (GO:0005739)	9.97192e-16	1.60548e-13	1.01754	-0.506448	-1.90803	717	SPAC5H10.01|SPBC16H5.06|SPCC737.02c|SPBC2F12.17|SPAC3A11.07|SPCC70.02c|SPCC191.07|SPBC1703.13c|SPCC338.10c|SPBC1604.07|SPCC70.03c|SPBC29A3.18|SPCC1442.05c|SPAC1296.02|SPBP23A10.15c|SPBC776.15c|SPBC29A10.13|SPCC1739.09c|SPBC947.15c|SPCC1682.01|SPAC4G9.20c|SPCC1840.06|SPBC530.10c|SPAC1039.10|SPAC1B2.04|SPAC1782.07|SPBC16C6.08c|SPBP4H10.08|SPAC222.12c|SPBC13E7.04|SPBC1734.13|SPAPJ691.03|SPCC330.12c|…
Ser	mitochondrion organization (GO:0007005)	0.0651828	0.318182	0.222056	-0.384366	-1.27334	169	SPCC1442.05c|SPBP23A10.15c|SPAPJ691.03|SPAC15A10.17|SPBC25H2.09|SPBP23A10.16|SPBC36.10|SPAC31A2.06|SPCC4B3.17|SPBC3E7.05c|SPAC24C9.02c|SPAC17H9.12c|SPBC27.06c|SPBC18H10.17c|SPBC24C6.13|SPBC26H8.12|SPAC664.15|SPAC6F12.07|SPBP4H10.03|SPBC26H8.07c|SPAC1420.04c|SPAC25B8.07c|SPBC15C4.02|SPCC63.08c|SPAC17C9.06|SPCC965.04c|SPBC26H8.14c|SPCC4B3.20|SPBC800.05c|SPAC227.04
Ser	mitotic cell cycle phase transition (GO:0044772)	0.0620546	0.318182	0.321776	-0.651965	-1.54358	21	SPAPB2B4.03|SPAC19E9.03|SPBC2F12.11c|SPBC16A3.07c|SPBC11B10.10c|SPCC1259.04|SPBC21B10.13c|SPAC23G3.04
Ser	mitotic cytokinesis (GO:0000281)	0.242424	0.700202	0.111463	-0.408688	-1.15712	56	SPAC18G6.03|SPBC4F6.12|SPBC83.18c|SPAC4F10.15c|SPBC902.06|SPAC9G1.06c|SPBC11B10.05c|SPBC23G7.08c|SPBC1289.01c|SPBC32H8.12c|SPAC20G4.06c|SPBC1215.02c
Ser	mitotic sister chromatid segregation (GO:0000070)	0.867572	1	0.0446854	-0.257738	-0.79433	108	SPAC1805.08|SPCC622.08c|SPBC582.03|SPCC338.17c|SPBC800.13|SPBC6B1.04|SPBC27B12.02|SPAC4C5.04|SPBC1105.17|SPAC10F6.09c|SPCC1020.02|SPCC5E4.04|SPBC409.09c|SPAC29A4.18|SPAPB1A10.09|SPAC25B8.14|SPBC13E7.06|SPBC29A10.04|SPAC31A2.05c|SPAC19G12.06c|SPBP22H7.09c|SPAC26A3.03c|SPAC17H9.20|SPAC16A10.05c|SPAC29E6.04|SPAC25G10.07c
Ser	mitotic spindle (GO:0072686)	0.990244	1	0.0552496	0.19811	0.613892	96	SPCC364.02c|SPAC1565.08|SPBC16E9.01c|SPBC15D4.01c|SPBC1604.16c|SPBC31E1.06|SPBC3B9.02c|SPAC1687.09|SPBP35G2.13c|SPBC336.02|SPBC13A2.01c|SPACUNK4.14|SPCC1442.13c|SPAC14C4.02c|SPAC56F8.02|SPBC1347.01c|SPBC1604.08c|SPBC428.19c|SPAC2F3.06c|SPAC3A11.14c|SPAC12B10.12c
Ser	molecular adaptor activity (GO:0060090)	0.850329	1	0.0441523	-0.251754	-0.816283	149	SPBP23A10.16|SPCC188.12|SPAC29B12.03|SPBC16G5.05c|SPBC83.18c|SPAC17H9.19c|SPBC6B1.04|SPCC188.02|SPAC1142.02c|SPAC6G9.13c|SPCC825.03c|SPBC947.12|SPBC1706.01|SPBC21B10.06c|SPBC839.02|SPAC23C4.13|SPAPYUG7.02c|SPAC1F12.05|SPAC16E8.01|SPAC694.06c|SPAPYUK71.03c|SPCC1020.02|SPAC664.07c|SPAC3G9.05|SPBC8D2.14c|SPAC14C4.08|SPAC1002.06c|SPBC21D10.12|SPAC9G1.11c|SPBC1347.12|SPBC577.06c|SPBP16F5.07|SPBC1A4.05…
Ser	molecular carrier activity (GO:0140104)	0.340961	0.795576	0.10925	0.445191	1.13053	30	SPAC23G3.02c|SPAC22E12.04|SPAC227.13c|SPCC962.03c|SPBC21H7.06c|SPAC1486.08|SPAC4H3.09|SPBC1604.08c|SPBC1709.10c|SPAC2F3.06c
Ser	molecular sequestering activity (GO:0140313)	0.422449	0.850179	0.0894367	0.539108	1.04207	6	SPAC22H10.13|SPAC17A2.13c
Ser	motor activity (GO:0003774)	0.769575	1	0.063079	0.32857	0.754216	17	SPBC15D4.01c|SPAC1834.07|SPAC1093.06c|SPBC2D10.14c|SPAC3A11.14c|SPBC12C2.08|SPBC1604.20c
Ser	nitrogen cycle metabolic process (GO:0071941)	0.596396	0.981809	0.0649408	-0.395529	-0.906221	17	SPBC8E4.03|SPBC1773.14|SPCC1223.09|SPAC4G9.10|SPBC428.05c|SPBP26C9.02c|SPBC1539.03c|SPBC56F2.09c|SPAC29A4.13
Ser	nuclear periphery (GO:0034399)	0.897862	1	0.0585938	0.249418	0.688166	51	SPBC17G9.04c|SPBC106.16|SPBC409.06|SPCC576.10c|SPAC31G5.13|SPBC16G5.01|SPCC962.03c|SPCC162.08c|SPAC17C9.13c|SPAC23A1.06c|SPAC23D3.06c|SPBC1604.08c|SPBP19A11.03c|SPAC15F9.02|SPAC2F3.06c
Ser	nuclear pore (GO:0005643)	0.949239	1	0.0404114	-0.232191	-0.658289	57	SPBC365.13c|SPAC15F9.03c|SPCC18B5.07c|SPAC22G7.02|SPAC16E8.01|SPBC29A10.06c|SPAC4F10.18|SPAC22G7.09c|SPBC3B9.16c|SPBC215.15|SPCC285.13c|SPAC1805.17|SPBC1773.07c|SPBC15D4.10c|SPAC1786.03|SPAC1A6.02|SPCC1620.11|SPBC1105.07c|SPBC1921.03c|SPAC1002.02|SPAPB1A10.03|SPBC428.01c|SPAC1B1.03c|SPAC1805.04|SPAC328.01c
Ser	nucleobase-containing small molecule metabolic process (GO:0055086)	8.11096e-12	6.52933e-10	0.875325	-0.649586	-2.16213	182	SPCC285.05|SPBC1604.07|SPBC776.15c|SPBC29A10.13|SPCC1840.06|SPAC222.12c|SPCC576.01c|SPBC13E7.04|SPBC1734.13|SPAC1002.17c|SPBC1604.11|SPAC22F3.07c|SPAC1039.02|SPBC800.11|SPBC29A3.10c|SPBC1683.06c|SPAC644.05c|SPCC1620.08|SPCC191.05c|SPBC106.05c|SPAC14C4.14|SPBC26H8.11c|SPBPB2B2.13|SPCC191.02c|SPAC25H1.10c|SPAC23C4.11|SPBP4H10.11c|SPAC24B11.05|SPCC1223.09|SPAC13F5.03c|SPBC1683.02|SPCC1259.09c|SPBC31…
Ser	nucleocytoplasmic carrier activity (GO:0140142)	0.89693	1	0.0549074	0.272075	0.618262	15	SPCC962.03c|SPBC21H7.06c|SPBC1604.08c|SPAC2F3.06c|SPBC11G11.07|SPBC30B4.05|SPCC550.11|SPBC14F5.03c
Ser	nucleocytoplasmic transport (GO:0006913)	1	1	0.0541201	0.148036	0.463633	103	SPBC17G9.04c|SPAC3F10.17|SPAC4D7.12c|SPAC16C9.03|SPBC12C2.06|SPAC30D11.04c|SPAC3F10.16c|SPBC16E9.10c|SPCC962.03c|SPCC1753.05|SPBC21H7.06c|SPCC162.08c|SPAC1B3.08|SPBC6B1.12c|SPAC144.07c|SPCC613.08|SPBC16H5.08c|SPAC23D3.06c|SPBC1604.08c|SPAC2F3.06c
Ser	nucleolus (GO:0005730)	0.989583	1	0.0583453	0.212862	0.770748	364	SPAC20H4.04|SPBP23A10.12|SPCC663.11|SPBC2G5.02c|SPAC26H5.10c|SPAC57A7.06|SPAC13D6.02c|SPBC119.11c|SPBC3F6.04c|SPCC330.09|SPAC3G6.06c|SPAC19B12.11c|SPBC16C6.03c|SPBC31E1.06|SPAC2C4.06c|SPAC12G12.06c|SPCC1739.07|SPBC2D10.19c|SPBC4F6.14|SPBC23E6.07c|SPAC1687.09|SPAC1486.09|SPAC664.06|SPBP35G2.13c|SPCC10H11.02|SPAPB1E7.01c|SPCC285.03|SPAC683.02c|SPAC890.04c|SPBP4H10.06c|SPBC56F2.04|SPAC9.05|SPBC16E9.…
Ser	nucleoplasm (GO:0005654)	1	1	0.0583453	0.155077	0.53691	235	SPCC1223.10c|SPAC25B8.02|SPBC651.09c|SPBC651.05c|SPBC21D10.10|SPBC2A9.12|SPAC1B3.17|SPBC15D4.01c|SPAC3A11.08|SPCC1620.09c|SPCC126.04c|SPBC32F12.15|SPBC776.18c|SPBP23A10.09|SPBP4H10.21c|SPBP35G2.13c|SPAC15A10.02|SPBC1685.08|SPBC1198.13c|SPBC1709.11c|SPCC962.03c|SPBC725.08|SPCC11E10.08|SPAC458.07|SPCC4B3.08|SPBC8D2.13|SPCC576.13|SPCC126.13c|SPBC13G1.13|SPBC725.13c|SPBP23A10.13|SPBP19A11.06|SPAC22F8…
Ser	nucleoside-triphosphate diphosphatase activity (GO:0047429)	0.0565302	0.318182	0.266351	-0.816346	-1.45114	5	SPAC644.05c
Ser	nucleotidyltransferase activity (GO:0016779)	1	1	0.0380842	-0.19049	-0.568755	84	SPAC31A2.06|SPAC1F12.08|SPBPB2B2.10c|SPBC13A2.03|SPCC553.07c|SPBC530.14c|SPBC14C8.12|SPBC13G1.02|SPCC1906.01|SPBC337.14|SPAC821.04c|SPBC1734.02c|SPAC19D5.03|SPBC1347.10|SPBC11G11.05|SPAPYUG7.04c|SPBC12D12.02c|SPAC15E1.05c|SPBC3B9.07c|SPBC1685.06|SPCC895.03c|SPBC25H2.13c|SPCC1020.04c
Ser	nucleus (GO:0005634)	0.000115062	0.00185251	0.538434	0.287685	1.201	2638	SPCC13B11.04c|SPCC13B11.03c|SPCC777.03c|SPCC663.06c|SPAC869.08|SPCC663.08c|SPAC922.03|SPCC965.07c|SPAC3G9.11c|SPAC3C7.14c|SPAC869.02c|SPBC1198.12|SPBC106.02c|SPAC977.14c|SPAC9E9.11|SPAC23G3.03|SPAC3H8.09c|SPAC513.07|SPBC12C2.04|SPAPB24D3.08c|SPBC725.06c|SPCC1442.07c|SPCC576.03c|SPAC22H10.13|SPAC22F3.10c|SPAC20H4.04|SPBC1348.12|SPAC22E12.04|SPAP27G11.09c|SPBC215.11c|SPAC5H10.05c|SPBC119.03|SPAC29E…
Ser	organelle localization by membrane tethering (GO:0140056)	0.967816	1	0.0535669	0.206426	0.554941	42	SPBC31E1.04|SPAC1834.11c|SPBC1703.15c|SPAC17G6.08|SPAC6F12.03c
Ser	oxidoreductase activity (GO:0016491)	0.00277365	0.0297706	0.431708	0.431618	1.51921	274	SPCC13B11.04c|SPCC663.06c|SPCC663.08c|SPBC1683.09c|SPAC750.01|SPAC3C7.14c|SPAPB1A11.03|SPAC869.02c|SPBC947.05c|SPBC106.02c|SPAC977.14c|SPAC9E9.11|SPAC23G3.03|SPBC2A9.02|SPAC513.07|SPBC12C2.04|SPAPB24D3.08c|SPAC139.05|SPCC576.03c|SPAC26F1.04c|SPAC2E1P3.01|SPBC215.11c|SPAC29E6.05c|SPBC4F6.16c|SPBC1773.06c|SPAC8E11.10|SPBC216.04c|SPAC1F7.08|SPAC13G7.06|SPCC1442.16c|SPBC17D11.03c|SPAC23D3.11|SPBC1604…
Ser	peptidase activity (GO:0008233)	0.77451	1	0.0672065	0.260954	0.84694	129	SPCC1442.07c|SPAC23D3.07|SPBC106.16|SPCC1442.06|SPBC577.10|SPAC24C9.14|SPCC1795.04c|SPCC126.04c|SPAC4A8.13c|SPBC409.06|SPAC323.02c|SPBC1685.05|SPCC63.12c|SPAC1F3.10c|SPAC31G5.13|SPAC823.09c|SPBC646.16|SPAC1952.12c|SPBC215.03c|SPCC11E10.02c|SPAC664.09|SPAC6G10.04c|SPBC17D11.07c|SPAC1F12.09|SPBC4C3.10c|SPAC3A11.10c|SPAC13C5.01c|SPAC607.06c|SPAC31A2.04c|SPAC19B12.08|SPAC22A12.03c|SPAC12G12.11c|SPAC4…
Ser	peptide N-acetyltransferase activity (GO:0034212)	0.399267	0.824129	0.08654	-0.487181	-1.06685	13	SPAC15E1.08|SPBC1215.02c|SPCC663.13c|SPCC338.07c|SPAC17G8.13c|SPCC16C4.12|SPCC825.04c|SPAC139.06
Ser	peroxiredoxin activity (GO:0051920)	0.334694	0.795576	0.103197	0.586039	1.13278	6	SPCC576.03c|SPBC17D11.03c|SPBC32F12.03c
Ser	peroxisome (GO:0005777)	0.754355	1	0.0522693	-0.308756	-0.797466	32	SPCC1223.09|SPCC11E10.01|SPCC1827.03c|SPAC17D4.01|SPCC162.09c
Ser	peroxisome organization (GO:0007031)	0.918919	1	0.0550211	0.245915	0.604761	23	SPAC17A5.01|SPBC13G1.03c|SPAC3C7.10|SPBC725.07|SPAPB17E12.03|SPBC17A3.10|SPBC3E7.11c|SPBC12C2.08
Ser	phagophore assembly site (GO:0000407)	0.283721	0.774222	0.122679	0.471497	1.18514	29	SPBC1711.11|SPAC20G8.10c|SPBC4B4.10c|SPAC10F6.11c|SPAC1783.06c|SPBC660.08|SPBC1604.19c|SPAC1687.09|SPBC405.05|SPAC25A8.02|SPAC6B12.08|SPCC1682.11c|SPBP8B7.24c
Ser	pheromone activity (GO:0005186)	2.77477e-06	7.44562e-05	0.627257	-0.991594	-1.7049	4	SPAPB8E5.05|SPBPJ4664.03|SPAC513.03
Ser	phosphoprotein phosphatase activity (GO:0004721)	0.649737	1	0.059476	-0.337278	-0.884685	37	SPAC1556.03|SPBC26H8.05c|SPAC24H6.05|SPBC1271.03c|SPBC839.07|SPAC4A8.03c|SPCC1739.12|SPAC26F1.10c|SPAC2F7.02c|SPCC1020.05|SPBC3F6.01c
Ser	phosphotransferase activity, for other substituted phosphate groups (GO:0016780)	0.399267	0.824129	0.08654	-0.487024	-1.06651	13	SPCC1442.12|SPAC3G9.17|SPAC4A8.11c
Ser	plasma membrane (GO:0005886)	0.0493264	0.294131	0.321776	0.354879	1.25653	287	SPAC1F8.02c|SPBC609.04|SPBC1683.09c|SPAC1F8.03c|SPBC947.05c|SPAC1F7.07c|SPCC1235.13|SPAC1B3.15c|SPAC869.11|SPBC4F6.09|SPCC18B5.01c|SPAC1F8.01|SPAC1F7.08|SPAC25H1.09|SPBC4B4.08|SPBC1652.02|SPCC1020.09|SPAC3A11.09|SPCC2H8.02|SPBC839.06|SPCC663.03|SPCC1884.02|SPAC24H6.13|SPBC216.02|SPAC8C9.04|SPCC31H12.02c|SPCC1020.01c|SPBC26H8.02c|SPCC61.01c|SPBC23G7.16|SPBC1683.03c|SPCC576.17c|SPBC649.04|SPCC569.0…
Ser	preribosome (GO:0030684)	0.162621	0.534327	0.170932	0.384582	1.19736	100	SPAC25H1.08c|SPBC2G5.02c|SPAC57A7.06|SPAC3F10.17|SPBC3F6.04c|SPCC330.09|SPBC31E1.06|SPAC1486.09|SPAC664.06|SPAC890.04c|SPBC56F2.04|SPCC16C4.08c|SPBC29A3.06|SPBC13G1.09|SPBC1703.05|SPCC16A11.02|SPBC3B8.09|SPAPB1A10.06c|SPBC3D6.12|SPAC2E1P5.05|SPCP1E11.08|SPAC19A8.07c|SPAC20H4.01|SPBC428.19c|SPBC887.03c|SPAC23C11.03|SPAC18G6.07c|SPCC1827.01c|SPBC1539.10|SPBC713.04c|SPCC550.15c|SPCC737.08|SPAC17H9.0…
Ser	prospore membrane (GO:0005628)	0.656846	1	0.0584693	-0.335808	-0.868368	33	SPAC26H5.11|SPAC18G6.03|SPAC1296.04|SPCC825.03c|SPBC342.03|SPBC32H8.12c|SPCC23B6.04c
Ser	protein catabolic process (GO:0030163)	0.00153583	0.017662	0.45506	0.445312	1.5579	253	SPBC1198.12|SPAC13D6.01|SPAC167.07c|SPBC23E6.03c|SPCC1259.12c|SPBC651.05c|SPAC2C4.15c|SPAC23D3.07|SPAC15E1.10|SPAC1565.08|SPBC2A9.04c|SPBC106.16|SPBC56F2.01|SPAC13D6.04c|SPBC19C7.02|SPCC1442.06|SPBC1711.10c|SPCC338.12|SPBC577.10|SPBC23G7.12c|SPAC19A8.05c|SPCC1682.16|SPBC106.13|SPAC3A11.08|SPAC24C9.14|SPAC343.09|SPBC887.04c|SPCC1795.04c|SPBC365.08c|SPAC328.02|SPAC4A8.13c|SPBC409.06|SPCC576.10c|SPC…
Ser	protein deacetylase activity (GO:0033558)	0.463265	0.898324	0.0843144	0.52126	1.00757	6	SPAC3G9.07c|SPCC132.02|SPBC800.03|SPBC16D10.07c|SPBC36.05c
Ser	protein folding (GO:0006457)	0.0652174	0.318182	0.276501	0.456107	1.38289	85	SPBC4F6.16c|SPCC338.06c|SPAC57A10.11c|SPCC645.14c|SPAC3G6.08|SPBC3D6.13c|SPAC12G12.04|SPBC1711.08|SPAC17H9.14c|SPCC830.07c|SPAC1B3.03c|SPCC1450.14c|SPBC4F6.17c|SPBC17A3.05c|SPCC550.06c|SPBC146.04|SPAC664.11|SPAC1782.06c|SPBC3E7.09|SPAC9E9.13|SPBC9B6.10|SPCC1322.16|SPAC17A2.04c|SPCC16C4.03|SPBC3E7.02c|SPBC405.06|SPAC8E11.07c|SPAC110.04c|SPBP16F5.08c|SPBC16D10.08c|SPBC3B9.19|SPAC1420.02c
Ser	protein glycosylation (GO:0006486)	0.633562	1	0.0596037	-0.310031	-0.899967	70	SPAC27F1.07|SPAC7D4.15c|SPBC2A9.06c|SPBPB2B2.10c|SPBC8D2.17|SPAC5H10.12c|SPBC2G2.16|SPBC56F2.10c|SPAC56F8.06c|SPAC56E4.02c|SPBC365.14c|SPAC17C9.07|SPCC553.06|SPAC5H10.13c|SPAC4D7.04c|SPBC13G1.02|SPAC4F10.10c|SPCC330.08|SPAC2E1P5.01c|SPCC1906.01|SPAC7D4.09c|SPBC32H8.08c|SPCC338.15|SPBC342.01c
Ser	protein kinase activity (GO:0004672)	0.316949	0.785059	0.095288	-0.34459	-1.07927	117	SPAC110.01|SPCC162.10|SPBC660.14|SPBC14C8.07c|SPBC1778.10c|SPBC19C2.05|SPCC70.05c|SPBC8D2.01|SPAC1805.01c|SPAC2F7.03c|SPAC57A10.02|SPCC63.08c|SPCC576.15c|SPBC530.14c|SPCC4G3.08|SPAC29A4.16|SPCC1919.01|SPAC19E9.02|SPAC1D4.13|SPBC409.07c|SPAC2F3.15|SPAC14C4.03|SPBC16E9.13|SPAC24B11.06c|SPCC1020.10|SPBP23A10.10|SPBC21.06c|SPAC1687.15
Ser	protein maturation (GO:0051604)	0.857627	1	0.0451344	-0.258465	-0.771712	84	SPBP23A10.15c|SPAC22E12.09c|SPAC25B8.03|SPBC19G7.09|SPBC14C8.03|SPAC56E4.05|SPBP19A11.01|SPAC29A4.13|SPBC26H8.14c|SPAC10F6.12c|SPAC15E1.08|SPBC8D2.15
Ser	protein methyltransferase activity (GO:0008276)	0.121718	0.466587	0.197822	0.533085	1.36463	34	SPAC869.08|SPBC19C7.08c|SPAC688.14
Ser	protein modification by small protein conjugation or removal (GO:0070647)	0.118557	0.465552	0.208955	0.360992	1.2102	196	SPCC1442.07c|SPCC18.03|SPAC167.07c|SPCC550.05|SPBC609.03|SPAC1002.14|SPBC2A9.04c|SPBC13E7.02|SPAC16E8.13|SPAC6B12.07c|SPAC1565.07c|SPBC19C7.02|SPAC19A8.05c|SPAC24C9.14|SPAC323.06c|SPCC126.07c|SPBC887.04c|SPBC2G5.03|SPBC14F5.10c|SPAC328.02|SPBC409.06|SPCC1827.08c|SPBC337.08c|SPBC776.18c|SPAC31G5.13|SPAC4F8.11|SPAC1952.12c|SPAC19D5.04|SPAC57A7.09|SPBC215.03c|SPBC21D10.09c|SPAPB17E12.03|SPCC548.05c|…
Ser	protein sequestering activity (GO:0140311)	0.512671	0.917111	0.0764767	-0.559995	-0.995451	5	SPAC8C9.11|SPAC8E11.02c
Ser	protein tag (GO:0031386)	0.93211	1	0.0449543	-0.287188	-0.599563	10	SPBC365.06
Ser	protein targeting (GO:0006605)	0.776471	1	0.0492918	-0.269913	-0.852225	122	SPBP23A10.15c|SPBP23A10.16|SPBP35G2.11c|SPAC17D4.01|SPAC56E4.05|SPBC27.06c|SPAC6F12.07|SPBC354.02c|SPAC1142.02c|SPAC17C9.06|SPBC3H7.09|SPBC19G7.17|SPAC4G8.02c|SPBC2G2.03c
Ser	protein transporter activity (GO:0140318)	0.14795	0.508428	0.152145	-0.554136	-1.30674	20	SPAC6F12.07|SPBC354.02c|SPBC19G7.17|SPAC4G8.02c
Ser	protein-containing complex assembly (GO:0065003)	1	1	0.0357691	-0.184359	-0.655267	350	SPAC15A10.17|SPBC428.18|SPAC1834.03c|SPAC31A2.06|SPCC4B3.17|SPCC290.04|SPAC24C9.02c|SPBC14C8.07c|SPAC4F10.15c|SPBC902.06|SPAC17H9.12c|SPBC24C6.13|SPBC26H8.12|SPBC800.13|SPBC19F8.03c|SPBP4H10.03|SPAC1420.04c|SPBC11B10.10c|SPCC622.09|SPAC25B8.07c|SPAC32A11.04c|SPBC428.20c|SPBC31F10.12|SPBC30D10.06|SPAC26H5.03|SPAC1B2.05|SPAC17C9.06|SPBC530.14c
Ser	pteridine-containing compound biosynthetic process (GO:0042559)	0.524123	0.922852	0.0815265	0.421549	0.937661	13	SPBP8B7.29|SPAC227.09
Ser	regulation of transcription, DNA-templated (GO:0006355)	0.313916	0.785059	0.0931455	-0.297417	-1.05724	352	SPBC1773.12|SPBC32C12.02|SPAC11E3.06|SPAP14E8.02|SPBC4C3.12|SPAC19E9.03|SPCC290.04|SPCC1393.08|SPAC23E2.01|SPBC2F12.11c|SPBC23E6.09|SPAC8C9.11|SPBC19C2.05|SPAC6G10.12c|SPBC32F12.06|SPAC3H1.11|SPAC56F8.16|SPBC26H8.09c|SPBC18H10.17c|SPAC1039.05c|SPAC926.04c|SPBC16A3.07c|SPCC16C4.22|SPAC31G5.12c|SPBC11B10.10c|SPAC8C9.14|SPAC23C11.08|SPAC1F3.07c|SPAC23H3.13c|SPBC3B8.02|SPAC1420.01c|SPAC823.14|SPBC83.…
Ser	ribosome biogenesis (GO:0042254)	0.793194	1	0.0692836	0.248093	0.88906	350	SPAC25H1.08c|SPAC57A7.06|SPBC17G9.04c|SPAC3F10.17|SPBC119.11c|SPBC3F6.04c|SPCC330.09|SPAC16C9.03|SPAC19B12.11c|SPBC16C6.03c|SPBC31E1.06|SPAC2C4.06c|SPAC12G12.06c|SPCC613.07|SPCC1739.07|SPBC2D10.19c|SPBC4F6.14|SPAC19D5.04|SPAC30D11.04c|SPAC3F10.16c|SPAC1486.09|SPAC664.06|SPBC56F2.07c|SPCC285.03|SPAC890.04c|SPBC56F2.04|SPBC16E9.10c|SPBC17A3.06|SPCC16C4.08c|SPAC2C4.11c|SPBC336.02|SPAC3F10.08c|SPBC11…
Ser	secondary metabolic process (GO:0019748)	0.0643154	0.318182	0.257206	0.794862	1.58189	7	SPAC23G3.03|SPAC22F3.10c|SPAC23G3.02c|SPAC3F10.04
Ser	signal sequence binding (GO:0005048)	0.882143	1	0.0462303	-0.281857	-0.667319	21	SPAC17D4.01|SPBC354.02c|SPBC19G7.17|SPAC22G7.09c|SPBP8B7.22|SPCC320.10
Ser	signaling (GO:0023052)	0.00140988	0.0174609	0.45506	-0.419402	-1.47498	327	SPAPB8E5.05|SPBPJ4664.03|SPAC110.01|SPAC27D7.03c|SPAC513.03|SPBC336.03|SPCC1442.01|SPAC11E3.06|SPAC22F3.12c|SPCC162.10|SPAPB2B4.03|SPBC660.14|SPAC11H11.04|SPAC18G6.03|SPAC19E9.03|SPAC1705.03c|SPCC757.09c|SPAC1565.04c|SPBC1778.10c|SPBC19C2.05|SPCC70.05c|SPBC8D2.01|SPBC32F12.06|SPAC1805.01c|SPBC24C6.06|SPBC31F10.06c|SPBC582.03|SPBC1539.08|SPAC1556.03|SPCC330.20|SPBC26H8.05c|SPAC26H5.07c|SPAC926.04c…
Ser	signaling receptor activity (GO:0038023)	0.0863039	0.38597	0.208955	-0.717155	-1.41159	8	SPAC11H11.04|SPAC30D11.11|SPAC26H5.07c
Ser	small molecule sensor activity (GO:0140299)	0.590385	0.981809	0.0686326	-0.482573	-0.921789	7	SPAC23E2.01
Ser	snRNA metabolic process (GO:0016073)	0.644796	1	0.0723571	0.341055	0.842163	24	SPBC2A9.10|SPBC119.11c|SPCC1739.07|SPAC23C11.10|SPBC115.01c|SPAC27D7.08c
Ser	snoRNA metabolic process (GO:0016074)	0.762443	1	0.0640704	0.302447	0.746828	24	SPBC13E7.02|SPAC14C4.06c|SPCC613.07|SPCC1739.07|SPBC115.01c
Ser	spindle pole body (GO:0005816)	0.369458	0.820169	0.0847985	-0.317321	-1.037	159	SPAPB2B4.03|SPAC1805.08|SPBC1778.10c|SPBC365.06|SPBC902.06|SPBC582.03|SPAC144.14|SPCC162.11c|SPBC6B1.04|SPAC23H3.13c|SPAC57A10.02|SPCC188.02|SPAC11D3.16c|SPBC428.20c|SPAC6G9.13c|SPBC11B10.05c|SPAC23E2.03c|SPBC530.14c|SPBC947.12|SPAC821.08c|SPAC20G4.04c|SPCC16C4.02c|SPAC458.04c|SPAC19E9.02|SPAC22F3.04|SPAC1565.06c|SPBC16C6.14|SPBC216.06c|SPAC222.10c|SPCC5E4.04|SPAC1002.06c|SPBC21.06c|SPAC8E11.02c|…
Ser	structural molecule activity (GO:0005198)	0.000406879	0.00545896	0.498493	-0.455579	-1.57202	266	SPBC29A10.13|SPCC1840.06|SPCC613.10|SPAC22F3.07c|SPBC1105.03c|SPBC106.05c|SPBC1271.13|SPCC1739.02c|SPBC29A3.15c|SPBC839.09c|SPCC4B3.09c|SPBC14C8.16c|SPAC2F7.15|SPCP31B10.08c|SPBC16A3.04|SPBC2F12.10|SPBC8D2.20c|SPBC18H10.17c|SPBC16A3.15c|SPBC26H8.07c|SPBC13G1.01c|SPCC1795.07|SPAC24C9.10c|SPAC4F8.05c|SPCC645.09|SPBC83.06c|SPAC1486.07c|SPBC1604.13c|SPAC343.02|SPBC3B9.14c|SPBC800.05c|SPBC211.01|SPCC1…
Ser	sulfur compound metabolic process (GO:0006790)	0.354622	0.806172	0.0883594	-0.334493	-1.05613	122	SPBC776.15c|SPCC1620.08|SPAC922.06|SPBC26H8.11c|SPBC2G5.06c|SPCC191.02c|SPBP4H10.11c|SPCC11E10.01|SPCC1259.09c|SPCC1827.03c|SPAC10F6.01c|SPAC56E4.04c|SPAC343.10|SPCC584.01c|SPAC11D3.14c|SPCC757.05c|SPAC1952.09c|SPBC30D10.13c|SPAC26F1.03|SPCC162.09c|SPAC13G6.11c|SPBP4H10.05c|SPCC1827.06c|SPAC20H4.05c|SPBC1198.08
Ser	tRNA metabolic process (GO:0006399)	1	1	0.0584693	0.180267	0.595307	166	SPCC4B3.01|SPBC36B7.04|SPBC19C7.08c|SPAC10F6.04|SPAC16.04|SPBC2G5.03|SPBC16A3.06|SPBC1709.06|SPCC663.10|SPAC12B10.08c|SPCC1739.07|SPBC3H7.10|SPBC19C2.02|SPAC27E2.06c|SPBC16D10.03|SPAC4G8.09|SPAC25B8.15c|SPAC29A4.20|SPBC115.01c|SPBC16D10.02|SPBC21D10.11c|SPCC613.09|SPBC19C2.13c|SPAC30.02c|SPBC25H2.10c|SPAC1071.01c|SPBC800.08|SPCC24B10.12|SPAC343.13|SPBC36.07|SPAPB17E12.07c|SPBC24C6.03|SPAC6B12.09|…
Ser	telomere organization (GO:0032200)	0.891827	1	0.059476	0.249801	0.695389	53	SPAC1556.01c|SPAC30D11.10|SPAC3A11.08|SPBC19G7.13|SPAC14C4.13|SPAC1952.07|SPBC409.12c|SPCC11E10.08|SPBP8B7.28c|SPBC216.05|SPCC24B10.12|SPBC543.03c|SPCC23B6.03c|SPAC644.14c|SPCC594.07c|SPCC613.12c
Ser	tetrapyrrole metabolic process (GO:0033013)	0.148423	0.508428	0.155242	-0.592459	-1.33551	16	SPAC24B11.13|SPCC330.03c
Ser	topological DNA entrapment activity (GO:0061776)	0.527344	0.922852	0.0751182	-0.520917	-0.968639	6	SPCC4E9.01c|SPAC10F6.09c|SPBC29A10.04|SPAC17H9.20
Ser	transcription coactivator activity (GO:0003713)	0.981067	1	0.0396787	-0.211162	-0.586747	51	SPBC2F12.11c|SPBC23E6.09|SPBC3B8.02|SPCC1682.13|SPAC2F7.04|SPBC31F10.04c|SPBC1921.07c
Ser	transcription coregulator activity (GO:0003712)	0.950764	1	0.0404935	-0.23623	-0.688998	71	SPBC2F12.11c|SPBC23E6.09|SPBC16A3.07c|SPAC31G5.12c|SPBC3B8.02|SPCC1682.13|SPAC2F7.04|SPBC21B10.13c|SPBC31F10.04c|SPBC1921.07c|SPBC30B4.03c
Ser	transcription elongation regulator activity (GO:0003711)	0.681416	1	0.0684715	0.366331	0.793038	11	SPCC1223.10c|SPBC1861.07|SPBP23A10.14c
Ser	transcription, DNA-templated (GO:0006351)	0.192593	0.596296	0.157403	0.357697	1.15738	127	SPAC3H8.09c|SPBC29A10.12|SPCC1223.10c|SPCC1919.14c|SPBC651.09c|SPBC30D10.02|SPCC1620.09c|SPBC32F12.15|SPBC776.18c|SPCC290.02|SPCC16C4.14c|SPAC1783.05|SPAC15A10.02|SPBC1198.13c|SPBC1826.01c|SPAC458.07|SPAC16E8.16|SPAPB1E7.03|SPBC13G1.13|SPAC1B3.08|SPAC4G9.08c|SPAC20G4.01|SPCC16C4.18c|SPBC6B1.12c|SPCC1259.03|SPCC1682.07|SPAPB1E7.10|SPAC29A4.10|SPCC16C4.03|SPAC3A12.05c|SPBP23A10.07|SPBC336.07|SPAC14…
Ser	transferase activity, transferring acyl groups (GO:0016746)	0.497418	0.910049	0.0716527	-0.322161	-0.970955	92	SPBC776.15c|SPBC1105.03c|SPAC922.06|SPAC6C3.04|SPBC1271.14|SPCC1259.09c|SPAC4G9.09c|SPAC1639.01c|SPAC4A8.11c|SPAC2F7.10|SPAC18B11.09c|SPAC926.09c|SPBC3H7.09|SPAC15E1.08|SPBC1703.07|SPCC794.07|SPAC21E11.04|SPBC1718.04|SPBC1215.02c|SPAC1B2.03c|SPCC663.13c|SPCC1259.10
Ser	transferase activity, transferring aldehyde or ketonic groups (GO:0016744)	0.468691	0.898324	0.0797706	-0.636329	-1.0356	3	SPBC2G5.05|SPBP35G2.07
Ser	transferase activity, transferring alkyl or aryl (other than methyl) groups (GO:0016765)	0.37819	0.820169	0.103576	0.41179	1.07804	37	SPCC965.07c|SPBC36.04|SPCC1281.07c
Ser	transferase activity, transferring glycosyl groups (GO:0016757)	0.33959	0.795576	0.0916795	-0.351346	-1.061	94	SPAC1002.17c|SPCC191.05c|SPAC1B3.01c|SPBC16G5.08|SPAC7D4.15c|SPAC17G8.11c|SPAC1805.16c|SPCC162.11c|SPBC8D2.17|SPAC5H10.12c|SPBC56F2.10c|SPAC56F8.06c|SPAC56E4.02c|SPAC17C9.07|SPBC418.01c|SPAC1399.04c|SPAC2F3.01|SPCC553.06|SPCC550.04c|SPAC5H10.13c|SPAC18B11.05|SPAC4F10.10c|SPCC330.08
Ser	transferase activity, transferring nitrogenous groups (GO:0016769)	0.26484	0.73516	0.126254	0.50139	1.21723	22	SPCC777.03c|SPBP8B7.29
Ser	transferase activity, transferring one-carbon groups (GO:0016741)	0.328431	0.795576	0.116234	0.335447	1.06032	114	SPAC869.08|SPBPB21E7.04c|SPBC119.03|SPBC1604.01|SPBC19C7.08c|SPBC2A9.10|SPCC663.10|SPAC688.14|SPAC2C4.06c|SPBC19C2.02|SPACUNK4.09|SPBC336.05c|SPBC336.02|SPCC4B3.12|SPAC25B8.15c|SPBC16D10.02|SPCC1450.15|SPAC27D7.08c|SPBC800.08|SPAC25A8.03c
Ser	transferase activity, transferring sulfur-containing groups (GO:0016782)	0.0138543	0.117397	0.38073	0.783808	1.758	14	SPCC777.03c|SPAC11D3.10|SPCC4B3.01|SPBC2G5.03
Ser	translation regulator activity (GO:0045182)	0.94198	1	0.0411544	-0.240862	-0.695374	68	SPBC1306.01c|SPBC800.07c|SPBC9B6.04c|SPAC25B8.04c|SPAC32A11.04c|SPBC25H2.07
Ser	transmembrane transport (GO:0055085)	0.0103149	0.0922609	0.38073	-0.395947	-1.38726	306	SPAC1039.09|SPCC285.05|SPAC869.10c|SPBP26C9.03c|SPBC1703.13c|SPBC1604.07|SPCC757.13|SPCPB1C11.01|SPAP7G5.06|SPBC29A10.13|SPAC4G9.20c|SPCC1840.06|SPBC530.10c|SPAC222.12c|SPBC13E7.04|SPBC1734.13|SPAC1039.01|SPAC3H1.06c|SPBC1604.11|SPAC22F3.07c|SPBC29A3.10c|SPCPB1C11.02|SPAC24H6.11c|SPBC36.03c|SPBC106.05c|SPBC13A2.04c|SPAC14C4.14|SPAC2G11.13|SPBC83.13|SPCC965.13|SPAC227.03c|SPCC1682.09c|SPAC19G12.05…
Ser	transmembrane transporter activity (GO:0022857)	6.43215e-07	2.07115e-05	0.659444	-0.517864	-1.79885	276	SPAC1039.09|SPCC285.05|SPAC869.10c|SPBC2F12.17|SPBP26C9.03c|SPBC1703.13c|SPCC338.10c|SPBC1604.07|SPCC757.13|SPCPB1C11.01|SPAC1296.02|SPAP7G5.06|SPBC29A10.13|SPCC1739.09c|SPAC4G9.20c|SPCC1840.06|SPBC530.10c|SPAC1B2.04|SPAC222.12c|SPBC13E7.04|SPBC1734.13|SPAC1039.01|SPAC3H1.06c|SPBC1604.11|SPAC24C9.16c|SPAC22F3.07c|SPCC1442.08c|SPBC29A3.10c|SPCPB1C11.02|SPAC24H6.11c|SPBC36.03c|SPBC106.05c|SPBC13A2.…
Ser	ubiquinone biosynthetic process (GO:0006744)	0.903285	1	0.0461379	-0.281833	-0.628977	14	SPAC56F8.04c|SPBC146.12|SPAC19G12.12|SPAC1687.12c
Ser	ubiquitin-like protein transferase activity (GO:0019787)	0.0794832	0.376376	0.287805	0.46423	1.42887	91	SPCC18.03|SPAC167.07c|SPCC550.05|SPAC1002.14|SPBC2A9.04c|SPBC13E7.02|SPAC16E8.13|SPAC6B12.07c|SPBC19C7.02|SPAC19A8.05c|SPCC126.07c|SPBC14F5.10c|SPAC328.02|SPBC776.18c|SPAC19D5.04|SPAC57A7.09|SPBC21D10.09c|SPAPB17E12.03|SPCC548.05c|SPCC330.01c|SPAC17G8.10c|SPBC4.05|SPBC947.10|SPBP8B7.23|SPBC211.07c|SPBC14F5.07|SPCC1919.15|SPAC18B11.07c|SPBC17A3.10|SPAC144.05|SPBC409.05|SPBP8B7.27|SPAC343.03|SPBC3D…
Ser	unfolded protein binding (GO:0051082)	0.5625	0.963431	0.0826646	0.327915	0.912842	53	SPCC576.03c|SPCC830.07c|SPBC4F6.17c|SPCC550.06c|SPAC664.11|SPBC9B6.10|SPBC8D2.13|SPAC9E9.15|SPBC3E7.02c|SPBC405.06|SPBC16D10.08c|SPBC3B9.19|SPAC1420.02c|SPAC22A12.15c|SPBC1215.01|SPCC330.06c|SPBC215.02|SPBC1A4.08c|SPAC24H6.02c
Ser	vacuole (GO:0005773)	0.301047	0.785059	0.126876	0.313204	1.06023	205	SPAC1F8.02c|SPBPB21E7.04c|SPCC1235.13|SPBC359.05|SPAC11D3.06|SPBC1652.02|SPAC23D3.11|SPAC4F8.15|SPBC31E1.04|SPBC839.06|SPBC1711.11|SPAC3F10.11c|SPCC663.03|SPAC23C4.16c|SPCC338.12|SPCC61.01c|SPAC19A8.05c|SPBC23G7.16|SPCC1739.15|SPAPB8E5.04c|SPBC3E7.06c|SPCC569.05c|SPBC1703.15c|SPCC1235.16|SPAC227.15|SPAC57A7.09|SPAC1D4.03c|SPAC664.09|SPBC2F12.15c|SPCC737.09c|SPBC1734.08|SPAC14C4.07
Ser	vesicle-mediated transport (GO:0016192)	0.990083	1	0.0373806	-0.214394	-0.752307	324	SPAC227.06|SPAC13G7.04c|SPBP35G2.11c|SPBC24C6.08c|SPBC83.01|SPBC9B6.03|SPAC4F10.15c|SPBC354.09c|SPBC31F10.06c|SPBC1539.08|SPAC13F5.06c|SPCC1739.10|SPAC1F5.05c|SPBC8D2.20c|SPAPJ696.02|SPAC26H5.07c|SPBC19F8.03c|SPAC1F3.05|SPBC24C6.10c|SPCC622.14|SPBC409.20c|SPAC1142.02c|SPAC1F5.03c|SPCC4G3.09c|SPCC825.03c|SPAC1527.02|SPBC25H2.16c|SPAC24B11.08c|SPBC19C2.10|SPAC110.03|SPBC4F6.18c|SPBC530.16|SPBC23G7.…
Ser	vitamin metabolic process (GO:0006766)	0.0197758	0.152153	0.352488	0.605916	1.6289	42	SPAC9E9.11|SPAP27G11.09c|SPBP8B7.29|SPAC1952.08c|SPCC18.16c|SPBC23E6.06c|SPBPB2B2.09c|SPAC29B12.04
Ile	1,3-beta-glucanosyltransferase activity (GO:0042124)	0.805447	0.99177	0.0543434	-0.3817	-0.732464	5	SPAC19B12.02c
Ile	ATPase activity (GO:0016887)	0.00569352	0.0482451	0.407018	-0.328571	-1.43058	212	SPCC830.03|SPBC543.06c|SPAC23D3.02|SPAC14C4.13|SPBC1685.15c|SPCC553.03|SPBC947.11c|SPBC428.15|SPAC9.05|SPBP23A10.13|SPAC17A5.01|SPAC13G6.01c|SPBP22H7.05c|SPAC31A2.07c|SPCC1020.01c|SPBC29A3.09c|SPAC3G6.11|SPBC21H7.04|SPBC2F12.13|SPAC31A2.15c|SPAC4H3.05|SPAC27E2.10c|SPCC417.08|SPCC5E4.06|SPBC115.02c|SPAC644.14c|SPBC15C4.05|SPAC1F5.10|SPCC1682.02c|SPAC144.14|SPAC20G8.08c|SPAC637.11|SPBC119.15|SPCC33…
Ile	DNA recombination (GO:0006310)	0.0969529	0.355943	0.24134	-0.313457	-1.23677	106	SPBC651.10|SPAC26A3.03c|SPAC1952.05|SPBP4H10.21c|SPBC947.11c|SPAC1142.03c|SPAC9.05|SPAC4H3.05|SPCC5E4.06|SPAC644.14c|SPCC4E9.02|SPCC550.05|SPBC409.16c|SPCC1682.02c|SPAC1783.04c|SPBC25D12.03c|SPCC16A11.17|SPAPB2B4.03|SPBC4.04c|SPAP27G11.15|SPAC3G6.02|SPBC16G5.12c|SPAC14C4.02c|SPCC645.04|SPAC8F11.03|SPBC336.01|SPCC736.09c|SPBC3D6.11c|SPAC13C5.07|SPBC1A4.03c|SPBC211.04c|SPBC28F2.07|SPBC4F6.15c|SPBC7…
Ile	DNA repair (GO:0006281)	0.00312646	0.0335573	0.431708	-0.34459	-1.47252	188	SPBC651.10|SPAC26A3.03c|SPAC23D3.02|SPAC14C4.13|SPBP4H10.21c|SPBC713.06|SPBC947.11c|SPAC9.05|SPAC13G6.01c|SPBC30B4.07c|SPAC3G6.11|SPCP31B10.05|SPAC4H3.05|SPAC27E2.10c|SPCC5E4.06|SPAC644.14c|SPCC622.17|SPCC1183.06|SPCC550.05|SPCC1682.02c|SPAC1250.04c|SPAC22A12.01c|SPCC18.18c|SPAC11H11.03c|SPAC1783.04c|SPCC330.01c|SPCC285.16c|SPAC13F5.01c|SPBC887.14c|SPBC25D12.03c|SPCC16A11.17|SPBC336.04|SPBC4.04c|…
Ile	DNA replication (GO:0006260)	0.00167955	0.0225339	0.45506	-0.424526	-1.67397	105	SPBC651.10|SPAC12B10.15c|SPBP23A10.09|SPBC3D6.09|SPBC2A9.12|SPAC23D3.02|SPBP4H10.21c|SPBC713.06|SPAC3H1.01c|SPBC947.11c|SPAC9.05|SPBP23A10.13|SPAC3G6.11|SPAC4H3.05|SPAC27E2.10c|SPAC644.14c|SPCC1682.02c|SPBC887.14c|SPBC1347.10|SPBC25D12.03c|SPCC16A11.17|SPBC14C8.07c|SPBC29A10.15|SPBC336.04|SPBC4.04c|SPBP8B7.14c|SPAP27G11.15|SPBC685.09|SPBC16G5.12c|SPAC26H5.03|SPAC1687.03c|SPBC336.06c|SPAC17D4.02|S…
Ile	DNA-binding transcription factor activity (GO:0003700)	0.000680543	0.0121742	0.477271	0.522592	1.79879	86	SPBP4H10.09|SPCC320.03|SPBC1105.14|SPBC1D7.02c|SPAC22F3.02|SPAC21E11.03c|SPCC1223.13|SPAC22F3.09c|SPBC19G7.06|SPBPB8B6.04c|SPBC56F2.05c|SPAC23C11.08|SPBC3B8.02|SPAC25B8.19c|SPBC530.11c|SPAC2E12.02|SPBC1652.01|SPBC2F12.09c|SPAC1F7.11c|SPBC15D4.02|SPAC1783.07c|SPAC56F8.16|SPBC317.01
Ile	GTPase activity (GO:0003924)	0.687657	0.965049	0.0745501	-0.23855	-0.888979	75	SPAC30C2.06c|SPAP8A3.11c|SPAC144.07c|SPAC16A10.04|SPBC119.15|SPBC800.05c|SPAC110.03|SPBC337.13c|SPAC1F7.04|SPAC4D7.12c|SPCC188.12|SPBC19F8.01c|SPCC188.06c|SPBC1306.01c|SPBC9B6.04c|SPAC6F6.03c
Ile	Golgi apparatus (GO:0005794)	0.477551	0.858378	0.0621124	0.239903	0.991406	361	SPAC869.03c|SPAC2F3.08|SPAC1D4.02c|SPBC83.11|SPAC458.06|SPAC15A10.09c|SPCC1322.03|SPAPB21F2.02|SPAC56F8.12|SPAC17G8.11c|SPCC825.03c|SPAC1687.16c|SPBP8B7.13|SPAC5H10.11|SPAC824.02|SPBC31F10.16|SPAC589.07c|SPCC1906.03|SPBC1539.08|SPAC12G12.12|SPBC1685.13|SPBC4C3.09|SPBC19C7.12c|SPBC2F12.15c|SPBC11B10.07c|SPBC17D11.08|SPAC821.13c|SPAC6F12.04|SPAC19A8.09|SPBC16C6.02c|SPAC4C5.02c|SPBP4H10.11c|SPAC4G8.…
Ile	P-body (GO:0000932)	0.160748	0.488309	0.149208	0.451421	1.28849	30	SPBC609.01|SPAC6G9.14|SPAC1687.22c|SPCC31H12.08c|SPBC3B9.21|SPBP35G2.14|SPAC29B12.06c|SPBC776.09|SPCC1682.08c|SPBC800.09|SPAC20G4.08|SPBC30D10.06|SPAC22G7.04|SPCC1620.01c|SPBC19G7.10c
Ile	actin binding (GO:0003779)	0.850088	0.99177	0.0473534	0.240474	0.730765	43	SPAC20G4.02c|SPCC126.06|SPAC4F8.10c|SPBC1778.06c|SPBC17D1.07c
Ile	actin cortical patch (GO:0030479)	0.987981	1	0.0546808	-0.181103	-0.633413	55	SPAC27F1.02c|SPBC24C6.10c|SPBC21D10.05c|SPBC9B6.08|SPAC17H9.11|SPBC1778.08c|SPAC23C4.02|SPAC4A8.15c|SPAPJ760.02c|SPCC162.07
Ile	actin cytoskeleton (GO:0015629)	0.839779	0.99177	0.0691198	-0.211759	-0.850942	114	SPCC1442.01|SPAC29A4.05|SPAC821.09|SPAC27F1.02c|SPBC24C6.10c|SPBC21D10.05c|SPAC15A10.08|SPAC926.03|SPBP8B7.02|SPAC110.03|SPBC9B6.08|SPAC17H9.11|SPBC1A4.05|SPBC1778.08c|SPAC23D3.10c|SPBC2D10.14c|SPAC23C4.02|SPAC14C4.09|SPAC4H3.14c|SPBC1105.05|SPAC16C9.07|SPAC4A8.15c|SPAPJ760.02c|SPCC162.07|SPAP8A3.08
Ile	actin cytoskeleton organization (GO:0030036)	1	1	0.0357691	0.159846	0.550929	87	SPAC20G4.02c|SPBC4F6.12|SPAC4F8.10c|SPBC4F6.06|SPAC13A11.01c|SPBC1778.06c|SPBC23G7.08c|SPAPYUG7.02c|SPCPB16A4.02c
Ile	ascospore formation (GO:0030437)	0.188679	0.552316	0.130106	0.391093	1.21824	49	SPCC1223.12c|SPBC19G7.05c|SPAC3C7.06c|SPAC27D7.04|SPBC16C6.14|SPAC328.03|SPCC825.03c|SPBC660.07|SPBC32H8.13c|SPBC17D1.07c|SPAC31F12.01|SPAC19G12.03|SPCPJ732.01|SPCC417.06c|SPAC458.05|SPAC13G6.12c
Ile	autophagy (GO:0006914)	0.0349816	0.196499	0.321776	0.446407	1.45327	62	SPAC29A4.17c|SPAC458.06|SPAC17C9.12|SPBC660.08|SPAC23H4.14|SPAC589.07c|SPCC63.08c|SPAC25H1.03|SPBC2F12.05c|SPAC19B12.08|SPBC28E12.06c|SPBC3B9.06c|SPAC4C5.02c|SPAP27G11.05c|SPAC23H4.01c|SPBP8B7.24c|SPCC16A11.08|SPAC14C4.11|SPAC4F10.07c|SPAC458.05|SPBC119.07|SPBC6B1.05c|SPBC354.14c|SPBC3B9.12|SPBC31E1.01c|SPAC20G8.10c|SPAC22H12.05c|SPAC13G6.05c|SPAC1687.09|SPCC1322.14c
Ile	carbohydrate metabolic process (GO:0005975)	0.00228893	0.0283475	0.431708	0.451477	1.61654	114	SPCC191.11|SPAC13F5.03c|SPCC1223.03c|SPBPB2B2.12c|SPCC794.01c|SPBC1198.14c|SPAC22F8.05|SPACUNK4.16c|SPBPB2B2.10c|SPBC29A10.08|SPAC4H3.03c|SPBC1198.07c|SPAP32A8.02|SPAC3C7.05c|SPBC19G7.05c|SPAC328.03|SPBC577.13|SPBC21B10.07|SPAPB24D3.10c|SPAC17G6.11c|SPBC660.07|SPBC1921.06c|SPBC32H8.13c|SPBC215.05|SPAC6G9.12|SPBC1815.01|SPAC30D11.01c|SPBC32F12.10|SPAC8E11.01c|SPAC2F3.05c|SPAC4F8.07c
Ile	cargo receptor activity (GO:0038024)	0.493802	0.873649	0.0815265	0.555068	1.00272	4	SPAC1F8.02c|SPCC970.06|SPBP35G2.11c
Ile	catalytic activity, acting on DNA (GO:0140097)	0.00500941	0.0448063	0.407018	-0.407113	-1.6174	107	SPAP8A3.02c|SPAC23D3.02|SPBC19C2.02|SPAC14C4.13|SPBC713.06|SPBC947.11c|SPAC9.05|SPAC13G6.01c|SPAC3G6.11|SPCP31B10.05|SPAC31A2.15c|SPAC4H3.05|SPAC27E2.10c|SPCC5E4.06|SPAC644.14c|SPCC622.17|SPCC1183.06|SPCC1682.02c|SPAC20G8.08c|SPAC22A12.01c|SPCC330.01c|SPBC887.14c|SPBC25D12.03c|SPCC16A11.17|SPBC336.04|SPBC4.04c|SPAP27G11.15|SPBC146.03c|SPBC16G5.12c|SPAC1687.03c|SPAPB8E5.09|SPBC16A3.11|SPBC336.01|S…
Ile	catalytic activity, acting on RNA (GO:0140098)	1.30187e-08	2.09602e-06	0.74774	-0.435912	-1.91966	260	SPAC1A6.10|SPAC25B8.16|SPCC736.06|SPAC12B10.15c|SPBC543.06c|SPAC323.08|SPAPB1E7.10|SPCC1322.01|SPCC330.13|SPBC19C2.02|SPBC2A9.10|SPAPB17E12.10c|SPCC18.08|SPAC17H9.01|SPAC13D6.03c|SPBC337.14|SPBC3D6.03c|SPAC2C4.12c|SPAC31A2.07c|SPBC30B4.08|SPBC16D10.02|SPCC1494.07|SPBC1105.16c|SPBC21H7.04|SPAC25B8.06c|SPAC6F12.09|SPBC17A3.04c|SPCC777.11|SPCC757.08|SPCC830.09c|SPCC16C4.19|SPBC15C4.05|SPCC18.07|SPAC…
Ile	catalytic activity, acting on a protein (GO:0140096)	0.583867	0.927212	0.0498907	0.226602	0.962066	500	SPAC19D5.01|SPBP4H10.10|SPAC823.03|SPBC32H8.02c|SPCC1020.10|SPBC106.10|SPBC15C4.06c|SPCC1450.11c|SPBC1778.10c|SPCC1322.08|SPBC3B8.10c|SPAC343.11c|SPAC26F1.10c|SPBC8D2.01|SPACUNK12.02c|SPAC1006.01|SPAC20G4.03c|SPAC25H1.04|SPAC3C7.06c|SPBC947.01|SPAC22G7.08|SPBC14F5.10c|SPBC17D11.01|SPBC4F6.06|SPAC4G8.05|SPBC1718.02|SPAC17A2.12|SPCC1795.09|SPCC63.08c|SPAC328.04|SPAC18B11.07c|SPBC713.02c|SPBC26H8.05…
Ile	catalytic activity, acting on a tRNA (GO:0140101)	8.07201e-06	0.000216599	0.593325	-0.504491	-1.97148	98	SPAC1A6.10|SPAC25B8.16|SPCC736.06|SPBC19C2.02|SPCC18.08|SPAC13D6.03c|SPAC2C4.12c|SPBC16D10.02|SPCC1494.07|SPBC1105.16c|SPAC25B8.06c|SPBC17A3.04c|SPCC777.11|SPCC830.09c|SPAC3F10.06c|SPAC4F10.03c|SPBC646.03|SPAC9G1.12|SPAPB1A10.11c|SPAC1805.09c|SPAC2F3.13c|SPCPB16A4.04c|SPAC25B8.15c|SPAC16.04|SPAC3F10.03|SPCC663.10|SPBC2G5.03|SPBC13G1.04c|SPAC4G8.09|SPAC343.15|SPAC23A1.12c|SPBC11C11.10|SPBC19C7.08c…
Ile	cell adhesion (GO:0007155)	0.813008	0.99177	0.0559429	0.322244	0.729792	10	SPBPJ4664.02|SPBC15D4.02|SPBC21D10.06c
Ile	cell adhesion mediator activity (GO:0098631)	0.862745	0.999295	0.0515309	-0.28557	-0.663401	10	SPAC1F8.06|SPBC947.04
Ile	cell cortex (GO:0005938)	0.0323586	0.196499	0.321776	0.339445	1.32611	223	SPAC29A4.11|SPBC17F3.01c|SPBC23G7.04c|SPAC27D7.13c|SPAC1A6.07|SPAC15A10.09c|SPCP31B10.06|SPCC736.15|SPBC19G7.05c|SPBP22H7.03|SPAC2C4.17c|SPBC4F6.12|SPCC126.06|SPAC4F8.10c|SPBC947.01|SPAC17C9.12|SPAC821.03c|SPCC1494.08c|SPAC13G7.05|SPBC1539.08|SPAC22A12.15c|SPBC25B2.10|SPAC13A11.01c|SPBC19F8.03c|SPBC12C2.02c|SPCC830.08c|SPBC1778.06c|SPBC23G7.08c|SPAC16E8.08|SPAC458.04c|SPAC890.03|SPAC17G8.14c|SPBC…
Ile	cell surface (GO:0009986)	0.263844	0.615635	0.103958	0.346363	1.13556	64	SPCC1795.06|SPBCPT2R1.04c|SPBC29A10.08|SPBPB21E7.09|SPBC1198.07c|SPBPJ4664.02|SPCC757.12|SPAC3C7.05c|SPCC1795.09|SPAPB18E9.04c|SPAC30D11.01c|SPAC2E1P3.05c|SPAC22E12.09c|SPCC24B10.06|SPAC1F8.02c|SPCC1322.10|SPBC21D10.06c|SPBC1E8.05|SPAC26H5.08c|SPAC11E3.13c|SPAC1A6.03c
Ile	cell wall (GO:0005618)	0.569231	0.92	0.0646485	0.298285	0.933389	50	SPCC1223.12c|SPBC29A10.08|SPBPB21E7.09|SPBPJ4664.02|SPCC757.12|SPBC19G7.05c|SPAC27D7.04|SPCC1795.09|SPBC21B10.07|SPBC32H8.13c|SPAC19G12.03|SPCC1322.10|SPBC21D10.06c|SPAC26H5.08c|SPAC11E3.13c|SPAC1A6.03c|SPBC16D10.05
Ile	cell wall organization or biogenesis (GO:0071554)	0.753205	0.971616	0.048506	0.241339	0.847845	101	SPCC1223.12c|SPBC29A10.08|SPAC15A10.09c|SPBC1198.07c|SPCC757.12|SPAC3C7.05c|SPBC19G7.05c|SPAC5H10.11|SPBC119.08|SPBC19C7.12c|SPBC21B10.07|SPAC17G6.11c|SPCC576.15c|SPAPYUG7.02c|SPBC32H8.13c|SPBC337.07c|SPAC31F12.01|SPAC1F3.02c|SPAC22F8.02c|SPAC19G12.03|SPCC645.07|SPBC29B5.01|SPAC19G12.15c|SPAC26H5.08c|SPAC13G6.12c
Ile	cellular amino acid metabolic process (GO:0006520)	0.0480582	0.234466	0.321776	-0.30726	-1.31349	181	SPBC106.17c|SPBC4F6.11c|SPBC887.01|SPAC16E8.04c|SPCC736.06|SPBP26C9.02c|SPCC18.08|SPAC17C9.02c|SPBPB8B6.05c|SPAC25B8.06c|SPBC3H7.07c|SPBC17A3.04c|SPCC777.11|SPAC227.09|SPBC56F2.09c|SPBC215.08c|SPBC4C3.03|SPBC1677.03c|SPAC31G5.04|SPAC16C9.02c|SPAC9.06c|SPBC24C6.04|SPBC646.03|SPAPB1A10.11c|SPAC3H1.07|SPAC3F10.03|SPCC11E10.01|SPAC3A12.17c|SPBC21C3.08c|SPBC23E6.10c|SPBC21H7.07c|SPAPB24D3.03|SPBP8B7.2…
Ile	chromatin organization (GO:0006325)	0.653595	0.965049	0.0913924	-0.21535	-0.946774	248	SPCC61.02|SPBC29A3.13|SPCC4G3.11|SPAC23D3.01|SPBC3D6.09|SPAC1952.05|SPAC5D6.02c|SPAC144.02|SPBC1604.17c|SPBC16C6.10|SPCC364.06|SPAC1B3.17|SPAC23D3.09|SPBP22H7.05c|SPAC6F12.09|SPBC8D2.03c|SPBC83.03c|SPAC12G12.05c|SPBC342.06c|SPAC13A11.04c|SPBC354.03|SPCC622.19|SPAC23H3.05c|SPAC20G8.08c|SPCC613.12c|SPAC1783.04c|SPBC2D10.10c|SPBP8B7.28c|SPAPB1E7.14|SPAC1834.03c|SPBC13G1.08c|SPCC736.11|SPBC18H10.06c|…
Ile	chromosome (GO:0005694)	2.01347e-07	8.10422e-06	0.690132	-0.34094	-1.61042	583	SPAC688.02c|SPAP8A3.02c|SPCC61.02|SPBC3D6.04c|SPAC8C9.17c|SPAC3G9.01|SPBC29A3.13|SPBC651.10|SPBC32F12.08c|SPAC27F1.04c|SPAC2F7.14c|SPCC4G3.11|SPCC830.03|SPCC962.02c|SPAC3H1.11|SPBP23A10.09|SPAC23D3.01|SPBC3D6.09|SPBC2A9.12|SPAC26A3.03c|SPAC1952.05|SPCC330.13|SPAC25B8.14|SPAC5D6.02c|SPAC23D3.02|SPAC14C4.13|SPBC1685.15c|SPAC144.02|SPBP4H10.21c|SPAC3H1.01c|SPBC1604.17c|SPCC1223.15c|SPAC3G9.04|SPBC16…
Ile	conjugation with cellular fusion (GO:0000747)	0.146119	0.461277	0.175204	-0.375932	-1.23378	41	SPCC1442.01|SPCC417.07c|SPAC821.09|SPAC3F10.10c|SPAC27F1.02c|SPBC21.05c|SPAC1296.03c|SPBC651.05c|SPAC1D4.13|SPAC23D3.10c|SPAC3A11.14c|SPAC14C4.09|SPBC1105.05|SPAC4A8.15c|SPBC1718.01|SPAC3C7.12|SPAC16E8.09
Ile	contractile ring (GO:0070938)	0.681055	0.965049	0.0725352	-0.256909	-0.880686	51	SPAC27F1.02c|SPAC15A10.08|SPAC926.03|SPBP8B7.02|SPAC110.03|SPBC1A4.05|SPBC1778.08c|SPBC2D10.14c|SPAC23C4.02|SPAC4H3.14c|SPAC16C9.07|SPAP8A3.08
Ile	cyclase activity (GO:0009975)	0.841463	0.99177	0.0543434	0.392321	0.661982	3	SPBC19C7.03|SPAC5H10.01
Ile	cytoplasmic stress granule (GO:0010494)	0.0813743	0.323474	0.2114	0.467582	1.39179	37	SPAC2F7.11|SPAC17A2.09c|SPAC6G9.14|SPBC23E6.01c|SPAC1687.22c|SPBC3B9.21|SPAC30C2.04|SPBC18H10.13|SPBP35G2.14|SPAC22A12.04c|SPAC24B11.06c|SPAC24H6.07|SPBC776.09|SPAC20G4.08
Ile	cytoplasmic translation (GO:0002181)	1	1	0.0673624	-0.140079	-0.613268	238	SPAC3H5.05c|SPAC1527.03|SPBC29A3.09c|SPBC839.04|SPCC1393.09c|SPBC839.05c|SPCC417.08|SPBC17A3.04c|SPAC2F7.05c|SPBC15C4.05|SPAC4F10.03c|SPAC26H5.10c|SPCC1322.15|SPAC5D6.01|SPAC1805.12c|SPAC222.07c|SPAC3F10.03|SPAPB8E5.06c|SPCC576.08c|SPBC2F12.07c|SPCC285.15c|SPCC364.03|SPAC1834.01|SPAC23A1.12c|SPAC3F10.18c|SPBC21B10.10|SPAC959.07|SPBC354.01|SPAC644.15|SPBC405.07|SPAC806.03c|SPBC2G2.05|SPAC1250.05|S…
Ile	cytoplasmic vesicle (GO:0031410)	0.735905	0.971616	0.0460458	0.231619	0.8947	206	SPAC13F5.04c|SPACUNK4.15|SPAPB21F2.02|SPAC1B3.11c|SPCC825.03c|SPCC1739.10|SPBC31F10.16|SPAC589.07c|SPCC777.13|SPBC19F8.03c|SPBC25H2.03|SPBC11B10.07c|SPAC821.13c|SPAC6F12.04|SPAC19A8.09|SPBC16C6.02c|SPAC4C5.02c|SPBC651.11c|SPBC27B12.08|SPAC6G9.12|SPAC3A11.06|SPAC6F6.15|SPAP27G11.05c|SPAC57A7.09|SPBC32H8.01c|SPAP14E8.03|SPAC5D6.07c|SPAC4D7.01c|SPAC19B12.10|SPAC15A10.06|SPCC31H12.07|SPAC30C2.05|SPCC…
Ile	cytosol (GO:0005829)	1	1	0.176694	-0.180768	-0.911856	2220	SPCC1020.09|SPAC30C2.06c|SPAC3H5.05c|SPAC22F3.12c|SPCC126.01c|SPBC106.08c|SPCC1442.01|SPAC688.02c|SPAC105.02c|SPBP16F5.05c|SPBC4F6.11c|SPBC26H8.06|SPAP8A3.02c|SPAC29A4.07|SPAC1952.12c|SPCC61.02|SPAC31G5.11|SPAC977.16c|SPAC607.04|SPBC18E5.05c|SPAC8C9.17c|SPBC887.01|SPCC4B3.08|SPAC25B8.05|SPBC8D2.05c|SPBC21D10.08c|SPAC16E8.04c|SPCC794.12c|SPBC19C7.01|SPBC725.15|SPBC651.10|SPAC13D6.02c|SPAC2F7.14c|S…
Ile	cytosolic ribosome (GO:0022626)	1	1	0.0640704	-0.14759	-0.60834	149	SPAC3H5.05c|SPBC29A3.09c|SPBC839.04|SPBC839.05c|SPAC26H5.10c|SPCC1322.15|SPAC5D6.01|SPAC1805.12c|SPAPB8E5.06c|SPCC576.08c|SPBC2F12.07c|SPCC285.15c|SPCC364.03|SPAC3F10.18c|SPBC21B10.10|SPAC959.07|SPAC644.15|SPBC405.07|SPAC806.03c|SPBC2G2.05|SPAC1250.05
Ile	deacetylase activity (GO:0019213)	0.462857	0.846818	0.0806388	-0.447334	-1.019	9	SPAC1783.04c|SPBC800.03|SPAC3G9.07c|SPCC132.02
Ile	detoxification (GO:0098754)	0.0217589	0.142243	0.352488	0.411658	1.45593	104	SPCC757.07c|SPCC576.17c|SPBC106.02c|SPBC36.01c|SPAC688.04c|SPAC11D3.15|SPAC5H10.04|SPAC11D3.05|SPAC17C9.16c|SPAC26A3.11|SPBC36.03c|SPBC530.02|SPCC576.03c|SPAC29B12.13|SPBC83.16c|SPCC1529.01|SPAC11E3.14|SPBC2A9.02|SPCC663.08c|SPBC32F12.03c|SPAC15E1.09|SPAC11D3.14c|SPBC1773.02c|SPBC15D4.15|SPBC577.08c
Ile	disulfide oxidoreductase activity (GO:0015036)	0.542339	0.913556	0.0753094	-0.343341	-0.953258	20	SPBC26H8.06|SPAC3G6.08|SPCC1450.06c|SPCC1281.07c|SPBC3F6.03|SPBC12D12.07c|SPBC146.04
Ile	division septum (GO:0000935)	0.926606	1	0.0554793	-0.22084	-0.714851	38	SPAC2C4.14c|SPAC821.09|SPBC543.07|SPAC16A10.04|SPAC1F7.04|SPBC1709.01|SPBC1105.05|SPCC1223.06|SPAC17G8.12|SPAC16E8.09|SPBC27.04
Ile	endoplasmic reticulum (GO:0005783)	0.296915	0.673287	0.0833634	0.247832	1.05843	549	SPAC23C11.06c|SPCC1183.11|SPAC688.04c|SPAC56F8.15|SPAC343.12|SPBC83.11|SPAPB18E9.05c|SPAPB8E5.08|SPAC9E9.04|SPCC285.05|SPBC1105.13c|SPAC1687.08|SPCC1223.12c|SPBC365.12c|SPAC212.04c|SPBC1683.01|SPBC3B8.10c|SPBC29A10.08|SPAP14E8.05c|SPAC11D3.05|SPAC17C9.16c|SPBC1198.07c|SPCC757.12|SPCP31B10.06|SPAC17G8.11c|SPCC794.02|SPBC713.12|SPAC2C4.17c|SPBC36.03c|SPBC16H5.04|SPAC57A7.05|SPCC338.15|SPAC1687.16c|…
Ile	endoplasmic reticulum membrane (GO:0005789)	0.645161	0.96307	0.0913924	-0.216219	-0.946501	232	SPAC1952.01|SPAC29B12.10c|SPAC17A5.12|SPBC16G5.18|SPAP8A3.03|SPBC28F2.06c|SPAC3C7.01c|SPAC7D4.06c|SPAC1002.11|SPCC1450.15|SPBC839.11c|SPBC3D6.07|SPCC1840.08c|SPBC3E7.09|SPAC22A12.13|SPAC7D4.09c|SPAC23C11.14|SPBC1604.15|SPAC13G6.03|SPBP16F5.08c|SPBC56F2.10c|SPBC342.01c|SPBC685.05|SPCC1020.11c|SPCC4B3.04c|SPAC10F6.12c|SPCC1919.02|SPBC15D4.04|SPAC2E1P5.01c|SPBC13G1.07|SPBC19C2.15c|SPBC27B12.06|SPAC6…
Ile	endosome (GO:0005768)	0.56338	0.92	0.0609039	0.260471	0.947893	128	SPAC13F5.04c|SPAPB21F2.02|SPAC1B3.11c|SPCC825.03c|SPAC589.07c|SPCC777.13|SPBC25H2.03|SPBC11B10.07c|SPBC16C6.02c|SPAC4C5.02c|SPAC6G9.12|SPAC3A11.06|SPAC6F6.15|SPAP27G11.05c|SPAC57A7.09|SPBC32H8.01c|SPAP14E8.03|SPAC5D6.07c|SPAC19B12.10|SPAC15A10.06|SPCC16A11.08|SPCPJ732.01|SPBC405.04c|SPAC222.19|SPCC1442.17c|SPBC29A10.17|SPBP16F5.07|SPAC458.05|SPBC119.07|SPAC823.12|SPBC1289.04c|SPCC594.06c|SPBC3B9.…
Ile	enzyme regulator activity (GO:0030234)	0.288824	0.664296	0.0916795	0.274214	1.07781	234	SPAC8C9.03|SPBC20F10.10|SPAC29A4.11|SPCC1494.03|SPBC17F3.01c|SPBC23G7.04c|SPCC417.05c|SPAC23H3.13c|SPCC338.12|SPBC4F6.12|SPBC337.08c|SPAC18G6.09c|SPBC3B9.01|SPAC23H4.14|SPAC1F3.09|SPAC18B11.04|SPAC1687.22c|SPAC13A11.01c|SPBC3B9.21|SPCC18B5.06|SPAC3F10.19|SPAC17A5.09c|SPAC4F8.03|SPBC1734.14c|SPAC29B12.03|SPBC23G7.08c|SPBC32F12.06|SPAC1834.06c|SPBC4C3.04c|SPBC119.04|SPBC1718.07c|SPBC354.13|SPAC343.…
Ile	establishment or maintenance of cell polarity (GO:0007163)	0.95082	1	0.0388759	0.207333	0.687811	68	SPCC1494.03|SPBC4F6.06|SPBC1539.08|SPAC13A11.01c|SPBC2F12.05c|SPAPYUG7.02c|SPAC23H4.01c|SPAC890.02c|SPAC31F12.01|SPBC776.06c|SPBC17F3.02|SPBC16H5.11c
Ile	exonuclease activity (GO:0004527)	0.821429	0.99177	0.0629395	-0.237383	-0.794185	45	SPCC1322.01|SPBC30B4.08|SPCP31B10.05|SPCC757.08|SPCC622.17|SPAC22A12.01c|SPBC336.04|SPBC26H8.10|SPAC1F3.01|SPBC685.02|SPAC13C5.07|SPBC17D1.03c|SPBC25H2.13c|SPBC16G5.10|SPAC2C4.07c
Ile	extracellular region (GO:0005576)	0.229885	0.577799	0.123842	0.440622	1.20741	25	SPCC191.11|SPCC1795.06|SPAC1A6.04c|SPAC1006.01
Ile	general transcription initiation factor activity (GO:0140223)	0.630542	0.96307	0.077884	-0.254665	-0.896278	57	SPAC144.09c|SPAC29E6.08|SPBC30B4.07c|SPAC12G12.05c|SPAC13A11.04c|SPBC1861.07|SPBC17D1.04|SPBC30D10.02|SPCC16C4.14c
Ile	generation of precursor metabolites and energy (GO:0006091)	0.998425	1	0.0347157	0.18024	0.639427	108	SPAC13F5.03c|SPCC794.01c|SPCC306.08c|SPBC713.07c|SPBC1815.01|SPBC32F12.10|SPAC4F8.07c|SPBC106.05c|SPAC26H5.09c|SPAC14C4.11|SPBC660.16|SPAC6G10.08|SPBC16C6.08c|SPBP4H10.08|SPAC24H6.04|SPAC1296.02|SPAC6C3.04|SPBC2F12.17|SPBC947.15c|SPBC1734.13|SPAC1556.02c
Ile	guanyl-nucleotide exchange factor activity (GO:0005085)	0.926437	1	0.0555947	-0.211386	-0.704735	43	SPCC1442.01|SPBC23E6.08|SPAC6G9.04|SPBC29A10.11c|SPAC4A8.15c|SPAC16E8.09|SPBC3H7.01|SPAC21E11.06|SPAC19A8.01c|SPBC1289.03c|SPAC644.18c|SPBC1778.05c|SPAC23C4.10|SPBC3H7.06c|SPBC557.03c|SPCC1183.12
Ile	histone demethylase activity (GO:0032452)	0.209644	0.577799	0.137251	0.572295	1.24984	9	SPAC343.11c|SPBC83.07|SPBC146.09c|SPAC25H1.02
Ile	hydrolase activity, acting on carbon-nitrogen (but not peptide) bonds (GO:0016810)	0.363636	0.74921	0.0880945	0.334479	1.06441	56	SPAC1F7.09c|SPAC19G12.04|SPBPB21E7.09|SPAC11D3.15|SPAC26A3.11|SPBC8E4.03|SPBC1198.02|SPAC1F8.04c|SPAC11D3.09|SPAC11D3.14c|SPAC1556.04c|SPBC16D10.10|SPAC19G12.03|SPBC106.04|SPBC365.20c
Ile	hydrolase activity, acting on ester bonds (GO:0016788)	0.911184	1	0.0738053	-0.19393	-0.853053	254	SPBC106.17c|SPAC25B8.16|SPAC12B10.15c|SPBC17A3.06|SPAC323.08|SPCC1322.01|SPAC9G1.08c|SPCC1620.13|SPAC3G9.04|SPAC3C7.01c|SPBC3D6.03c|SPBC30B4.08|SPBC31F10.02|SPBC1105.16c|SPCP31B10.05|SPCC13B11.03c|SPBC3F6.01c|SPBC3H7.07c|SPCC757.08|SPCC830.09c|SPCC16C4.19|SPCC622.17|SPAPB1E7.05|SPCC4B3.04c|SPAC22A12.01c|SPAC14C4.10c|SPAC11H11.03c|SPAC12G12.06c|SPCC4G3.17|SPCC1223.08c|SPCC736.11|SPBC30D10.03c|SPAC…
Ile	hydrolase activity, acting on glycosyl bonds (GO:0016798)	0.358086	0.74921	0.086795	0.330008	1.0654	58	SPCC191.11|SPAC4H3.03c|SPBC1198.07c|SPCC757.12|SPAC3C7.05c|SPBC800.11|SPBC21B10.07|SPAPB24D3.10c|SPAC17G6.11c|SPBC660.07|SPBC32H8.13c|SPAC30D11.01c|SPAC8E11.01c
Ile	intramembrane lipid transporter activity (GO:0140303)	0.0196027	0.137219	0.352488	0.776332	1.69544	9	SPAC343.06c|SPAC24B11.12c|SPBC11B10.07c|SPAC821.13c
Ile	iron-sulfur cluster assembly (GO:0016226)	0.0353942	0.196499	0.321776	-0.535338	-1.5933	25	SPBC26H8.06|SPAC227.13c|SPBC337.10c|SPBC1709.19c|SPBC21D10.11c|SPAC144.08|SPCC1450.06c|SPCC1183.03c|SPAC806.02c
Ile	isomerase activity (GO:0016853)	0.140306	0.451786	0.190023	-0.330542	-1.19929	68	SPAC25B8.05|SPAC16E8.04c|SPCC1620.13|SPBC16H5.05c|SPCC1840.08c|SPAC23C11.13c|SPCC16C4.06c|SPBC16G5.12c|SPBC4F6.16c|SPBC23E6.10c|SPCC24B10.21|SPCC126.03|SPCC576.02|SPAC18G6.01c|SPAC144.12|SPBC1A4.03c|SPBC11C11.10|SPBC3D6.13c|SPAC959.05c|SPBC1604.05|SPBC28F2.03|SPCC965.08c|SPBC1539.09c|SPAC513.02|SPAC1B3.03c|SPAC644.08|SPBC1709.04c|SPBC1703.14c|SPAC31G5.05c
Ile	kinase activity (GO:0016301)	0.727273	0.971616	0.0467883	0.229858	0.883045	191	SPAC823.03|SPCC1020.10|SPBC106.10|SPCC1450.11c|SPBC1778.10c|SPCC1322.08|SPBC8D2.01|SPACUNK12.02c|SPAC20G4.03c|SPAC3C7.06c|SPAC22G7.08|SPAC1F12.08|SPBC4F6.06|SPAC4G8.05|SPBC21C3.03|SPCC63.08c|SPCC24B10.02c|SPBC119.08|SPCC1919.01|SPAC14C4.03|SPAC1687.15|SPCC576.15c|SPAC890.03|SPAC17G8.14c|SPAC227.14|SPCC74.03c|SPAC4F8.07c|SPCC18B5.03|SPBC1D7.05|SPAC1F3.02c|SPBC17F3.02|SPBC16D10.10|SPCC18B5.05c|SPCC…
Ile	kinetochore (GO:0000776)	5.09859e-05	0.00117268	0.557332	-0.529383	-1.92074	68	SPAC688.02c|SPBC3D6.04c|SPAC8C9.17c|SPAC3G9.01|SPBC32F12.08c|SPAC27F1.04c|SPCC962.02c|SPAC25B8.14|SPBC1685.15c|SPCC1223.15c|SPAC23H4.11c|SPCC1393.04|SPBC2F12.13|SPAC29E6.04|SPAC3G9.12|SPAC14C4.16|SPAC4F10.12|SPBC18E5.03c|SPBC409.09c|SPBC106.01|SPCC320.13c|SPCC188.04c|SPAC1783.03|SPAC3A11.14c|SPBC776.13|SPCC1672.10
Ile	ligase activity (GO:0016874)	0.0107656	0.0825366	0.38073	-0.389798	-1.53703	105	SPBC4F6.11c|SPAC1A6.10|SPCC736.06|SPBC713.06|SPBC16H5.03c|SPCC18.08|SPBC577.12|SPAC2G11.10c|SPAC25B8.06c|SPBC17A3.04c|SPCC777.11|SPAC227.09|SPBC56F2.09c|SPBC215.08c|SPAC1486.06|SPCC1827.03c|SPBC646.03|SPAPB1A10.11c|SPAC3F10.03|SPAC30D11.13|SPBC17A3.09c|SPBC2G2.08|SPBC405.01|SPAC4G8.09|SPAC23A1.12c|SPAP7G5.02c|SPBC18H10.02|SPAC24H6.12c|SPAC23H4.06|SPAC323.06c|SPBC1604.11|SPBC24C6.03|SPAC10F6.03c|S…
Ile	lipid binding (GO:0008289)	0.237049	0.578255	0.108394	0.317995	1.13676	113	SPAP8A3.04c|SPAC458.06|SPCP31B10.06|SPCC736.15|SPCC1494.08c|SPAC589.07c|SPCC1682.15|SPBC19F8.03c|SPBC2F12.05c|SPBC28E12.06c|SPCC576.15c|SPAPYUG7.02c|SPAC17G8.14c|SPBC31E1.05|SPAC3A11.06|SPCPB16A4.02c|SPAC637.13c|SPAC19A8.02|SPAC23H4.01c|SPBP8B7.24c|SPAPYUG7.03c|SPCC16A11.08|SPCC645.07|SPCC24B10.07|SPBC19C2.11c|SPCPJ732.01|SPAC17C9.13c|SPBC1289.04c|SPAPYUK71.03c|SPCC594.06c|SPBC1A4.06c|SPAC688.07c…
Ile	lipid metabolic process (GO:0006629)	0.68932	0.965049	0.0878313	-0.21215	-0.926918	230	SPAC1952.01|SPBC106.17c|SPBC16G5.18|SPBC16E9.18|SPAC1F12.04c|SPAC3C7.01c|SPAC7D4.06c|SPBC887.13c|SPAC1002.11|SPBC31F10.02|SPCC1450.15|SPBC3D6.07|SPAC23G3.12c|SPAC22A12.13|SPAC3G9.02|SPAC7D4.09c|SPBC1604.15|SPAC13G6.03|SPBC56F2.10c|SPBC342.01c|SPBC685.05|SPAPB1E7.05|SPCC4B3.04c|SPCC1827.03c|SPCC1919.02|SPBC15D4.04|SPAC11G7.05c|SPCC1223.08c|SPAC343.19|SPBC1105.15c|SPBC19C2.15c|SPBC27B12.06|SPAC630.…
Ile	lipid transfer activity (GO:0120013)	0.970297	1	0.0466015	0.200347	0.537863	21	SPBC2F12.05c|SPBC16C6.02c|SPAC23H4.01c|SPBC19C2.11c|SPBC31E1.01c|SPAP8A3.10|SPAC1565.02c|SPBC21C3.01c
Ile	lipoprotein biosynthetic process (GO:0042158)	0.228235	0.577799	0.1396	-0.342431	-1.1604	47	SPAC1952.01|SPAC1002.11|SPCC1450.15|SPBC3D6.07|SPAC22A12.13|SPBC1604.15|SPAC13G6.03|SPBC685.05|SPCC1919.02|SPBC13G1.07|SPBC27B12.06
Ile	lyase activity (GO:0016829)	0.317708	0.700699	0.122679	-0.284723	-1.06489	79	SPCC794.12c|SPAC1A6.10|SPAC1F8.07c|SPAC31G5.08|SPBC16E9.18|SPAC1805.06c|SPBC1677.03c|SPAC9.06c|SPCC18.18c|SPAC11D3.13|SPBC1105.15c|SPBC19C2.15c|SPAC31G5.15|SPCC11E10.01|SPCC1322.13|SPCC330.05c|SPBC21H7.07c|SPAC3G9.11c|SPAC144.04c|SPBC725.04|SPAC5H10.02c|SPBC1861.05|SPAC23H3.09c|SPBC31F10.03|SPAC343.16|SPBC1539.09c|SPAC20H4.05c|SPBC23E6.06c
Ile	mRNA metabolic process (GO:0016071)	0.780731	0.99177	0.0824344	-0.202857	-0.905086	284	SPAC25B8.05|SPBC19C7.01|SPAC25B8.16|SPAC2F7.14c|SPAC1952.06c|SPBC2F12.08c|SPBC32F12.02|SPAC323.08|SPBC13A2.01c|SPBC2F12.03c|SPBC1861.04c|SPAC3G9.04|SPAC17H9.01|SPAC1002.10c|SPBC3D6.03c|SPAC20H4.06c|SPBC887.05c|SPAC2G11.08c|SPAC1610.01|SPBC32F12.16|SPBC6B1.07|SPCC757.08|SPAC222.18|SPBC24C6.11|SPCC16C4.19|SPBC3B9.02c|SPCP1E11.07c|SPBC3E7.14|SPAC10F6.02c|SPBC32F12.05c|SPCC16C4.06c|SPAC19A8.08|SPBC11…
Ile	meiotic drive (GO:0110134)	0.0446247	0.224518	0.321776	0.672547	1.66887	15	SPCC162.04c|SPCC794.02|SPCC285.07c|SPCC1906.03|SPCC548.03c|SPCC970.11c|SPCC1620.02
Ile	meiotic nuclear division (GO:0140013)	0.736544	0.971616	0.0770737	-0.218104	-0.899174	135	SPAC8C9.17c|SPBC32F12.08c|SPAC27F1.04c|SPAC26A3.03c|SPAC1952.05|SPCC417.07c|SPCC1223.15c|SPAC9.05|SPAC27D7.03c|SPAC29E6.04|SPAC644.14c|SPBC902.04|SPCC550.05|SPAC14C4.16|SPCC613.12c|SPBC409.09c|SPBC106.01|SPCC320.13c|SPBC428.17c|SPBC16G5.12c|SPAC23C4.12|SPCC188.04c|SPBC16A3.11|SPBC428.08c|SPBC646.17c|SPCC188.07|SPAC8F11.03|SPBC336.01|SPBC409.04c|SPBC12D12.01|SPCC11E10.08|SPAC13C5.07|SPBP35G2.03c|S…
Ile	membrane organization (GO:0061024)	0.367625	0.74921	0.0806388	0.27388	1.04351	181	SPAC23C4.05c|SPAC1A6.07|SPBC3B8.10c|SPCC794.08|SPBC16H5.04|SPCC825.03c|SPAC17C9.12|SPBC4F6.06|SPAC23H4.14|SPAC343.06c|SPBC19F8.03c|SPBC1685.13|SPAC24B11.12c|SPCC63.14|SPBC11B10.07c|SPCC830.08c|SPAC821.13c|SPBC16C6.02c|SPBC409.23|SPAC18G6.10|SPBC8D2.14c|SPAC23C11.01|SPAC3A11.06|SPBC17D1.07c|SPBC1539.04|SPAPB1A10.15|SPAP27G11.05c|SPBC3E7.05c|SPAC767.01c|SPCC1281.03c|SPAC13C5.03|SPAP14E8.03|SPBC27B1…
Ile	metal ion homeostasis (GO:0055065)	0.424837	0.786192	0.0770737	0.305661	1.01811	69	SPBC839.06|SPCC1183.11|SPAPB2B4.04c|SPCC1322.03|SPAC2C4.17c|SPAC3A11.09|SPAC25B8.19c|SPBC119.08|SPBC947.05c|SPAC23G3.03|SPAC1639.02c|SPAC521.04c
Ile	microtubule binding (GO:0008017)	0.153518	0.475316	0.164406	-0.410578	-1.27513	31	SPAC3G9.01|SPAC27F1.04c|SPBC1685.15c|SPBC2F12.13|SPAC3G9.12|SPAC144.14|SPAC1834.07|SPBC25B2.07c|SPCC188.04c|SPAC3A11.14c
Ile	microtubule cytoskeleton (GO:0015630)	0.75436	0.971616	0.0439759	0.223764	0.88558	252	SPBP4H10.09|SPAC14C4.08|SPAC823.03|SPAC1002.06c|SPBC20F10.10|SPAC21E11.03c|SPCC1494.03|SPAC27D7.13c|SPBC1778.10c|SPAC23H3.13c|SPAC23E2.03c|SPBC32H8.06|SPBC582.06c|SPBC16C6.14|SPBC651.12c|SPAC1565.06c|SPBC29A10.14|SPCC1739.04c|SPBC4F6.06
Ile	microtubule cytoskeleton organization (GO:0000226)	0.412214	0.786192	0.103958	-0.275751	-1.00829	71	SPAC9G1.15c|SPBC8D2.05c|SPAC27F1.04c|SPCC417.07c|SPBC1685.15c|SPBC2F12.13|SPAC3G9.12|SPBC11B10.05c|SPBC902.06|SPBC800.05c|SPBC13E7.06|SPCC320.13c|SPAC6G9.04
Ile	mitochondrial gene expression (GO:0140053)	0.00160915	0.0225339	0.45506	-0.379691	-1.56829	147	SPAP8A3.11c|SPCC736.06|SPBC354.06|SPBC30B4.06c|SPBC1105.03c|SPCC1322.01|SPBC14C8.10|SPCC18.08|SPBC18E5.13|SPCC736.10c|SPBC3D6.03c|SPCC1393.11|SPAP8A3.14c|SPAC25B8.06c|SPAC1B3.18c|SPCC777.11|SPBC11B10.04c|SPBC8D2.23|SPAC1002.01|SPAC16E8.10c|SPAC12G12.08|SPAP19A11.05c|SPAC637.11|SPBC646.03|SPAPB1A10.11c|SPBC1604.02c|SPAC1805.09c|SPCC126.05c|SPAC4F8.02c|SPAC3F10.03|SPCC1442.19|SPCC895.03c
Ile	mitochondrion (GO:0005739)	0.0220874	0.142243	0.352488	-0.247968	-1.1918	717	SPAC30C2.06c|SPAP8A3.11c|SPAC8E11.10|SPBC106.17c|SPAPB1A11.03|SPAC4G9.20c|SPCC162.05|SPAC1834.10c|SPCC1442.15c|SPCC794.12c|SPAC1A6.10|SPAC323.01c|SPAC1071.11|SPCC16A11.07|SPCC736.06|SPBC354.06|SPBC30B4.06c|SPBC1105.03c|SPAC227.13c|SPBC1347.09|SPAC9.12c|SPAC823.13c|SPBC337.10c|SPCC1322.01|SPBC25H2.08c|SPAC1486.08|SPAC17A2.05|SPBC28E12.04|SPAC30C2.03|SPBC16E9.18|SPBC28F2.06c|SPAPB17E12.10c|SPBC14C8…
Ile	mitochondrion organization (GO:0007005)	0.221574	0.577799	0.159647	-0.257186	-1.08241	169	SPAC30C2.06c|SPAC1834.10c|SPCC1442.15c|SPAC9.12c|SPAC823.13c|SPCC1322.01|SPAC1486.08|SPBC713.06|SPBC28F2.06c|SPBC336.13c|SPBC713.10|SPAC1F3.10c|SPBC16A3.16|SPAC1565.01|SPAC7D4.04|SPBC14C8.02|SPAC589.04|SPAC10F6.11c|SPBC25B2.07c|SPAC644.07|SPAC13F5.01c|SPBC800.05c|SPBC887.14c|SPAC824.06|SPBC21D10.07|SPBP23A10.03c|SPBC19G7.19|SPAC3A12.12|SPBC25H2.04c|SPCC550.06c|SPAC6C3.02c|SPCC24B10.10c|SPBC685.02…
Ile	mitotic cell cycle phase transition (GO:0044772)	0.748515	0.971616	0.0585938	0.288292	0.773963	21	SPAC22F3.09c|SPBC11B10.10c|SPAC23G3.04|SPAC664.02c|SPAC6B12.05c|SPBC649.05
Ile	mitotic cytokinesis (GO:0000281)	0.51074	0.893795	0.0875697	-0.271748	-0.957945	56	SPBC1685.15c|SPCC1739.11c|SPAC27F1.02c|SPBC11B10.05c|SPBC902.06|SPAC15A10.08|SPAC926.03|SPAC6G10.05c|SPBP8B7.02|SPBC2D10.14c|SPBC1709.01|SPAC4H3.14c|SPAC4A8.15c|SPAP8A3.08|SPBC27.04
Ile	mitotic sister chromatid segregation (GO:0000070)	5.01895e-06	0.00016161	0.610527	-0.493144	-1.96442	108	SPAC688.02c|SPBC3D6.04c|SPAC8C9.17c|SPBC19F8.02|SPAC3G9.01|SPBC32F12.08c|SPAC27F1.04c|SPCC962.02c|SPAC26A3.03c|SPAC25B8.14|SPCC417.07c|SPBC1685.15c|SPCC1223.15c|SPAC23H4.11c|SPCC1393.04|SPBC2F12.13|SPAC29E6.04|SPAC31A2.15c|SPAC14C4.16|SPAC4F10.12|SPBC18E5.03c|SPBC409.09c|SPBC2G2.14|SPCC306.03c|SPBC13E7.06|SPCC320.13c|SPBC146.03c|SPAC19G12.06c|SPCC188.04c|SPAC1783.03|SPBC16A3.11|SPAC3A11.14c|SPBC7…
Ile	mitotic spindle (GO:0072686)	0.415584	0.786192	0.104733	-0.256559	-1.00381	96	SPBC3D6.04c|SPAC8C9.17c|SPAC3G9.01|SPCC962.02c|SPAC821.08c|SPBC13A2.01c|SPBC1685.15c|SPBC1604.16c|SPBC2F12.13|SPAC3G9.12|SPBC3B9.02c|SPBC336.02|SPBC2D10.10c|SPAC323.03c|SPBC13E7.06|SPCC320.13c|SPBC19F5.02c|SPAC6G9.04|SPAC3A11.14c|SPAC14C4.02c|SPBC1604.08c|SPAC139.03|SPAC23C4.18c|SPBC1347.01c|SPAC3C7.12|SPAC16E8.09
Ile	molecular adaptor activity (GO:0060090)	0.899248	0.999907	0.0374584	0.211262	0.791438	149	SPAC14C4.08|SPAC1002.06c|SPBC32H8.07|SPAC7D4.03c|SPCP31B10.06|SPCC825.03c|SPAC17C9.12|SPBC25B2.11|SPCC584.15c|SPAC4G8.10|SPAC17H9.19c|SPAC29B12.03|SPBC651.11c|SPAC18G6.10|SPBC8D2.14c|SPAC1783.07c|SPAPYUG7.02c|SPCC594.07c|SPBC839.02|SPAP14E8.03|SPCC188.02|SPBC19C2.11c|SPAC31A2.09c|SPBC947.12|SPAC14C4.05c|SPBP16F5.07|SPAC17C9.13c|SPBC1706.01|SPAC1142.02c|SPBC1703.06|SPAPYUK71.03c|SPBC354.14c|SPCC59…
Ile	molecular carrier activity (GO:0140104)	0.201285	0.577799	0.142057	-0.392731	-1.20772	30	SPCC1442.15c|SPAC227.13c|SPAC1486.08|SPBC14F5.03c|SPBC1709.10c|SPCC550.11|SPCC1183.03c|SPCC962.03c|SPBC1604.08c
Ile	molecular sequestering activity (GO:0140313)	0.0632184	0.282727	0.248911	-0.713373	-1.44426	6	SPBC26H8.06|SPAC22H10.13
Ile	motor activity (GO:0003774)	0.0925197	0.354659	0.206588	-0.519315	-1.39542	17	SPBC1685.15c|SPBC2F12.13|SPAC144.14|SPAC1834.07|SPBC2D10.14c|SPAC3A11.14c
Ile	nitrogen cycle metabolic process (GO:0071941)	0.411417	0.786192	0.0888945	-0.386347	-1.03813	17	SPAC3A12.09c|SPBP26C9.02c|SPBC56F2.09c|SPBC215.08c|SPAC3H1.07
Ile	nuclear periphery (GO:0034399)	0.973621	1	0.0552496	-0.190603	-0.653386	51	SPAC15F9.02|SPBC16A3.05c|SPBC17G9.04c|SPBC14F5.03c|SPAC6G9.04|SPBC2D10.13|SPCC962.03c|SPBC1604.08c|SPAC1805.04|SPBC409.06|SPCC1739.14
Ile	nuclear pore (GO:0005643)	1	1	0.0376143	0.141944	0.454731	57	SPCC576.05|SPAC22H10.03c|SPBC31E1.05|SPBC1539.04|SPBP35G2.06c|SPAPB1A10.03|SPAC1486.05|SPAC890.06|SPCC285.13c|SPAC22G7.02|SPCC1840.03|SPAC328.01c
Ile	nucleobase-containing small molecule metabolic process (GO:0055086)	0.686364	0.965049	0.0501934	0.238275	0.908251	182	SPAC13F5.03c|SPBPB2B2.12c|SPCC285.09c|SPAC19G12.04|SPCC285.05|SPACUNK4.15|SPAC24B11.05|SPBPB2B2.10c|SPAC1002.17c|SPBC800.11|SPCC1259.09c|SPAC1F12.08|SPBC1198.02|SPCC24B10.02c|SPAC3F10.19|SPCC1020.07|SPAC17G6.03|SPBP4H10.11c|SPBC19C7.03|SPAC1399.04c|SPBC1815.01|SPAC227.14|SPBC32F12.10|SPAC4F8.07c|SPCC794.10|SPBC106.05c|SPAC1556.04c|SPCC1322.04|SPBC26H8.11c|SPAC3H5.11|SPAC13G6.11c|SPBC106.04|SPBC66…
Ile	nucleocytoplasmic carrier activity (GO:0140142)	0.826	0.99177	0.0544556	-0.287894	-0.743581	15	SPBC14F5.03c|SPCC550.11|SPCC962.03c|SPBC1604.08c
Ile	nucleocytoplasmic transport (GO:0006913)	0.645669	0.96307	0.0799859	-0.233605	-0.918576	103	SPAC144.07c|SPCC1753.05|SPAC3F10.17|SPBC16A3.05c|SPBC17G9.04c|SPBC14F5.03c|SPCC1840.01c|SPBC16E9.10c|SPCC550.11|SPAC3G6.02|SPCC18B5.10c|SPCC962.03c|SPCC4B3.07|SPBC1604.08c|SPAC1610.03c|SPCC285.15c|SPAC4D7.12c|SPAC6G9.02c|SPBC1703.03c|SPAC1805.04|SPCC1739.14|SPBC13A2.02|SPAC6F6.03c|SPBC16H5.08c|SPBC28F2.02|SPAC3C7.08c|SPBP4H10.13|SPBC1289.03c|SPCC290.03c|SPAC1B1.03c
Ile	nucleolus (GO:0005730)	0.0734649	0.305165	0.287805	-0.261696	-1.18778	364	SPAC3H5.05c|SPAP8A3.02c|SPAC3G9.01|SPAC683.02c|SPAC25B8.16|SPAC13D6.02c|SPCC830.03|SPBC16D10.01c|SPCC5E4.10c|SPBC543.06c|SPAC323.08|SPAC1142.03c|SPAC9.05|SPAC31A2.07c|SPBC29A3.06|SPBC1711.07|SPBC1105.16c|SPAC29E6.08|SPBC21H7.04|SPCC757.08|SPCC830.09c|SPAC1705.02|SPAC13A11.04c|SPAC1B3.12c|SPCC1223.04c|SPAPB1E7.01c|SPAC1F5.10|SPBC2G5.02c|SPAC26H5.10c|SPCC1322.15|SPAC2C4.06c|SPBC336.02|SPAC1783.04c|…
Ile	nucleoplasm (GO:0005654)	0.00293198	0.0335573	0.431708	-0.325965	-1.42518	235	SPCC61.02|SPCC4B3.08|SPAC3G9.01|SPBP23A10.09|SPBC2A9.12|SPAC26A3.03c|SPAC1952.05|SPAC5D6.02c|SPBP4H10.21c|SPAC3H1.01c|SPBC1604.17c|SPBC16C6.10|SPBC337.14|SPAC6G9.15c|SPBP23A10.13|SPAC1B3.17|SPAC23D3.09|SPAC29E6.08|SPBC30B4.07c|SPAC12G12.05c|SPAC13A11.04c|SPBC354.03|SPBC902.04|SPAC1B3.12c|SPCC1682.02c|SPAC23H3.05c|SPBC1861.07|SPCC613.12c|SPBC2D10.10c|SPBC651.05c|SPBC13G1.08c|SPBC18H10.06c|SPBC25D1…
Ile	nucleoside-triphosphate diphosphatase activity (GO:0047429)	0.256809	0.615635	0.11725	-0.626791	-1.20278	5	SPBC725.05c|SPAC644.05c|SPAC3G6.03c|SPCC11E10.05c
Ile	nucleotidyltransferase activity (GO:0016779)	0.232432	0.577799	0.149208	-0.298383	-1.12282	84	SPBC2F12.08c|SPAPB1E7.10|SPCC330.13|SPAC17H9.01|SPBC337.14|SPAC2G11.10c|SPCC645.10|SPAC6F12.09|SPCC18.07|SPAC1B3.12c|SPAC4G9.08c|SPBC27.08c|SPBC839.12|SPCC663.12|SPBC1347.10|SPBC336.04|SPCC895.03c|SPAC15E1.05c|SPBC2G5.03|SPBC17A3.09c|SPAC3A12.07|SPAC19D5.03|SPBC16A3.11|SPAC2F3.03c|SPACUNK4.06c|SPAC6B12.10c|SPCC1020.04c|SPBC17D11.06|SPBC1347.01c|SPCC63.07|SPBC25H2.13c|SPAC806.06c|SPCC1259.03|SPBP2…
Ile	nucleus (GO:0005634)	0.627907	0.96307	0.276501	-0.196593	-0.989544	2638	SPAC3H5.05c|SPAC22F3.12c|SPCC126.01c|SPBC1861.02|SPBC106.08c|SPAC144.13c|SPAC688.02c|SPAC105.02c|SPBP16F5.05c|SPAC9G1.15c|SPBC4F6.11c|SPBC26H8.06|SPAP8A3.02c|SPAC29A4.07|SPAC1952.12c|SPCC61.02|SPBC3D6.04c|SPAC31G5.11|SPAC607.04|SPBC18E5.05c|SPAC8C9.17c|SPBC887.01|SPCC4B3.08|SPAC25B8.05|SPBC8D2.05c|SPBC19F8.02|SPBC21D10.08c|SPAC3G9.01|SPAC16E8.04c|SPBC725.15|SPBC29A3.13|SPAC683.02c|SPBC651.10|SPAC…
Ile	organelle localization by membrane tethering (GO:0140056)	0.393238	0.781622	0.0857844	0.347841	1.05216	42	SPCP31B10.06|SPCC736.15|SPAC1B3.11c|SPCC825.03c|SPAC17C9.12|SPAC23H4.14|SPBC8D2.14c|SPAP27G11.05c|SPAC19A8.02|SPBC691.05c|SPBC19C2.11c|SPAC823.17|SPAC823.12|SPAPYUK71.03c|SPBC354.14c|SPCC594.06c
Ile	oxidoreductase activity (GO:0016491)	0.115057	0.402699	0.154191	0.301679	1.20933	274	SPAC13F5.03c|SPCC1223.03c|SPCC757.07c|SPCC757.02c|SPACUNK4.17|SPBC106.02c|SPBC725.03|SPCC330.03c|SPCC1739.08c|SPAC688.04c|SPCC794.01c|SPAC1F7.12|SPAC343.11c|SPAC5H10.04|SPAP32A8.02|SPBC713.12|SPAC1687.16c|SPCC1259.09c|SPCC576.03c|SPAC25B8.18|SPCC1827.06c|SPAC19G12.08|SPCC306.08c|SPBC83.07|SPBC2A9.02|SPCC1281.06c|SPBC947.05c|SPBC146.09c|SPCC777.12c|SPAC23G3.03|SPCC663.08c|SPAC13F5.05|SPBC32F12.03c…
Ile	peptidase activity (GO:0008233)	0.411491	0.786192	0.0760837	0.27836	1.01796	129	SPBP4H10.10|SPBC32H8.02c|SPAC1006.01|SPAC25H1.04|SPBC17D11.01|SPCC1795.09|SPBC713.02c|SPBC14C8.03|SPCC965.04c|SPAC19B12.08|SPAC12B10.05|SPBC19G7.09|SPCC790.03|SPBC337.07c|SPAC4F8.12c|SPAC31A2.04c|SPAC22E12.09c|SPAC19B12.10|SPBC1703.12|SPBC6B1.06c|SPAC19G12.10c|SPAC607.06c|SPAPB17E12.04c|SPAC1486.05|SPAC328.06|SPBC119.17|SPCC965.12|SPAC4F10.02|SPAC323.02c|SPAC821.05|SPCC16A11.12c|SPCC5E4.04
Ile	peptide N-acetyltransferase activity (GO:0034212)	0.587426	0.927212	0.0699459	-0.370002	-0.920586	13	SPAC1952.05|SPBC342.06c
Ile	peroxiredoxin activity (GO:0051920)	0.316667	0.700699	0.107972	0.577296	1.15698	6	SPCC576.03c|SPBC32F12.03c|SPBC1773.02c|SPAC27D7.12c
Ile	peroxisome (GO:0005777)	0.211991	0.577799	0.138022	-0.380375	-1.19189	32	SPAC1F12.04c|SPCC553.03|SPAC17A5.01|SPAC3C7.10|SPCC1827.03c|SPAPB17E12.03|SPBC1778.03c|SPCC11E10.01|SPCC330.06c|SPBC13G1.03c|SPBC17A3.10|SPAC343.01c|SPAC17D4.01
Ile	peroxisome organization (GO:0007031)	0.073922	0.305165	0.237794	-0.501604	-1.44629	23	SPAC1F12.04c|SPCC553.03|SPAC17A5.01|SPAC3C7.10|SPAPB17E12.03|SPBC13G1.03c|SPBC17A3.10|SPBC1198.09|SPAC17D4.01|SPAC4H3.01|SPBC725.07
Ile	phagophore assembly site (GO:0000407)	0.333962	0.716906	0.09855	0.386535	1.10208	29	SPAC458.06|SPBC660.08|SPAC589.07c|SPCC63.08c|SPAC25H1.03|SPBP8B7.24c|SPCC16A11.08|SPAC4F10.07c|SPAC458.05|SPBC6B1.05c|SPBC31E1.01c|SPAC20G8.10c|SPAC1687.09|SPBC1703.10
Ile	pheromone activity (GO:0005186)	0.528958	0.913556	0.0743625	-0.550771	-0.987672	4	SPAPB8E5.05
Ile	phosphoprotein phosphatase activity (GO:0004721)	0.233273	0.577799	0.118815	0.403266	1.20035	37	SPAC19D5.01|SPBC3B8.10c|SPAC26F1.10c|SPBC26H8.05c
Ile	phosphotransferase activity, for other substituted phosphate groups (GO:0016780)	0.0726916	0.305165	0.234393	-0.57547	-1.4318	13	SPAC17C9.02c|SPCC1450.15|SPAC13G6.03|SPBC15D4.04|SPBC27B12.06
Ile	plasma membrane (GO:0005886)	8.7353e-08	4.68794e-06	0.704976	0.468344	1.88466	287	SPAC869.03c|SPCC1235.13|SPBC839.06|SPCC576.17c|SPCC1235.14|SPBC1683.08|SPBC36.01c|SPAC2F3.08|SPBC32H8.07|SPAP8A3.04c|SPAC1952.04c|SPAPB2B4.04c|SPCC1223.12c|SPCC16A11.01|SPBC365.12c|SPBCPT2R1.04c|SPAC16A10.01|SPAC23H3.13c|SPBC1683.01|SPBC649.04|SPCC548.07c|SPBC29A10.08|SPCC794.08|SPBC30B4.01c|SPAC11D3.05|SPAC15A10.09c|SPAC17C9.16c|SPBC1198.07c|SPBPJ4664.02|SPCC757.12|SPCP31B10.06|SPCC736.15|SPAC3C…
Ile	preribosome (GO:0030684)	0.997375	1	0.0583453	-0.176604	-0.689089	100	SPBP16F5.05c|SPBC29A3.06|SPAC3F10.17|SPBC2G5.02c|SPBC2D10.10c|SPBC19F5.02c|SPBC4F6.13c|SPAC890.04c|SPAC18G6.07c|SPCC576.08c|SPAC23C11.03|SPBC83.15|SPAC2E1P5.05|SPCC1827.01c|SPAC19A8.07c|SPAC227.02c|SPAC6G9.02c|SPAC1851.03|SPAC57A7.06
Ile	prospore membrane (GO:0005628)	0.742537	0.971616	0.0561767	0.27205	0.790544	33	SPCC1223.12c|SPCC825.03c|SPBC17D1.07c|SPCPJ732.01|SPAC17G8.10c|SPCC417.06c|SPBC16D10.05|SPAC1296.04|SPAC19A8.05c|SPBC1734.08|SPBC23G7.16|SPBC16E9.08|SPCC584.05
Ile	protein catabolic process (GO:0030163)	0.875	0.999907	0.0745501	-0.196287	-0.866	253	SPAC13G6.08|SPAC4D7.03|SPCC1827.08c|SPAC821.08c|SPAC23A1.04c|SPAC23A1.07|SPAC9G1.08c|SPBC6B1.08c|SPAC57A10.05c|SPAC343.03|SPBC211.07c|SPAC19G12.01c|SPBC530.03c|SPCC1840.08c|SPBC106.09|SPBC115.02c|SPAC13A11.04c|SPAC1296.03c|SPBC1861.07|SPAC29E6.01|SPBC3B9.09|SPBC31F10.10c|SPAC2E1P5.01c|SPBC651.05c|SPAC1B3.07c|SPAC1142.07c|SPAC1805.12c|SPAC6F6.02c|SPBC4B4.06|SPCC338.16|SPAC25B8.17|SPAP8A3.13c|SPBP2…
Ile	protein deacetylase activity (GO:0033558)	0.0823755	0.323474	0.216543	-0.694993	-1.40705	6	SPAC1783.04c|SPBC800.03|SPAC3G9.07c|SPCC132.02
Ile	protein folding (GO:0006457)	0.358852	0.74921	0.0847985	0.305374	1.04978	85	SPBC16D10.08c|SPAC13G7.02c|SPBC3E7.02c|SPBC4F6.17c|SPCC830.07c|SPCC1739.13
Ile	protein glycosylation (GO:0006486)	0.422697	0.786192	0.0776799	0.305307	1.0161	70	SPBPB2B2.12c|SPBPB2B2.10c|SPCC338.15|SPAC6F6.05|SPAC5H10.11|SPBC1734.12c|SPAC56F8.06c|SPBC4C3.09|SPBC19C7.12c|SPBC1677.02|SPBC1921.06c|SPBC11B10.01|SPAPB1E7.09
Ile	protein kinase activity (GO:0004672)	0.0590062	0.272612	0.231127	0.368682	1.32739	117	SPAC823.03|SPCC1020.10|SPBC106.10|SPCC1450.11c|SPBC1778.10c|SPCC1322.08|SPBC8D2.01|SPACUNK12.02c|SPAC20G4.03c|SPAC3C7.06c|SPAC22G7.08|SPBC4F6.06|SPAC4G8.05|SPCC63.08c|SPBC119.08|SPCC1919.01|SPAC14C4.03|SPAC1687.15|SPCC576.15c|SPAC890.03|SPAC17G8.14c|SPCC74.03c|SPCC18B5.03|SPBC1D7.05|SPAC1F3.02c|SPBC17F3.02|SPCC24B10.07|SPAC644.06c|SPBC19C2.05|SPCC417.06c|SPBC530.14c|SPBC1703.05|SPBC119.07|SPBC18H…
Ile	protein maturation (GO:0051604)	0.378378	0.761486	0.113313	-0.277264	-1.04334	84	SPBC26H8.06|SPAC3A12.09c|SPBC16E9.18|SPBC336.13c|SPCC191.08|SPAC2C4.12c|SPAC1F3.10c|SPAC30C2.02|SPBC1709.19c|SPAC10F6.12c|SPCC1450.06c|SPACUNK4.08|SPBC1709.10c|SPAC31G5.15|SPAC25B8.17|SPBC17A3.09c|SPAC806.02c
Ile	protein methyltransferase activity (GO:0008276)	0.034244	0.196499	0.321776	-0.494322	-1.57807	34	SPCC338.11c|SPBC839.14c|SPCC1223.04c|SPAC10F6.12c|SPBC2D10.10c|SPBC8D2.10c|SPAC3C7.09|SPBC428.08c|SPAC688.14|SPCC297.04c|SPBC19C7.08c|SPBC16C6.01c|SPAC29B12.02c
Ile	protein modification by small protein conjugation or removal (GO:0070647)	0.98209	1	0.0329431	0.188134	0.722531	196	SPBC32H8.02c|SPBC15C4.06c|SPAC343.11c|SPAC25H1.04|SPBC337.08c|SPBC14F5.10c|SPBC17D11.01|SPBC25B2.11|SPBC1718.02|SPAC17A2.12|SPAC18B11.07c|SPBC713.02c|SPAC1002.14|SPAC19B12.08|SPBC119.02|SPBP8B7.15c|SPBC25B2.03|SPAC3F10.13|SPBC19G7.09|SPBC32F12.07c|SPBC1604.21c|SPAC19A8.10|SPAC57A7.09|SPAC4F8.12c|SPAC19B12.10|SPBC1703.12|SPBC6B1.06c|SPBC17D11.02c|SPAPB17E12.04c|SPAC10F6.05c|SPAC328.06|SPAC17G8.10c…
Ile	protein sequestering activity (GO:0140311)	0.0972763	0.355943	0.199915	-0.711423	-1.36519	5	SPBC26H8.06
Ile	protein tag (GO:0031386)	0.845528	0.99177	0.0541201	0.305449	0.691755	10	SPBC337.08c|SPCC548.04|SPBC31E1.03|SPAC11G7.04
Ile	protein targeting (GO:0006605)	0.571429	0.92	0.0902635	-0.233007	-0.947237	122	SPCC553.03|SPBC28F2.06c|SPBC336.13c|SPAC17A5.01|SPBC713.10|SPAC1F3.10c|SPAC3C7.10|SPBC14C8.02|SPAC589.04|SPAPB17E12.03|SPBC13G1.07|SPAC824.06|SPBC13G1.03c|SPAP8A3.13c|SPBC17A3.10|SPBC19G7.19|SPBC25H2.04c|SPAC17D4.01|SPCC550.06c|SPBC1271.05c|SPCC24B10.10c|SPCC188.06c|SPAC24H6.02c|SPCC24B10.05|SPAC4H3.01|SPBC3B9.19|SPBC725.07|SPBC27B12.01c
Ile	protein transporter activity (GO:0140318)	0.550403	0.913556	0.0745501	-0.339226	-0.941833	20	SPBC713.10|SPBC14C8.02|SPAC824.06|SPBC19G7.19|SPBC25H2.04c|SPCC24B10.05
Ile	protein-containing complex assembly (GO:0065003)	0.000817201	0.0131569	0.477271	-0.313149	-1.42015	350	SPAC9G1.15c|SPAC1834.10c|SPCC1442.15c|SPBC17A3.06|SPAC9.12c|SPAC8E11.07c|SPAC25B8.14|SPCC417.07c|SPAC1486.08|SPAC3H1.01c|SPBC28F2.06c|SPBC1861.04c|SPBC336.13c|SPBC16C6.10|SPCC364.06|SPBC16E9.19|SPBC887.05c|SPAC2G11.08c|SPAC6F12.09|SPBC32F12.16|SPBC6B1.07|SPBC215.02|SPBC8D2.03c|SPAC2F7.05c|SPBC83.03c|SPAC328.08c|SPBC342.06c|SPAC644.14c|SPBC16A3.16|SPAC1565.01|SPCC1682.02c|SPAC16E8.10c|SPAC2H10.02c…
Ile	pteridine-containing compound biosynthetic process (GO:0042559)	0.724951	0.971616	0.0597318	-0.32457	-0.807548	13	SPAC227.09|SPCC1223.08c|SPBP8B7.29|SPBC2G2.08|SPBC30D10.05c
Ile	regulation of transcription, DNA-templated (GO:0006355)	0.138399	0.451786	0.135741	0.281115	1.16077	352	SPBP4H10.09|SPCC320.03|SPBC1105.14|SPBC1D7.02c|SPAC22F3.02|SPCC1020.10|SPAC21E11.03c|SPBC32H8.07|SPAC2F7.11|SPAC31G5.12c|SPBC106.10|SPCC1223.13|SPAC22F3.09c|SPBC19G7.06|SPAC57A10.09c|SPAC23H3.13c|SPBPB8B6.04c|SPBC56F2.05c|SPACUNK12.02c|SPBC2D10.06|SPAC23C11.08|SPBC23E6.09|SPBC887.18c|SPBC3B8.02|SPBC13E7.08c|SPAC25B8.19c|SPCC576.03c|SPBC83.17|SPBC119.08|SPAC31G5.19|SPBC530.11c|SPBC83.07|SPAC2E12.0…
Ile	ribosome biogenesis (GO:0042254)	0.951493	1	0.0780892	-0.188885	-0.856605	350	SPAC3H5.05c|SPBP16F5.05c|SPAC25B8.16|SPAC2F7.14c|SPCC830.03|SPBC543.06c|SPBC17A3.06|SPAC323.08|SPAPB17E12.10c|SPCC191.08|SPAC31A2.07c|SPBC30B4.08|SPBC29A3.06|SPBC1711.07|SPAC3F10.17|SPBC21H7.04|SPBC839.05c|SPCC757.08|SPAC2F7.05c|SPCC830.09c|SPCC16C4.19|SPBC16A3.05c|SPCC1223.04c|SPAC1F5.10|SPAC16E8.10c|SPCC1322.15|SPAC2C4.06c|SPBC336.02|SPBC17G9.04c|SPBC2D10.10c|SPBC8D2.10c|SPAC12G12.06c|SPAC4F10.…
Ile	secondary metabolic process (GO:0019748)	0.787686	0.99177	0.059476	0.351633	0.721173	7	SPAC23G3.03|SPAC22F3.10c|SPAC23G3.02c
Ile	signal sequence binding (GO:0005048)	0.678068	0.965049	0.0640704	-0.303321	-0.85201	21	SPBC14F5.03c|SPCC962.03c|SPBC25H2.04c|SPAC17D4.01|SPBC1604.08c|SPCC188.06c|SPBC725.07|SPAC1B1.03c
Ile	signaling (GO:0023052)	0.0413793	0.214905	0.261664	0.313967	1.28621	327	SPAC8C9.03|SPCC1795.06|SPAC1751.01c|SPAC823.03|SPAC29A4.11|SPCC1020.10|SPBC32H8.07|SPAC7D4.03c|SPBC106.10|SPBC17F3.01c|SPBC23G7.04c|SPCC1450.11c|SPBC1778.10c|SPCC16A11.01|SPCC1322.08|SPAC23H3.13c|SPBC3B8.10c|SPBC30B4.01c|SPBC8D2.01|SPAC3C7.06c|SPAC1B3.11c|SPAC1565.06c|SPBC577.13|SPAC22G7.08|SPBC4F6.06|SPAC4G8.05|SPAC18B11.04|SPCC63.08c|SPBC1539.08|SPAC22A12.15c|SPAC13A11.01c|SPBC12C2.02c|SPBC26H8…
Ile	signaling receptor activity (GO:0038023)	0.333333	0.716906	0.0992333	-0.503396	-1.10792	8	SPAC11H11.04|SPAC3F10.10c
Ile	small molecule sensor activity (GO:0140299)	0.0097426	0.078428	0.38073	-0.778982	-1.65897	7	SPBC6B1.08c
Ile	snRNA metabolic process (GO:0016073)	0.646035	0.96307	0.0645031	0.311658	0.853632	24	SPBC1685.06|SPAC637.09|SPAC27D7.08c|SPBC211.08c|SPAC29A4.04c
Ile	snoRNA metabolic process (GO:0016074)	0.613153	0.958423	0.0670513	0.318925	0.873537	24	SPBC1685.06|SPAC1805.18|SPBC211.08c|SPAC29A4.04c|SPAC12G12.13c|SPBC13E7.02|SPAC1006.03c
Ile	spindle pole body (GO:0005816)	0.108108	0.386787	0.237794	-0.279809	-1.16516	159	SPBC1861.02|SPAC9G1.15c|SPBC3D6.04c|SPAC31G5.11|SPAC8C9.17c|SPBC8D2.05c|SPAC3G9.01|SPAC27F1.04c|SPAC821.08c|SPCC417.07c|SPBC1685.15c|SPBC1604.16c|SPCC737.03c|SPAC19G12.01c|SPCC1739.11c|SPAC23H4.02|SPBC2F12.13|SPAC3G9.12|SPCC162.11c|SPAC144.14|SPBC11B10.05c|SPBC902.06|SPBC31F10.10c|SPBC24C6.07|SPBC2G2.14|SPBC651.05c|SPBC244.01c|SPAC323.03c|SPAC9G1.09|SPAC11D3.16c|SPAPB2B4.03|SPBC13E7.06|SPCC2H8.05…
Ile	structural molecule activity (GO:0005198)	0.753472	0.971616	0.086795	-0.209703	-0.923272	266	SPAC3H5.05c|SPBC354.06|SPBC1105.03c|SPBC14C8.10|SPAC15F9.02|SPCC736.10c|SPCC1393.11|SPBC839.04|SPBC839.05c|SPAC1B3.18c|SPBC11B10.04c|SPBC8D2.23|SPAC16E8.10c|SPCC1322.15|SPAC12G12.08|SPAP19A11.05c|SPCC126.05c|SPBC17G9.04c|SPAC5D6.01|SPAC4F8.02c|SPBC800.05c|SPBC244.01c|SPAC1805.12c|SPBC9B6.08|SPBC4B4.06|SPCC1442.19|SPAPB8E5.06c|SPCC576.08c|SPBC2F12.07c|SPBC16A3.04|SPCC1919.08c|SPCC285.15c|SPCC364.0…
Ile	sulfur compound metabolic process (GO:0006790)	0.00363887	0.0344623	0.431708	-0.388498	-1.57935	122	SPBC106.17c|SPBC26H8.06|SPBC887.01|SPAC227.13c|SPCC1739.06c|SPBC337.10c|SPAC664.09|SPBC31F10.02|SPBC1709.19c|SPAC3G9.02|SPBC4C3.03|SPAC13G7.06|SPAC16C9.02c|SPBC21D10.11c|SPAC10F6.01c|SPAC9.06c|SPBP8B7.17c|SPCC1827.03c|SPAC144.08|SPCC1450.06c|SPBC27.08c|SPCC11E10.01|SPAC4F8.14c|SPAC644.11c|SPCC1183.03c|SPAC343.01c|SPAC3A12.17c|SPAC806.02c|SPBC23E6.10c|SPBC428.03c|SPBC428.11|SPAC1952.09c
Ile	tRNA metabolic process (GO:0006399)	8.6796e-08	4.68794e-06	0.704976	-0.487337	-2.04651	166	SPBC18E5.05c|SPAC25B8.05|SPAC1A6.10|SPAC25B8.16|SPAC2F7.14c|SPCC736.06|SPBC30B4.06c|SPAC589.05c|SPAC323.08|SPBC19C2.02|SPCC18.08|SPAC13D6.03c|SPBC3D6.03c|SPAC2C4.12c|SPAC2G11.10c|SPBC16D10.02|SPCC1494.07|SPBC1105.16c|SPAC25B8.06c|SPCC645.10|SPBC17A3.04c|SPCC777.11|SPCC757.08|SPCC830.09c|SPCC16C4.19|SPBC3H7.10|SPAC3F10.06c|SPAC4F10.03c|SPBC21D10.11c|SPBC646.03|SPAC9G1.12|SPAPB1A10.11c|SPAC1805.09c…
Ile	telomere organization (GO:0032200)	0.139706	0.451786	0.186433	-0.35131	-1.21539	53	SPAC14C4.13|SPBC16C6.10|SPBC947.11c|SPAC644.14c|SPAC22A12.01c|SPCC613.12c|SPAC1783.04c|SPBP8B7.28c|SPAC17G6.17|SPBC887.14c|SPAC26H5.06|SPCC338.16|SPBC2D10.13|SPAC1952.07|SPCC188.07|SPCC11E10.08|SPAC13C5.07
Ile	tetrapyrrole metabolic process (GO:0033013)	0.545098	0.913556	0.0736213	-0.358363	-0.942281	16	SPAC31G5.08|SPCC1739.06c|SPAC1805.06c|SPAC24B11.13|SPCC1183.03c|SPBC365.02c|SPAC222.11
Ile	topological DNA entrapment activity (GO:0061776)	0.55	0.913556	0.0762797	0.464638	0.931196	6	SPCC4E9.01c|SPBC29A10.04
Ile	transcription coactivator activity (GO:0003713)	0.817746	0.99177	0.0635008	-0.235443	-0.807099	51	SPAC29A4.07|SPCC61.02|SPAC644.10|SPBC2F12.11c|SPBC1105.06|SPAC12G12.05c
Ile	transcription coregulator activity (GO:0003712)	0.881773	0.999907	0.042417	0.226861	0.756137	71	SPAC31G5.12c|SPBC2D10.06|SPBC23E6.09|SPBC887.18c|SPBC3B8.02|SPBC83.17|SPBP16F5.03c|SPBC1921.07c|SPAC17C9.05c|SPAC1A6.01c|SPBC146.01|SPBC12D12.06|SPBC1A4.10c|SPAC17G8.13c|SPAC26H5.05|SPBC21.04|SPAC5D6.05
Ile	transcription elongation regulator activity (GO:0003711)	0.662055	0.965049	0.0643583	-0.360943	-0.855261	11	SPAC6G9.15c|SPBC1861.07|SPBC21C3.16c|SPAC1B3.02c|SPAC23C4.19
Ile	transcription, DNA-templated (GO:0006351)	0.212465	0.577799	0.160801	-0.270324	-1.10232	127	SPAPB1E7.10|SPCC330.13|SPAC144.09c|SPAC3G9.04|SPBC337.14|SPAC6G9.15c|SPAC29E6.08|SPBC30B4.07c|SPAC12G12.05c|SPCC18.07|SPAC1B3.12c|SPBC1861.07|SPAC4G9.08c|SPBC839.12|SPBC17D1.04|SPAC3G9.10c|SPBC30D10.02|SPCC16C4.14c|SPBC651.09c|SPAC3A12.07|SPBC26H8.10|SPAC2F3.03c|SPACUNK4.06c|SPCC1020.04c|SPAC29B12.02c|SPBC13G1.13|SPAC1D4.12|SPBC336.07|SPCC1259.03|SPBP23A10.07|SPAC1B3.02c|SPBC1718.03|SPAC20G4.01|S…
Ile	transferase activity, transferring acyl groups (GO:0016746)	0.0592635	0.272612	0.321776	-0.343956	-1.32488	92	SPBC106.17c|SPAC9.02c|SPBC1105.03c|SPAC1952.05|SPAC664.09|SPAC11D3.02c|SPBC887.13c|SPBC342.06c|SPAC3H1.10|SPAC3G9.02|SPBC577.03c|SPAP19A11.05c|SPBC13G1.07|SPAC11G7.05c|SPBC215.09c|SPAC4F8.14c|SPBC17A3.09c|SPBC16A3.11|SPBC428.14|SPBC418.02|SPBC3E7.15c|SPBC776.14|SPBC16D10.03|SPAC1783.02c|SPAC56E4.07|SPBC31F10.03|SPCC794.07|SPAC29A4.20
Ile	transferase activity, transferring aldehyde or ketonic groups (GO:0016744)	0.74187	0.971616	0.0602484	0.460772	0.777484	3	SPBC2G5.05|SPCC1020.06c|SPBP35G2.07
Ile	transferase activity, transferring alkyl or aryl (other than methyl) groups (GO:0016765)	0.835189	0.99177	0.0589694	-0.242369	-0.782331	37	SPAC24B11.13|SPCC1450.13c|SPCC1281.07c|SPBC409.13|SPBC365.02c|SPAC3A12.17c|SPBC428.11|SPCC1620.05|SPAC343.15|SPAC17G6.04c
Ile	transferase activity, transferring glycosyl groups (GO:0016757)	0.830372	0.99177	0.0444181	0.232564	0.811876	94	SPAC22F8.05|SPACUNK4.16c|SPBC19G7.05c|SPAC17G8.11c|SPAC1002.17c|SPAC328.03|SPAC5H10.11|SPBC1734.12c|SPAC56F8.06c|SPBC4C3.09|SPBC19C7.12c|SPBC1677.02|SPBC1921.06c|SPAC2F3.01|SPBC11B10.01|SPBC32H8.13c|SPAC1399.04c|SPAPB1E7.09
Ile	transferase activity, transferring nitrogenous groups (GO:0016769)	0.479839	0.858378	0.0817516	-0.34453	-0.985371	22	SPAC27F1.05c|SPBC1773.03c|SPBC21C3.08c|SPBP8B7.29|SPBC428.02c|SPBC11B10.02c|SPAC19D5.07|SPBC725.01|SPCC417.11c|SPBP19A11.01
Ile	transferase activity, transferring one-carbon groups (GO:0016741)	0.000176242	0.00354688	0.518848	-0.453169	-1.82103	114	SPCC162.05|SPCC1739.06c|SPBC1347.09|SPCC338.11c|SPBC19C2.02|SPBC839.14c|SPBC2A9.10|SPAPB17E12.10c|SPAC13D6.03c|SPCC569.08c|SPBC119.03|SPBC16D10.02|SPCC1494.07|SPCC1450.15|SPBC215.08c|SPCC1223.04c|SPAC4F10.03c|SPACUNK4.09|SPAC1250.04c|SPAC10F6.12c|SPAC2C4.06c|SPAC9G1.12|SPBC336.02|SPAC1805.09c|SPBC2D10.10c|SPBC8D2.10c|SPAC17A5.05c|SPAC3C7.09|SPCPB16A4.04c|SPAC25B8.15c|SPAC5H10.09c|SPCC663.10|SPAC1…
Ile	transferase activity, transferring sulfur-containing groups (GO:0016782)	0.263366	0.615635	0.116739	-0.469325	-1.18792	14	SPAC2G11.10c|SPBC21D10.11c|SPBC2G5.03|SPAC1952.09c
Ile	translation regulator activity (GO:0045182)	0.887755	0.999907	0.0625237	-0.216626	-0.785973	68	SPAC13D6.02c|SPBC18E5.13|SPCC417.08|SPAC2F7.05c|SPAC26H5.10c|SPAC5D6.12|SPAC222.07c|SPAC1834.01|SPBC1709.09|SPBC1306.01c|SPAC21E11.06|SPAC589.11|SPBC9B6.04c|SPBC146.08c|SPCP1E11.11|SPBC36B7.09|SPBC13E7.03c
Ile	transmembrane transport (GO:0055085)	0.181319	0.540598	0.11725	0.279966	1.14167	306	SPAC869.03c|SPCC1235.13|SPBC839.06|SPCC576.17c|SPCC1235.14|SPBC1683.08|SPBC36.01c|SPAC2F3.08|SPCC1183.11|SPBC83.11|SPAPB2B4.04c|SPCC285.05|SPCC553.12c|SPBC19F8.06c|SPBC725.10|SPAC16A10.01|SPBC1683.01|SPCC548.07c|SPAC11D3.05|SPCC1322.03|SPAC17C9.16c|SPAC2C4.17c|SPBC36.03c|SPAC3A11.09|SPAC57A7.05|SPAC5D6.04|SPAC7D4.12c|SPCC548.06c|SPBC530.02|SPAC12G12.12|SPAC29B12.14c|SPCC1183.09c|SPAPB24D3.09c|SPA…
Ile	transmembrane transporter activity (GO:0022857)	0.132565	0.451786	0.143759	0.293776	1.1755	276	SPAC869.03c|SPCC1235.13|SPBC839.06|SPCC576.17c|SPCC1235.14|SPBC1683.08|SPBC36.01c|SPAC2F3.08|SPCC1183.11|SPBC83.11|SPAPB2B4.04c|SPCC285.05|SPCC553.12c|SPBC19F8.06c|SPAC16A10.01|SPBC1683.01|SPCC548.07c|SPAC11D3.05|SPCC1322.03|SPAC17C9.16c|SPAC2C4.17c|SPBC36.03c|SPAC3A11.09|SPAC57A7.05|SPAC5D6.04|SPAC7D4.12c|SPCC548.06c|SPBC530.02|SPAC12G12.12|SPAC29B12.14c|SPAPB24D3.09c|SPAC1F8.01|SPBC354.08c|SPCC…
Ile	ubiquinone biosynthetic process (GO:0006744)	0.0035576	0.0344623	0.431708	-0.709933	-1.79692	14	SPCC162.05|SPCC16A11.07|SPBC1347.09|SPBC337.15c
Ile	ubiquitin-like protein transferase activity (GO:0019787)	0.900538	0.999907	0.0643583	-0.205834	-0.789241	91	SPAC23A1.07|SPBC4.05|SPBC16H5.03c|SPAC343.03|SPBC211.07c|SPAC13G6.01c|SPCC18.03|SPCC550.05|SPAPB17E12.03|SPCC330.01c|SPAC12G12.01c|SPBC13G1.08c|SPBC17A3.10|SPAC30D11.13|SPBC1198.09
Ile	unfolded protein binding (GO:0051082)	0.0367007	0.196961	0.321776	0.489451	1.55588	53	SPBC16D10.08c|SPAC13G7.02c|SPBC3E7.02c|SPBC4F6.17c|SPAC9E9.15|SPCC830.07c|SPCC1739.13|SPCC576.03c|SPAC22A12.15c
Ile	vacuole (GO:0005773)	0.0123377	0.0902895	0.38073	0.365389	1.41291	205	SPCC191.11|SPCC1235.13|SPBC839.06|SPBC36.01c|SPAC23C11.06c|SPAC2F3.08|SPBC106.10|SPAPB2B4.04c|SPBC15C4.06c|SPCC70.10|SPCC16A11.01|SPBPB21E7.04c|SPAC458.06|SPAC11D3.05|SPAC1006.01|SPBC713.12|SPCC338.12|SPBC36.03c|SPBP8B7.13|SPAC23H4.14|SPBC8E4.03|SPBC530.02|SPAC589.07c|SPCC63.08c|SPCC1183.09c|SPBC25H2.03|SPBC2F12.15c|SPBC713.07c|SPCC1529.01|SPBC28E12.06c|SPCC548.03c|SPAC2G11.09|SPBP4H10.11c|SPBC25…
Ile	vesicle-mediated transport (GO:0016192)	0.893646	0.999907	0.0337507	0.203708	0.833651	324	SPAC1D4.02c|SPAC13F5.04c|SPAC9E9.04|SPAPB21F2.02|SPCC736.15|SPAC1B3.11c|SPCC825.03c|SPAC824.02|SPCC1739.10|SPAC23H4.14|SPCC584.15c|SPBC31F10.16|SPCC777.13|SPBC1539.08|SPBC19F8.03c|SPBC2F12.05c|SPAC6F12.04|SPCC285.10c|SPAC19A8.09|SPBC1778.06c|SPBC16C6.02c|SPAC4C5.02c|SPAC4G8.10|SPBC651.11c|SPBC23G7.08c|SPBC8D2.14c|SPBC27B12.08|SPBC4C3.04c|SPAC637.04|SPAC6G9.12|SPBC32F12.07c|SPAC3A11.06|SPBC839.02|…
Ile	vitamin metabolic process (GO:0006766)	0.225	0.577799	0.138022	-0.346917	-1.15223	42	SPAC222.08c|SPCC18.16c|SPAC6F6.11c|SPBP8B7.17c|SPCC1450.13c|SPCC1223.08c|SPAC5H10.09c|SPBC409.13|SPBC21C3.10c|SPCC18.10|SPBC428.03c|SPBP8B7.29|SPBC2G2.08|SPAC144.04c|SPBC23E6.06c|SPBC12C2.07c|SPAC644.09|SPCC1235.02|SPBC1711.04|SPAC9E9.11|SPCC4B3.18
Pro	1,3-beta-glucanosyltransferase activity (GO:0042124)	0.105747	0.53204	0.208955	-0.81813	-1.44809	5	SPAC26H5.08c|SPBC29A10.08
Pro	ATPase activity (GO:0016887)	0.920118	0.987594	0.0679923	-0.259643	-0.827063	212	SPBC839.06|SPBC4F6.17c|SPCC965.04c|SPBC1685.11|SPAC30D11.03|SPBC4F6.07c|SPCC737.09c|SPBC15D4.01c|SPBC19G7.01c|SPAC926.04c|SPCC663.03|SPAC17A2.12|SPAC694.02|SPCC18B5.01c|SPAC11E3.01c|SPAC8E11.03c|SPAC20H4.09|SPCC10H11.01|SPAC1093.06c|SPAC1B2.05|SPBC4.07c|SPAC30.02c|SPAC1565.08
Pro	DNA recombination (GO:0006310)	0.199693	0.566028	0.118288	0.434178	1.18329	106	SPBC947.11c|SPAC20G4.04c|SPAPB2B4.03|SPBC1A4.03c|SPAC1142.03c|SPCC1672.02c|SPBC211.04c|SPBC25D12.03c|SPBC18H10.17c|SPAC26A3.03c|SPAC6B12.11|SPCC5E4.06|SPAC17A5.18c|SPCC970.01|SPCC645.04|SPBC16G5.12c|SPBC4.04c|SPAC1952.05|SPBC409.16c|SPAC8F11.07c|SPBC4F6.15c|SPBC216.06c|SPAP27G11.15|SPAC8F11.03|SPCC4E9.02|SPCC1753.01c|SPBC336.01|SPAC14C4.02c|SPAC3C7.03c|SPBC6B1.09c|SPAC3G6.02|SPBC23E6.02|SPBP4H10.…
Pro	DNA repair (GO:0006281)	0.979532	1	0.0643583	-0.23253	-0.731775	188	SPAC23H3.15c|SPAC110.02|SPCC338.08|SPBC1685.11|SPAC18B11.07c|SPAC19A8.10|SPAC12B10.12c|SPBC19G7.01c|SPAC17A2.12|SPCC962.05|SPAC8E11.03c|SPCC4G3.10c|SPAC1B2.05|SPCC330.02|SPAC30D11.07
Pro	DNA replication (GO:0006260)	0.144393	0.551954	0.142057	0.46276	1.25829	105	SPBC14C8.07c|SPAC694.06c|SPBC428.18|SPBC947.11c|SPAC26H5.03|SPAPB1E7.02c|SPBC887.14c|SPCC1672.02c|SPBC211.04c|SPBC25D12.03c|SPBC17D11.06|SPAC6B12.11|SPBC1347.10|SPBP8B7.14c|SPAC27E2.10c|SPBP23A10.09|SPAC12B10.15c|SPBC1198.11c|SPBC685.09|SPBC16G5.12c|SPBC4.04c|SPAC3H1.01c|SPAC8F11.07c|SPAC6F6.16c|SPBC216.06c|SPAP27G11.15|SPAC3G6.11|SPAC8F11.03|SPAC637.12c|SPCC1753.01c|SPBC336.01|SPAC25H1.06|SPBC23…
Pro	DNA-binding transcription factor activity (GO:0003700)	0.203911	0.566028	0.16318	-0.422743	-1.18106	86	SPBP4H10.09|SPCC1223.13|SPBC15D4.02|SPAC56F8.16|SPAC1783.07c|SPAC2E12.02|SPAC25B8.19c|SPCC320.03|SPBC1105.14|SPBC19C2.09
Pro	GTPase activity (GO:0003924)	0.314815	0.660839	0.0902635	0.42857	1.10738	75	SPCC188.12|SPAC9G1.11c|SPAC18G6.03|SPBC4F6.18c|SPCC188.06c|SPBC800.05c|SPCC777.05|SPAC110.03|SPAC30C2.06c|SPAPB1A10.10c|SPBC1306.01c|SPBC24C6.06
Pro	Golgi apparatus (GO:0005794)	7.59113e-05	0.00305543	0.538434	0.516627	1.60393	361	SPAC869.03c|SPAC869.10c|SPAP7G5.06|SPCPB1C11.01|SPAC24H6.11c|SPCC965.13|SPBC1683.10c|SPBC9B6.08|SPBC36B7.07|SPAC343.19|SPAC13G6.10c|SPBC342.01c|SPBC19G7.14c|SPBC839.11c|SPBC119.12|SPAC4G9.14|SPAC31G5.15|SPAC823.05c|SPBC359.01|SPBC1539.05|SPBC3B9.09|SPAC17A5.12|SPBC1734.04|SPBC2G5.04c|SPAC18G6.03|SPBC1683.05|SPAC1399.03|SPBC23E6.08|SPBC16G5.09|SPBC3B9.10|SPAC4D7.11|SPBC11B10.03|SPAC1F3.05|SPCC1840…
Pro	P-body (GO:0000932)	0.952459	1	0.0387962	0.252261	0.571803	30	SPCC1682.08c|SPACUNK4.06c|SPBC3D6.08c|SPBC30D10.06|SPBC9B6.05c|SPAC2C4.07c|SPCC18.06c|SPAC19A8.12|SPAC12B10.04
Pro	actin binding (GO:0003779)	0.348243	0.667465	0.08654	0.456711	1.10141	43	SPAC4A8.15c|SPBC1778.08c|SPAC17H9.11|SPBC2D10.14c|SPAC16E8.01|SPAC27E2.02|SPAC27F1.02c|SPAC9G1.05|SPAC15A10.08|SPAC631.01c|SPBC1709.12|SPAC630.03|SPBC1215.02c|SPAC23C4.02
Pro	actin cortical patch (GO:0030479)	0.102236	0.53204	0.175204	0.53379	1.32333	55	SPBC9B6.08|SPBC31F10.07|SPAC4A8.15c|SPBC1778.08c|SPBC12C2.05c|SPAC17H9.11|SPBC24C6.10c|SPBC800.10c|SPCC162.07|SPAC16E8.01|SPBC4C3.06|SPBC83.01|SPAC27F1.02c|SPAC9G1.05|SPAC631.01c
Pro	actin cytoskeleton (GO:0015629)	0.00124759	0.0200862	0.45506	0.595577	1.63501	114	SPAC821.09|SPAC14C4.09|SPBC9B6.08|SPBC1105.05|SPAC29A4.05|SPBC31F10.07|SPBC1A4.05|SPAC4A8.15c|SPAC9G1.11c|SPBC1778.08c|SPCC1442.01|SPAC12B10.11|SPAC3G9.05|SPBP8B7.02|SPAC110.03|SPBC12C2.05c|SPAC17H9.11|SPCC11E10.03|SPAC4H3.14c|SPCC970.09|SPCC4B3.15|SPBC24C6.10c|SPBC2D10.14c|SPBC800.10c|SPAP8A3.08|SPCC162.07|SPAC16E8.01|SPBC4C3.06|SPBC83.01|SPAC27F1.02c|SPAC9G1.05|SPAC15A10.08|SPAC23D3.10c
Pro	actin cytoskeleton organization (GO:0030036)	0.611111	0.855664	0.0564118	0.343711	0.908556	87	SPBC31F10.07|SPAC4A8.15c|SPBC1778.08c|SPAC3G9.05|SPBC12C2.05c|SPCC4B3.15|SPBC24C6.10c|SPBC2D10.14c|SPBC800.10c|SPAP8A3.08|SPCC162.07|SPAC16E8.01|SPAC16A10.04|SPBC4C3.06|SPBC83.01|SPAC27F1.02c|SPAC15A10.08|SPAC631.01c|SPBC1709.12|SPAC1F7.04|SPAC630.03|SPBC1604.14c|SPCP1E11.02|SPBC1215.02c|SPAC23C4.02
Pro	ascospore formation (GO:0030437)	0.31405	0.660839	0.127505	-0.433483	-1.09991	49	SPCC1223.12c|SPAC1F8.05|SPBC1347.03|SPBC19G7.05c|SPAC458.05|SPAC19A8.05c|SPAC3C7.06c
Pro	autophagy (GO:0006914)	0.767196	0.915044	0.0714786	-0.29877	-0.799227	62	SPAC17C9.12|SPAC343.09|SPBC3B9.06c|SPAC458.05|SPAC1687.09|SPAC20G8.10c|SPCC1682.11c|SPBC119.07|SPAC1565.08
Pro	carbohydrate metabolic process (GO:0005975)	0.050674	0.374393	0.321776	-0.47054	-1.36635	114	SPAC4H3.03c|SPAPB24D3.10c|SPCC191.11|SPBC215.05|SPBC1198.14c|SPAC26H5.08c|SPBC29A10.08|SPAP32A8.02|SPBC1921.06c|SPBC19G7.05c|SPAC17G6.11c|SPBC646.06c|SPAC22F8.02c|SPBC577.13
Pro	cargo receptor activity (GO:0038024)	0.602862	0.855664	0.0640704	0.564212	0.907862	4	SPBP35G2.11c|SPCC1795.10c|SPCC970.06|SPAC1F8.02c
Pro	catalytic activity, acting on DNA (GO:0140097)	0.286154	0.660839	0.0956031	0.406608	1.11033	107	SPAP8A3.02c|SPCC553.07c|SPBC947.11c|SPBC887.14c|SPBC1A4.03c|SPBC211.04c|SPBC25D12.03c|SPBC18H10.17c|SPBC1347.01c|SPAC27E2.10c|SPCC5E4.06|SPCC970.01|SPBC17A3.08|SPBC16G5.12c|SPCC1183.06|SPBC4.04c|SPAC31A2.15c|SPBC146.03c|SPAC1783.05|SPBC4F6.15c|SPAP27G11.15|SPAC3G6.11|SPAC13G6.01c|SPBC336.01|SPAC14C4.13|SPAC3C7.03c|SPBC23E6.02|SPAC22F3.03c|SPCC1682.02c|SPBC16A3.11|SPAC20G8.08c|SPCC737.07c
Pro	catalytic activity, acting on RNA (GO:0140098)	0.489943	0.796098	0.0635008	0.326155	0.987179	260	SPAC29E6.06c|SPBC3D6.03c|SPBC1105.16c|SPBC337.14|SPCC736.06|SPAC23C11.09|SPCC24B10.15|SPBC2G5.07c|SPCC1020.04c|SPBC887.14c|SPCC777.11|SPBC211.04c|SPAC25B8.16|SPBC25D12.03c|SPBC26H8.10|SPBC17D11.06|SPBC1347.10|SPAC17H9.01|SPAC6F12.09|SPAC17A5.15c|SPCC18.08|SPAC4F10.03c|SPBC1773.10c|SPACUNK4.06c|SPAC1A6.10|SPAC12B10.15c|SPCC550.03c|SPAC25B8.15c|SPAPB1A10.11c|SPCC757.08|SPAC23C4.17|SPAC13D6.03c|SPBC…
Pro	catalytic activity, acting on a protein (GO:0140096)	0.745098	0.910792	0.0943564	-0.263839	-0.923396	500	SPBC725.06c|SPBC14F5.10c|SPBC1703.05|SPBC15C4.06c|SPAC22G7.08|SPBP8B7.15c|SPBC18H10.09|SPCC790.03|SPAC823.03|SPCC965.04c|SPCC24B10.07|SPAC890.07c|SPCC1795.09|SPBC1921.06c|SPAC890.03|SPCC16A11.12c|SPAC823.12|SPAC1002.14|SPBC2D10.20|SPAC1F3.02c|SPAC18B11.07c|SPBC119.08|SPCC126.07c|SPAC12B10.01c|SPBC30D10.10c|SPAC19A8.10|SPBC3B8.10c|SPBC83.07|SPBC146.09c|SPAC20G4.03c|SPCC1020.10|SPAPB17E12.04c|SPAC4…
Pro	catalytic activity, acting on a tRNA (GO:0140101)	0.191223	0.566028	0.122679	0.4446	1.19386	98	SPAC29E6.06c|SPBC1105.16c|SPCC736.06|SPAC23C11.09|SPCC777.11|SPAC25B8.16|SPAC17A5.15c|SPCC18.08|SPAC4F10.03c|SPBC1773.10c|SPAC1A6.10|SPAC25B8.15c|SPAPB1A10.11c|SPAC23C4.17|SPAC13D6.03c|SPBC25B2.09c|SPBC342.02|SPBC646.03|SPAPB18E9.01|SPAC25B8.06c|SPAC9G1.12|SPBC17A3.04c|SPAC2C4.12c|SPBC1306.02|SPAC3F10.03|SPBC24C6.03|SPBC2G2.12|SPCC830.09c|SPBC1709.20|SPAC3F10.06c|SPCC1494.07|SPAC1805.03c|SPAC2F7.…
Pro	cell adhesion (GO:0007155)	0.640203	0.855664	0.0584693	0.457883	0.874377	10	SPBC947.04|SPBPJ4664.02
Pro	cell adhesion mediator activity (GO:0098631)	0.0675676	0.435135	0.224966	0.774064	1.47816	10	SPBC947.04|SPBPJ4664.02
Pro	cell cortex (GO:0005938)	0.255539	0.630239	0.0999277	0.372467	1.10786	223	SPCC188.12|SPBC9B6.08|SPAC144.14|SPAC1006.08|SPBC216.02|SPAC29A4.05|SPBC31F10.07|SPBC1A4.05|SPAC4A8.15c|SPAC9G1.11c|SPBC1778.08c|SPAC23C4.10|SPAC18G6.03|SPBC25B2.02c|SPAC3C7.12|SPCC1223.06|SPAC11H11.04|SPAC3G9.05|SPBP8B7.02|SPBC691.03c|SPAC110.03|SPBC12C2.05c|SPAC17H9.11|SPAC31A2.14|SPBC24C6.06|SPAPB1A10.15|SPAC4H3.14c|SPCC23B6.01c|SPAC4D7.10c|SPBC691.05c|SPCC970.09|SPCC4B3.15|SPBC24C6.10c|SPBC2D…
Pro	cell surface (GO:0009986)	0.0576923	0.387019	0.237794	0.560897	1.4152	64	SPAC1039.02|SPBPB21E7.09|SPAC821.09|SPBPB7E8.01|SPBC947.04|SPBC1105.05|SPAC13G6.10c|SPAC1002.13c|SPAC12B10.11|SPCC970.02|SPBPJ4664.02
Pro	cell wall (GO:0005618)	0.494471	0.796098	0.067676	0.404586	0.996353	50	SPBPB21E7.09|SPAC14C4.09|SPBC947.04|SPAC13G6.10c|SPAC1002.13c|SPAPB1E7.04c|SPBC21H7.03c|SPBPJ4664.02|SPBC428.03c
Pro	cell wall organization or biogenesis (GO:0071554)	0.621705	0.855664	0.0558265	0.334951	0.905643	101	SPAC821.09|SPAC14C4.09|SPBC1105.05|SPAC13G6.10c|SPAC23H3.11c|SPBC3E7.12c|SPBC1734.04|SPAC1002.13c|SPCC1620.06c|SPAC12B10.11|SPCC970.02|SPBC32H8.08c|SPAPB1E7.04c|SPBC1709.01|SPAC27E2.01|SPBC16H5.09c|SPCC777.07|SPAC22A12.07c
Pro	cellular amino acid metabolic process (GO:0006520)	0.000116724	0.00375851	0.538434	0.595596	1.73012	181	SPBPB21E7.09|SPAC1039.10|SPAC922.07c|SPBC8E4.03|SPCC11E10.01|SPAC1039.06|SPAC26A3.11|SPBP19A11.01|SPAC23H4.06|SPBC1271.14|SPBC1539.03c|SPAC17H9.13c|SPAC56E4.03|SPCC70.03c|SPAC29E6.06c|SPBC56F2.09c|SPBC11B10.02c|SPBC725.01|SPBC428.05c|SPCC736.06|SPAC23C11.09|SPAC4G9.10|SPAPB24D3.03|SPBC21H7.07c|SPBC215.08c|SPBC15D4.09c|SPBC1677.03c|SPAC17G8.06c|SPCC777.11|SPAPB1E7.07|SPAC343.16|SPBP8B7.29|SPAC9E9.…
Pro	chromatin organization (GO:0006325)	0.105109	0.53204	0.164406	0.402923	1.21294	248	SPAC19G12.06c|SPAC1834.03c|SPBC1105.12|SPAC12G12.05c|SPBC13G1.08c|SPBC17G9.02c|SPCC1795.08c|SPCC297.04c|SPAC26H5.03|SPCC364.06|SPAC25G10.01|SPAC23G3.10c|SPAPB1E7.02c|SPBC18H10.06c|SPAC22F8.12c|SPBC1A4.03c|SPAPB1E7.14|SPAC139.06|SPBC1105.17|SPAC23H3.05c|SPAPB1A10.02|SPAC5D6.02c|SPBC1734.15|SPBC21C3.16c|SPBC29A3.13|SPAC6F12.09|SPAC144.02|SPCC126.04c|SPCC4G3.11|SPBP22H7.05c|SPBC21.01|SPAC17G8.09|SPC…
Pro	chromosome (GO:0005694)	0.000794883	0.015997	0.477271	0.439808	1.42274	583	SPCC417.02|SPAC1834.04|SPAP14E8.02|SPBC428.17c|SPBC14C8.07c|SPAC19G12.06c|SPAC17H9.20|SPAP8A3.02c|SPAC1834.03c|SPBC1105.12|SPAC694.06c|SPAC12G12.05c|SPBC106.01|SPBC13G1.08c|SPBC21B10.13c|SPCC553.07c|SPBC428.18|SPAC1039.05c|SPAC688.02c|SPAC2F7.14c|SPCC1795.08c|SPBC947.11c|SPCC297.04c|SPAC26H5.03|SPCC364.06|SPAC1002.04c|SPAC30D11.13|SPCC736.12c|SPAC20G4.04c|SPBC17G9.04c|SPAPB2B4.03|SPBC32F12.08c|SP…
Pro	conjugation with cellular fusion (GO:0000747)	0.0488599	0.374393	0.261664	0.616453	1.46431	41	SPAC821.09|SPAC14C4.09|SPBC1105.05|SPAC4A8.15c|SPCC1442.01|SPAC3C7.12|SPAC1D4.13|SPAC12B10.11|SPCC417.07c
Pro	contractile ring (GO:0070938)	0.184713	0.566028	0.126254	0.49833	1.22663	51	SPBC1A4.05|SPAC9G1.11c|SPBC1778.08c|SPAC3G9.05|SPBP8B7.02|SPAC110.03|SPAC4H3.14c|SPCC970.09|SPCC4B3.15|SPBC2D10.14c|SPAP8A3.08|SPAC27F1.02c|SPAC15A10.08
Pro	cyclase activity (GO:0009975)	0.0456506	0.374393	0.321776	0.928338	1.44176	3	SPAC11D3.04c|SPAC5H10.01|SPBC19C7.03
Pro	cytoplasmic stress granule (GO:0010494)	0.688654	0.875	0.0768737	-0.341037	-0.832444	37	SPAC6G9.14|SPBC18H10.13|SPAC1687.22c|SPAC17A2.09c
Pro	cytoplasmic translation (GO:0002181)	0.25	0.630239	0.156312	-0.33855	-1.09418	238	SPCC18B5.06|SPAC343.14c|SPBC18H10.13|SPCC11E10.07c|SPAC15A10.04c|SPCC1682.14|SPAC328.10c|SPBC56F2.02|SPAC17A5.03|SPCC1259.01c|SPBC646.09c|SPBC1709.05|SPAC1805.12c|SPAC821.05|SPAC3H5.07|SPAC1783.08c|SPBC839.15c|SPAC6F6.07c|SPBC16C6.05|SPBC23G7.05|SPAC959.08|SPAC6G10.11c|SPBC106.18|SPBC1711.06|SPAC25G10.06|SPBC1685.10|SPAC13G6.02c|SPAC11E3.15|SPAC1751.03|SPCC1223.05c|SPAC4A8.16c|SPAC1F5.06|SPAC22H1…
Pro	cytoplasmic vesicle (GO:0031410)	0.332836	0.667465	0.0852885	0.363991	1.07393	206	SPBC9B6.08|SPAC1F12.05|SPBC36B7.07|SPAC343.19|SPAPJ696.01c|SPAC31G5.15|SPAC823.05c|SPBC3B9.09|SPAC23C4.10|SPBC2G5.04c|SPAC18G6.03|SPAC4G9.13c|SPBC3B9.10|SPAC2C4.05|SPAC6C3.06c|SPCC777.05|SPBC691.03c|SPAC110.03|SPAPB1A10.10c|SPBC2A9.08c|SPAC23D3.16|SPAC4A8.07c|SPAC2G11.06|SPAC4F8.01|SPAC6G10.05c|SPAC644.18c|SPAC1B3.07c|SPCC162.07|SPCC1620.12c|SPAC16E8.01|SPAC16A10.04|SPCC126.08c|SPBC4C3.06|SPCC364…
Pro	cytosol (GO:0005829)	0.666667	0.872629	0.0345664	0.279714	0.966707	2220	SPBC800.11|SPAC1039.02|SPCC417.12|SPCC417.02|SPBPB2B2.05|SPCC576.01c|SPCC191.05c|SPCC1223.09|SPBC1773.17c|SPAC2E1P3.04|SPAC1039.10|SPAC922.07c|SPCC188.12|SPAC22A12.06c|SPAC5H10.06c|SPBC1683.02|SPAC12B10.14c|SPAC922.06|SPAC1039.03|SPAC1039.06|SPAC1F7.05|SPAC1F12.05|SPAC5H10.03|SPAP8A3.02c|SPBC1683.06c|SPCC550.10|SPAC1952.11c|SPBC1861.03|SPAC23H4.06|SPBC1539.07c|SPAC11D3.04c|SPAC664.13|SPAC12G12.05…
Pro	cytosolic ribosome (GO:0022626)	0.000735943	0.015997	0.477271	-0.560537	-1.68942	149	SPBC3B9.01|SPBC18H10.13|SPCC1682.14|SPAC328.10c|SPBC56F2.02|SPAC17A5.03|SPCC1259.01c|SPAC1805.12c|SPAC3H5.07|SPAC1783.08c|SPAC6F6.07c|SPBC16C6.05|SPAC959.08|SPAC6G10.11c|SPBC106.18|SPBC1711.06|SPAC25G10.06|SPBC1685.10|SPAC13G6.02c|SPAC11E3.15|SPCC1223.05c|SPAC22H12.04c|SPAC18G6.14c|SPAC11G7.04|SPCC5E4.07|SPAC13G6.07c|SPBC29A3.04|SPBC19F8.08|SPBC17G9.07|SPCC613.05c|SPBC11C11.07|SPAC26A3.07c|SPBC57…
Pro	deacetylase activity (GO:0019213)	0.311448	0.660839	0.0959207	0.631397	1.17577	9	SPBC800.03|SPBC36.05c|SPBC16D10.07c|SPAC3G9.07c|SPBPB2B2.02|SPCC132.02|SPAC1783.04c|SPAC19G12.03
Pro	detoxification (GO:0098754)	0.0425312	0.374393	0.321776	-0.482777	-1.37948	104	SPBC106.02c|SPBC36.01c|SPCC576.17c|SPAC22H10.13|SPCC663.08c|SPBC530.02|SPBC2A9.02|SPBC32F12.03c|SPCC663.06c|SPCC965.07c|SPCC191.09c|SPAC11E3.14|SPBC577.08c|SPAC27D7.12c|SPAC22F3.10c|SPCC737.09c|SPAC22E12.04|SPCC663.03|SPCC1529.01|SPAC3G6.03c|SPAC26F1.07|SPCC757.03c
Pro	disulfide oxidoreductase activity (GO:0015036)	0.892231	0.970602	0.0614364	-0.286068	-0.627234	20	SPBC577.08c|SPBC12D12.07c|SPAC17H9.14c|SPAC13F5.05|SPAC1F5.02|SPCC1450.14c
Pro	division septum (GO:0000935)	0.198052	0.566028	0.122679	0.524717	1.23894	38	SPAC821.09|SPBC1105.05|SPCC1223.06|SPAC12B10.11|SPBC1709.01|SPBC27.04|SPBC646.12c|SPAC16A10.04
Pro	endoplasmic reticulum (GO:0005783)	0.000975449	0.0174497	0.477271	0.442557	1.42964	549	SPBC800.11|SPAC1039.02|SPCC285.05|SPAC869.10c|SPAC29B12.10c|SPAC24H6.11c|SPAC3H1.06c|SPCC965.13|SPAC1039.09|SPBC8E4.03|SPBC1683.12|SPBC1683.10c|SPBC947.04|SPBC36B7.07|SPBC1E8.03c|SPAC2E1P5.03|SPAC1039.04|SPBC342.01c|SPBC839.11c|SPCC1840.07c|SPAC4F8.14c|SPAC1B3.14|SPCC1393.10|SPAC1142.05|SPAC9.08c|SPAC23H3.11c|SPBC1709.07|SPAC17A5.12|SPBC1734.04|SPBC2G5.04c|SPBC16E9.05|SPBC3E7.15c|SPAC1399.03|SPCC…
Pro	endoplasmic reticulum membrane (GO:0005789)	0.337243	0.667465	0.0835991	0.353459	1.05588	232	SPAC29B12.10c|SPBC342.01c|SPBC839.11c|SPAC23H3.11c|SPBC1709.07|SPAC17A5.12|SPBC2G5.04c|SPBC3E7.15c|SPCC1020.11c|SPBC19C2.15c|SPBC3B9.10|SPAC630.08c|SPCC1840.08c|SPAC1F12.09|SPAC23C11.14|SPAC2C4.05|SPAC5D6.06c|SPAC2E1P5.01c|SPAC25B8.17|SPBC13G1.07|SPCC1919.02|SPBC29A10.16c|SPBC27B12.03c|SPBC4F6.16c|SPAC31G5.16c|SPBC887.19|SPBC2A9.08c|SPAC22A12.07c|SPBC337.09|SPAC1952.01|SPBC15D4.04|SPAPB1A10.15|SP…
Pro	endosome (GO:0005768)	0.340591	0.667465	0.0862866	0.382937	1.07257	128	SPBC9B6.08|SPBC36B7.07|SPAC343.19|SPAPJ696.01c|SPAC31G5.15|SPAC823.05c|SPBC3B9.09|SPAC18G6.03|SPAC4G9.13c|SPBC3B9.10|SPAC6C3.06c|SPCC777.05|SPAPB1A10.10c|SPAC23D3.16|SPAC4A8.07c|SPAC2G11.06|SPAC4F8.01|SPAC6G10.05c|SPAC644.18c|SPAC1B3.07c|SPCC162.07|SPAC16E8.01|SPCC364.05|SPBC16C6.06|SPAC4A8.04|SPAC1142.07c|SPCC162.06c|SPBC8D2.02c|SPAC630.11|SPBP35G2.11c|SPCC1322.05c|SPBC947.02
Pro	enzyme regulator activity (GO:0030234)	0.974963	1	0.0326513	0.242683	0.725766	234	SPAC821.08c|SPBC1198.12|SPAC222.10c|SPCC622.14|SPAC4A8.15c|SPAC23C4.10|SPAC22F3.12c|SPCC1442.01|SPBC23E6.08|SPAPB2B4.03|SPBC21B10.04c|SPBC530.03c|SPAC18B11.11|SPAC110.03|SPBC887.10|SPAC328.08c|SPBC29A10.11c|SPBC365.13c|SPCC306.03c|SPAC144.13c|SPAC644.18c|SPBC646.12c|SPBC3H7.01|SPCC1620.12c|SPBC15C4.03|SPAC664.07c|SPCC364.05|SPAC27E2.02|SPCC4E9.02|SPBC902.03|SPBC543.04|SPAC4F10.04|SPBC32F12.09|SPA…
Pro	establishment or maintenance of cell polarity (GO:0007163)	0.637224	0.855664	0.0554793	0.352466	0.895648	68	SPBC1778.08c|SPAC3C7.12|SPCC1223.06|SPAC3G9.05|SPBC800.05c|SPCC417.07c|SPBC11B10.05c|SPAC110.03|SPCC23B6.01c
Pro	exonuclease activity (GO:0004527)	0.998423	1	0.0347904	0.174525	0.424796	45	SPBC26H8.10|SPBC17A3.08|SPCC757.08|SPCC1322.01|SPBC17D1.03c|SPAC6F12.16c|SPBC16G5.10|SPAC2C4.07c|SPBC1347.07|SPBC336.04|SPBC30B4.08
Pro	extracellular region (GO:0005576)	0.102757	0.53204	0.222056	-0.632467	-1.4445	25	SPAPB24D3.10c|SPCC191.11|SPCC1795.06|SPAC26H5.08c
Pro	general transcription initiation factor activity (GO:0140223)	0.810985	0.953056	0.0454968	0.315868	0.785665	57	SPAC12G12.05c|SPAC1002.04c|SPAC6F12.11c|SPBC21H7.05|SPBC8D2.07c|SPAC144.09c|SPAC17G8.03c
Pro	generation of precursor metabolites and energy (GO:0006091)	0.297546	0.660839	0.0931455	0.403224	1.1007	108	SPBC1773.17c|SPAC5H10.06c|SPBC1539.07c|SPAC16E8.17c|SPCC1840.07c|SPAC4G9.12|SPBC21B10.04c|SPAC31G5.05c|SPBC21H7.03c|SPAC1002.09c|SPCC18.18c|SPAC2F3.11|SPCC794.12c|SPBC29A3.18|SPCC1620.08|SPBC16H5.06|SPCC13B11.01|SPAC26H5.09c
Pro	guanyl-nucleotide exchange factor activity (GO:0005085)	0.573482	0.84707	0.0610364	0.387712	0.935011	43	SPAC4A8.15c|SPAC23C4.10|SPCC1442.01|SPBC23E6.08|SPBC29A10.11c|SPAC644.18c|SPBC3H7.01
Pro	histone demethylase activity (GO:0032452)	0.303922	0.660839	0.121543	-0.600962	-1.17417	9	SPBC83.07|SPBC146.09c|SPBP19A11.06|SPAC25H1.02|SPAC23E2.02|SPAC343.11c
Pro	hydrolase activity, acting on carbon-nitrogen (but not peptide) bonds (GO:0016810)	5.03061e-05	0.00269976	0.557332	0.757688	1.88622	56	SPBPB21E7.09|SPBPB2B2.05|SPBC1683.02|SPBC8E4.03|SPAC26A3.11|SPAC1952.11c|SPCC550.07|SPBC2G2.13c|SPCC965.09|SPAPB24D3.03|SPBC215.08c|SPCC1672.03c
Pro	hydrolase activity, acting on ester bonds (GO:0016788)	0.29233	0.660839	0.0908241	0.359706	1.08749	254	SPAC1039.02|SPCC417.12|SPBC3F6.01c|SPCC4G3.17|SPAC17G6.03|SPBC3D6.03c|SPBC1105.16c|SPAC9G1.08c|SPAC23C11.09|SPCC24B10.15|SPAC4A8.03c|SPBC30D10.03c|SPBC21H7.03c|SPAC25B8.16|SPAC4A8.06c|SPBC1271.03c|SPBC26H8.10|SPAC3G9.04|SPAC1687.21|SPBC428.03c|SPAC25B8.12c|SPCC970.01|SPAC12B10.15c|SPBC17A3.08|SPCC1450.09c|SPBC17A3.06|SPCC757.08|SPBC18E5.01|SPBC2D10.09|SPAC17A5.02c|SPCC1020.07|SPCC1322.01|SPBC409.…
Pro	hydrolase activity, acting on glycosyl bonds (GO:0016798)	0.202265	0.566028	0.120985	0.485963	1.21308	58	SPBC800.11|SPAC821.09|SPCC191.05c|SPAC14C4.09|SPBC1683.06c|SPBC1105.05|SPAC13G6.10c|SPAC23H3.11c|SPAC1002.13c|SPAC12B10.11|SPCC970.02|SPBC1683.07|SPAPB1E7.04c|SPAC513.05|SPAC12B10.16c|SPAC2E1P5.01c|SPAC17G8.02
Pro	intramembrane lipid transporter activity (GO:0140303)	0.438725	0.794259	0.0978773	-0.521961	-1.01982	9	SPBC11B10.07c|SPAC343.06c
Pro	iron-sulfur cluster assembly (GO:0016226)	0.9801	1	0.0380056	0.213118	0.472591	25	SPBC337.10c|SPCC1450.06c|SPCC1183.03c|SPAPB2B4.02|SPBC1709.19c|SPAC806.02c|SPAC144.16|SPBC26H8.06|SPBC13G1.06c|SPAC22E12.10c|SPBC21D10.11c|SPBC3B9.19
Pro	isomerase activity (GO:0016853)	0.152997	0.559829	0.1396	0.493869	1.25497	68	SPCC576.02|SPAC5H10.03|SPCC1840.08c|SPBC1A4.03c|SPAC31G5.05c|SPAC20G8.07c|SPAC23C11.13c|SPAC1687.21|SPBC106.15|SPBC16H5.05c|SPBC4F6.16c|SPAC13G7.01c|SPCC16C4.06c|SPBC16G5.12c|SPAC16E8.04c|SPCC320.14
Pro	kinase activity (GO:0016301)	0.915205	0.987594	0.067676	-0.255068	-0.805233	191	SPBC725.06c|SPBC1703.05|SPAC22G7.08|SPAC823.03|SPCC24B10.07|SPAC890.03|SPAC1F3.02c|SPBC21C3.03|SPBC119.08|SPBC30D10.10c|SPAC458.05|SPAC20G4.03c|SPCC1020.10|SPAC22E12.16c|SPBC4F6.06|SPAC22A12.11|SPAC3C7.06c|SPAC644.06c|SPACUNK12.02c|SPAC4G8.05|SPBC119.07|SPAC3H5.11|SPAC1834.02|SPCC1450.11c|SPBC17F3.02|SPAC821.12|SPAC227.14|SPAC17G8.14c|SPBC106.10|SPBC19F8.07|SPCC1322.08|SPAC23A1.06c
Pro	kinetochore (GO:0000776)	0.0899054	0.53204	0.186433	0.525362	1.33499	68	SPCC417.02|SPBC106.01|SPAC688.02c|SPBC32F12.08c|SPAC3G9.01|SPBC1105.17|SPCC1235.07|SPBC776.13|SPBC21.01|SPAC25B8.14|SPBC11C11.03|SPAC29E6.04|SPCC1393.04|SPCC962.02c|SPAC8C9.17c|SPCC1020.02|SPAC3A11.14c|SPAC14C4.16|SPBC3D6.04c|SPAPB17E12.06|SPAC4F10.12|SPBC409.09c|SPAC15A10.15
Pro	ligase activity (GO:0016874)	0.0321016	0.344558	0.321776	0.522866	1.42172	105	SPAC23H4.06|SPAC16E8.17c|SPAC29E6.06c|SPBC56F2.09c|SPAC30D11.13|SPBC428.05c|SPCC736.06|SPAC23C11.09|SPBC215.08c|SPCC777.11|SPCC191.02c|SPCC1827.03c|SPBC18H10.02|SPBC16H5.03c|SPBC405.01|SPAC2G11.10c|SPAC17A5.15c|SPCC18.08|SPBC1773.10c|SPAC1A6.10|SPAC323.06c|SPAPB1A10.11c|SPBC119.10|SPBC25B2.09c|SPCC1620.08|SPBC342.02|SPAC5H10.08c|SPBC646.03|SPAC25B8.06c|SPBC577.12|SPBC17A3.04c|SPAC6F12.10c|SPAC3F1…
Pro	lipid binding (GO:0008289)	0.505587	0.798034	0.0972151	-0.336605	-0.976497	113	SPAP8A3.04c|SPBC1347.03|SPCC24B10.07|SPCC594.06c|SPAC17C9.13c|SPAC1687.09|SPAC22E12.16c|SPAC19A8.05c|SPCC645.07|SPAC2F7.16c|SPAC3A11.06|SPAC25B8.01|SPBC428.07|SPBC19C2.11c|SPAC22H10.07|SPCC1450.12|SPCP31B10.06|SPAC17G8.14c
Pro	lipid metabolic process (GO:0006629)	0.345534	0.667465	0.0822055	0.353201	1.05444	230	SPAC922.06|SPAC343.19|SPBC342.01c|SPAC4F8.14c|SPAC31G5.15|SPAC9.08c|SPAC19G12.12|SPCC550.07|SPBC1709.07|SPBC16E9.05|SPBC3E7.15c|SPAC1F12.04c|SPBC19C2.15c|SPAC630.08c|SPAC1F12.09|SPAC23C4.14|SPAC24C9.03|SPBC1271.12|SPAC56F8.04c|SPAC20G8.07c|SPAC5D6.06c|SPCC1827.03c|SPAC22A12.08c|SPAC15E1.05c|SPBC8D2.15|SPBC18H10.02|SPCC1919.02|SPBC29A10.16c|SPBC1105.15c|SPBC106.15|SPBC27B12.03c|SPAC1783.02c|SPAC13…
Pro	lipid transfer activity (GO:0120013)	0.985342	1	0.0369161	0.219099	0.476798	21	SPBC1271.12|SPCC23B6.01c|SPCC23B6.04c|SPAC3H8.02|SPBC27B12.01c|SPBC28F2.06c|SPBC20F10.07
Pro	lipoprotein biosynthetic process (GO:0042158)	0.663551	0.872629	0.0530213	0.353459	0.863079	47	SPAC1F12.09|SPBC13G1.07|SPCC1919.02|SPAC31G5.16c|SPAC1952.01|SPBC685.05|SPAC22A12.13|SPBC405.05|SPBC1604.15|SPBC691.01|SPAC4G8.12c|SPBC4B4.10c|SPAC458.06|SPCC16A11.06c|SPAC1002.11
Pro	lyase activity (GO:0016829)	0.439063	0.794259	0.0730744	0.391547	1.01303	79	SPCC11E10.01|SPAC1039.06|SPBC1539.03c|SPAC31G5.15|SPBC947.09|SPBC19C2.15c|SPBC21H7.07c|SPAC24C9.03|SPBC1677.03c|SPAC17G8.06c|SPAC343.16|SPAC9E9.03|SPBC1105.15c|SPCC4B3.05c|SPBC1683.11c|SPCC18.18c|SPBC418.01c|SPAC1A6.10|SPCC794.12c|SPAC19A8.15|SPBC660.12c|SPBC1773.14|SPBC30D10.16|SPCC320.14|SPAC9.06c|SPBC16E9.18|SPBC26H8.12
Pro	mRNA metabolic process (GO:0016071)	0.687679	0.875	0.0475434	0.300357	0.915194	284	SPCC1682.08c|SPBC17G9.02c|SPAC2F7.14c|SPBC211.05|SPAC227.12|SPBC3D6.03c|SPCC736.12c|SPBC4B4.07c|SPCC24B10.15|SPAC19D5.06c|SPCC777.14|SPBC11C11.08|SPAC1610.01|SPAC25B8.16|SPBC26H8.10|SPAC3G9.04|SPAC19G12.17|SPBC1289.12|SPAC20H4.06c|SPAC17H9.01|SPAC23A1.09|SPACUNK4.06c|SPCC16C4.06c|SPAC2G11.08c|SPBC1289.11|SPAC20G4.01|SPBC29A3.07c|SPCC550.03c|SPAC27D7.07c|SPCC757.08|SPBC6B1.07|SPBC24C6.11|SPAC824.0…
Pro	meiotic drive (GO:0110134)	0.130653	0.549579	0.195789	-0.651209	-1.37582	15	SPCC548.03c|SPCC1906.03|SPCC1620.02|SPCC970.11c|SPCC794.02
Pro	meiotic nuclear division (GO:0140013)	0.178849	0.566028	0.126876	0.421342	1.18748	135	SPCC417.02|SPBC428.17c|SPBC106.01|SPBC216.02|SPCC1795.08c|SPBC32F12.08c|SPBC1A4.03c|SPCC188.07|SPAC26A3.03c|SPCC417.07c|SPAC27D7.03c|SPAC17A5.18c|SPCC970.01|SPCC613.12c|SPCC11E10.03|SPBC16G5.12c|SPAC1952.05|SPBC11C11.03|SPAC29E6.04|SPAC8F11.03|SPBC336.01|SPBC337.03|SPAC3C7.03c|SPBC6B1.09c|SPAC16A10.07c|SPAC14C4.03|SPAC8C9.17c|SPAC22F3.03c|SPAC1687.05|SPCC1020.02|SPAC14C4.16|SPBC1347.12|SPBC16A3.1…
Pro	membrane organization (GO:0061024)	0.803982	0.951772	0.0434507	0.289938	0.842231	181	SPCC188.12|SPBC36B7.07|SPAC29A4.05|SPAPJ696.01c|SPAC823.05c|SPAC18G6.03|SPBC3E7.15c|SPCC1020.11c|SPBC3B9.10|SPAC823.13c|SPAC22A12.08c|SPAC6C3.06c|SPBC887.19|SPAC5D6.13|SPBC2A9.08c|SPCC1442.05c|SPAPB1A10.15|SPAC2G11.06|SPAC6G10.05c|SPAC4H3.01|SPCC970.09|SPBC3H7.01|SPCC364.05|SPAC23C11.01|SPBC902.03|SPAC27F1.02c|SPAC1142.07c|SPCC162.06c|SPAC25H1.07|SPCC23B6.04c|SPAC29E6.03c|SPAC22E12.17c|SPCC1442.1…
Pro	metal ion homeostasis (GO:0055065)	0.342466	0.667465	0.120985	-0.405616	-1.09162	69	SPBC839.06|SPAC22H10.13|SPAC23G3.02c|SPBC19C7.11|SPBC119.08|SPAC25B8.19c
Pro	microtubule binding (GO:0008017)	0.504119	0.798034	0.0687943	0.424392	0.966747	31	SPAC144.14|SPAC3C7.12|SPAC3G9.01|SPBC25B2.07c|SPBC11C11.03|SPCC1682.04|SPCC1020.02|SPAC3A11.14c
Pro	microtubule cytoskeleton (GO:0015630)	0.719068	0.890539	0.0462303	0.29574	0.892656	252	SPAC821.08c|SPCC188.12|SPAC144.14|SPBC106.01|SPAC222.10c|SPAC1039.05c|SPAC19G12.01c|SPBC31F10.07|SPBC902.06|SPAC9G1.11c|SPAC23C4.10|SPAC18G6.03|SPCC1739.11c|SPAC20G4.04c|SPAC3C7.12|SPAPB2B4.03|SPCC1223.06|SPAC3G9.01|SPBC8D2.05c|SPBC800.05c|SPCC417.07c|SPBC11B10.05c|SPBC1347.01c|SPAC9G1.15c|SPCC970.01|SPAC4D7.07c|SPBC1861.02|SPBC25B2.07c|SPCC11E10.03|SPCC16C4.02c|SPCC970.09
Pro	microtubule cytoskeleton organization (GO:0000226)	0.636081	0.855664	0.0549074	0.347674	0.891758	71	SPBC216.02|SPBC902.06|SPAC18G6.03|SPAC3C7.12|SPBC8D2.05c|SPBC800.05c|SPCC417.07c|SPBC11B10.05c|SPAC22H10.10|SPAC9G1.15c|SPAC4D7.07c|SPCC11E10.03
Pro	mitochondrial gene expression (GO:0140053)	0.643077	0.855664	0.0538979	0.322914	0.917875	147	SPBC18E5.13|SPBC19G7.07c|SPBC3D6.03c|SPCC736.06|SPAC343.02|SPAC23C11.09|SPCC16C4.15|SPCC895.03c|SPBC1105.03c|SPCC777.11|SPBC887.07|SPAC1B3.18c|SPBC1306.01c|SPCC18.08|SPBC16G5.04|SPAPB1A10.11c|SPBC19C2.12|SPCC11E10.04|SPBC25B2.09c|SPBC646.03|SPCC1322.01|SPAPB18E9.01|SPAC25B8.06c|SPBC1604.02c|SPAP19A11.05c|SPAC31A2.08|SPAC24C9.13c|SPAC12G12.08|SPAP8A3.14c|SPBC1271.15c|SPAC3F10.03|SPBC30B4.06c|SPBC2…
Pro	mitochondrion (GO:0005739)	0.240252	0.623879	0.0940503	0.328208	1.07711	717	SPBC1773.17c|SPAC1039.10|SPAC5H10.06c|SPCC191.06|SPAC4G9.20c|SPAC26A3.11|SPBP19A11.01|SPBC1271.14|SPBC1539.07c|SPCC1682.09c|SPAC16E8.17c|SPCC70.03c|SPAC4G9.03|SPBC2A9.07c|SPBC216.02|SPBC18E5.13|SPAC4G9.14|SPAC23H3.12c|SPAC19G12.12|SPBC19G7.07c|SPBC3D6.03c|SPBC725.01|SPBC27.08c|SPAC2C4.09|SPCC736.06|SPAC343.02|SPAC23C11.09|SPAP27G11.02|SPAC4A8.03c|SPAC823.13c|SPAC4G9.10|SPCC16C4.15|SPAC19G12.05|SP…
Pro	mitochondrion organization (GO:0007005)	1	1	0.0325785	0.182887	0.530055	169	SPBC216.02|SPAC2C4.09|SPAC823.13c|SPBC887.14c|SPBC18H10.17c|SPAC22A12.08c|SPBC800.05c|SPBP23A10.03c|SPAC1834.10c|SPBC1347.01c|SPAC30C2.06c|SPCC1442.05c|SPBC25B2.07c|SPBC713.10|SPAC4H3.01|SPCC1322.01|SPBC4B4.10c|SPAC9.12c|SPBC26H8.12
Pro	mitotic cell cycle phase transition (GO:0044772)	0.278502	0.660839	0.100633	0.537962	1.1707	21	SPBC21B10.13c|SPAPB2B4.03|SPBC2F12.11c|SPBC16A3.07c|SPBC365.10
Pro	mitotic cytokinesis (GO:0000281)	0.177496	0.566028	0.128789	0.496937	1.2371	56	SPBC902.06|SPAC4A8.15c|SPAC9G1.11c|SPAC18G6.03|SPCC1739.11c|SPBP8B7.02|SPBC11B10.05c|SPBC1709.01|SPAC6G10.05c|SPAC4H3.14c|SPCC4B3.15|SPBC2D10.14c|SPAP8A3.08|SPBC27.04|SPAC27F1.02c|SPAC15A10.08|SPAC631.01c
Pro	mitotic sister chromatid segregation (GO:0000070)	0.0444785	0.374393	0.266351	0.506476	1.38254	108	SPCC417.02|SPAC19G12.06c|SPAC17H9.20|SPAC688.02c|SPBC32F12.08c|SPAC3G9.01|SPBC1A4.03c|SPCC622.08c|SPBC1105.17|SPCC1235.07|SPAC26A3.03c|SPCC417.07c|SPCC188.03|SPBC776.13|SPBC21.01|SPCC306.03c|SPAC25B8.14|SPBC11C11.03|SPAC29E6.04|SPBC2G2.14|SPAC31A2.15c|SPBC146.03c|SPAC1687.18c|SPCC1393.04|SPCC338.17c|SPCC962.02c|SPAC8C9.17c|SPCC1020.02|SPAC3A11.14c|SPAC14C4.16|SPBC32F12.04|SPBC3D6.04c|SPBC16A3.11
Pro	mitotic spindle (GO:0072686)	0.184136	0.566028	0.173748	-0.416802	-1.18091	96	SPBP4H10.09|SPAC18G6.06|SPBC1921.03c|SPBC1A4.07c|SPAC2G11.15c|SPBP35G2.13c|SPAC1687.09|SPBC20F10.06|SPAC12B10.12c|SPBC15D4.01c|SPAC890.02c|SPCC1442.13c|SPCC1672.07
Pro	molecular adaptor activity (GO:0060090)	0.258359	0.630239	0.100991	0.389149	1.11224	149	SPCC188.12|SPAC1F12.05|SPBC36B7.07|SPAC694.06c|SPBC216.02|SPBC25B2.06c|SPBC1A4.05|SPAC823.05c|SPAC9G1.11c|SPCC1739.11c|SPCC736.12c|SPCC1223.06|SPBC3B9.10|SPAC3G9.05|SPAC19G12.17|SPCC188.07|SPCC1827.08c|SPBC691.03c|SPBC12C2.05c|SPBC2A9.08c|SPBC337.09|SPAC29A4.14c
Pro	molecular carrier activity (GO:0140104)	0.114796	0.543592	0.2114	-0.593282	-1.39733	30	SPAC23G3.02c|SPAC22H10.03c|SPBC21H7.06c|SPAC22E12.04|SPBC30B4.05|SPCC1840.03|SPAC4H3.09
Pro	molecular sequestering activity (GO:0140313)	0.11244	0.543592	0.206588	-0.80753	-1.48718	6	SPAC22H10.13
Pro	motor activity (GO:0003774)	0.616299	0.855664	0.0605093	0.427283	0.88263	17	SPAC144.14|SPBC2D10.14c|SPAC3A11.14c|SPAC664.10|SPAC1834.07
Pro	nitrogen cycle metabolic process (GO:0071941)	0.00430716	0.0554681	0.407018	0.833456	1.72165	17	SPCC1223.09|SPBC8E4.03|SPAC1952.11c|SPBC1539.03c|SPBC56F2.09c|SPBC428.05c|SPAC4G9.10|SPBC215.08c|SPAC3A12.09c|SPAC29A4.13|SPBC1773.14
Pro	nuclear periphery (GO:0034399)	0.879679	0.963458	0.0652353	-0.275431	-0.712302	51	SPAC17C9.13c|SPBC577.08c|SPBC20F10.06|SPBC30B4.05|SPBC15D4.10c|SPBP8B7.09c|SPBC19G7.09|SPAC926.07c|SPCC1840.03|SPAC23A1.06c|SPBC3B9.16c
Pro	nuclear pore (GO:0005643)	0.746736	0.910792	0.0721798	-0.3106	-0.818478	57	SPBP35G2.06c|SPBC1921.03c|SPAC22H10.03c|SPAC8F11.06|SPBC29A10.07|SPCC576.05|SPBC15D4.10c|SPBP8B7.09c|SPCC1840.03|SPAC890.06|SPBC1539.04|SPBC3B9.16c|SPAC1002.02
Pro	nucleobase-containing small molecule metabolic process (GO:0055086)	8.85411e-08	1.42551e-05	0.704976	0.672787	1.95927	182	SPBC800.11|SPAC1039.02|SPCC285.05|SPCC576.01c|SPCC191.05c|SPCC1223.09|SPBC1683.02|SPAC1F7.05|SPBC1683.06c|SPAC1B3.01c|SPCC4G3.17|SPAC17G6.03|SPAC16E8.17c|SPAC4G9.03|SPAC4F8.14c|SPAC4G9.12|SPAC1399.04c|SPBC2G2.13c|SPAC644.05c|SPCC1620.06c|SPAC1805.16c|SPBC215.08c|SPBC30D10.03c|SPAC806.06c|SPAC24C9.03|SPCC191.02c|SPCC1672.03c|SPCC1827.03c|SPAC23C11.13c|SPAC17G8.02|SPCC794.07|SPBC18H10.02|SPAC1002.0…
Pro	nucleocytoplasmic carrier activity (GO:0140142)	0.188442	0.566028	0.160801	-0.616698	-1.30291	15	SPAC22H10.03c|SPBC21H7.06c|SPBC30B4.05|SPCC1840.03
Pro	nucleocytoplasmic transport (GO:0006913)	0.464387	0.796013	0.103576	-0.35277	-1.00956	103	SPCC550.15c|SPBP35G2.06c|SPAC3F10.16c|SPBC1921.03c|SPAC22H10.03c|SPBC1711.05|SPBC21H7.06c|SPAC1B3.08|SPBC30B4.05|SPBC29A10.07|SPCC576.05|SPBC651.01c|SPBP8B7.09c|SPCC23B6.02c|SPAC6F6.03c|SPBC1709.05|SPCC613.08|SPAC23H4.08|SPCC1840.03|SPAC890.06|SPBC106.14c|SPBC3B9.16c|SPAC1002.02
Pro	nucleolus (GO:0005730)	0.0135241	0.155527	0.38073	-0.380778	-1.279	364	SPAC8C9.07|SPBC1539.10|SPBP8B7.10c|SPAC18G6.06|SPAC18B11.06|SPCP1E11.08|SPAC3F10.08c|SPBC13G1.09|SPCC24B10.18|SPBC1711.16|SPBC14C8.14c|SPBC1921.03c|SPBC1A4.07c|SPBC365.09c|SPAC24C9.11|SPBC119.11c|SPAC30D11.03|SPCC14G10.02|SPBC32H8.05|SPAC26A3.06|SPAC926.08c|SPBC18H10.13|SPCC306.07c|SPCC330.09|SPBC4F6.07c|SPAC222.06|SPBC1711.05|SPCC1672.08c|SPCC16C4.08c|SPAC2G11.15c|SPAC3G9.15c|SPBP35G2.13c|SPBC26…
Pro	nucleoplasm (GO:0005654)	0.136364	0.549579	0.142901	0.400868	1.20039	235	SPBC14C8.07c|SPAC6G9.15c|SPAC12G12.05c|SPBC13G1.08c|SPBC428.18|SPBC17G9.02c|SPCC1795.08c|SPAC6G9.08|SPAC1002.04c|SPBC337.14|SPCC736.12c|SPAC3G9.01|SPCC1020.04c|SPAPB1E7.02c|SPBC18H10.06c|SPAC139.06|SPBC211.04c|SPBC25D12.03c|SPAC3G9.08|SPBC26H8.10|SPAC23H3.05c|SPAC19G12.17|SPCC188.07|SPAC26A3.03c|SPAC6B12.11|SPAC5D6.02c|SPBC21C3.16c|SPBP8B7.14c|SPCC126.04c|SPBC365.13c|SPAC17G8.09|SPACUNK4.06c|SPBP…
Pro	nucleoside-triphosphate diphosphatase activity (GO:0047429)	0.631393	0.855664	0.0611693	0.527848	0.885388	5	SPAC644.05c|SPBC725.05c|SPCC11E10.05c
Pro	nucleotidyltransferase activity (GO:0016779)	0.513344	0.802411	0.0655321	0.367615	0.963826	84	SPCC553.07c|SPBC337.14|SPBC27.08c|SPBC2G5.07c|SPCC1020.04c|SPCC895.03c|SPAC806.06c|SPAC15E1.05c|SPBC17D11.06|SPBC1347.10|SPAC17H9.01|SPBC1347.01c|SPAC6F12.09|SPAC2G11.10c|SPACUNK4.06c|SPBC13A2.03|SPBC14C8.12
Pro	nucleus (GO:0005634)	1	1	0.00788031	0.239838	0.831112	2638	SPCC417.12|SPCC417.02|SPBPB2B2.05|SPCC576.01c|SPCC191.05c|SPCC1223.09|SPAC1834.04|SPBC1773.17c|SPAC821.08c|SPAC922.07c|SPAC22A12.06c|SPAC11D3.07c|SPAC6G10.12c|SPBC1683.02|SPAP14E8.02|SPAC922.06|SPAC1039.03|SPBC428.17c|SPAC1039.06|SPBC1198.12|SPBC14C8.07c|SPAC19G12.06c|SPAC1F12.05|SPAC5H10.03|SPAC17H9.20|SPAP8A3.02c|SPBC1683.06c|SPAC1834.03c|SPCC550.10|SPBC1861.03|SPAC23H4.06|SPAC6G9.15c|SPBC1105.…
Pro	organelle localization by membrane tethering (GO:0140056)	0.854133	0.958116	0.0432769	0.297084	0.711968	42	SPBC36B7.07|SPAC823.05c|SPBC3B9.10|SPAC1F5.05c|SPBC691.05c|SPCC970.09
Pro	oxidoreductase activity (GO:0016491)	0.642755	0.855664	0.0507028	0.307341	0.933529	274	SPCC576.01c|SPCC1223.09|SPBC1773.17c|SPAC2E1P3.04|SPAC922.07c|SPAC5H10.06c|SPAC922.06|SPAC1F7.05|SPAP8A3.02c|SPBP19A11.01|SPCC550.10|SPBC1539.07c|SPCC1494.01|SPCC70.03c|SPAC9.08c|SPBC1709.07|SPAC30C2.02|SPAC630.08c|SPAPB1E7.07|SPCC794.07|SPCC970.03|SPAC1002.09c|SPAC4G9.09c|SPBC29A10.16c|SPBC27B12.03c|SPBC4F6.16c|SPCC1494.04c|SPCC162.03|SPBC3B8.03|SPAC10F6.01c|SPAC821.10c|SPCC794.12c|SPBC29A3.18|S…
Pro	peptidase activity (GO:0008233)	0.989011	1	0.0609039	-0.219845	-0.650031	129	SPCC790.03|SPCC965.04c|SPCC1795.09|SPCC16A11.12c|SPAPB17E12.04c|SPAC4F8.12c|SPACUNK4.12c|SPAC31A2.04c|SPAC25H1.04|SPBC17D11.01|SPBC119.17|SPAC19B12.10|SPAC6G10.04c|SPBC354.09c|SPAC823.09c|SPBC19G7.09|SPAC607.06c|SPBC337.07c|SPAC821.05|SPAC22A12.03c|SPCC1442.07c|SPAC4F10.02|SPAC1006.01|SPBC6B1.06c|SPCC1259.02c|SPBP4H10.10
Pro	peptide N-acetyltransferase activity (GO:0034212)	0.336149	0.667465	0.0916795	0.582405	1.15384	13	SPAC139.06|SPAC1952.05|SPBC342.06c|SPAC637.12c|SPBC418.02|SPBC1215.02c|SPCC825.04c
Pro	peroxiredoxin activity (GO:0051920)	0.124402	0.549579	0.195789	-0.792876	-1.4602	6	SPBC32F12.03c|SPAC27D7.12c|SPCC576.03c|SPBC17D11.03c
Pro	peroxisome (GO:0005777)	0.0934426	0.53204	0.186433	0.606525	1.39214	32	SPCC1223.09|SPCC11E10.01|SPAC1F12.04c|SPCC1827.03c|SPAC29A4.14c|SPAC17D4.01|SPCC553.03|SPAC3C7.10
Pro	peroxisome organization (GO:0007031)	0.462963	0.796013	0.0741759	0.470635	1.01679	23	SPAC1F12.04c|SPAC29A4.14c|SPAC4H3.01|SPAC17D4.01|SPCC553.03|SPAC3C7.10|SPAC17A5.01|SPBC13G1.03c
Pro	phagophore assembly site (GO:0000407)	0.70229	0.876502	0.0739901	-0.347401	-0.815533	29	SPAC458.05|SPAC1687.09|SPAC20G8.10c|SPCC1682.11c|SPAC6B12.08|SPBP8B7.24c|SPCC16A11.08|SPAC4F10.07c|SPBC660.08|SPAC1783.06c|SPBC1734.07c|SPAC6F6.12|SPBC6B1.05c|SPAC25H1.03
Pro	pheromone activity (GO:0005186)	0.139955	0.549579	0.17822	-0.823519	-1.38973	4	SPCC1795.06
Pro	phosphoprotein phosphatase activity (GO:0004721)	0.457464	0.796013	0.0723571	0.424685	1.00415	37	SPBC3F6.01c|SPAC4A8.03c|SPBC1271.03c|SPAC3G9.04|SPBC17A3.06|SPAC11E3.09|SPAC19B12.05c|SPBC1685.01|SPAC2F7.02c|SPBC839.07|SPBC15D4.15|SPAC10F6.17c|SPCC31H12.05c|SPBC17A3.01c|SPAC2G11.07c|SPBC26H8.05c|SPAC823.15|SPBC16H5.07c|SPAC1556.03|SPAC24H6.05
Pro	phosphotransferase activity, for other substituted phosphate groups (GO:0016780)	0.464527	0.796013	0.0741759	0.516296	1.02287	13	SPAC22A12.08c|SPBC15D4.04|SPAC22A12.10|SPAC4A8.11c|SPAC1D4.08|SPBP18G5.02|SPBC27B12.06|SPCC1450.15|SPAC17C9.02c
Pro	plasma membrane (GO:0005886)	0.299145	0.660839	0.0886261	0.353187	1.07682	287	SPAC869.03c|SPBC23G7.13c|SPAC869.10c|SPCPB1C11.01|SPAC29B12.10c|SPAC3H1.06c|SPCC965.13|SPBPB7E8.01|SPBC947.06c|SPBC9B6.08|SPBC1271.09|SPAC343.19|SPAC144.14|SPCC1840.12|SPAC1039.04|SPBC216.02|SPCC1393.10|SPAC1142.05|SPAC23H3.11c|SPAC18G6.03|SPBC1683.05|SPAC1399.03|SPAC11H11.04|SPAC12B10.11|SPCC970.02|SPAC23C11.14|SPBC4F6.18c|SPAC56E4.06c|SPAC17A2.01|SPCC1827.07c|SPBC18H10.16|SPAC26H5.07c|SPBPJ4664…
Pro	preribosome (GO:0030684)	0.000196587	0.00527509	0.518848	-0.638456	-1.82338	100	SPBC1703.05|SPBC1539.10|SPBP8B7.10c|SPAC18G6.06|SPCC550.15c|SPAC18B11.06|SPCP1E11.08|SPBC13G1.09|SPBC1A4.07c|SPCC306.07c|SPCC330.09|SPAC222.06|SPCC16C4.08c|SPBP22H7.02c|SPBC776.17|SPCC1672.07|SPAC4F8.04|SPCC320.11c|SPBC713.04c|SPAC19D5.05c|SPAC1751.04|SPBC16C6.12c|SPBC3D6.12|SPBC1604.06c|SPAC4F8.03|SPBC11G11.03|SPAC1B9.03c|SPAC4F10.06|SPCC23B6.02c|SPCC1183.07|SPAC1B3.13|SPBC3F6.04c|SPAC4F10.09c|S…
Pro	prospore membrane (GO:0005628)	0.469697	0.796013	0.0956031	-0.414397	-0.999035	33	SPCC1223.12c|SPBC1347.03
Pro	protein catabolic process (GO:0030163)	0.490566	0.796098	0.106323	-0.300915	-0.976325	253	SPBC1703.06|SPBC15C4.06c|SPBC21C3.11|SPBC3B9.01|SPBC18H10.09|SPCC965.04c|SPBC337.08c|SPAC26H5.04|SPCC16A11.12c|SPAC343.09|SPBC2D10.20|SPAC17C9.13c|SPAC18B11.07c|SPAC12B10.01c|SPBC365.08c|SPAC13D6.01|SPAC19A8.10|SPBC577.08c|SPACUNK4.12c|SPAC19A8.05c|SPBC16A3.09c|SPCC132.01c|SPAC31A2.04c|SPCC1259.15c|SPAC19D5.04|SPBC119.17|SPAC19B12.10|SPCC285.10c|SPBC4.07c|SPAC10F6.05c|SPAC1142.02c|SPAC2C4.15c|SPA…
Pro	protein deacetylase activity (GO:0033558)	0.303082	0.660839	0.09855	0.676835	1.17468	6	SPBC800.03|SPBC36.05c|SPBC16D10.07c|SPAC3G9.07c|SPCC132.02|SPAC1783.04c
Pro	protein folding (GO:0006457)	0.363636	0.68877	0.11725	-0.384553	-1.07738	85	SPBC4F6.17c|SPAC31G5.02|SPBC1711.08|SPCC4G3.14|SPAC9E9.13|SPAC926.04c|SPAC110.04c|SPAC27F1.06c|SPCC1322.16|SPBC9B6.10|SPBC3E7.02c|SPBC12D12.03|SPAC24H6.02c|SPBC1709.05|SPCC338.06c|SPBC16D10.08c|SPAC1D4.04|SPCC1739.13|SPAC4F10.02|SPAC1782.06c|SPCC550.06c|SPAC1F5.06|SPAC1B3.03c|SPAC17H9.14c|SPAC13F5.05|SPBC13G1.05|SPAC3C7.11c|SPAC1F5.02|SPBC1734.11|SPBP8B7.25|SPAC17A2.04c|SPAC8E11.07c|SPCC1450.14c|…
Pro	protein glycosylation (GO:0006486)	0.757009	0.915044	0.0469759	0.325684	0.832425	70	SPBC342.01c|SPBC1734.04|SPAC23C4.14|SPBC32H8.08c|SPAC5D6.06c|SPAC2E1P5.01c|SPBC16H5.09c|SPCC777.07|SPAC31G5.16c|SPBC887.19|SPAC22A12.07c|SPBC15D4.04|SPAC5H10.13c|SPAC7D4.09c|SPBC56F2.10c|SPAC17C9.07|SPBC16C6.09
Pro	protein kinase activity (GO:0004672)	0.216901	0.579368	0.158514	-0.393396	-1.14493	117	SPBC725.06c|SPBC1703.05|SPAC22G7.08|SPAC823.03|SPCC24B10.07|SPAC890.03|SPAC1F3.02c|SPBC119.08|SPBC30D10.10c|SPAC20G4.03c|SPCC1020.10|SPBC4F6.06|SPAC3C7.06c|SPAC644.06c|SPACUNK12.02c|SPAC4G8.05|SPBC119.07|SPCC1450.11c|SPBC17F3.02|SPAC821.12|SPAC17G8.14c|SPBC106.10|SPBC19F8.07|SPCC1322.08|SPAC23A1.06c
Pro	protein maturation (GO:0051604)	0.530612	0.80593	0.0639272	0.362498	0.95041	84	SPBP19A11.01|SPBC1861.03|SPAC31G5.15|SPAC4D7.11|SPAC30C2.02|SPAC25B8.17|SPBC8D2.15|SPCC4B3.11c|SPAC3A12.09c|SPAC29A4.13|SPACUNK4.08|SPAC14C4.15c|SPBC16E9.18|SPAC3H1.13|SPAC4A8.04|SPAC2C4.12c|SPCC1450.06c|SPCPB16A4.05c|SPAC1F3.10c|SPBC418.02|SPBC17A3.09c|SPAPB2B4.02|SPBC1709.19c|SPAC806.02c|SPAC10F6.12c|SPAC144.16|SPBC26H8.06|SPBC1215.02c
Pro	protein methyltransferase activity (GO:0008276)	0.877419	0.963458	0.0418239	0.290532	0.679949	34	SPCC297.04c|SPCC338.11c|SPBC16C6.01c|SPBC839.14c|SPBP8B7.07c|SPBC2D10.10c|SPCC306.04c|SPAC10F6.12c|SPAC323.05c|SPBC1215.02c|SPBC8D2.10c|SPBC428.08c|SPAC16E8.14c|SPAC3C7.09
Pro	protein modification by small protein conjugation or removal (GO:0070647)	0.0529328	0.374393	0.321776	-0.413545	-1.30466	196	SPBC14F5.10c|SPBC1703.06|SPBC15C4.06c|SPBC19C2.13c|SPBP8B7.15c|SPAC3F10.13|SPBC18H10.09|SPBC337.08c|SPCC16A11.12c|SPAC823.12|SPAC1002.14|SPBC2D10.20|SPAC18B11.07c|SPCC126.07c|SPAC12B10.01c|SPAC19A8.10|SPCC330.11|SPAPB17E12.04c|SPAC4F8.12c|SPAC21E11.05c|SPAC19A8.05c|SPBP8B7.27|SPAC17A2.12|SPCC1259.15c|SPAC25H1.04|SPAC19D5.04|SPBC17D11.01|SPBC1709.11c|SPAC19B12.10|SPAC10F6.05c|SPBC13E7.02|SPBC19G7.…
Pro	protein sequestering activity (GO:0140311)	0.537931	0.80941	0.0826646	-0.531805	-0.941294	5	SPAC17A2.13c|SPBC1734.11|SPAC8E11.02c
Pro	protein tag (GO:0031386)	0.219512	0.579368	0.145516	-0.656137	-1.31022	10	SPBC337.08c|SPAC1805.12c|SPAC6G10.11c|SPAC11G7.04
Pro	protein targeting (GO:0006605)	1	1	0.0613026	-0.188081	-0.551368	122	SPBC27B12.10c|SPBC36B7.03|SPAC56E4.05|SPAC19A8.05c|SPBC2F12.15c|SPAC167.04|SPAC3A11.06|SPAC29B12.12|SPBC119.07|SPBC119.17|SPAC17A2.06c|SPAC19B12.10|SPAC1142.02c|SPAC24H6.02c|SPAC823.17|SPAC6B12.12|SPAC11H11.01|SPCC550.06c|SPAC17H9.07|SPAC6F12.07
Pro	protein transporter activity (GO:0140318)	0.691729	0.875	0.0739901	-0.369846	-0.810926	20	SPBC27B12.10c|SPBC36B7.03
Pro	protein-containing complex assembly (GO:0065003)	0.856948	0.958116	0.0350901	0.273212	0.849679	350	SPBC9B6.08|SPBC14C8.07c|SPAC1834.03c|SPBC1105.12|SPBC428.18|SPBC17G9.02c|SPBC902.06|SPAC4A8.15c|SPAC26H5.03|SPCC364.06|SPAC1002.04c|SPAC2C4.09|SPBC4B4.07c|SPBC211.04c|SPBC25D12.03c|SPCC188.07|SPAPB1A10.02|SPCC417.07c|SPBC1289.12|SPAC6B12.11|SPBP23A10.03c|SPAC1834.10c|SPAC22H10.10|SPAC328.08c|SPAC9G1.15c|SPAC6F12.09|SPCC126.04c|SPAC2H10.02c|SPAC4F10.19c|SPAC2G11.08c|SPCC613.12c|SPAC17G6.17|SPAC27D…
Pro	pteridine-containing compound biosynthetic process (GO:0042559)	0.528716	0.80593	0.067676	0.485021	0.960908	13	SPBP8B7.29|SPAC227.09|SPBC1734.03|SPBC30D10.05c|SPBC1703.08c|SPAC17A5.13|SPBC839.16|SPBC2G2.08
Pro	regulation of transcription, DNA-templated (GO:0006355)	0.838134	0.957019	0.0364549	0.275473	0.85629	352	SPAC11D3.07c|SPAC6G10.12c|SPAP14E8.02|SPAP8A3.02c|SPAC6G9.15c|SPBC1683.13c|SPBC13G1.08c|SPBC21B10.13c|SPAC1039.05c|SPBC17G9.02c|SPAC17G8.05|SPCC4B3.07|SPAC22G7.01c|SPCC736.12c|SPAC23G3.10c|SPAC12B10.03|SPBC1773.16c|SPBC18H10.06c|SPBC18H10.17c|SPAC3G9.04|SPAC23H3.05c|SPAC821.07c|SPBC21C3.16c|SPAC3H1.11|SPBC29A3.13|SPBC2F12.11c|SPAC6F12.09|SPAC144.02|SPCC126.04c|SPCC965.10|SPBP22H7.05c|SPCC1494.10|…
Pro	ribosome biogenesis (GO:0042254)	1.59017e-06	0.000128009	0.643552	-0.523068	-1.74298	350	SPBC1703.05|SPAC8C9.07|SPBC1539.10|SPBP8B7.10c|SPAC18G6.06|SPCC550.15c|SPAC18B11.06|SPCP1E11.08|SPAC3F10.08c|SPBC13G1.09|SPAC3F10.16c|SPBC1711.16|SPAC1751.02c|SPBC14C8.14c|SPBC1921.03c|SPBC1A4.07c|SPCC4G3.18|SPAC24C9.11|SPBC119.11c|SPAC30D11.03|SPCC14G10.02|SPAC26A3.06|SPAC926.08c|SPBC18H10.13|SPCC306.07c|SPCC330.09|SPBC4F6.07c|SPAC222.06|SPBC409.15|SPCC16C4.08c|SPCC1393.06c|SPAC3G9.15c|SPBC26H8.…
Pro	secondary metabolic process (GO:0019748)	0.135468	0.549579	0.190023	-0.767514	-1.42273	7	SPAC23G3.02c|SPAC22F3.10c
Pro	signal sequence binding (GO:0005048)	0.636808	0.855664	0.057006	0.403142	0.87731	21	SPAC22G7.09c|SPCC188.06c|SPAC17D4.01|SPBC16C6.06
Pro	signaling (GO:0023052)	0.767273	0.915044	0.0883594	-0.272767	-0.904346	327	SPCC1795.06|SPBC725.06c|SPBC354.13|SPAC22G7.08|SPBC17F3.01c|SPCC18B5.06|SPCC790.03|SPAC823.03|SPCC16A11.01|SPAC7D4.03c|SPAC890.03|SPBC15D4.13c|SPBC23G7.04c|SPAC1F3.02c|SPBC119.08|SPBC365.08c|SPBC30D10.10c|SPBC577.13|SPBC3B8.10c|SPAC458.05|SPCC1020.10|SPAC29A4.11|SPBC20F10.06|SPAC22E12.16c|SPBC19C2.09|SPBC4F6.06|SPAC926.04c|SPBC16A3.09c|SPCC645.07|SPAC1B3.11c|SPAC3C7.06c|SPAC644.06c|SPBC32H8.07|SP…
Pro	signaling receptor activity (GO:0038023)	0.176962	0.566028	0.132846	0.707092	1.30264	8	SPAC11H11.04|SPAC26H5.07c|SPBC18A7.02c|SPAC3F10.10c
Pro	small molecule sensor activity (GO:0140299)	0.827586	0.957019	0.0642141	-0.360659	-0.668547	7	SPAC1834.08|SPBC14F5.13c|SPCC74.06|SPAC27E2.09|SPBC6B1.08c|SPBC32F12.11|SPAC23E2.01
Pro	snRNA metabolic process (GO:0016073)	0.695652	0.875	0.0541201	0.375844	0.82287	24	SPBP35G2.08c|SPAC2F7.14c|SPCC757.08|SPAC3G9.10c|SPBC17D1.03c|SPBC2A9.10|SPCC126.03|SPBC20F10.01|SPAC22A12.12c|SPBC16G5.10
Pro	snoRNA metabolic process (GO:0016074)	0.394649	0.738819	0.0822055	0.487072	1.06639	24	SPBP35G2.08c|SPAC2F7.14c|SPAC3G9.10c|SPAC17A5.02c|SPAC17H9.02|SPBC2D10.10c|SPBC1709.20
Pro	spindle pole body (GO:0005816)	0.409985	0.758708	0.0749279	0.355206	1.0257	159	SPAC821.08c|SPAC144.14|SPAC222.10c|SPAC19G12.01c|SPBC31F10.07|SPBC902.06|SPAC23C4.10|SPCC1739.11c|SPAC20G4.04c|SPAPB2B4.03|SPAC3G9.01|SPBC8D2.05c|SPCC417.07c|SPBC11B10.05c|SPAC9G1.15c|SPCC970.01|SPAC4D7.07c|SPBC1861.02
Pro	structural molecule activity (GO:0005198)	0.879599	0.963458	0.0764767	-0.262318	-0.849803	266	SPAC1F8.05|SPBP35G2.06c|SPAC1751.02c|SPBC27B12.10c|SPBC18H10.13|SPBC4F6.08c|SPAC3H8.03|SPBC29A10.07|SPCC1682.14|SPAC328.10c|SPBC56F2.02|SPAC17A5.03|SPCC1259.01c|SPAC1805.12c|SPAC3H5.07|SPAC1783.08c|SPAC6F6.07c|SPBC14C8.16c|SPAC959.08|SPAC6G10.11c|SPBC106.18|SPAC890.06|SPBC1711.06|SPBC2F12.10|SPAC25G10.06|SPBC1685.10|SPAC13G6.02c|SPAC24C9.10c|SPBC3B9.16c|SPAC11E3.15|SPCC1739.02c|SPAC22F3.07c|SPCC1…
Pro	sulfur compound metabolic process (GO:0006790)	0.186047	0.566028	0.123842	0.424396	1.18073	122	SPAC922.06|SPCC11E10.01|SPAC16E8.17c|SPAC4F8.14c|SPCC757.05c|SPBC725.01|SPBC27.08c|SPBC15D4.09c|SPAC24C9.03|SPAC56E4.06c|SPCC191.02c|SPCC1827.03c|SPBC8D2.15|SPCC794.07|SPBC18H10.02|SPAC1002.09c|SPBC428.03c|SPCC1223.02|SPAC644.11c|SPAC10F6.01c|SPBC337.10c|SPBC660.12c|SPBC1198.08|SPAC3A12.17c|SPCC1620.08|SPBP8B7.17c|SPAC9.06c|SPAC3G9.02|SPBC30D10.13c|SPCC1235.02|SPCC1450.06c|SPCC126.10|SPAC343.10|S…
Pro	tRNA metabolic process (GO:0006399)	0.147416	0.551954	0.1396	0.412841	1.19409	166	SPBP35G2.08c|SPAC29E6.06c|SPAC2F7.14c|SPBC3D6.03c|SPBC1105.16c|SPCC736.06|SPAC23C11.09|SPCC895.03c|SPCC777.11|SPAC25B8.16|SPBC26H8.10|SPCC970.03|SPAC2G11.10c|SPAC17A5.15c|SPCC18.08|SPAC4F10.03c|SPBC1773.10c|SPCC16C4.06c|SPAC1A6.10|SPAC25B8.15c|SPAPB1A10.11c|SPCC757.08|SPAC23C4.17|SPAC13D6.03c|SPAC3G9.10c|SPBC25B2.09c|SPBC342.02|SPBC646.03|SPAPB18E9.01|SPAC25B8.06c|SPAC9G1.12|SPCC16C4.19|SPAC17H9.…
Pro	telomere organization (GO:0032200)	0.47943	0.796098	0.0692836	0.40045	0.994561	53	SPBC947.11c|SPAC20G4.04c|SPBC887.14c|SPCC188.07|SPCC1393.14|SPCC613.12c|SPAC17G6.17|SPBP8B7.28c|SPAC664.07c|SPAC6F6.16c|SPAC14C4.13|SPBC6B1.09c|SPBC16D10.07c|SPAC16A10.07c|SPAC30D11.10|SPBC16C6.10|SPAC9E9.08|SPBC660.13c|SPCC11E10.08|SPCC23B6.05c
Pro	tetrapyrrole metabolic process (GO:0033013)	0.830537	0.957019	0.0461379	0.332527	0.682056	16	SPAC24B11.13|SPCC4B3.05c|SPCC1183.03c|SPAC2F3.09|SPCC417.11c|SPBC365.02c|SPAC22E12.10c
Pro	topological DNA entrapment activity (GO:0061776)	0.184932	0.566028	0.131458	0.739462	1.28337	6	SPAC17H9.20|SPBC146.03c|SPCC4E9.01c
Pro	transcription coactivator activity (GO:0003713)	0.519108	0.80362	0.0656814	0.397342	0.978054	51	SPAC12G12.05c|SPAC17G8.05|SPAC1002.04c|SPBC2F12.11c|SPCC126.04c|SPBC14F5.08|SPAC4D7.10c|SPAC644.10|SPBC28F2.10c|SPBC1105.06|SPAC29A4.07|SPBC6B1.12c|SPCC1682.13|SPCC24B10.08c|SPBC31F10.09c|SPAC2F7.04|SPBC31F10.04c
Pro	transcription coregulator activity (GO:0003712)	0.466563	0.796013	0.0697793	0.388988	0.997724	71	SPAC12G12.05c|SPBC21B10.13c|SPAC17G8.05|SPAC1002.04c|SPBC2F12.11c|SPCC126.04c|SPBC14F5.08|SPAC4D7.10c|SPCC1235.09|SPAC644.10|SPAC637.12c|SPBC16A3.07c|SPBC28F2.10c|SPAC630.14c
Pro	transcription elongation regulator activity (GO:0003711)	0.553299	0.824826	0.0655321	0.486467	0.944441	11	SPAC6G9.15c|SPBC21C3.16c|SPAC1B3.02c|SPAC20H4.03c
Pro	transcription, DNA-templated (GO:0006351)	0.622848	0.855664	0.0561767	0.325703	0.911541	127	SPAC6G9.15c|SPAC12G12.05c|SPAC1002.04c|SPBC337.14|SPAC6F12.11c|SPBC2G5.07c|SPCC1020.04c|SPBC26H8.10|SPAC3G9.04|SPBC1734.15|SPBC21H7.05|SPBC8D2.07c|SPACUNK4.06c|SPAC20G4.01|SPAC144.09c|SPBC1198.11c|SPAC3G9.10c|SPBC14C8.12|SPAC17G8.03c|SPAC1783.05|SPAC3A12.07|SPAC1B3.02c|SPBC337.03|SPCC1494.02c|SPAC20H4.03c|SPCC16C4.03|SPAC1F7.01c|SPBC28F2.11|SPAC664.03
Pro	transferase activity, transferring acyl groups (GO:0016746)	0.213064	0.579368	0.114751	0.442764	1.182	92	SPAC922.06|SPBC1271.14|SPAC4F8.14c|SPBC1271.07c|SPBC3E7.15c|SPBC1105.03c|SPAC56E4.06c|SPAC139.06|SPAC11D3.02c|SPCC794.07|SPBC13G1.07|SPAC4G9.09c|SPAC1783.02c|SPBC725.14|SPAC1952.05|SPBC342.06c|SPBC691.01|SPBC577.03c|SPAC9.02c|SPAC3G9.02|SPAP19A11.05c|SPAC637.12c|SPBC776.14|SPBC887.13c|SPBC418.02|SPBC17A3.09c|SPAC2F3.09|SPBC16A3.11|SPBC1703.07|SPBC215.09c|SPCC1259.10|SPAC4A8.11c|SPBC31F10.03|SPBC1…
Pro	transferase activity, transferring aldehyde or ketonic groups (GO:0016744)	0.938053	1	0.0532386	-0.340854	-0.537442	3	SPBC2G5.05|SPCC1020.06c|SPBP35G2.07
Pro	transferase activity, transferring alkyl or aryl (other than methyl) groups (GO:0016765)	0.481541	0.796098	0.0697793	0.416	0.983615	37	SPAC24B11.13|SPAC19G12.12|SPBC15D4.09c|SPAC2E1P5.04c|SPBC12C2.07c|SPAC56F8.04c|SPAC167.02|SPAC17G6.04c|SPAC3A12.17c
Pro	transferase activity, transferring glycosyl groups (GO:0016757)	0.135514	0.549579	0.148262	0.471199	1.26159	94	SPCC191.05c|SPAC1B3.01c|SPBC342.01c|SPBC1734.04|SPAC1399.04c|SPAC1805.16c|SPAC23C4.14|SPBC32H8.08c|SPAC5D6.06c|SPAC23C11.13c|SPCC1919.02|SPAC25G10.05c|SPBC1709.01|SPBC16H5.09c|SPCC777.07|SPAC31G5.16c|SPAC22A12.07c|SPBC418.01c|SPBC685.05|SPAC22A12.13|SPAC5H10.13c|SPBC56F2.10c|SPAC17C9.07|SPAC4D7.08c|SPBC16C6.09|SPAC4G8.12c
Pro	transferase activity, transferring nitrogenous groups (GO:0016769)	0.0741351	0.459067	0.2114	0.662562	1.44159	22	SPBP19A11.01|SPAC56E4.03|SPBC11B10.02c|SPBC725.01|SPBP8B7.29|SPAC6B12.04c|SPAC19D5.07|SPAC27F1.05c|SPCC569.07|SPAC31G5.14
Pro	transferase activity, transferring one-carbon groups (GO:0016741)	0.85381	0.958116	0.0414044	0.281697	0.77333	114	SPBP19A11.01|SPCC297.04c|SPBC16E9.05|SPAC4G9.10|SPCC338.11c|SPAC5H10.09c|SPBC215.08c|SPAC1250.04c|SPAC18G6.04c|SPCC162.05|SPAC4F10.03c|SPBC1778.07|SPAC25B8.15c|SPAC25B8.09|SPBC16C6.01c|SPAC23C4.17|SPAC13D6.03c|SPCC330.10|SPAPB18E9.01|SPBC839.14c|SPAC31G5.14|SPBP8B7.07c|SPAC9G1.12|SPBC2D10.10c|SPBC1306.02|SPBC2A9.10|SPBC2G2.15c|SPAC15E1.04|SPBC1347.09|SPCC1494.07|SPAC1805.03c|SPCC306.04c
Pro	transferase activity, transferring sulfur-containing groups (GO:0016782)	0.685644	0.875	0.0738053	-0.390904	-0.819878	14	SPBC19C2.13c
Pro	translation regulator activity (GO:0045182)	0.834239	0.957019	0.0686326	-0.280931	-0.755128	68	SPCC18B5.06|SPAC343.14c|SPAC20G4.03c|SPAC8C9.06c|SPCC11E10.07c|SPBC646.09c|SPAC821.05|SPBC839.15c|SPBC16C6.05|SPBC23G7.05|SPAC1751.03|SPAC4A8.16c|SPBC25B2.01|SPBC18H10.04c
Pro	transmembrane transport (GO:0055085)	0.00447879	0.0554681	0.407018	0.469484	1.43558	306	SPAC869.03c|SPAC1039.01|SPBC23G7.13c|SPCC285.05|SPAC869.10c|SPAP7G5.06|SPCPB1C11.01|SPAC29B12.10c|SPAC24H6.11c|SPAC3H1.06c|SPCC965.13|SPAC1039.09|SPBC1683.12|SPAC4G9.20c|SPBC1683.10c|SPBC947.06c|SPBC1271.09|SPAC323.07c|SPCC1682.09c|SPCC1840.12|SPAC1039.04|SPCC584.13|SPBC839.11c|SPAC1B3.14|SPAC23H3.12c|SPCC1393.10|SPAC1142.05|SPAPB2B4.05|SPBC359.01|SPAC922.05c|SPBC25B2.02c|SPBC1683.05|SPAC1399.03|…
Pro	transmembrane transporter activity (GO:0022857)	0.00254387	0.037233	0.431708	0.487833	1.48264	276	SPAC869.03c|SPAC1039.01|SPBC23G7.13c|SPCC285.05|SPAC869.10c|SPAP7G5.06|SPCPB1C11.01|SPAC29B12.10c|SPAC24H6.11c|SPAC3H1.06c|SPCC965.13|SPAC1039.09|SPBC1683.12|SPAC4G9.20c|SPBC1683.10c|SPBC947.06c|SPBC1271.09|SPAC323.07c|SPCC1682.09c|SPCC1840.12|SPAC1039.04|SPCC584.13|SPBC839.11c|SPAC1B3.14|SPCC1393.10|SPAC1142.05|SPAPB2B4.05|SPBC359.01|SPAC922.05c|SPBC25B2.02c|SPBC1683.05|SPAC1399.03|SPAPB8E5.03|S…
Pro	ubiquinone biosynthetic process (GO:0006744)	0.316054	0.660839	0.0946646	0.583708	1.1643	14	SPAC19G12.12|SPAC56F8.04c|SPCC162.05|SPBC1347.09|SPBC337.15c|SPAC19G12.11|SPCC1840.09|SPCC4G3.04c|SPCC16A11.07
Pro	ubiquitin-like protein transferase activity (GO:0019787)	0.0534847	0.374393	0.321776	-0.493409	-1.38475	91	SPBC14F5.10c|SPBC15C4.06c|SPBP8B7.15c|SPBC18H10.09|SPAC823.12|SPAC1002.14|SPBC2D10.20|SPAC18B11.07c|SPCC126.07c|SPAC12B10.01c|SPAC19A8.10|SPAC21E11.05c|SPAC19A8.05c|SPBP8B7.27|SPAC17A2.12|SPCC1259.15c|SPAC19D5.04|SPAC10F6.05c|SPBC13E7.02|SPBC1734.10c|SPBP8B7.23|SPAC1250.03
Pro	unfolded protein binding (GO:0051082)	0.167568	0.566028	0.17822	-0.484444	-1.25958	53	SPBC4F6.17c|SPAC31G5.02|SPCC4G3.14|SPAC926.04c|SPAC9E9.15|SPBC9B6.10|SPBC3E7.02c|SPBC12D12.03|SPAC24H6.02c|SPBC1709.05|SPCC576.03c|SPBC16D10.08c|SPAC1D4.04|SPCC1739.13|SPCC550.06c
Pro	vacuole (GO:0005773)	0.0414331	0.374393	0.321776	-0.4138	-1.31167	205	SPCC1235.13|SPBC839.06|SPCC191.11|SPBC36.01c|SPBPB21E7.04c|SPAC23C11.06c|SPBC530.02|SPBC15C4.06c|SPCC70.10|SPCC16A11.01|SPBC19C7.11|SPCC1183.09c|SPCC594.06c|SPAC823.12|SPCC4B3.13|SPBC32F12.01c|SPCC1235.16
Pro	vesicle-mediated transport (GO:0016192)	0.136929	0.549579	0.138022	0.377882	1.16663	324	SPBC9B6.08|SPAC1F12.05|SPBC36B7.07|SPBC19G7.14c|SPBC119.12|SPCC622.14|SPAPJ696.01c|SPBC31F10.07|SPAC823.05c|SPBC1778.08c|SPBC1539.05|SPBC3B9.09|SPAC17A5.12|SPAC23C4.10|SPBC2G5.04c|SPBC23E6.08|SPAC4G9.13c|SPBC3B9.10|SPBC11B10.03|SPAC1F3.05|SPAC1527.02|SPBC4F6.18c|SPAC2C4.05|SPAC26H5.07c|SPBC691.02c|SPAC6C3.06c|SPBC691.03c|SPBC18A7.02c|SPAC110.03|SPBC1711.09c|SPBC12C2.05c|SPAC167.02|SPAPB1A10.10c|S…
Pro	vitamin metabolic process (GO:0006766)	0.256078	0.630239	0.105521	0.488949	1.17178	42	SPAC5H10.09c|SPBC12C2.07c|SPBP8B7.29|SPAC18G6.04c|SPAC6F6.11c|SPBC428.03c|SPCC1223.02|SPBC21C3.10c|SPBPB2B2.09c|SPAC5H10.08c|SPBP8B7.17c|SPAC222.08c|SPCC1235.02|SPAC1093.02|SPBC409.13|SPBC1734.03|SPAC644.09
Glu	1,3-beta-glucanosyltransferase activity (GO:0042124)	0.531317	0.813476	0.0799859	0.507762	0.945313	5	SPBC29A10.08|SPAC11E3.13c|SPAC26H5.08c|SPBC342.03
Glu	ATPase activity (GO:0016887)	0.0017174	0.0197501	0.45506	-0.34995	-1.44204	212	SPBC543.06c|SPAC31A2.07c|SPBP23A10.13|SPBC29A3.09c|SPBC428.15|SPAC4H3.05|SPAC17A5.01|SPBC21H7.04|SPBC25D12.03c|SPAC1F5.10|SPBC887.14c|SPAC27E2.10c|SPBC4.04c|SPAC644.14c|SPAC23D3.02|SPAC20G8.08c|SPCC5E4.06|SPAC9.05|SPCC417.08|SPAC3G6.11|SPAC3A11.14c|SPCC16A11.17|SPBC56F2.07c|SPBC9B6.09c|SPCC553.03|SPAC1687.03c|SPAC20G4.01|SPBC947.11c|SPAC19D5.11c|SPAC806.02c|SPBC119.15|SPCC1682.02c|SPAC2G11.12|SPA…
Glu	DNA recombination (GO:0006310)	0.774436	0.957936	0.0683111	-0.231631	-0.863936	106	SPAC1952.05|SPAC4H3.05|SPBC25D12.03c|SPBC4.04c|SPAC644.14c|SPCC5E4.06|SPAC9.05|SPCC16A11.17|SPBC947.11c|SPAC8F11.07c|SPCC1682.02c|SPCC645.04|SPAC2G11.12|SPBC651.10|SPCC576.12c|SPAC3C7.03c|SPAC14C4.02c|SPCC1672.02c|SPBP4H10.21c|SPAC30D11.10|SPAC3G6.02|SPCC1442.04c|SPBC409.16c|SPCC4E9.02|SPAC1687.05|SPBC4F6.15c
Glu	DNA repair (GO:0006281)	0.0173753	0.0777061	0.352488	-0.318286	-1.30292	188	SPAC4H3.05|SPBC25D12.03c|SPBC887.14c|SPAC27E2.10c|SPBC4.04c|SPAC644.14c|SPAC3G9.08|SPAC23D3.02|SPCC5E4.06|SPAC9.05|SPAC3G6.11|SPCC16A11.17|SPBC30B4.07c|SPBC3D6.10|SPAC1687.03c|SPBP8B7.14c|SPBC947.11c|SPAC8F11.07c|SPAC637.12c|SPCC1682.02c|SPCC645.04|SPAC2G11.12|SPBC577.09|SPBC1347.01c|SPBC651.10|SPAC14C4.13|SPCC576.12c|SPAC3C7.03c|SPBC1703.04|SPAC14C4.02c|SPAC13F5.01c|SPBC713.06|SPCC553.07c|SPBP4H…
Glu	DNA replication (GO:0006260)	0.00252962	0.0254543	0.431708	-0.415859	-1.54608	105	SPAC12B10.15c|SPBP23A10.09|SPBP23A10.13|SPAC4H3.05|SPBC25D12.03c|SPBC887.14c|SPAC27E2.10c|SPBC4.04c|SPAC644.14c|SPAC23D3.02|SPBC3D6.09|SPBC685.09|SPAC3H1.01c|SPAC9.05|SPAC3G6.11|SPCC16A11.17|SPAC1687.03c|SPBP8B7.14c|SPBC947.11c|SPAC8F11.07c|SPAC637.12c|SPCC1682.02c|SPAC2G11.12|SPBC651.10|SPBC29A10.15|SPBC428.18|SPCC576.12c|SPBC336.06c|SPCC1672.02c|SPBC713.06|SPBP4H10.21c|SPAC25H1.06|SPAC30D11.10|…
Glu	DNA-binding transcription factor activity (GO:0003700)	0.00109293	0.0146635	0.45506	0.503849	1.69882	86	SPBP4H10.09|SPCC320.03|SPBC1105.14|SPAC22F3.02|SPBC56F2.05c|SPAC21E11.03c|SPBC2F12.09c|SPBC1D7.02c|SPAC11E3.06|SPAC2E12.02|SPBC15D4.02|SPAC22F3.09c|SPBC32C12.02|SPBC29B5.01|SPAC25B8.19c|SPBC336.12c|SPBC19C2.09
Glu	GTPase activity (GO:0003924)	0.463357	0.761229	0.0925529	-0.281811	-0.994636	75	SPAP8A3.11c|SPAC30C2.06c|SPAC24C9.15c|SPBC32F12.04|SPCPB16A4.05c|SPBC337.13c|SPBC119.15|SPCC188.06c|SPAC144.07c|SPAC18G6.03|SPAC16A10.04|SPBC1306.01c|SPAC222.05c|SPAC9.07c|SPAC9G1.11c|SPAC9E9.07c|SPAC1F7.04|SPAC4D7.12c|SPBC3B9.03|SPBC800.05c|SPBC16A3.15c|SPAC4F10.11|SPBC4F6.18c|SPCC794.09c
Glu	Golgi apparatus (GO:0005794)	1	1	0.0756946	-0.172414	-0.751695	361	SPAC1F7.07c|SPCPB1C11.01|SPCC965.11c|SPAC869.10c|SPAC869.05c|SPCC1840.08c|SPAC3C7.01c|SPAC1B3.16c|SPBC13G1.07|SPAC6C3.06c|SPAC17A5.12|SPAC23D3.12|SPCC965.13|SPAC3F10.02c|SPAC823.05c|SPAC6F6.13c|SPBC3H7.01|SPBC887.17|SPAC6F12.10c|SPAC56E4.07|SPBC577.11|SPBC16G5.09|SPAC29E6.03c|SPAC6G10.05c|SPAC5D6.13|SPBC15C4.04c|SPAC4A8.07c|SPBC119.12|SPBC32H8.08c|SPBC3F6.02c|SPAC24H6.11c|SPAC1F3.05|SPAC343.19|SP…
Glu	P-body (GO:0000932)	0.84492	1	0.0481184	0.255659	0.726869	30	SPBC609.01|SPAC1687.22c|SPAC6G9.14|SPCC31H12.08c|SPBC3B9.21
Glu	actin binding (GO:0003779)	0.990805	1	0.0524828	-0.186638	-0.608995	43	SPBC13E7.09|SPAC4F10.15c|SPBC1709.12|SPAC27E2.02|SPBC1215.02c|SPAC27F1.02c|SPAPJ760.02c|SPAC11H11.06|SPAC23C4.02|SPCC306.09c|SPAC16E8.01|SPAC688.11|SPAC1F5.04c
Glu	actin cortical patch (GO:0030479)	0.913551	1	0.057006	-0.218872	-0.736133	55	SPBC13E7.09|SPBC800.10c|SPBC21D10.05c|SPAC4F10.15c|SPAC27F1.02c|SPBC29B5.04c|SPAPJ760.02c|SPCC162.07|SPCP1E11.02|SPAC11H11.06|SPAC23C4.02|SPAC16E8.01|SPCC794.11c|SPBC4C3.06|SPAC688.11
Glu	actin cytoskeleton (GO:0015629)	1	1	0.0559429	-0.164119	-0.622473	114	SPAC821.09|SPAC14C4.09|SPAC3G9.05|SPBC13E7.09|SPBC800.10c|SPBC1A4.05|SPBC21D10.05c|SPAC4F10.15c|SPBC1105.05|SPAC29A4.05|SPCC645.06c|SPCC970.09|SPAC27F1.02c|SPBC29B5.04c|SPAPJ760.02c|SPCC162.07|SPBC83.18c|SPCP1E11.02|SPAC2F7.03c|SPAC4H3.14c|SPAC11H11.06|SPAC9G1.11c|SPAC23C4.02|SPAP8A3.09c|SPAC16E8.01|SPCC794.11c|SPBC4C3.06|SPAC688.11|SPAC4F10.11|SPAC23D3.10c|SPAC1F5.04c|SPAC12B10.11|SPBC21D10.12|S…
Glu	actin cytoskeleton organization (GO:0030036)	0.99308	1	0.0393562	0.186434	0.628639	87	SPBC1289.14|SPAC20G4.02c|SPAC4F8.10c|SPBC4F6.06|SPBC4F6.12|SPCC613.04c|SPAC6F6.06c|SPCC645.05c|SPBC1778.06c|SPAC13A11.01c|SPAC4A8.05c|SPAC926.03|SPBC211.03c|SPBC119.05c|SPBC6B1.02|SPAC821.12
Glu	ascospore formation (GO:0030437)	0.00384144	0.029451	0.431708	0.55189	1.69917	49	SPAC1F8.05|SPCC1223.12c|SPBC16C6.14|SPCC417.06c|SPAC3C7.06c|SPBC19G7.05c|SPAC19A8.05c|SPAC27D7.04|SPBC1778.04|SPBC19F8.01c|SPCC1183.12|SPBC1347.03|SPAC13G6.12c|SPCC825.03c|SPAC328.03|SPBC660.07|SPBC1734.08|SPBC8D2.19|SPAC607.10|SPAC458.05|SPAC31F12.01
Glu	autophagy (GO:0006914)	0.00427833	0.0296592	0.407018	0.509102	1.6367	62	SPAC29A4.17c|SPBC660.08|SPBC28E12.06c|SPBC2F12.05c|SPBP8B7.24c|SPBC354.14c|SPAC23H4.14|SPAC25H1.03|SPAC589.07c|SPBC3B9.06c|SPBC31E1.01c|SPAC17C9.12|SPAC4C5.02c|SPBC119.07|SPAC19B12.08|SPAC4F10.07c|SPCC16A11.08|SPAC20G8.10c|SPAC23H4.01c|SPAC458.05|SPBC1711.11|SPAC1687.09|SPBC3B9.12|SPAC22H12.05c|SPAC458.06|SPAC1565.08|SPBC11G11.04|SPCC1682.11c|SPAC227.04|SPAC6F6.12|SPAC10F6.11c|SPCC63.08c
Glu	carbohydrate metabolic process (GO:0005975)	0.0212482	0.087717	0.352488	0.399388	1.40854	114	SPAC13F5.03c|SPCC1223.03c|SPCC191.11|SPBPB2B2.12c|SPAC977.16c|SPCC794.01c|SPAC22F8.05|SPAPB24D3.10c|SPAC3C7.05c|SPBC29A10.08|SPBPB2B2.13|SPAC26F1.07|SPBC19G7.05c|SPAC1039.11c|SPBC14C8.05c|SPBC1198.14c|SPACUNK4.16c|SPAC4H3.03c|SPAC30D11.01c|SPBC21B10.07|SPBPB2B2.10c|SPAP32A8.02|SPAC2F3.05c|SPAC13G6.12c|SPBC215.05|SPAC513.05|SPAC22A12.11|SPBC577.13|SPAC328.03|SPAC6G9.12|SPAC17G6.11c|SPBC32F12.10|SP…
Glu	cargo receptor activity (GO:0038024)	0.832972	0.993396	0.057853	0.39012	0.684197	4	SPCC970.06|SPBP35G2.11c|SPAC1F8.02c|SPCC1795.10c
Glu	catalytic activity, acting on DNA (GO:0140097)	0.0036072	0.029451	0.431708	-0.39552	-1.47872	107	SPAC4H3.05|SPBC25D12.03c|SPBC19C2.02|SPBC887.14c|SPAC27E2.10c|SPBC4.04c|SPAC644.14c|SPAC23D3.02|SPAC20G8.08c|SPCC5E4.06|SPAC9.05|SPAC3G6.11|SPCC16A11.17|SPBC3D6.10|SPAC1687.03c|SPBC947.11c|SPAC19D5.11c|SPCC1682.02c|SPAC2G11.12|SPBC1347.01c|SPAC14C4.13|SPAC31A2.15c|SPAC3C7.03c|SPBC713.06|SPAPB8E5.09|SPCC553.07c|SPBC83.08|SPAC26H5.02c|SPCC1183.06|SPBC23E6.07c
Glu	catalytic activity, acting on RNA (GO:0140098)	8.96457e-10	9.24479e-08	0.801216	-0.469104	-1.99067	260	SPAC25B8.16|SPAPB1E7.10|SPAC12B10.15c|SPBC543.06c|SPAC31A2.07c|SPBC337.14|SPCC330.13|SPAC13D6.03c|SPBC17A3.04c|SPAC1A6.10|SPCC757.08|SPBC21H7.04|SPAC25B8.15c|SPAC3A12.04c|SPBC25D12.03c|SPCC1494.07|SPAC1F5.10|SPBC19C2.02|SPBC887.14c|SPAC2C4.12c|SPBC30B4.08|SPAC2F3.03c|SPCC126.03|SPAC18G6.07c|SPBC2D10.10c|SPAC9G1.12|SPAC2C4.06c|SPBC11C11.10|SPAC3F10.06c|SPAC2F3.13c|SPCC16A11.17|SPCC1259.03|SPAC16.0…
Glu	catalytic activity, acting on a protein (GO:0140096)	0.747066	0.957936	0.0394367	0.220083	0.907412	500	SPAC19D5.01|SPBP4H10.10|SPAC823.03|SPCC1322.08|SPBC725.06c|SPBC106.10|SPBC1778.10c|SPAC1006.01|SPAC26F1.10c|SPBC14C8.03|SPAC57A7.09|SPBC3B8.10c|SPBC17D11.01|SPCC417.06c|SPAC22G7.08|SPCC1450.11c|SPAC3C7.06c|SPAC1002.05c|SPBC15C4.06c|SPACUNK12.02c|SPCC1020.10|SPAC19A8.05c|SPBC119.17|SPBC2F12.15c|SPAC20G4.03c|SPAC25H1.04|SPAC10F6.10|SPAC12B10.01c|SPCC965.04c|SPBC14F5.10c|SPBP8B7.15c|SPBC4F6.06|SPAC1…
Glu	catalytic activity, acting on a tRNA (GO:0140101)	6.50321e-06	0.000174503	0.610527	-0.524066	-1.93803	98	SPAC25B8.16|SPAC13D6.03c|SPBC17A3.04c|SPAC1A6.10|SPAC25B8.15c|SPAC3A12.04c|SPCC1494.07|SPBC19C2.02|SPAC2C4.12c|SPAC9G1.12|SPBC11C11.10|SPAC3F10.06c|SPAC2F3.13c|SPAC16.04|SPCC18.08|SPCC777.15|SPBC1773.10c|SPBC342.02|SPCC576.06c|SPAPB1A10.11c|SPBC16D10.02|SPAC4F10.03c|SPAC25B8.06c|SPAC29E6.06c|SPAC343.15|SPBC25B2.09c|SPAC2F7.13c|SPCPB16A4.04c|SPBC800.08|SPAC1805.03c|SPAC26F1.13c|SPAC23H4.04|SPBC2G5…
Glu	cell adhesion (GO:0007155)	0.774319	0.957936	0.0561767	-0.325502	-0.745307	10	SPAPB15E9.01c
Glu	cell adhesion mediator activity (GO:0098631)	0.552529	0.823678	0.0725352	-0.404044	-0.925147	10	SPAPB15E9.01c
Glu	cell cortex (GO:0005938)	0.473035	0.761587	0.0686326	0.260279	0.998751	223	SPAC2C4.17c|SPCP31B10.06|SPCC736.15|SPAC1A6.07|SPAC11H11.04|SPBC23G7.04c|SPAC29A4.11|SPAC10F6.15|SPBC19G7.05c|SPBC12C2.02c|SPBC12C2.08|SPCC1494.08c|SPCC830.08c|SPAC4F8.10c|SPBC19F8.01c|SPAC458.04c|SPBC4F6.12|SPBC1347.03|SPAC17G8.14c|SPAC15A10.09c|SPAC17G8.10c|SPAC17C9.12|SPBC17F3.01c|SPCC613.04c|SPAC13G7.05|SPCC126.06|SPAC589.08c|SPBP22H7.03|SPAC27D7.13c|SPAC23A1.06c|SPBC24C6.06|SPCP1E11.05c|SPBC…
Glu	cell surface (GO:0009986)	0.247113	0.53047	0.132147	-0.323657	-1.11644	64	SPAC821.09|SPBPB7E8.01|SPAC19G12.16c|SPAPB15E9.01c|SPCC18.01c|SPBPB8B6.05c|SPAC2E1P3.05c|SPAC1786.02|SPCC970.02
Glu	cell wall (GO:0005618)	0.228029	0.523018	0.140406	-0.34764	-1.14736	50	SPAPB1E7.04c|SPBP23A10.11c|SPBC428.03c|SPAPB15E9.01c|SPBPB8B6.05c|SPAC14C4.09|SPBC32F12.11
Glu	cell wall organization or biogenesis (GO:0071554)	0.905316	1	0.0417397	0.221153	0.767445	101	SPCC663.14c|SPAC1F8.05|SPCC1223.12c|SPAC3C7.05c|SPBC29A10.08|SPBC29B5.01|SPBC19G7.05c|SPAC5H10.11|SPCC757.12|SPBC21B10.07|SPAC13G6.12c|SPAC15A10.09c|SPAC1F3.02c|SPAC17G6.11c
Glu	cellular amino acid metabolic process (GO:0006520)	1.25937e-08	6.75864e-07	0.74774	-0.498876	-2.01904	181	SPAC5H10.01|SPBC4F6.11c|SPAC1039.10|SPAC16E8.04c|SPBC23E6.10c|SPBC215.08c|SPBC106.17c|SPBPB8B6.05c|SPBC17A3.04c|SPBC725.01|SPBC577.14c|SPCC13B11.04c|SPBC418.01c|SPBC56F2.09c|SPAC23H4.06|SPBC887.01|SPCC320.14|SPAC17C9.02c|SPAC19D5.07|SPBC1683.11c|SPAC3H1.07|SPBC21H7.07c|SPBC11B10.02c|SPBP35G2.07|SPAC31G5.04|SPAC17H9.13c|SPAC1039.06|SPBC24C6.04|SPBC1271.14|SPBC3H7.07c|SPBC8E4.03|SPAPB24D3.03|SPCC18…
Glu	chromatin organization (GO:0006325)	0.00232601	0.0249658	0.431708	-0.333845	-1.40332	248	SPAC1952.05|SPCC24B10.08c|SPBC1703.02|SPAC23D3.09|SPAC23D3.01|SPAC144.02|SPAC22F8.12c|SPBC342.06c|SPCC4G3.11|SPBC29A3.13|SPBC3D6.09|SPCC1235.09|SPAC20G8.08c|SPBC2D10.10c|SPAC664.03|SPBC28F2.10c|SPAC29B12.08|SPAC17G8.09|SPBC8D2.03c|SPAC23G3.10c|SPCC613.12c|SPBP8B7.07c|SPBC18H10.06c|SPCC61.02|SPAC3G9.07c|SPAC1B3.17|SPBC409.04c|SPCC4G3.07c|SPAC637.12c|SPBP23A10.08|SPBC428.08c|SPAC14C4.12c|SPCC297.04…
Glu	chromosome (GO:0005694)	8.3179e-08	3.34796e-06	0.704976	-0.346704	-1.61444	583	SPCC417.02|SPAC688.02c|SPBP23A10.09|SPBP23A10.13|SPAC1952.05|SPCC24B10.08c|SPBC1703.02|SPAC23D3.09|SPBC725.11c|SPAC27F1.04c|SPCC330.13|SPAC23D3.01|SPAC8C9.17c|SPAC144.02|SPAC22F8.12c|SPBC342.06c|SPBC25D12.03c|SPBC902.04|SPBC2G2.14|SPCC4G3.11|SPBC3D6.04c|SPBC887.14c|SPBC1105.11c|SPAC27E2.10c|SPBC4.04c|SPAC644.14c|SPAC23D3.02|SPBC29A3.13|SPAC2F7.14c|SPAC29E6.08|SPBC3D6.09|SPAC18B11.10|SPCC1235.09|S…
Glu	conjugation with cellular fusion (GO:0000747)	0.879545	1	0.0574877	-0.235008	-0.756715	41	SPAC821.09|SPAC14C4.09|SPAC3A11.14c|SPBC21.05c|SPBC1105.05
Glu	contractile ring (GO:0070938)	0.983373	1	0.0543434	-0.196055	-0.651508	51	SPAC3G9.05|SPBC1A4.05|SPCC645.06c|SPCC970.09|SPAC27F1.02c|SPBC83.18c|SPAC2F7.03c|SPAC4H3.14c|SPAC9G1.11c|SPAC23C4.02|SPAP8A3.09c|SPAC4F10.11|SPAC1F5.04c|SPBC21D10.12|SPBC1604.14c|SPAC26A3.09c|SPAC24B11.11c|SPAC110.03|SPAP8A3.08|SPAC16C9.07|SPCC4B3.15|SPCC895.05|SPAC31A2.16|SPAC9G1.06c|SPAC20G8.05c|SPBP4H10.04|SPBC1778.08c
Glu	cyclase activity (GO:0009975)	0.0617978	0.226124	0.248911	-0.853459	-1.37325	3	SPAC5H10.01|SPAC11D3.04c
Glu	cytoplasmic stress granule (GO:0010494)	0.263158	0.551542	0.111011	0.391437	1.14949	37	SPAC2F7.11|SPAC17A2.09c|SPAC27D7.03c|SPAC30C2.04|SPAC1687.22c|SPAC6G9.14|SPBC3D6.15|SPAC22A12.04c|SPBC3B9.21|SPAC24B11.06c|SPBC18H10.13|SPAC17A5.14|SPBC23E6.01c|SPAC24H6.07
Glu	cytoplasmic translation (GO:0002181)	0.993893	1	0.0334562	0.182878	0.707001	238	SPAC13G7.02c|SPCC16C4.13c|SPBC16C6.05|SPAC15E1.03|SPAC30C2.04|SPAC32A11.04c|SPAC30D11.12|SPBC23G7.05|SPAC6G10.11c|SPCC24B10.09|SPBC3B9.13c|SPAC6F6.07c|SPCC576.09|SPBC3D6.15|SPCC825.01|SPBC23G7.15c|SPAC890.08|SPAC22A12.04c|SPCC613.05c|SPBC1685.09|SPCP1E11.09c|SPBC19G7.03c|SPAC589.10c|SPAC56F8.03|SPAC343.14c|SPAC11G7.04|SPBC56F2.02|SPBC2F12.04|SPAC9G1.03c|SPBC83.02c|SPAC1751.03|SPAC1071.07c|SPBC168…
Glu	cytoplasmic vesicle (GO:0031410)	0.941358	1	0.0365315	0.202622	0.769964	206	SPAC3A11.06|SPACUNK4.15|SPAC57A7.09|SPBC530.09c|SPAC1B3.11c|SPAC19A8.05c|SPAC30C2.05|SPAC13F5.04c|SPCC1183.12|SPCC1919.11|SPBC11B10.07c|SPAPB21F2.02|SPAC589.07c|SPBC16C6.02c|SPCC1739.10|SPCC825.03c|SPBC651.11c|SPAC19B12.10|SPAC3A12.15|SPBC36B7.05c|SPAC6G9.12|SPAC4C5.02c|SPBC119.07|SPBC1734.08|SPBC27B12.08|SPAC19A8.09|SPCC1235.16|SPBC32H8.01c|SPCC16A11.08|SPAC20G8.10c|SPAC15E1.06|SPAC6F12.04|SPAC4…
Glu	cytosol (GO:0005829)	0.65	0.902155	0.282013	-0.202575	-0.993623	2220	SPAC5H10.01|SPCC417.02|SPCC126.01c|SPAC3H5.05c|SPBC18E5.05c|SPBC4F6.11c|SPAC1F8.07c|SPAC1039.10|SPAC688.02c|SPAC30C2.06c|SPAC25B8.05|SPBPB2B2.06c|SPCC965.12|SPBC26H8.06|SPAC105.02c|SPAC922.03|SPAPB1E7.10|SPAC12B10.15c|SPCC4B3.10c|SPBPB2B2.05|SPCC1020.09|SPAC16E8.04c|SPAC3A12.09c|SPBP23A10.09|SPAC4H3.10c|SPBC29A3.09c|SPBC8D2.05c|SPBC215.02|SPBC1703.02|SPAC23D3.09|SPBP16F5.05c|SPCC645.10|SPAC222.08…
Glu	cytosolic ribosome (GO:0022626)	0.0749601	0.255141	0.206588	0.348763	1.27688	149	SPCC16C4.13c|SPBC16C6.05|SPAC15E1.03|SPBC3B9.01|SPAC30D11.12|SPAC6G10.11c|SPCC24B10.09|SPBC3B9.13c|SPAC6F6.07c|SPCC576.09|SPBC3D6.15|SPBC23G7.15c|SPAC890.08|SPAC22A12.04c|SPCC613.05c|SPBC1685.09|SPCP1E11.09c|SPBC19G7.03c|SPAC589.10c|SPAC11G7.04|SPBC56F2.02|SPBC2F12.04|SPAC9G1.03c|SPBC83.02c|SPAC1071.07c|SPBC1685.10|SPAP7G5.05|SPCP31B10.08c|SPAPB17E12.05|SPBC16C6.11|SPBC577.02|SPCC1393.03|SPBC18H1…
Glu	deacetylase activity (GO:0019213)	0.199226	0.493468	0.135002	-0.583111	-1.28612	9	SPAC3G9.07c|SPBC800.03|SPBC16D10.07c|SPAC19G12.03|SPBC36.05c
Glu	detoxification (GO:0098754)	0.000467555	0.00859813	0.498493	0.489626	1.70583	104	SPCC794.04c|SPCC757.07c|SPCC576.17c|SPBC106.02c|SPAC688.04c|SPCC663.08c|SPAC5H10.04|SPAC27D7.12c|SPAC11D3.05|SPAC869.02c|SPAC977.11|SPCC663.03|SPAC26F1.07|SPBC609.04|SPCC576.03c|SPCC663.06c|SPAC11E3.14|SPBC32F12.03c|SPCC757.03c|SPBC83.16c|SPBC577.08c|SPCC965.07c|SPAC29B12.13|SPAC644.08|SPAC4F10.20|SPBC2A9.02|SPAC824.07|SPCC569.05c|SPAC1486.01|SPBC36.03c|SPBC36.01c|SPBC1198.01|SPBC530.02
Glu	disulfide oxidoreductase activity (GO:0015036)	0.751566	0.957936	0.0609039	-0.296278	-0.811541	20	SPBC26H8.06|SPAC3G6.08
Glu	division septum (GO:0000935)	0.469799	0.761587	0.0886261	-0.31098	-0.990557	38	SPAC821.09|SPAC2C4.14c|SPBC1105.05|SPBC27.04|SPBC543.07|SPAC16E8.09|SPAC16A10.04|SPBC1709.01|SPBC12D12.04c|SPAC23C11.11|SPAC1F7.04|SPCC306.09c|SPBC19G7.08c|SPBC646.12c
Glu	endoplasmic reticulum (GO:0005783)	0.318299	0.608924	0.0797706	0.252551	1.04836	549	SPAC1250.02|SPCC1183.11|SPBC1683.01|SPAPB24D3.07c|SPAC688.04c|SPAC343.12|SPAC23C11.06c|SPAC2C4.17c|SPCP31B10.06|SPAC9E9.04|SPBC4C3.08|SPAC1687.08|SPCC1223.12c|SPAC13C5.06c|SPBC16A3.02c|SPBC365.12c|SPCC285.10c|SPAC11D3.05|SPBC1734.12c|SPBC29A10.08|SPAC57A10.08c|SPCC576.04|SPCC1682.15|SPAC57A7.05|SPBP8B7.13|SPBC3B8.10c|SPCC794.02|SPAC977.11|SPAC17G8.11c|SPBC1348.14c|SPAC212.04c|SPAC13C5.03|SPAC1039…
Glu	endoplasmic reticulum membrane (GO:0005789)	1	1	0.0625237	-0.157816	-0.659056	232	SPCC1840.08c|SPBC16G5.18|SPBC776.14|SPAC3C7.01c|SPBC13A2.03|SPBC651.03c|SPBC13G1.07|SPAC17A5.12|SPAC3A12.03c|SPAC1952.01|SPBC15D4.04|SPCC1020.11c|SPAC1B2.03c|SPBC1604.15|SPBC3H7.01|SPBP23A10.02|SPCC1450.15|SPBC3D6.07|SPBC25H2.06c|SPAC23C11.14|SPAC22A12.13|SPBC685.05|SPCC1919.02|SPBC3D6.05|SPBC409.21|SPBC28F2.08c|SPBC28F2.06c|SPBC2G5.04c|SPBC27B12.01c|SPBP16F5.08c|SPCC4B3.04c|SPAC4G8.12c|SPBC29A10…
Glu	endosome (GO:0005768)	0.924837	1	0.0400032	0.214944	0.771254	128	SPAC3A11.06|SPAC57A7.09|SPBC530.09c|SPAC1B3.11c|SPAC19A8.05c|SPAC13F5.04c|SPCC1919.11|SPBC11B10.07c|SPAPB21F2.02|SPAC589.07c|SPBC16C6.02c|SPCC825.03c|SPAC19B12.10|SPAC3A12.15|SPBC36B7.05c|SPAC6G9.12|SPAC4C5.02c|SPBC119.07|SPBC1734.08|SPBC32H8.01c|SPCC16A11.08|SPAC20G8.10c|SPAC15E1.06|SPAC458.05|SPBC25H2.03|SPBC405.04c|SPCC777.13|SPBC3B9.12|SPBC31E1.04|SPCC790.02|SPAC5D6.07c|SPAC823.12|SPBC215.14c…
Glu	enzyme regulator activity (GO:0030234)	0.198473	0.493468	0.118288	0.292616	1.12885	234	SPAC8C9.03|SPCC417.05c|SPCC338.12|SPCC1494.03|SPBC16E9.17c|SPBC23G7.04c|SPAC22F3.12c|SPAC29A4.11|SPBC20F10.10|SPAC18G6.09c|SPAC4A8.12c|SPAC23H3.13c|SPBC1778.04|SPAC18B11.04|SPAC23D3.03c|SPAC23H4.14|SPCC1183.12|SPAC1687.22c|SPCC70.02c|SPBC4F6.12|SPBC1718.07c|SPAC1F3.09|SPAC1565.04c|SPBC12D12.06|SPCC1795.01c|SPAC29B12.03|SPAC17A5.09c|SPBC3B9.01|SPBC19F5.01c|SPBC17F3.01c|SPCC1442.01|SPAC25B8.01|SPBC…
Glu	establishment or maintenance of cell polarity (GO:0007163)	1	1	0.0537873	-0.14039	-0.488534	68	SPAC3G9.05|SPBC21D10.05c|SPAC4F10.15c|SPAC16E8.09|SPAC16A10.04|SPBC11B10.09|SPCC1739.12|SPBC83.18c|SPAC2F7.03c|SPAC23C11.11|SPAC1834.07|SPAP8A3.09c|SPCC23B6.01c|SPBC16H5.11c|SPBC800.05c|SPAC688.11|SPBC31F10.10c|SPAC1F5.04c|SPBC21D10.12|SPAC1F3.03|SPAC24B11.11c|SPAC110.03|SPAC16.01|SPAC11E3.11c
Glu	exonuclease activity (GO:0004527)	0.876106	1	0.0461379	0.238261	0.730086	45	SPCC24B10.22|SPCC18.09c|SPBC609.01|SPAC637.09|SPAC29A4.09|SPCC31H12.08c|SPBC1734.02c|SPAC23C11.10
Glu	extracellular region (GO:0005576)	0.0112802	0.0541866	0.38073	0.608392	1.67001	25	SPCC191.11|SPBPJ4664.03|SPCC1795.06|SPAPB8E5.05|SPAPB24D3.10c|SPAC1006.01
Glu	general transcription initiation factor activity (GO:0140223)	0.14455	0.415581	0.179782	-0.360552	-1.21425	57	SPAC29E6.08|SPCC285.17|SPBC336.07|SPBC30B4.07c|SPAC144.09c|SPAC823.06|SPAC13A11.04c|SPAC16E8.16|SPAC29A4.10|SPAC6F12.11c|SPBC32F12.15|SPAC3A12.05c|SPCC16C4.18c|SPBC28F2.11|SPBC21H7.05|SPAC15A10.02|SPCC1919.14c|SPCC1682.07
Glu	generation of precursor metabolites and energy (GO:0006091)	0.294509	0.585382	0.09855	0.310886	1.09024	108	SPAC13F5.03c|SPCC794.01c|SPBC713.07c|SPBC16C6.08c|SPBC106.05c|SPAC23C4.11|SPCC306.08c|SPBC14C8.05c|SPACUNK4.10|SPAC1B2.04|SPAC22F3.07c|SPBC2F12.17|SPAC1782.07|SPBC31F10.15c|SPBC1734.13|SPBC902.05c|SPAC25H1.10c|SPBC3H7.03c|SPBC947.15c|SPAC24C9.16c|SPCC1840.06|SPAC1296.02|SPAC3A11.07|SPCC794.12c|SPBC776.15c|SPBC32F12.10
Glu	guanyl-nucleotide exchange factor activity (GO:0005085)	0.956322	1	0.0541201	-0.204713	-0.667974	43	SPBC557.03c|SPBC3H7.01|SPAC21E11.06|SPAC8C9.15c|SPCC645.06c|SPAC16E8.09|SPAC19A8.01c|SPBC29A3.17|SPAC23D3.13c|SPAC26F1.01|SPAC23C4.10|SPAC644.18c|SPBC19G7.08c|SPBC3H7.06c|SPBC1778.05c|SPBC23E6.08
Glu	histone demethylase activity (GO:0032452)	0.226804	0.523018	0.130106	0.58724	1.24202	9	SPAC1002.05c|SPBC146.09c|SPBP19A11.06|SPAC343.11c|SPAC23E2.02|SPBC83.07
Glu	hydrolase activity, acting on carbon-nitrogen (but not peptide) bonds (GO:0016810)	9.69342e-05	0.00222949	0.538434	-0.558191	-1.87909	56	SPAC922.03|SPBPB2B2.05|SPAC222.08c|SPBC215.08c|SPBPB8B6.05c|SPBC418.01c|SPAC3H1.07|SPAC11D3.15|SPBC8E4.03|SPAPB24D3.03|SPAC17A5.13|SPAC3G9.07c|SPAC26A3.11|SPAC16.03c|SPCC1442.14c|SPBC800.03|SPBC16D10.07c|SPCC1672.03c|SPAC1F8.04c|SPBC1198.02|SPAC19G12.03|SPBC16A3.06|SPBC2G2.08|SPBPB21E7.09|SPBC2G2.13c|SPCPB16A4.03c|SPBP26C9.02c|SPBC36.05c|SPAC11D3.14c|SPBC16D10.10|SPAP27G11.04c
Glu	hydrolase activity, acting on ester bonds (GO:0016788)	0.99403	1	0.0646485	-0.175187	-0.741644	254	SPAC25B8.16|SPBPB2B2.06c|SPAC12B10.15c|SPBC428.03c|SPBC106.17c|SPCC757.08|SPAC3A12.04c|SPAC3C7.01c|SPBC31F10.02|SPBC30B4.08|SPAC1A6.05c|SPCC4G3.17|SPBC18E5.01|SPAC9G1.08c|SPBC17A3.06|SPBC3H7.07c|SPAC1786.02|SPCC417.12|SPBC3D6.10|SPCC1322.01|SPAC22F8.11|SPAC10F6.17c
Glu	hydrolase activity, acting on glycosyl bonds (GO:0016798)	0.345972	0.647691	0.110565	-0.315233	-1.06379	58	SPAC821.09|SPAPB1E7.04c|SPBC1683.07|SPCC18.01c|SPAC14C4.09|SPAC589.05c|SPBC800.11|SPBC1683.06c|SPAC23A1.04c|SPCC970.02|SPAC17G8.02|SPAC1002.03c|SPBC1105.05
Glu	intramembrane lipid transporter activity (GO:0140303)	0.682474	0.923732	0.0649408	0.388721	0.82215	9	SPAC343.06c|SPBC11B10.07c|SPAC24B11.12c|SPAC821.13c
Glu	iron-sulfur cluster assembly (GO:0016226)	0.186253	0.483656	0.151149	-0.434076	-1.24998	25	SPBC26H8.06|SPBC1709.19c|SPAC806.02c|SPAC637.08|SPAC227.13c|SPBC337.10c|SPBC3B9.19
Glu	isomerase activity (GO:0016853)	0.0114586	0.0541866	0.38073	-0.415061	-1.44434	68	SPAC25B8.05|SPAC16E8.04c|SPBC23E6.10c|SPCC1840.08c|SPBC16H5.05c|SPAC23C11.13c|SPCC126.03|SPCC320.14|SPCC16C4.06c|SPAC5H10.03|SPBC11C11.10|SPCC417.11c|SPAC1687.21|SPBC1604.05|SPBC1539.09c|SPAC26F1.06|SPAC1F7.10|SPBPB21E7.07|SPCC24B10.21|SPBC17G9.05
Glu	kinase activity (GO:0016301)	0.544025	0.81858	0.0628004	0.255802	0.960152	191	SPAC977.16c|SPAC823.03|SPCC1322.08|SPBC725.06c|SPBC106.10|SPBC1778.10c|SPCC24B10.02c|SPBPB2B2.13|SPCC417.06c|SPAC22G7.08|SPCC1450.11c|SPAC3C7.06c|SPAC227.14|SPACUNK12.02c|SPCC1020.10|SPAC20G4.03c|SPAC10F6.10|SPAC144.17c|SPBC4F6.06|SPCC74.03c|SPAC4G8.05|SPBC18H10.15|SPAC17G8.14c|SPAC22A12.11|SPBC1703.05|SPAC1834.08|SPAC1F3.02c|SPBC1347.04|SPAC806.07|SPBC119.07|SPCC24B10.07|SPCC1919.01|SPBC8D2.19|S…
Glu	kinetochore (GO:0000776)	0.0333849	0.127975	0.321776	-0.385547	-1.34164	68	SPCC417.02|SPAC688.02c|SPAC27F1.04c|SPAC8C9.17c|SPBC3D6.04c|SPAC3A11.14c|SPAC14C4.16|SPCC1223.15c|SPAC3G9.01|SPBC409.04c|SPBC32F12.08c|SPCC1322.12c|SPAC11H11.05c|SPBC11C11.03|SPCC188.04c|SPBC21.01|SPCC962.02c|SPAC4F10.12|SPAC15A10.15|SPBC776.13|SPBC1685.15c|SPAC3G9.12|SPAC25B8.14|SPAC1687.20c|SPBP4H10.06c|SPCC1020.02|SPBC3B9.22c
Glu	ligase activity (GO:0016874)	0.00704322	0.0419985	0.407018	-0.393524	-1.46304	105	SPBC4F6.11c|SPBC215.08c|SPBC16H5.03c|SPBC17A3.04c|SPAC1A6.10|SPAC2G11.10c|SPBC56F2.09c|SPAC23H4.06|SPAC323.06c|SPBC577.12|SPAC6F12.10c|SPCC18.08|SPBC1773.10c|SPAC227.09|SPBC342.02|SPCC576.06c|SPAPB1A10.11c|SPAP7G5.02c|SPAC25B8.06c|SPAC29E6.06c|SPBC713.06|SPBC25B2.09c|SPAC2F7.13c|SPAC26F1.13c|SPAC30D11.13|SPBC405.01|SPBC19C7.06|SPAC23A1.12c|SPCC777.11|SPAC144.03|SPBC18H10.02|SPBC2G2.08|SPBC17A3.09…
Glu	lipid binding (GO:0008289)	0.0646766	0.231399	0.227987	0.373111	1.31511	113	SPAP8A3.04c|SPCP31B10.06|SPCC736.15|SPAC3A11.06|SPBC31E1.05|SPCC1682.15|SPBC28E12.06c|SPAC19A8.05c|SPBC23G7.06c|SPBC2F12.05c|SPCC1494.08c|SPBP8B7.24c|SPBC19F8.01c|SPCC1919.11|SPAC17C9.13c|SPAC589.07c|SPBC9B6.03|SPBC1347.03|SPAC17G8.14c|SPBC31E1.01c|SPBC36B7.05c|SPAC25B8.01|SPBC428.07|SPCC24B10.07|SPCC16A11.08|SPAC1B9.02c|SPAC688.07c|SPAC23H4.01c|SPBC16E9.11c|SPBC1539.06|SPAC637.13c|SPBC1711.11
Glu	lipid metabolic process (GO:0006629)	0.967836	1	0.0649408	-0.190979	-0.796805	230	SPBC106.17c|SPBC16G5.18|SPAC23G3.12c|SPBC776.14|SPAC3C7.01c|SPBC13A2.03|SPBC31F10.02|SPAC1F12.04c|SPAC1A6.05c|SPAC1952.01|SPBC887.13c|SPBC15D4.04|SPAC1B2.03c|SPBC1604.15|SPAC1786.02|SPAC24C9.03|SPAC22F8.11|SPAC4A8.07c|SPAC3G9.02|SPBC215.09c|SPBC3F6.02c|SPCC1450.15|SPBC2G2.11|SPBC3D6.07|SPAC343.19|SPAC27D7.06|SPBC1703.07|SPAC22A12.13|SPBC685.05|SPAC9.08c|SPCC1919.02|SPAC4F8.14c|SPBC2G2.02|SPBC3D6.…
Glu	lipid transfer activity (GO:0120013)	0.872865	1	0.0494905	0.259419	0.684517	21	SPBC2F12.05c|SPBC16C6.02c|SPBC31E1.01c|SPAC23H4.01c
Glu	lipoprotein biosynthetic process (GO:0042158)	0.805046	0.974529	0.0621124	-0.244348	-0.807753	47	SPBC13G1.07|SPAC1952.01|SPBC1604.15|SPCC1450.15|SPBC2G2.11|SPBC3D6.07|SPAC22A12.13|SPBC685.05|SPCC1919.02
Glu	lyase activity (GO:0016829)	0.121359	0.36183	0.199915	-0.343358	-1.21651	79	SPAC5H10.01|SPAC1F8.07c|SPAC1A6.10|SPBC418.01c|SPBC19C2.07|SPCC320.14|SPAC31G5.08|SPBC1683.11c|SPBC21H7.07c|SPCC1322.13|SPAC1039.06|SPAC24C9.03|SPCC11E10.01|SPAC343.16|SPBC14F5.09c|SPBC1677.03c|SPBC1539.09c|SPBC23E6.06c|SPBC1773.14
Glu	mRNA metabolic process (GO:0016071)	0.0191979	0.0835369	0.352488	-0.293239	-1.25464	284	SPAC25B8.05|SPAC25B8.16|SPAC1952.06c|SPAC19D5.06c|SPCC757.08|SPBC32F12.02|SPBC1861.04c|SPAC2F7.14c|SPBC19C7.01|SPCC126.03|SPBC2F12.03c|SPAC19G12.07c|SPCC16C4.06c|SPAC30D11.14c|SPBC6B1.07|SPBC887.05c|SPAC7D4.14c|SPAC29E6.02|SPBC16E9.12c|SPBC11C11.10|SPCC777.14|SPAC22G7.10|SPAC12G12.14c|SPCC1259.03|SPAC26F1.02|SPAC227.12|SPAC20G4.01|SPAC20H4.06c|SPBC31F10.11c|SPAC19A8.08|SPBC660.15|SPCC962.06c|SPAC…
Glu	meiotic drive (GO:0110134)	0.0117797	0.0541866	0.38073	0.682734	1.64308	15	SPCC285.07c|SPCC794.02|SPCC1906.03|SPCC970.11c|SPCC1620.02|SPCC1281.08|SPCC663.17
Glu	meiotic nuclear division (GO:0140013)	0.287582	0.578758	0.0988903	0.300987	1.0861	135	SPAC1002.06c|SPAC14C4.08|SPAC21E11.03c|SPBC1711.14|SPBC56F2.03|SPBC16E9.17c|SPAC25G10.04c|SPBC29B5.01|SPAC27D7.03c|SPAC1805.07c|SPAC8E11.03c|SPBC21B10.12|SPAC3A11.05c|SPAC110.02|SPBC1778.04|SPCC338.08|SPBC409.09c|SPAC458.04c|SPBC1685.11|SPCC4G3.05c|SPBC409.03|SPAC688.06c|SPCC4E9.01c|SPAC589.08c
Glu	membrane organization (GO:0061024)	0.193199	0.493468	0.120985	0.302144	1.13246	181	SPAC3A11.06|SPCC63.14|SPAC1A6.07|SPBC1685.13|SPCC794.08|SPBC3B8.10c|SPCC417.06c|SPAC13C5.03|SPBC3E7.05c|SPAC343.06c|SPAC23C4.05c|SPBC12C2.08|SPCC830.08c|SPBP8B7.24c|SPBC19F8.01c|SPAC23H4.14|SPCC1183.12|SPAC17C9.09c|SPBC4F6.06|SPBC4.01|SPBC16H5.04|SPBC11B10.07c|SPAC24B11.12c|SPBC16C6.02c|SPAC6G10.03c|SPAC222.14c|SPCC825.03c|SPBC31E1.01c|SPAC17C9.12|SPAC13G6.04|SPBP4H10.12|SPBC25H2.09|SPBC1347.04|S…
Glu	metal ion homeostasis (GO:0055065)	0.0211945	0.087717	0.352488	-0.417751	-1.45418	69	SPAC1F8.03c|SPBC1683.09c|SPAC1F7.07c|SPBC26H8.06|SPCC1393.10|SPBC725.11c|SPAC1F7.08|SPAC3F10.02c|SPCC1795.02c|SPAC1142.05|SPBC1709.10c|SPAC2E1P3.04|SPAC977.10|SPBC947.05c|SPBC4F6.09|SPAC23C11.14|SPBC1683.10c|SPAC227.13c
Glu	microtubule binding (GO:0008017)	0.785388	0.957936	0.063079	-0.262617	-0.793819	31	SPAC27F1.04c|SPAC3A11.14c|SPAC3G9.01|SPBC25B2.07c|SPBC11C11.03|SPCC188.04c|SPAC1834.07|SPBC1685.15c|SPAC3G9.12|SPCC1020.02|SPAC144.14|SPAC18G6.15
Glu	microtubule cytoskeleton (GO:0015630)	0.238311	0.525163	0.105521	0.283631	1.09971	252	SPBP4H10.09|SPAC1002.06c|SPBC32H8.06|SPAC14C4.08|SPAC823.03|SPAC21E11.03c|SPBC651.12c|SPCC1494.03|SPBC56F2.03|SPBC1778.10c|SPBC947.12|SPBC20F10.10|SPCC1739.04c|SPBC16C6.14|SPCC417.06c|SPAC1687.10|SPAC1805.07c|SPAC23H3.13c|SPBC1685.04|SPAC3A11.05c|SPAC806.08c|SPBC19F8.01c|SPCC1183.12|SPAC458.04c|SPAC6G9.06c|SPBC4F6.06|SPCC74.03c
Glu	microtubule cytoskeleton organization (GO:0000226)	0.656357	0.903193	0.0580984	0.271403	0.892606	71	SPBC947.12|SPCC1739.04c|SPBC16C6.14|SPAC1687.10|SPAC806.08c|SPCC1183.12|SPAC458.04c|SPAC6G9.06c|SPBC1347.03|SPAC589.08c|SPCC4G3.19|SPAC27D7.13c|SPAC6G9.13c|SPBC582.06c|SPAC328.04|SPBC15D4.01c|SPAC25G10.07c|SPBC947.01|SPBC11B10.05c|SPBC428.20c|SPAC821.12|SPBC21C3.18
Glu	mitochondrial gene expression (GO:0140053)	1	1	0.0582216	-0.172046	-0.680933	147	SPAP8A3.11c|SPAP8A3.14c|SPBC30B4.06c|SPCC736.10c|SPBC14C8.10|SPBC8D2.23|SPCC1322.01|SPCC18.08|SPBC887.07|SPCC576.06c|SPAPB1A10.11c|SPAC25B8.06c|SPBC1105.03c|SPCC126.05c|SPAC12G12.08|SPBC25B2.09c|SPAC23H4.04|SPCC1393.11|SPCC777.11|SPBC1306.01c|SPBC1709.09|SPAC222.05c|SPCC16C4.01|SPAPB18E9.01|SPCC16C4.15|SPCC895.03c|SPAP19A11.05c|SPBC18E5.13|SPBC2D10.08c|SPCC736.06|SPBC839.09c|SPBC354.06|SPAC3F10.0…
Glu	mitochondrion (GO:0005739)	0.558612	0.825106	0.048799	0.228583	0.971905	717	SPCC757.07c|SPAC19D5.01|SPAC13F5.03c|SPBP4H10.10|SPCC417.16|SPCC1223.03c|SPBC11C11.06c|SPBC428.10|SPAC29A4.17c|SPBC725.10|SPCC24B10.22|SPAPB8E5.10|SPBC16A3.02c|SPAC167.06c|SPAC25B8.18|SPBC12C2.01c|SPAC26F1.04c|SPBC25B2.11|SPBC146.02|SPCC576.04|SPAC1805.09c|SPAC869.02c|SPBC1604.13c|SPBC106.19|SPAC25B8.03|SPCC320.09|SPBC16C6.08c|SPAC2E1P3.01|SPBC26H8.14c|SPAC9E9.15|SPBC106.05c|SPBC3B9.17|SPAC4F10.2…
Glu	mitochondrion organization (GO:0007005)	0.732704	0.957936	0.0488971	0.23729	0.879697	169	SPAC29A4.17c|SPBC26H8.14c|SPAC9E9.15|SPBC119.17|SPBC3E7.05c|SPCC4B3.17|SPBC12C2.08|SPAC15A10.17|SPCC965.04c|SPAC17C9.09c|SPAC664.15|SPAC589.07c|SPCC1672.04c|SPAC6F12.07|SPBC16C6.02c|SPBC3B9.06c|SPAC6G10.03c|SPAC6B12.12|SPBC31E1.01c|SPAC13G6.04|SPAC3H1.08c|SPBC25H2.09|SPBC1347.04|SPBC83.05|SPAPJ691.03|SPBC947.14c|SPBC530.06c|SPAC4F10.07c|SPCC16A11.08|SPAC12B10.06c|SPBC27B12.10c|SPAC13G7.11|SPBC160…
Glu	mitotic cell cycle phase transition (GO:0044772)	0.774194	0.957936	0.0550211	0.293996	0.775755	21	SPAC22F3.09c|SPBC336.12c|SPBC725.16|SPBC800.02|SPAC6B12.05c
Glu	mitotic cytokinesis (GO:0000281)	0.996528	1	0.0393562	0.172387	0.547515	56	SPBC19G7.05c|SPAC4F8.10c|SPBC4F6.06|SPBC4F6.12|SPCC613.04c|SPBP22H7.03|SPAC688.07c|SPCC645.05c|SPBC11B10.05c|SPAC4A8.05c|SPAC926.03|SPAC16E8.08
Glu	mitotic sister chromatid segregation (GO:0000070)	0.102244	0.322772	0.222056	-0.328866	-1.23292	108	SPCC417.02|SPAC688.02c|SPAC27F1.04c|SPAC8C9.17c|SPBC2G2.14|SPBC3D6.04c|SPBC19F8.02|SPBC32F12.04|SPAC3A11.14c|SPAC14C4.16|SPCC1223.15c|SPAC3G9.01|SPBC409.04c|SPAC19D5.11c|SPBC32F12.08c|SPCC1322.12c|SPAC31A2.15c|SPAC23C4.03|SPAC11H11.05c|SPBC11C11.03|SPCC306.03c|SPCC188.04c|SPBC21.01|SPCC962.02c|SPBC11B10.09|SPAC4F10.12|SPAC19G12.06c|SPAC15A10.15|SPCC338.17c|SPBC776.13|SPAC1250.01|SPBC1685.15c|SPAC…
Glu	mitotic spindle (GO:0072686)	0.704878	0.945711	0.0716527	-0.241766	-0.892012	96	SPAC8C9.17c|SPBC3D6.04c|SPAC821.08c|SPBC557.03c|SPBC2D10.10c|SPBC1604.08c|SPAC29E6.02|SPAC3A11.14c|SPBC19F5.02c|SPAC3G9.01|SPBC1347.01c|SPBC428.19c|SPAC2F3.06c|SPBC1604.16c|SPAC14C4.02c|SPBC13A2.01c|SPAC323.03c|SPBC651.01c|SPAC16E8.09|SPAC3H1.12c|SPCC962.02c|SPCC1393.02c|SPCC1672.07|SPBC11B10.09|SPBC336.02|SPBC3B9.02c|SPAC15A10.15|SPBC16E9.01c|SPAC23C11.11
Glu	molecular adaptor activity (GO:0060090)	0.454545	0.761229	0.0723571	0.276539	1.01246	149	SPAC1002.06c|SPAC14C4.08|SPCP31B10.06|SPBC32H8.07|SPAC7D4.03c|SPBC25B2.11|SPBC947.12|SPBC354.14c|SPBC19F8.01c|SPAC23C4.13|SPAC6G9.06c|SPCC584.15c|SPAC17C9.13c|SPCC825.03c|SPAC29B12.03|SPAC17C9.12|SPBC651.11c
Glu	molecular carrier activity (GO:0140104)	0.814059	0.978086	0.0610364	-0.255651	-0.770474	30	SPBC1604.08c|SPBC14F5.03c|SPCC550.11|SPBC1709.10c|SPAC2F3.06c|SPAC227.13c
Glu	molecular sequestering activity (GO:0140313)	0.140741	0.411987	0.159647	-0.672897	-1.33434	6	SPBC26H8.06
Glu	motor activity (GO:0003774)	0.737769	0.957936	0.0587186	0.317252	0.78484	17	SPBC12C2.08|SPAC767.01c|SPBC15D4.01c|SPAC25G10.07c|SPCC645.05c|SPAC4A8.05c
Glu	nitrogen cycle metabolic process (GO:0071941)	0.00122303	0.0151468	0.45506	-0.74005	-1.94736	17	SPAC922.03|SPAC3A12.09c|SPBC215.08c|SPBC56F2.09c|SPCC1223.09|SPAC3H1.07|SPAC29A4.13|SPCPB16A4.05c|SPBC8E4.03|SPAC4G9.10|SPBC1773.14|SPBC428.05c|SPBC1539.03c|SPBP26C9.02c
Glu	nuclear periphery (GO:0034399)	0.266033	0.551542	0.128789	-0.334187	-1.11053	51	SPAC15F9.02|SPBC16A3.05c|SPBC1604.08c|SPAC26A3.15c|SPBC14F5.03c|SPAC22G7.09c|SPBC17G9.04c|SPAC1805.04|SPAC2F3.06c|SPCC18B5.07c
Glu	nuclear pore (GO:0005643)	0.111374	0.338326	0.206588	-0.372749	-1.25533	57	SPAC15F9.02|SPBC16A3.05c|SPBC13A2.02|SPBC1604.08c|SPAC26A3.15c|SPCC550.11|SPAC22G7.09c|SPBC17G9.04c|SPAC1805.04|SPAC2F3.06c|SPCC18B5.07c
Glu	nucleobase-containing small molecule metabolic process (GO:0055086)	0.0257728	0.101205	0.352488	-0.318257	-1.29131	182	SPBPB2B2.06c|SPCC794.07|SPAC4H3.10c|SPBC215.08c|SPBC725.15|SPAC323.01c|SPAC1805.16c|SPBC32F12.11|SPAC23C11.13c|SPCC569.08c|SPBC19C2.07|SPBC14F5.04c|SPBC725.05c|SPBC31F10.02|SPBC800.11|SPCC338.14|SPBC1683.06c|SPCC1223.09|SPCC18.16c|SPBC1711.04|SPAC644.05c|SPCC1322.13|SPCC4G3.17|SPCC285.05|SPCC14G10.01|SPBC16H5.02|SPAC6F12.10c|SPCC576.01c|SPAC24C9.03|SPBC30D10.13c|SPAC17G8.02|SPAC9.09|SPAC16.03c|SP…
Glu	nucleocytoplasmic carrier activity (GO:0140142)	0.422998	0.745419	0.0897105	-0.405676	-1.02611	15	SPBC1604.08c|SPBC14F5.03c|SPCC550.11|SPAC2F3.06c
Glu	nucleocytoplasmic transport (GO:0006913)	0.163772	0.446902	0.172324	-0.314381	-1.17299	103	SPBC16A3.05c|SPBC13A2.02|SPCC1753.05|SPBC1604.08c|SPAC26A3.15c|SPBC14F5.03c|SPCC550.11|SPCC18B5.10c|SPAC22G7.09c|SPBC17G9.04c|SPBC1D7.04|SPAC1805.04|SPAC2F3.06c|SPAC3F10.17|SPCC18B5.07c|SPBC776.08c|SPAC144.07c|SPAC6G9.02c|SPBC651.01c|SPAC3G6.02|SPAC3C7.08c|SPCC1840.01c|SPBC16H5.08c|SPCC962.03c
Glu	nucleolus (GO:0005730)	0.0113901	0.0541866	0.38073	-0.288545	-1.2589	364	SPAC3H5.05c|SPAC25B8.16|SPBC543.06c|SPAC31A2.07c|SPBC29A3.06|SPCC757.08|SPBC21H7.04|SPBC16D10.01c|SPAC3A12.04c|SPAC1F5.10|SPBC887.14c|SPAC13D6.02c|SPAC683.02c|SPAC2F3.03c|SPAC2E1P5.05|SPAC29E6.08|SPBC1711.07|SPAC18G6.07c|SPBC2D10.10c|SPBC1604.08c|SPAC17H9.04c|SPAC9.05|SPCC285.17|SPBC16E9.12c|SPAC2C4.06c|SPBC83.15|SPAC23C11.03|SPBC8D2.13|SPAC1851.03|SPAC12G12.14c|SPCC16A11.17|SPCC1259.03|SPBC1734.…
Glu	nucleoplasm (GO:0005654)	1.16035e-06	3.73634e-05	0.643552	-0.419776	-1.75177	235	SPBP23A10.09|SPBP23A10.13|SPAC1952.05|SPCC24B10.08c|SPAC23D3.09|SPBC337.14|SPBC25D12.03c|SPBC902.04|SPBC4.04c|SPAC3G9.08|SPAC29E6.08|SPCC1235.09|SPBC685.09|SPBC2D10.10c|SPBC1604.08c|SPAC664.03|SPAC3H1.01c|SPAC7D4.14c|SPBC28F2.10c|SPBC16E9.12c|SPAC17G8.09|SPCC613.12c|SPAC22G7.10|SPBC8D2.13|SPCC16A11.17|SPBC30B4.07c|SPBC18H10.06c|SPCC61.02|SPBP8B7.14c|SPAC3G9.07c|SPAC3G9.01|SPAC1B3.17|SPAC8F11.07c|…
Glu	nucleoside-triphosphate diphosphatase activity (GO:0047429)	0.215213	0.523018	0.126254	-0.678268	-1.26973	5	SPBC725.05c|SPAC644.05c
Glu	nucleotidyltransferase activity (GO:0016779)	0.0841346	0.270913	0.24134	-0.355114	-1.27624	84	SPAPB1E7.10|SPCC645.10|SPBC337.14|SPCC330.13|SPAC2G11.10c|SPBC13A2.03|SPAC2F3.03c|SPCC1259.03|SPCC1442.10c|SPAPB1E7.03|SPBC1347.01c|SPAC23C4.15|SPBP23A10.07|SPAC1B3.12c|SPAC8C9.15c|SPCC290.02|SPCC553.07c|SPCC63.07|SPBC14C8.12|SPBC646.04|SPBC2G5.03|SPAC4G9.08c|SPCC1020.04c|SPBC4C3.05c|SPACUNK4.06c|SPAC3A12.07|SPBC17A3.09c|SPCC895.03c|SPAC6F12.09|SPAC17H9.01|SPAC806.06c|SPBC27.08c|SPBC19C2.03|SPCC1…
Glu	nucleus (GO:0005634)	0.00863922	0.0496755	0.38073	-0.224243	-1.11046	2638	SPAC5H10.01|SPCC417.02|SPCC126.01c|SPAC3H5.05c|SPBC18E5.05c|SPBC4F6.11c|SPAC144.13c|SPAC688.02c|SPAC25B8.05|SPAC25B8.16|SPBPB2B2.06c|SPCC965.12|SPBC26H8.06|SPAC105.02c|SPAC9G1.15c|SPAC922.03|SPAPB1E7.10|SPAC12B10.15c|SPBC543.06c|SPCC4B3.10c|SPBPB2B2.05|SPAC16E8.04c|SPAC3A12.09c|SPBP23A10.09|SPAC31A2.07c|SPBP23A10.13|SPBC8D2.05c|SPAC1952.05|SPBC215.02|SPCC24B10.08c|SPBC1703.02|SPAC23D3.09|SPBP16F5…
Glu	organelle localization by membrane tethering (GO:0140056)	0.428064	0.745419	0.0810802	0.341248	1.02571	42	SPCP31B10.06|SPCC736.15|SPAC1B3.11c|SPBC23G7.06c|SPBC354.14c|SPAC23H4.14|SPCC825.03c|SPAC17C9.12
Glu	oxidoreductase activity (GO:0016491)	0.00306329	0.0273994	0.431708	0.369385	1.44335	274	SPCC757.07c|SPAC13F5.03c|SPCC757.02c|SPCC1223.03c|SPCC794.01c|SPBC106.02c|SPACUNK4.17|SPBC725.03|SPAC688.04c|SPCC663.08c|SPAC139.05|SPAC5H10.04|SPBC215.11c|SPAC27D7.12c|SPBC1604.01|SPAC19G12.09|SPBC16A3.02c|SPAC1F12.10c|SPAC25B8.18|SPAC26F1.04c|SPAC869.02c|SPBC16C6.08c|SPAC26F1.07|SPAC1002.05c|SPAC2E1P3.01|SPAC22A12.17c|SPCC330.03c|SPCC576.03c|SPCC306.08c|SPCC663.06c|SPBC32F12.03c|SPBC577.08c|SPA…
Glu	peptidase activity (GO:0008233)	0.488636	0.777941	0.0696133	0.271155	0.974748	129	SPBP4H10.10|SPAC1006.01|SPBC14C8.03|SPBC17D11.01|SPBC119.17|SPAC25H1.04|SPCC965.04c|SPAC4F10.02|SPAC31A2.04c|SPBC19G7.09|SPCC1795.09|SPBC713.02c|SPAC19B12.10|SPAC3H1.05|SPAPB17E12.04c|SPAP8A3.12c|SPAC1687.13c|SPAC19B12.08|SPBC32H8.02c|SPAC57A10.14|SPCC11E10.02c|SPBC1685.05|SPBC19C2.04c|SPCC16A11.12c|SPAC22F8.06|SPCC5E4.04|SPAC3A11.10c|SPBC543.09|SPAC22A12.03c|SPAC6G10.04c|SPAC821.05|SPAC4F8.12c|S…
Glu	peptide N-acetyltransferase activity (GO:0034212)	0.152047	0.427056	0.157403	-0.551233	-1.34963	13	SPAC1952.05|SPBC342.06c|SPAC637.12c|SPBC418.02|SPBC1215.02c
Glu	peroxiredoxin activity (GO:0051920)	0.0779221	0.25603	0.237794	0.768235	1.47635	6	SPAC27D7.12c|SPCC576.03c|SPBC32F12.03c|SPBC17D11.03c
Glu	peroxisome (GO:0005777)	0.6121	0.872107	0.063079	0.30755	0.888713	32	SPCC757.07c|SPBC12C2.08|SPCC737.05|SPBC17D11.03c|SPAC767.01c|SPAC458.05
Glu	peroxisome organization (GO:0007031)	0.419006	0.745419	0.0931455	-0.35637	-1.01112	23	SPAC17A5.01|SPAC1F12.04c|SPCC553.03|SPBC17A3.10|SPAC4H3.01|SPAPB17E12.03
Glu	phagophore assembly site (GO:0000407)	0.00475589	0.030628	0.407018	0.611311	1.70832	29	SPBC660.08|SPBP8B7.24c|SPAC25H1.03|SPAC589.07c|SPBC31E1.01c|SPAC4F10.07c|SPCC16A11.08|SPAC20G8.10c|SPAC458.05|SPBC1711.11|SPAC1687.09|SPAC458.06|SPCC1682.11c|SPAC227.04|SPAC6F6.12|SPAC10F6.11c|SPCC63.08c
Glu	pheromone activity (GO:0005186)	0.00437838	0.0296592	0.407018	0.937232	1.64373	4	SPBPJ4664.03|SPCC1795.06|SPAPB8E5.05|SPAC513.03
Glu	phosphoprotein phosphatase activity (GO:0004721)	0.105263	0.325911	0.184706	0.455196	1.33673	37	SPAC19D5.01|SPAC26F1.10c|SPBC3B8.10c
Glu	phosphotransferase activity, for other substituted phosphate groups (GO:0016780)	0.452242	0.761229	0.0831291	-0.415024	-1.01614	13	SPAC17C9.02c|SPBC15D4.04|SPCC1450.15
Glu	plasma membrane (GO:0005886)	0.00584553	0.0361973	0.407018	0.357988	1.41154	287	SPCC794.04c|SPCC576.17c|SPBC839.06|SPBC1683.08|SPCC663.14c|SPBC1683.01|SPAPB2B4.04c|SPAP8A3.04c|SPCP31B10.06|SPCC736.15|SPCC1223.12c|SPCC548.07c|SPBC32H8.07|SPAC1F8.01|SPAC16A10.01|SPBC365.12c|SPCC18B5.01c|SPAC11H11.04|SPBC1685.13|SPAC1952.04c|SPCC548.06c|SPAC3C7.05c|SPAC11D3.05|SPCC16A11.01|SPBC29A10.08|SPCC794.08|SPCC1183.09c|SPAC977.11|SPAC2F3.08|SPCC663.03|SPBC1348.14c|SPBC609.04|SPBC3H7.02|S…
Glu	preribosome (GO:0030684)	0.37284	0.689967	0.108394	-0.277531	-1.03296	100	SPBP16F5.05c|SPBC29A3.06|SPAC2E1P5.05|SPAC18G6.07c|SPBC2D10.10c|SPBC83.15|SPAC23C11.03|SPAC1851.03|SPBC19F5.02c|SPAC19A8.07c|SPBC4F6.13c|SPAC1565.05|SPBC428.19c|SPAC3F10.17|SPAC227.02c|SPBC776.08c|SPAC6G9.02c|SPBC887.03c
Glu	prospore membrane (GO:0005628)	0.221622	0.523018	0.122108	0.413907	1.19894	33	SPCC1223.12c|SPCC417.06c|SPAC19A8.05c|SPBC14C8.05c|SPBC1347.03|SPAC17G8.10c|SPCC825.03c|SPBC1734.08|SPAC607.10|SPAC343.07
Glu	protein catabolic process (GO:0030163)	0.573795	0.839827	0.0582216	0.245461	0.952619	253	SPBP4G3.03|SPCC338.12|SPAC1006.01|SPCC285.10c|SPBC25B2.11|SPAC57A7.09|SPBC15C4.06c|SPAC19A8.05c|SPBC119.17|SPBC577.08c|SPAC12B10.01c|SPCC965.04c|SPAC17C9.11c|SPCC1919.11|SPAC2C4.15c|SPAC19A8.10|SPAC17C9.13c|SPAC31A2.04c|SPAC10F6.05c|SPBC1A4.01|SPAC17G8.10c|SPBC365.08c|SPBC3B9.01|SPBC119.02|SPBC713.02c|SPAC19B12.10|SPBC36B7.05c|SPBC16G5.03|SPBC21C3.11|SPAC6G10.11c|SPCC285.11|SPAC18B11.07c|SPAC4G9.…
Glu	protein deacetylase activity (GO:0033558)	0.22037	0.523018	0.124434	-0.630872	-1.251	6	SPAC3G9.07c|SPBC800.03|SPBC16D10.07c|SPBC36.05c|SPCC132.02|SPAC1783.04c
Glu	protein folding (GO:0006457)	0.777397	0.957936	0.0500923	0.250322	0.843411	85	SPBC3E7.02c|SPBC16D10.08c|SPAC13G7.02c|SPAC4F10.02|SPCC777.12c|SPAC8E11.07c|SPBC4F6.17c|SPAC27F1.06c|SPAC13F5.05|SPBC25H2.05|SPBC11B10.05c|SPBC9B6.10|SPBC28F2.03|SPAC1F5.02|SPBC839.17c|SPAC17H9.14c
Glu	protein glycosylation (GO:0006486)	0.413675	0.745419	0.0808589	0.311886	1.02556	70	SPBPB2B2.12c|SPBC4C3.08|SPBC1734.12c|SPAC5H10.11|SPAC6F6.05|SPBPB2B2.10c|SPBC1677.02|SPAPB17E12.08|SPAC56F8.06c|SPAPB1E7.09|SPBC19C7.12c|SPCC338.15
Glu	protein kinase activity (GO:0004672)	0.0436975	0.163611	0.282013	0.38439	1.3577	117	SPAC823.03|SPCC1322.08|SPBC725.06c|SPBC106.10|SPBC1778.10c|SPCC417.06c|SPAC22G7.08|SPCC1450.11c|SPAC3C7.06c|SPACUNK12.02c|SPCC1020.10|SPAC20G4.03c|SPAC10F6.10|SPBC4F6.06|SPCC74.03c|SPAC4G8.05|SPBC18H10.15|SPAC17G8.14c|SPBC1703.05|SPAC1834.08|SPAC1F3.02c|SPBC119.07|SPCC24B10.07|SPCC1919.01|SPBC8D2.19|SPAC1B9.02c|SPAC23A1.06c|SPBC8D2.01|SPBC1D7.05|SPAC1D4.13|SPCC23B6.03c|SPAC24B11.06c|SPBC21.07c|SP…
Glu	protein maturation (GO:0051604)	0.639423	0.895192	0.0758887	-0.259235	-0.93166	84	SPBC26H8.06|SPAC3A12.09c|SPAC2C4.12c|SPAC29A4.13|SPCPB16A4.05c|SPBC336.13c|SPBC1709.19c|SPBC1709.10c|SPBP19A11.01|SPBC1861.03|SPAC30C2.02|SPAC806.02c|SPCC191.08
Glu	protein methyltransferase activity (GO:0008276)	0.0738255	0.255141	0.248911	-0.449144	-1.38767	34	SPBC2D10.10c|SPBP8B7.07c|SPBC839.14c|SPCC338.11c|SPBC428.08c|SPCC297.04c|SPBC8D2.10c|SPAC323.05c|SPBC1215.02c|SPCC4B3.12|SPAC3C7.09|SPAC688.14|SPAC8F11.09c|SPCC1223.04c|SPCC1739.05|SPAC22E12.11c|SPBC16H5.11c|SPAC16E8.14c|SPAC23C4.06c
Glu	protein modification by small protein conjugation or removal (GO:0070647)	0.78	0.957936	0.0450443	0.230273	0.872992	196	SPBC25B2.11|SPAC57A7.09|SPBC17D11.01|SPBC15C4.06c|SPAC19A8.05c|SPAC25H1.04|SPAC3F10.13|SPAC12B10.01c|SPBC14F5.10c|SPBP8B7.15c|SPAC19A8.10|SPAC6B12.07c|SPAC10F6.05c|SPBC9B6.03|SPBC19G7.09|SPBC1A4.01|SPAC17G8.10c|SPAC1002.14|SPBC119.02|SPBC713.02c|SPAC19B12.10|SPBC36B7.05c|SPBC16G5.03|SPAC6G10.11c|SPCC126.07c|SPBC800.12c|SPAPB17E12.04c|SPAC17A2.12|SPAC18B11.07c|SPBP8B7.27|SPAC1687.13c|SPBC609.03|SP…
Glu	protein sequestering activity (GO:0140311)	0.0760668	0.255141	0.222056	-0.774548	-1.44997	5	SPBC26H8.06
Glu	protein tag (GO:0031386)	0.237705	0.525163	0.126254	0.569171	1.24529	10	SPAC6G10.11c|SPAC589.10c|SPAC11G7.04|SPBC337.08c|SPAC1783.06c|SPBC12D12.08c
Glu	protein targeting (GO:0006605)	0.996683	1	0.0372254	0.169378	0.605413	122	SPAC3A11.06|SPAC19A8.05c|SPBC119.17|SPBC2F12.15c|SPAC17C9.09c|SPBC16H5.04|SPAC589.07c|SPAC6F12.07|SPBC16C6.02c|SPAC6B12.12|SPAC13G6.04|SPBP4H10.12|SPAC19B12.10|SPBC1347.04|SPBC119.07|SPAC4G8.02c|SPAC23H4.07c|SPBC27B12.10c|SPBC3H7.09|SPBC36B7.03|SPBC25H2.05|SPBC2G2.03c|SPCC320.10|SPAC167.04|SPAC823.17|SPBC409.23|SPAC1142.02c|SPBC887.22
Glu	protein transporter activity (GO:0140318)	0.965583	1	0.0452247	0.215269	0.562069	20	SPAC17C9.09c|SPAC6F12.07|SPAC13G6.04|SPAC4G8.02c|SPBC27B12.10c|SPBC36B7.03
Glu	protein-containing complex assembly (GO:0065003)	0.153846	0.427056	0.21925	-0.255353	-1.10945	350	SPAC9G1.15c|SPAC1834.10c|SPBC215.02|SPAC9.12c|SPBC342.06c|SPBC25D12.03c|SPBC4.04c|SPAC644.14c|SPBC1861.04c|SPAC2F3.03c|SPBC21D10.07|SPBC6B1.07|SPAC3H1.01c|SPBC887.05c|SPBC18H10.04c|SPBC32F12.04|SPBC8D2.03c|SPAC1071.05|SPCC613.12c|SPBC8D2.13|SPBC17A3.06|SPCC16A11.17|SPBC336.13c|SPBP23A10.02|SPAC4F10.15c|SPBC31F10.11c|SPBC409.04c|SPBC18H10.03|SPAC637.12c|SPBC119.15|SPCC1682.02c|SPBC32F12.05c|SPBC42…
Glu	pteridine-containing compound biosynthetic process (GO:0042559)	0.460039	0.761229	0.0822055	-0.411459	-1.00741	13	SPBC1711.04|SPAC17A5.13|SPAC227.09|SPBC2G2.08|SPBP8B7.29|SPBC1734.03|SPBC30D10.05c|SPBC839.16
Glu	regulation of transcription, DNA-templated (GO:0006355)	0.637363	0.895192	0.049094	0.23209	0.936224	352	SPBP4H10.09|SPCC320.03|SPBC1105.14|SPAC22F3.02|SPBC56F2.05c|SPAC21E11.03c|SPBC106.10|SPAC31G5.12c|SPBC2F12.09c|SPAC2F7.11|SPBC32H8.07|SPBC1D7.02c|SPAC11E3.06|SPCC1223.10c|SPBC13E7.08c|SPAC2E12.02|SPBC15D4.02|SPAC22F3.09c|SPBC32C12.02|SPBC29B5.01|SPAC1002.05c|SPAC23H3.13c|SPCC576.03c|SPAC25B8.19c|SPACUNK12.02c|SPCC1020.10|SPAC1A6.01c|SPBP23A10.14c|SPBC336.12c|SPBC577.08c|SPBC19C2.09
Glu	ribosome biogenesis (GO:0042254)	0.406593	0.743881	0.129443	-0.232833	-1.01161	350	SPAC3H5.05c|SPAC25B8.16|SPBC543.06c|SPAC31A2.07c|SPBP16F5.05c|SPBC29A3.06|SPCC757.08|SPBC21H7.04|SPAC3A12.04c|SPAC1F5.10|SPBC30B4.08|SPBC16A3.05c|SPAC2E1P5.05|SPAC2F7.14c|SPBC13A2.02|SPBC1711.07|SPAC18G6.07c|SPBC2D10.10c|SPAC2C4.06c|SPBC83.15|SPAC1071.05|SPAC23C11.03|SPBC8D2.13|SPAC26A3.15c|SPBC17A3.06|SPBC1734.01c|SPBC19F5.02c|SPBC56F2.07c|SPBP8B7.20c|SPAC19A8.07c|SPCC191.08|SPBC4F6.13c|SPBC17G9…
Glu	secondary metabolic process (GO:0019748)	0.608333	0.872107	0.0711327	0.433379	0.879247	7	SPAC23G3.03|SPAC23G3.02c|SPAC22F3.10c|SPBC17G9.06c|SPBC2G5.06c
Glu	signal sequence binding (GO:0005048)	0.170526	0.456707	0.154191	-0.449925	-1.24899	21	SPBC1604.08c|SPBC14F5.03c|SPAC22G7.09c|SPCC188.06c|SPAC2F3.06c|SPBC16C6.06|SPCC962.03c|SPBC725.07|SPBC354.02c|SPAC30D11.04c|SPBC25H2.04c
Glu	signaling (GO:0023052)	0.00105282	0.0146635	0.45506	0.364246	1.45306	327	SPBPJ4664.03|SPCC1795.06|SPAC8C9.03|SPAPB8E5.05|SPAC823.03|SPAC1751.01c|SPCC1322.08|SPBC725.06c|SPBC106.10|SPBC1778.10c|SPBC32H8.07|SPAC11E3.06|SPAC7D4.03c|SPAC11H11.04|SPBC23G7.04c|SPAC22F3.12c|SPAC29A4.11|SPCC16A11.01|SPCC576.04|SPBC3B8.10c|SPCC417.06c|SPAC22G7.08|SPBC29B5.01|SPCC1450.11c|SPAC3C7.06c|SPAC4A8.12c|SPAC27D7.03c|SPAC1B3.11c|SPAC23H3.13c|SPCC1020.10|SPBC12C2.02c|SPBC1778.04|SPAC18B1…
Glu	signaling receptor activity (GO:0038023)	0.267206	0.551542	0.11725	0.569955	1.19906	8	SPAC11H11.04|SPBC30B4.01c
Glu	small molecule sensor activity (GO:0140299)	0.241379	0.525163	0.120433	-0.595339	-1.2215	7	SPBC32F12.11|SPBC6B1.08c
Glu	snRNA metabolic process (GO:0016073)	0.721402	0.957936	0.057006	0.295316	0.802666	24	SPBC1685.06|SPAC637.09
Glu	snoRNA metabolic process (GO:0016074)	0.595941	0.864383	0.0661326	0.333559	0.90661	24	SPBC1685.06|SPAC1805.18
Glu	spindle pole body (GO:0005816)	0.230648	0.523018	0.110565	0.302597	1.11488	159	SPAC1002.06c|SPBC32H8.06|SPAC823.03|SPCC1494.03|SPBC56F2.03|SPBC1778.10c|SPBC947.12|SPBC20F10.10|SPCC1739.04c|SPBC16C6.14|SPCC417.06c|SPAC1805.07c|SPAC23H3.13c|SPBC1685.04|SPAC3A11.05c|SPAC806.08c|SPCC1183.12|SPAC458.04c|SPAC6G9.06c|SPCC74.03c|SPBC1347.03|SPAC17G8.10c|SPBC651.11c
Glu	structural molecule activity (GO:0005198)	0.321481	0.608924	0.086795	0.271743	1.06006	266	SPAC1F8.05|SPBC1604.13c|SPBC106.05c|SPBC1711.18|SPCC16C4.13c|SPCC16A11.11|SPAC15E1.03|SPBC21C3.04c|SPBC4F6.08c|SPAC22F3.07c|SPAC30D11.12|SPCC1840.06|SPAC6G10.11c|SPAC23A1.18c|SPCC24B10.09|SPBC3B9.13c|SPAC6F6.07c|SPCC576.09|SPBC3D6.15|SPBC23G7.15c|SPAC890.08|SPAC22A12.04c|SPCC613.05c|SPCC1739.02c|SPBC1685.09|SPCP1E11.09c|SPBC19G7.03c|SPAC589.10c|SPAC1751.02c|SPBC27B12.10c|SPAC11G7.04|SPBC56F2.02|S…
Glu	sulfur compound metabolic process (GO:0006790)	0.000480641	0.00859813	0.498493	-0.425637	-1.64066	122	SPBC26H8.06|SPCC794.07|SPBC428.03c|SPBC23E6.10c|SPBC106.17c|SPBC725.01|SPBC31F10.02|SPBC887.01|SPBP8B7.17c|SPAC664.09|SPAC11D3.15|SPCC1235.02|SPBC1709.19c|SPAC24C9.03|SPBP8B7.18c|SPBC30D10.13c|SPCC11E10.01|SPAC3G9.02|SPAC806.02c|SPAC9.09|SPCC757.05c|SPAC637.08|SPAC13G7.06|SPBC1703.07|SPAC227.13c|SPAC4F8.14c|SPCC1223.02|SPBC337.10c|SPAC343.01c|SPBC3B9.19|SPBC4C3.03|SPAC23H4.10c|SPAC22A12.16|SPAC92…
Glu	tRNA metabolic process (GO:0006399)	1.14842e-09	9.24479e-08	0.788187	-0.528735	-2.12426	166	SPBC18E5.05c|SPAC25B8.05|SPAC25B8.16|SPCC645.10|SPAC13D6.03c|SPBC17A3.04c|SPAC1A6.10|SPCC757.08|SPAC2G11.10c|SPAC25B8.15c|SPAC3A12.04c|SPCC1494.07|SPBC19C2.02|SPAC2C4.12c|SPAC589.05c|SPAC2F7.14c|SPCC126.03|SPBC30B4.06c|SPCC16C4.06c|SPAC9G1.12|SPBC11C11.10|SPAC3F10.06c|SPAC2F3.13c|SPAC16.04|SPCC18.08|SPCC777.15|SPBC1773.10c|SPBC342.02|SPCC576.06c|SPAPB1A10.11c|SPBC16D10.02|SPBP35G2.08c|SPAC4F10.03…
Glu	telomere organization (GO:0032200)	0.299043	0.587146	0.120985	-0.328942	-1.09025	53	SPBC887.14c|SPAC644.14c|SPCC613.12c|SPCC1393.14|SPBC947.11c|SPAC14C4.13|SPCC188.07|SPAC30D11.10|SPBC16C6.10|SPCC11E10.08|SPBC16D10.07c|SPAC26H5.06|SPAC664.07c|SPBC19G7.13|SPAC16A10.07c|SPCC24B10.12|SPCC126.02c
Glu	tetrapyrrole metabolic process (GO:0033013)	0.445087	0.761229	0.0833634	0.411408	1.00979	16	SPAC1F12.10c|SPCC320.09|SPCC330.03c
Glu	topological DNA entrapment activity (GO:0061776)	0.510823	0.790793	0.0822055	0.49722	0.955533	6	SPBC29A10.04|SPCC4E9.01c|SPAC10F6.09c
Glu	transcription coactivator activity (GO:0003713)	0.498812	0.779697	0.0886261	-0.294215	-0.9777	51	SPCC24B10.08c|SPBC1105.06|SPBC28F2.10c|SPAC644.10|SPCC61.02|SPAC14C4.12c|SPAC29A4.07|SPAC2F7.04|SPCC16C4.18c|SPAC15A10.02|SPCC1682.13
Glu	transcription coregulator activity (GO:0003712)	0.492857	0.777941	0.0894367	-0.282659	-0.984312	71	SPCC24B10.08c|SPBC1105.06|SPAC18B11.10|SPCC1235.09|SPAC630.14c|SPBC28F2.10c|SPAC644.10|SPCC61.02|SPAC637.12c|SPAC14C4.12c|SPAC29A4.07|SPAC2F7.04|SPAC13G7.10|SPCC16C4.18c|SPAC15A10.02
Glu	transcription elongation regulator activity (GO:0003711)	0.307536	0.596545	0.108394	0.516446	1.16704	11	SPCC1223.10c|SPBP23A10.14c
Glu	transcription, DNA-templated (GO:0006351)	0.011708	0.0541866	0.38073	-0.361307	-1.4032	127	SPAPB1E7.10|SPBC337.14|SPCC330.13|SPAC2F3.03c|SPAC29E6.08|SPAC664.03|SPCC285.17|SPBC336.07|SPCC1259.03|SPBC30B4.07c|SPAC144.09c|SPAC20G4.01|SPCC1442.10c|SPAPB1E7.03|SPAC23C4.15|SPBP23A10.07|SPAC1B3.12c|SPAC823.06|SPBC4B4.03|SPAC16E8.16|SPCC290.02|SPAC29A4.10|SPBC1734.15|SPAC6F12.11c|SPAC3G9.10c|SPBC32F12.15|SPAC3A12.05c|SPBC14C8.12|SPCC16C4.18c|SPBC28F2.11|SPBC21H7.05|SPAC4G9.08c|SPAC15A10.02|SPC…
Glu	transferase activity, transferring acyl groups (GO:0016746)	0.0102887	0.0541866	0.38073	-0.402849	-1.47585	92	SPCC794.07|SPAC1952.05|SPBC106.17c|SPAC9.02c|SPBC342.06c|SPBC1271.07c|SPBC776.14|SPBC13G1.07|SPAC664.09|SPBC887.13c|SPAC1B2.03c|SPBC1271.14|SPAC56E4.07|SPAC3G9.02|SPAC11D3.02c|SPAC637.12c|SPBC215.09c|SPBC2G2.11|SPBC1703.07|SPBC1105.03c|SPBC418.02|SPAC4F8.14c|SPCC550.08|SPBC1215.02c|SPAC3H1.10|SPAC22A12.16|SPAC922.06|SPAC8F11.10c|SPAC29A4.20|SPBC17A3.09c
Glu	transferase activity, transferring aldehyde or ketonic groups (GO:0016744)	0.535581	0.813476	0.0721798	-0.613357	-0.986919	3	SPBP35G2.07|SPCC1020.06c
Glu	transferase activity, transferring alkyl or aryl (other than methyl) groups (GO:0016765)	0.864745	1	0.0571259	-0.234748	-0.743873	37	SPAC24B11.13|SPCC1620.05|SPBC1271.04c|SPAC343.15|SPAC167.02|SPAC23H4.10c|SPCC1281.07c|SPBC12C2.07c|SPBC36.04|SPAC24H6.10c|SPAC3A12.17c|SPBC14F5.05c|SPAC2E1P5.04c|SPBC409.13
Glu	transferase activity, transferring glycosyl groups (GO:0016757)	0.917676	1	0.0584693	-0.217031	-0.795603	94	SPBP23A10.11c|SPBC725.15|SPAC1805.16c|SPBC418.01c|SPAC23C11.13c|SPAC2C4.12c|SPAC3F10.06c|SPAC2F3.13c|SPAC25G10.05c|SPBC32H8.08c|SPBC3D6.07|SPAC22A12.13|SPBC685.05|SPCC1919.02|SPBC16G5.08|SPCC777.07|SPAC4G8.12c|SPAC4D7.08c|SPBC26H8.01|SPBC56F2.10c|SPAC1527.01|SPBC1709.01|SPBC1734.04|SPAC1687.19c|SPCC162.11c
Glu	transferase activity, transferring nitrogenous groups (GO:0016769)	0.0219057	0.0881704	0.352488	-0.565167	-1.573	22	SPBC725.01|SPAC27F1.05c|SPAC19D5.07|SPBC11B10.02c|SPBP19A11.01|SPCC417.11c|SPCC777.03c|SPAC56E4.03|SPCC777.09c|SPCC569.07|SPBP8B7.29|SPBC428.02c
Glu	transferase activity, transferring one-carbon groups (GO:0016741)	0.000975017	0.0146635	0.477271	-0.418682	-1.58799	114	SPBC215.08c|SPAC13D6.03c|SPAC25B8.15c|SPCC1494.07|SPBC19C2.02|SPCC569.08c|SPAC5H10.09c|SPAC18G6.07c|SPBC2D10.10c|SPAC9G1.12|SPAC2C4.06c|SPAC1071.05|SPBP8B7.07c|SPBC839.14c|SPACUNK4.09|SPBP8B7.20c|SPBP19A11.01|SPAC9.09|SPCC338.11c|SPBC16D10.02|SPCC1450.15|SPAC4F10.03c|SPBC428.08c|SPCC297.04c|SPAC4G9.10|SPBC8D2.10c|SPBC2G2.15c|SPAC3A11.03|SPAC323.05c|SPBC1347.09|SPCC576.14|SPCPB16A4.04c|SPBC800.08|…
Glu	transferase activity, transferring sulfur-containing groups (GO:0016782)	0.173038	0.456707	0.149208	-0.516518	-1.29115	14	SPAC2G11.10c|SPCC1235.02|SPCC777.03c|SPAC23H4.04|SPBC2G5.03
Glu	translation regulator activity (GO:0045182)	0.761337	0.957936	0.0667426	-0.246895	-0.859152	68	SPAC13D6.02c|SPCC417.08|SPBC18H10.04c|SPAC5D6.12|SPBC18H10.03|SPAC21E11.06|SPAC26H5.10c|SPAC8C9.15c|SPAC1006.07|SPBC146.08c|SPAC1834.01|SPBC36B7.09|SPBC1306.01c|SPBC1709.09|SPBC18E5.13|SPCC1795.11|SPBC17D11.05|SPAC17C9.03|SPAC2F7.17|SPCC794.09c|SPBC1709.18|SPBC4C3.07|SPBC13E7.03c|SPCP1E11.11|SPAC2F7.05c|SPAC25G10.08|SPAC4D7.09
Glu	transmembrane transport (GO:0055085)	0.0027383	0.0259333	0.431708	-0.320249	-1.38256	306	SPAC1F8.03c|SPAC1039.09|SPBC1683.09c|SPAC17A2.01|SPCC757.13|SPAC4G9.20c|SPAC1F7.07c|SPCPB1C11.01|SPCC965.11c|SPAC3H1.06c|SPCC794.03|SPAC869.10c|SPAC869.05c|SPCC1393.10|SPAC2C4.13|SPBC409.08|SPBC12C2.13c|SPCC965.03|SPAC17A5.01|SPCC613.02|SPBC1683.03c|SPBC1683.12|SPBC12D12.05c|SPCC1884.02|SPAC19G12.05|SPAC824.06|SPAC922.05c|SPAC1B3.16c|SPCC1682.09c|SPCC31H12.06|SPAC323.07c|SPBC1604.04|SPAC12B10.09|…
Glu	transmembrane transporter activity (GO:0022857)	0.00442124	0.0296592	0.407018	-0.311632	-1.33356	276	SPAC1F8.03c|SPAC1039.09|SPAC17A2.01|SPCC757.13|SPAC4G9.20c|SPAC1F7.07c|SPCPB1C11.01|SPCC965.11c|SPAC3H1.06c|SPCC794.03|SPAC869.10c|SPAC869.05c|SPCC1393.10|SPAC2C4.13|SPBC409.08|SPBC12C2.13c|SPCC965.03|SPCC613.02|SPBC1683.03c|SPBC1683.12|SPBC12D12.05c|SPCC1884.02|SPAC19G12.05|SPAC824.06|SPAC922.05c|SPAC1B3.16c|SPCC1682.09c|SPCC31H12.06|SPAC323.07c|SPBC1604.04|SPAC12B10.09|SPAC23D3.12|SPCC965.13|SP…
Glu	ubiquinone biosynthetic process (GO:0006744)	0.430584	0.745419	0.0875697	-0.407656	-1.01902	14	SPBC337.15c|SPBC1347.09|SPCC16A11.07
Glu	ubiquitin-like protein transferase activity (GO:0019787)	0.682759	0.923732	0.0564118	0.260417	0.887566	91	SPAC57A7.09|SPBC15C4.06c|SPAC19A8.05c|SPAC12B10.01c|SPBC14F5.10c|SPBP8B7.15c|SPAC19A8.10|SPAC6B12.07c|SPAC10F6.05c|SPAC17G8.10c|SPAC1002.14|SPBC119.02|SPBC36B7.05c|SPBC16G5.03|SPCC126.07c|SPAC17A2.12|SPAC18B11.07c|SPBP8B7.27|SPCC4G3.12c|SPCC777.10c|SPBC16E9.11c|SPBC2D10.20|SPAC16E8.13|SPBC409.05|SPAC16A10.06c|SPCC790.02|SPBC32F12.07c|SPBC947.10|SPAC823.12|SPBC1718.02|SPAC19D5.04|SPAC227.04|SPAC16…
Glu	unfolded protein binding (GO:0051082)	0.275685	0.561839	0.104344	0.352554	1.11168	53	SPBC3E7.02c|SPBC16D10.08c|SPAC13G7.02c|SPAC9E9.15|SPCC576.03c
Glu	vacuole (GO:0005773)	0.00966183	0.0536398	0.38073	0.366355	1.39206	205	SPCC794.04c|SPCC191.11|SPBC839.06|SPBPB21E7.04c|SPAPB2B4.04c|SPAC23C11.06c|SPCC338.12|SPBC106.10|SPBC713.07c|SPAC3A11.06|SPAC1006.01|SPAC11H11.04|SPAC11D3.05|SPCC16A11.01|SPCC576.04|SPAC57A7.09|SPCC1183.09c|SPBP8B7.13|SPAC2F3.08|SPCC663.03|SPBC15C4.06c|SPBC28E12.06c|SPAC19A8.05c|SPBC14C8.05c|SPBC2F12.15c|SPBP4H10.11c|SPBP8B7.24c|SPBC354.14c|SPAC23H4.14|SPAC23C4.13|SPAC589.07c|SPAC4F10.02|SPBC9B6.…
Glu	vesicle-mediated transport (GO:0016192)	1	1	0.0304181	0.17478	0.695605	324	SPAC9E9.04|SPCC736.15|SPAC3A11.06|SPCC285.10c|SPAC1D4.02c|SPBC530.09c|SPAC1B3.11c|SPAC19A8.05c|SPBC2F12.05c|SPAC30C2.05|SPAC23D3.03c|SPAC23H4.14|SPAC13F5.04c|SPCC1183.12|SPAC23C4.13|SPCC1919.11|SPCC584.15c|SPAC607.08c|SPAPB21F2.02|SPBC16C6.02c|SPCC1739.10|SPBC9B6.03|SPBC1347.03|SPCC825.03c|SPBC651.11c|SPAC19B12.10|SPAC3A12.15|SPAC6G9.12|SPAC22H10.12c|SPAC637.04|SPAC4C5.02c|SPCP1E11.03|SPBC119.07|…
Glu	vitamin metabolic process (GO:0006766)	0.00367272	0.029451	0.431708	-0.519986	-1.68587	42	SPBC428.03c|SPAC222.08c|SPAC6F6.11c|SPAC5H10.09c|SPBP8B7.17c|SPCC18.16c|SPBC1711.04|SPCC1235.02|SPAC17A5.13|SPAC644.09|SPBP8B7.18c|SPCC18.10|SPCC1223.02|SPBC23E6.06c|SPBPB2B2.09c|SPAC18G6.04c|SPAC23H4.10c|SPBC26H8.01|SPBC2G2.08|SPBC12C2.07c|SPAC8F11.09c
Amm	1,3-beta-glucanosyltransferase activity (GO:0042124)	0.715928	0.886649	0.0519512	0.453912	0.806934	5	SPAC19B12.02c
Amm	ATPase activity (GO:0016887)	0.219394	0.497499	0.0972151	0.34344	1.12818	212	SPCC330.01c|SPCC830.03|SPBC211.04c|SPBC947.11c|SPCC306.03c|SPBC14C8.07c|SPCC550.03c|SPBC902.02c|SPBC146.03c|SPAC22F3.08c|SPCC553.03|SPBC776.13|SPCC5E4.06|SPCC16A11.17|SPAC144.14|SPBC15C4.05|SPBC543.06c|SPCC1682.02c|SPBC21H7.04|SPAC1D4.12|SPAC31A2.07c|SPCC24B10.10c|SPAC806.02c|SPAC823.08c|SPBC1685.15c|SPAC20G8.08c|SPAC1834.07|SPCC417.08|SPAC3G6.11|SPAC6F12.16c|SPBP4H10.06c|SPAC1F7.02c|SPAC27E2.10c…
Amm	DNA recombination (GO:0006310)	0.00904223	0.0728634	0.38073	0.490509	1.51904	106	SPCC24B10.14c|SPAC26A3.03c|SPCC4E9.02|SPBC211.04c|SPBC947.11c|SPBC16G5.12c|SPCC1672.02c|SPAC3G6.02|SPAC6B12.11|SPAC1142.03c|SPCC5E4.06|SPCC16A11.17|SPCC1682.02c|SPAPB1E7.06c|SPAC30D11.10|SPBC18H10.17c|SPAC1952.05|SPCC645.04|SPBC3D6.11c|SPAC13A11.03|SPBP4H10.21c
Amm	DNA repair (GO:0006281)	0.0346535	0.138	0.271289	0.409805	1.32814	188	SPCC24B10.14c|SPCC330.01c|SPAC26A3.03c|SPBC211.04c|SPBC947.11c|SPBC16G5.12c|SPCC1795.08c|SPAPB1E7.02c|SPBC713.06|SPAC3G6.06c|SPAC3G6.02|SPCC1259.13|SPAC6B12.11|SPCC5E4.06|SPCC16A11.17|SPBP8B7.14c|SPCC1682.02c|SPAPB1E7.06c|SPAC1D4.12|SPAC30D11.10|SPAC3G9.08|SPCP31B10.05|SPCC645.04|SPAC3G6.11|SPAC30D11.13|SPBC685.02|SPBP4H10.21c|SPAC27E2.10c|SPBC30B4.07c|SPAC1250.04c|SPBC336.01|SPCC1183.06|SPAC23D3…
Amm	DNA replication (GO:0006260)	0.0210487	0.105901	0.352488	0.476316	1.47839	105	SPBC211.04c|SPBC947.11c|SPBC16G5.12c|SPAC26H5.03|SPBC14C8.07c|SPAPB1E7.02c|SPBC713.06|SPCC1672.02c|SPBC902.02c|SPAC6B12.11|SPBC1347.10|SPAC694.06c|SPCC16A11.17|SPBP8B7.14c|SPCC1682.02c|SPAPB1E7.06c|SPAC30D11.10|SPAC6B12.10c|SPAC3G6.11|SPBP4H10.21c|SPBC685.09|SPAC27E2.10c|SPBC17D11.06|SPCC737.07c|SPCC550.13|SPBC336.01|SPAC23D3.02|SPBC83.14c|SPAC9.05|SPAC3H5.06c|SPBC776.12c|SPBC23E6.07c|SPBC29A10.0…
Amm	DNA-binding transcription factor activity (GO:0003700)	8.84527e-05	0.00356022	0.538434	-0.574391	-1.93075	86	SPAC11E3.06|SPBP4H10.09|SPBC32C12.02|SPCC1223.13|SPBC1105.14|SPBC1773.12|SPBC2F12.09c|SPAC1783.07c|SPAC22F3.02|SPAC8C9.14|SPCC320.03|SPBC1652.01|SPBC32H8.11|SPBC15D4.02|SPAC2E12.02|SPAC23C11.08|SPBC16G5.16|SPBC29B5.01|SPAC22F3.09c|SPAC25B8.19c
Amm	GTPase activity (GO:0003924)	0.0737589	0.22712	0.195789	0.448289	1.33491	75	SPAC22F3.05c|SPAC16A10.04|SPAC20H4.11c|SPBC800.05c|SPAC110.03|SPCC584.04|SPAC144.07c|SPAC1F7.04|SPAC18G6.03|SPAC6F6.03c|SPCC188.06c|SPAC23H4.15|SPAC9G1.11c|SPBC19F8.01c|SPCC11E10.05c|SPAP8A3.11c|SPAC23A1.10|SPAC9.07c|SPBC31F10.06c|SPAC30C2.06c|SPBC4F6.18c|SPBC9B6.04c|SPBC839.15c|SPCC794.09c|SPBC1306.01c|SPAC56F8.03|SPAC4D7.12c|SPAC513.01c|SPBC31E1.06|SPCPB16A4.05c|SPBC1706.03|SPBC1289.03c|SPAC3F1…
Amm	Golgi apparatus (GO:0005794)	0.227425	0.500795	0.0902635	0.321113	1.10562	361	SPCC330.07c|SPCC569.05c|SPBC887.17|SPBC839.11c|SPBC3B9.09|SPBC9B6.08|SPBC1683.10c|SPBC119.16c|SPAC343.19|SPAC1F7.07c|SPAC17A5.12|SPAC22E12.06c|SPCC1281.07c|SPBC342.01c|SPBC1734.04|SPAC13G6.10c|SPBC119.12|SPBC36B7.07|SPAC4D7.11|SPCC790.03|SPAC8F11.10c|SPAC4G9.07|SPBC14C8.05c|SPAC1399.03|SPAC11D3.06|SPAC31G5.15|SPAC823.05c|SPAC1B3.16c|SPBC1683.05|SPAC3H8.06|SPAC23H3.04|SPBC19G7.14c|SPCPB1C11.01|SPA…
Amm	P-body (GO:0000932)	0.0670641	0.224944	0.287805	-0.530787	-1.44545	30	SPBC609.01|SPAC1687.22c|SPBC3B9.21|SPAC6G9.14|SPAC17A5.14
Amm	actin binding (GO:0003779)	0.392366	0.670376	0.0776799	0.389573	1.05794	43	SPAC16E8.01|SPAC4A8.15c|SPAC23C4.02|SPBC1778.08c|SPAPJ696.02|SPAC27F1.02c|SPAC17H9.11|SPAC15A10.16|SPAPJ760.02c|SPBC1215.02c|SPBC13E7.09
Amm	actin cortical patch (GO:0030479)	0.0792507	0.236285	0.190023	0.475194	1.35075	55	SPBC9B6.08|SPAC16E8.01|SPAC4A8.15c|SPAC23C4.02|SPBC1778.08c|SPBC24C6.10c|SPCC162.07|SPAPJ696.02|SPAC27F1.02c|SPAC17H9.11|SPCP1E11.02|SPAPJ760.02c|SPBC13E7.09|SPBC31F10.07|SPBC800.10c|SPBC11G11.02c|SPBC21D10.05c
Amm	actin cytoskeleton (GO:0015629)	0.0200741	0.104256	0.352488	0.467472	1.46012	114	SPAC821.09|SPBC9B6.08|SPAC12B10.10|SPAC29A4.05|SPAC16E8.01|SPAC4A8.15c|SPAC14C4.09|SPAC23C4.02|SPBC1778.08c|SPAC110.03|SPCC11E10.03|SPBC24C6.10c|SPAC9G1.06c|SPCC162.07|SPBC83.18c|SPBC1A4.05|SPAPJ696.02|SPAC27F1.02c|SPAC17H9.11|SPAC15A10.16|SPCP1E11.02|SPAPJ760.02c|SPAC9G1.11c|SPAP8A3.08|SPBC1604.14c|SPBC1347.12|SPAC16C9.07|SPAC26A3.09c
Amm	actin cytoskeleton organization (GO:0030036)	0.0243975	0.109111	0.352488	0.474798	1.44138	87	SPAC16A10.04|SPAC12B10.10|SPAC20H4.11c|SPAC16E8.01|SPAC4A8.15c|SPAC23C4.02|SPBC1778.08c|SPBC24C6.10c|SPAC9G1.06c|SPCC162.07|SPBC83.18c|SPAC1F7.04|SPBC1685.15c|SPAPJ696.02|SPAC27F1.02c|SPCP1E11.02|SPAP8A3.08|SPBC1604.14c
Amm	ascospore formation (GO:0030437)	0.269592	0.549423	0.149208	-0.376622	-1.13544	49	SPCC1223.12c|SPBC17D1.07c|SPAC13G6.12c|SPAC27D7.04|SPBC32H8.13c|SPAC458.05|SPBC1734.08|SPBC16C6.14|SPBC16D10.05|SPAC31F12.01|SPAC19A8.05c|SPAC328.03|SPCC417.06c
Amm	autophagy (GO:0006914)	0.0125688	0.0781463	0.38073	-0.515272	-1.63552	62	SPBC3B9.06c|SPBC28E12.06c|SPAC20G8.10c|SPAC458.06|SPAC17C9.12|SPAC458.05|SPBP8B7.24c|SPAC23H4.14|SPAC6F6.12|SPAC19B12.08|SPAC13G6.05c|SPBC660.08|SPAC22H12.05c|SPAC29A4.17c|SPCC1682.11c|SPCC63.08c|SPAC4C5.02c|SPBC6B1.05c|SPBC3B9.12|SPAC4F10.07c|SPCC16A11.08|SPAC823.16c|SPAP27G11.05c|SPAC1D4.03c|SPAC589.07c|SPAC1687.09|SPAC23H4.01c|SPAC1565.08|SPBC15D4.07c|SPBC11G11.04|SPAC3G9.16c|SPBC2F12.05c
Amm	carbohydrate metabolic process (GO:0005975)	0.0322279	0.133044	0.321776	-0.396547	-1.38718	114	SPBPB2B2.12c|SPAC4H3.03c|SPAPB24D3.10c|SPCC191.11|SPAC977.16c|SPCC794.01c|SPBC8E4.04|SPBPB2B2.10c|SPAC2F3.05c|SPBC1773.05c|SPBC29A10.08|SPBC577.13|SPAC13G6.12c|SPBPB2B2.13|SPACUNK4.16c|SPBC32H8.13c
Amm	cargo receptor activity (GO:0038024)	0.70529	0.880245	0.0732559	-0.42898	-0.771998	4	SPBP35G2.11c
Amm	catalytic activity, acting on DNA (GO:0140097)	0.00663541	0.0593501	0.407018	0.496011	1.53638	107	SPAP8A3.02c|SPCC330.01c|SPBC211.04c|SPBC947.11c|SPBC16G5.12c|SPBC713.06|SPBC902.02c|SPAC3G6.06c|SPBC146.03c|SPCC5E4.06|SPCC16A11.17|SPCC1682.02c|SPAPB1E7.06c|SPAC1D4.12|SPBC18H10.17c|SPAC20G8.08c|SPCP31B10.05|SPAC3G6.11|SPBC685.02|SPBP4H10.06c|SPAC27E2.10c|SPCC737.07c|SPBC336.01|SPAC1783.05|SPCC1183.06|SPAC23D3.02|SPBC83.14c|SPAC13G6.01c|SPAC9.05|SPAC3H5.06c|SPBC23E6.07c|SPBC4.04c|SPBC336.04|SPBC…
Amm	catalytic activity, acting on RNA (GO:0140098)	9.28573e-07	7.47501e-05	0.659444	0.525201	1.75541	260	SPAC589.11|SPBC3D6.03c|SPBC211.04c|SPAC3F10.06c|SPAC17H9.01|SPCC736.06|SPCC24B10.15|SPAC23C4.17|SPCC830.09c|SPBC2G5.07c|SPBC336.02|SPCC550.03c|SPAC29E6.06c|SPCC1020.04c|SPBC26H8.10|SPBC2D10.10c|SPBC2A9.10|SPCPB16A4.04c|SPAC6F12.09|SPAC22F3.08c|SPBC1347.10|SPCC1322.01|SPBP8B7.20c|SPAC23C11.09|SPBC32H8.04c|SPCC16A11.17|SPBC15C4.05|SPAC343.15|SPBC543.06c|SPCC777.11|SPBC21H7.04|SPBC4C3.05c|SPAC31A2.0…
Amm	catalytic activity, acting on a protein (GO:0140096)	0.980831	0.996748	0.0134462	0.217379	0.765115	500	SPBC428.08c|SPCC330.01c|SPAC3G9.04|SPBC1685.01|SPBC17A3.06|SPBC106.01|SPBC3F6.01c|SPAC1D4.11c|SPAC30C2.02|SPAC4A8.03c|SPBC336.13c|SPAC343.03|SPBC36B7.05c|SPCC338.11c|SPAC6G9.08|SPBC13G1.08c|SPBC14C8.07c|SPAC1952.12c|SPCC790.03|SPCC320.13c|SPCC1259.13|SPBC2D10.10c|SPAC9G1.09|SPAC1002.11|SPAC323.06c|SPAC1952.01|SPCC70.05c|SPCC757.05c|SPAC1B3.03c|SPBC4.05|SPCC1223.04c|SPAC1805.15c|SPAC959.05c|SPAC9G…
Amm	catalytic activity, acting on a tRNA (GO:0140101)	0.00119284	0.0174588	0.45506	0.54921	1.68184	98	SPAC589.11|SPAC3F10.06c|SPCC736.06|SPAC23C4.17|SPCC830.09c|SPAC29E6.06c|SPCPB16A4.04c|SPAC23C11.09|SPAC343.15|SPCC777.11|SPAC17A5.15c|SPBC17A3.04c|SPAC26F1.13c|SPAC1A6.10|SPAC9G1.12|SPCC576.06c|SPAC16.04|SPBC25B2.09c|SPBC342.02|SPBC2G5.03|SPAC2F3.13c|SPBC1105.16c|SPBC2G2.12|SPCC18.08|SPAC343.13|SPAC2C4.12c|SPBC11C11.10|SPBC16D10.02|SPCC1020.08|SPAC3A12.04c|SPAC4G8.09|SPBC19C7.06|SPBC13G1.04c|SPAC…
Amm	cell adhesion (GO:0007155)	0.61413	0.807729	0.0845557	-0.4022	-0.860847	10	SPBPJ4664.02|SPBC15D4.02
Amm	cell adhesion mediator activity (GO:0098631)	0.883152	0.994318	0.0658312	-0.272458	-0.583153	10	SPBPJ4664.02
Amm	cell cortex (GO:0005938)	0.357664	0.632791	0.0707899	0.32	1.05306	223	SPAC3C7.02c|SPAC16A10.04|SPBC9B6.08|SPAC1006.08|SPAC12B10.10|SPAC29A4.05|SPAC20H4.11c|SPAC16E8.01|SPAC4A8.15c|SPBC530.04|SPBC691.03c|SPAC23C4.10|SPAC23C4.02|SPBC1778.08c|SPAC110.03|SPBC24C6.10c|SPAC9G1.06c|SPAC144.14|SPCC162.07|SPAC3C7.12|SPBC83.18c|SPAC1F7.04|SPCC1223.06|SPAC1805.15c|SPAC18G6.03|SPBC1685.15c|SPAC1834.07|SPBC1A4.05|SPBC365.06|SPAC57A10.02|SPAPJ696.02|SPAC27F1.02c|SPAC17H9.11|SPAC…
Amm	cell surface (GO:0009986)	0.24531	0.526599	0.100991	0.399233	1.15314	64	SPAC821.09|SPCC11E10.09c|SPAC19B12.02c|SPAC1002.13c|SPAC13G6.10c|SPBC14C8.05c|SPBC947.04|SPAC9G1.06c|SPAC27E2.01|SPBP19A11.02c|SPBPB8B6.05c|SPCC970.02
Amm	cell wall (GO:0005618)	0.510885	0.780793	0.0619763	0.343574	0.960734	50	SPAC19B12.02c|SPAC1002.13c|SPAC13G6.10c|SPBP23A10.11c|SPBC428.03c|SPAC14C4.09|SPBC21H7.03c|SPBC947.04|SPBPB8B6.05c|SPBC32F12.11|SPCC63.02c
Amm	cell wall organization or biogenesis (GO:0071554)	0.274431	0.552293	0.0899861	0.360976	1.11637	101	SPAC821.09|SPAC16A10.04|SPBC1709.01|SPAC19B12.02c|SPBC1734.04|SPAC1002.13c|SPAC13G6.10c|SPBP23A10.11c|SPAC14C4.09|SPAC8F11.10c|SPCC1620.06c|SPAC27E2.01|SPCC777.07|SPBC16C6.09|SPCC970.02
Amm	cellular amino acid metabolic process (GO:0006520)	0.00646276	0.0593501	0.407018	0.452853	1.46749	181	SPAC5H10.01|SPAC21E11.04|SPBC428.02c|SPBC1683.11c|SPCC1450.07c|SPCC736.06|SPBP19A11.01|SPAC3H1.07|SPBC21C3.08c|SPBC14F5.05c|SPBC106.17c|SPAC922.07c|SPAC29B12.04|SPBC4C3.03|SPAC29E6.06c|SPBC36.04|SPBC23E6.10c|SPBP8B7.29|SPAC23C11.09|SPCC777.11|SPCC965.08c|SPAPB24D3.03|SPAC17A5.15c|SPBPB8B6.05c|SPBC17A3.04c|SPAC26F1.13c|SPBC428.11|SPAC1002.12c|SPCC576.06c|SPBC1677.03c|SPBP26C9.02c|SPBC25B2.09c|SPBC…
Amm	chromatin organization (GO:0006325)	0.0369487	0.141637	0.257206	0.387792	1.28904	248	SPBC428.08c|SPAC5D6.02c|SPCC364.06|SPAC1B3.17|SPAPB1E7.14|SPCC663.12|SPAC26H5.03|SPCC1795.08c|SPCC594.05c|SPAC12G12.05c|SPBC13G1.08c|SPAPB1E7.02c|SPBC21C3.16c|SPAC19G12.06c|SPBC8D2.03c|SPAC14C4.12c|SPBC2D10.10c|SPAC6F12.09|SPCC1682.13|SPBC354.03|SPBC1604.17c|SPAC23G3.10c|SPBC1105.12|SPBC18H10.06c|SPCC297.04c|SPCC613.12c|SPAC20G8.08c|SPCC622.19|SPAC1952.05|SPCC61.02|SPAC23H3.05c|SPBC8D2.04|SPCC167…
Amm	chromosome (GO:0005694)	0.00423656	0.0454724	0.407018	0.372006	1.31686	583	SPAP8A3.02c|SPAC29E6.04|SPBC428.08c|SPAC5D6.02c|SPCC364.06|SPAC3G9.12|SPCC830.03|SPAC1834.04|SPAC26A3.03c|SPAC3G9.04|SPAC1B3.17|SPBC211.04c|SPBC947.11c|SPBC106.01|SPAPB1E7.14|SPBC17G9.04c|SPBC428.17c|SPBC16G5.12c|SPBC409.09c|SPCC962.02c|SPAC2F7.14c|SPAC26H5.03|SPAP14E8.02|SPCC1795.08c|SPCC306.03c|SPCC594.05c|SPAC12G12.05c|SPBC13G1.08c|SPAC1002.04c|SPBC14C8.07c|SPBC2G5.07c|SPBC32F12.08c|SPAPB1E7.0…
Amm	conjugation with cellular fusion (GO:0000747)	0.426513	0.681182	0.109684	-0.348467	-1.02193	41	SPAC1565.04c|SPAC27D7.13c|SPBC1D7.05|SPAC13C5.03|SPAC1093.06c|SPAC20G4.02c|SPCC1442.01|SPAC1D4.13|SPAC23C4.07
Amm	contractile ring (GO:0070938)	0.023889	0.109111	0.352488	0.555805	1.55752	51	SPAC12B10.10|SPAC23C4.02|SPBC1778.08c|SPAC110.03|SPAC9G1.06c|SPBC83.18c|SPBC1A4.05|SPAC27F1.02c|SPAC9G1.11c|SPAP8A3.08|SPBC1604.14c|SPAC16C9.07|SPAC26A3.09c
Amm	cyclase activity (GO:0009975)	0.00905135	0.0728634	0.38073	0.946764	1.48046	3	SPAC5H10.01|SPAC11D3.04c
Amm	cytoplasmic stress granule (GO:0010494)	0.0107263	0.0750841	0.38073	-0.576898	-1.64246	37	SPAC27D7.03c|SPAC1687.22c|SPBC23E6.01c|SPAC17A2.09c|SPBC3B9.21|SPAC24B11.06c|SPAC6G9.14|SPAC17A5.14
Amm	cytoplasmic translation (GO:0002181)	1.92061e-06	0.000103073	0.627257	0.529815	1.74979	238	SPBC2G2.05|SPAC29E6.06c|SPAC26H5.10c|SPAC1527.03|SPAC959.07|SPAC23C11.09|SPAC3H5.05c|SPCC584.04|SPAC3F10.18c|SPBC15C4.05|SPBC1778.01c|SPAC21E11.06|SPAC26A3.04|SPAC3G9.09c|SPCC417.08|SPAC57A7.12|SPAC17A5.15c|SPAPB8E5.06c|SPBC17A3.04c|SPCC74.05|SPAC26F1.13c|SPBC18H10.14|SPAC144.11|SPAC644.15|SPBC21B10.10|SPCC576.08c|SPBC17G9.10|SPBC405.07|SPBC28F2.02|SPBC25B2.09c|SPBP8B7.06|SPBC342.02|SPBC839.04|SP…
Amm	cytoplasmic vesicle (GO:0031410)	0.357656	0.632791	0.0699459	0.319565	1.04883	206	SPAC16A10.04|SPAC1F12.05|SPBC3B9.09|SPBC651.05c|SPBC9B6.08|SPAC343.19|SPBC36B7.05c|SPAC20H4.11c|SPBC36B7.07|SPAC16E8.01|SPBC691.03c|SPAC23C4.10|SPAC23C4.02|SPAC110.03|SPAC31G5.15|SPAC823.05c|SPAC1B3.07c|SPCC162.07|SPAPJ696.01c|SPAC144.06|SPAC1F7.04|SPAC18G6.03|SPCC1620.12c|SPAC22E12.17c|SPAC29E6.03c|SPBC2G5.04c|SPAC57A10.05c
Amm	cytosol (GO:0005829)	0.151848	0.394315	0.107972	0.292471	1.06829	2220	SPAC5H10.01|SPAC21E11.04|SPAC11D3.15|SPAP8A3.02c|SPBC24C6.09c|SPAC25B8.09|SPAC22F3.05c|SPCC162.12|SPBC1778.04|SPCC1450.13c|SPCC364.06|SPAC3G9.12|SPCC830.03|SPBC3D6.03c|SPBC1773.03c|SPBC428.02c|SPAC1F12.05|SPAC11D3.14c|SPBC21C3.10c|SPAC12B10.14c|SPAC3G9.04|SPCC417.12|SPBC211.04c|SPAC1039.03|SPAC922.03|SPBC1685.01|SPBC947.11c|SPAC1705.02|SPBC1683.11c|SPCP1E11.10|SPAC3F10.06c|SPBC17A3.06|SPAC1952.11…
Amm	cytosolic ribosome (GO:0022626)	0.000187194	0.00602764	0.518848	0.525855	1.67743	149	SPBC2G2.05|SPAC26H5.10c|SPAC664.06|SPAC959.07|SPAC3H5.05c|SPAC3F10.18c|SPAC26A3.04|SPAPB8E5.06c|SPCC74.05|SPBC18H10.14|SPAC144.11|SPAC644.15|SPBC21B10.10|SPCC576.08c|SPBC17G9.10|SPBC405.07|SPBP8B7.06|SPBC839.04|SPBC1685.02c|SPBC839.05c|SPAC31G5.17c|SPAC1071.08|SPBP4H10.13|SPAC1F7.13c|SPAC22E12.13c|SPAC3G9.03|SPCC285.15c|SPBC2F12.07c|SPAC31G5.03|SPCP1E11.09c|SPCC576.11|SPBC19G7.03c|SPAC3G6.13c|SPA…
Amm	deacetylase activity (GO:0019213)	0.166667	0.418921	0.179782	-0.648236	-1.3706	9	SPBPB2B2.02
Amm	detoxification (GO:0098754)	0.0747664	0.22712	0.188204	0.423079	1.31023	104	SPAPB1A11.01|SPAC11D3.15|SPAC25B8.09|SPCC569.05c|SPBC947.06c|SPAC11D3.14c|SPAC922.03|SPCC1281.07c|SPBC216.04c|SPAC821.10c|SPCC24B10.20|SPBC2G5.06c|SPCC757.05c|SPBC17A3.07|SPBC3H7.04|SPBC409.08|SPBC12D12.07c|SPCC830.10
Amm	disulfide oxidoreductase activity (GO:0015036)	0.622727	0.807729	0.0546808	0.373657	0.886014	20	SPCC1281.07c|SPBC17A3.07|SPBC146.04|SPBC12D12.07c
Amm	division septum (GO:0000935)	0.0713202	0.22712	0.206588	0.520881	1.38747	38	SPAC821.09|SPAC16A10.04|SPBC1709.01|SPBC27.04|SPAC9G1.06c|SPAC1F7.04|SPCC1223.06
Amm	endoplasmic reticulum (GO:0005783)	0.772921	0.928659	0.0281515	0.255917	0.902112	549	SPAC29B12.10c|SPBC1683.09c|SPAC630.08c|SPCC569.05c|SPBC18H10.02|SPBC4F6.09|SPAC9.10|SPBC839.11c|SPBC1683.10c|SPBC119.16c|SPBC947.05c|SPBC1652.02|SPAC1F7.07c|SPAC17A5.12|SPBC342.01c|SPBC1734.04|SPBC36B7.07|SPBC1E8.03c|SPBP23A10.11c|SPBC691.02c|SPAC4D7.11|SPBC19C2.15c|SPBC14C8.05c|SPAC1399.03|SPAC23A1.04c|SPAC4F8.14c|SPAC1F7.08|SPCC645.11c|SPBC3E7.15c|SPAC1002.11|SPBC947.04|SPBC1683.03c|SPAC1952.01…
Amm	endoplasmic reticulum membrane (GO:0005789)	0.824818	0.966524	0.0314929	0.258733	0.85347	232	SPAC29B12.10c|SPAC630.08c|SPBC839.11c|SPAC17A5.12|SPBC342.01c|SPBC19C2.15c|SPBC3E7.15c|SPAC1002.11|SPAC1952.01|SPAC22A12.13|SPAC2E1P5.01c|SPCC330.08|SPAP8A3.03|SPAC959.05c|SPBC146.04|SPBC28F2.06c|SPBC16C6.09|SPBC1709.07|SPAC31G5.16c|SPBC3D6.07|SPCC1450.15|SPBC2G5.04c|SPBC3D6.05|SPAC23H3.11c|SPBC27B12.06|SPBC27.01c|SPCC1827.04|SPCC1020.11c|SPCC63.10c|SPBC31F10.06c|SPBC1604.15|SPAC22A12.07c|SPBC27B…
Amm	endosome (GO:0005768)	0.698701	0.878835	0.0423318	0.27996	0.888859	128	SPBC3B9.09|SPBC651.05c|SPBC9B6.08|SPAC343.19|SPBC36B7.05c|SPBC36B7.07|SPAC16E8.01|SPAC31G5.15|SPAC823.05c|SPAC1B3.07c|SPCC162.07|SPAPJ696.01c|SPAC144.06|SPAC18G6.03
Amm	enzyme regulator activity (GO:0030234)	0.959805	0.996748	0.0237209	0.233295	0.769365	234	SPAC821.08c|SPBC1778.04|SPCC4E9.02|SPAC13G6.08|SPAC222.10c|SPCC622.14|SPCC306.03c|SPAC4A8.15c|SPAC328.08c|SPAC23C4.10|SPBC1D7.03|SPAC110.03|SPAC144.13c|SPAC1F3.03|SPBC23E6.08|SPAC21E11.06|SPAC18B11.11|SPBC32F12.09|SPCC1620.12c|SPAC7D4.04|SPAC13A11.03|SPAC22E12.17c|SPAC644.15|SPAC19E9.03|SPAC15A10.16|SPBC29A10.11c|SPCC550.13|SPAC19A8.01c|SPAC1834.01
Amm	establishment or maintenance of cell polarity (GO:0007163)	0.0725462	0.22712	0.197822	0.465963	1.36137	68	SPAC16A10.04|SPCC417.07c|SPAC20H4.11c|SPBC800.05c|SPBC1778.08c|SPBC11B10.05c|SPAC110.03|SPAC1F3.03|SPAC3C7.12|SPBC83.18c|SPCC1223.06|SPAC1834.07
Amm	exonuclease activity (GO:0004527)	0.616893	0.807729	0.0549074	0.335027	0.916113	45	SPAC3G6.06c|SPBC26H8.10|SPCC1322.01|SPCP31B10.05|SPCC757.08|SPBC685.02|SPAC6F12.16c|SPBC16G5.10|SPAC1F3.01|SPBC336.04|SPBC1604.09c|SPBC17D1.03c
Amm	extracellular region (GO:0005576)	0.0136697	0.0786006	0.38073	-0.654915	-1.70812	25	SPAPB8E5.05|SPAPB24D3.10c|SPCC191.11|SPAC513.03
Amm	general transcription initiation factor activity (GO:0140223)	0.378031	0.654441	0.0760837	0.3637	1.03771	57	SPAC12G12.05c|SPAC1002.04c|SPBC336.07|SPAC1D4.12|SPAC6F12.11c|SPBC30B4.07c|SPAC13A11.04c|SPBC1861.07|SPCC16C4.14c|SPCC1919.14c|SPBC32F12.15|SPBC21H7.05|SPBC17D1.04|SPBC3B8.11|SPCC16C4.18c|SPAC29E6.08|SPAC22E12.08|SPBC13G1.13|SPBC30D10.02|SPBC29A3.08|SPAC3A12.05c|SPAC23G3.09
Amm	generation of precursor metabolites and energy (GO:0006091)	0.566406	0.803737	0.111011	-0.275848	-0.955102	108	SPCC794.01c|SPACUNK4.10|SPAC140.01|SPAC1556.02c|SPAC26H5.09c|SPCC794.12c|SPBC29A3.10c|SPAC3A11.07|SPAC1782.07|SPAC222.12c|SPCC1840.06|SPAC22F3.07c|SPAC24C9.06c|SPAC1296.02|SPBC1734.13|SPCC330.12c|SPBC106.05c|SPBC3H7.03c|SPCC1442.08c|SPBC713.07c|SPAC23C4.11|SPBC947.15c|SPBC2F12.17|SPAC6C3.04|SPCC737.02c|SPBC13E7.04|SPBC16C6.08c|SPBP4H10.08|SPBC31F10.15c|SPAC13F5.03c
Amm	guanyl-nucleotide exchange factor activity (GO:0005085)	0.943511	0.996748	0.0359209	0.253055	0.687208	43	SPAC4A8.15c|SPAC23C4.10|SPBC23E6.08|SPAC21E11.06|SPBC29A10.11c|SPAC19A8.01c
Amm	histone demethylase activity (GO:0032452)	0.540984	0.799068	0.0919686	-0.438733	-0.927638	9	SPBP19A11.06|SPBC83.07|SPBC146.09c|SPAC23E2.02|SPAC1002.05c
Amm	hydrolase activity, acting on carbon-nitrogen (but not peptide) bonds (GO:0016810)	0.0266082	0.115781	0.352488	0.542044	1.53845	56	SPAC11D3.15|SPAC11D3.14c|SPAC922.03|SPAC1952.11c|SPAC3H1.07|SPBC1198.02|SPBC2G2.08|SPCC126.12|SPAPB24D3.03|SPBPB8B6.05c|SPCPB16A4.03c|SPBC1683.02|SPBP26C9.02c|SPCC553.02|SPCC132.02
Amm	hydrolase activity, acting on ester bonds (GO:0016788)	0.136742	0.373143	0.126876	0.352111	1.17258	254	SPAC589.11|SPBC3D6.03c|SPAC3G9.04|SPCC417.12|SPBC1685.01|SPBC17A3.06|SPBC3F6.01c|SPCC4G3.17|SPAC4A8.03c|SPCC24B10.15|SPCC830.09c|SPBC428.03c|SPBC106.17c|SPAC3G6.06c|SPBC21H7.03c|SPBC26H8.10|SPCC1322.01|SPAC23C11.09|SPBC32H8.04c|SPCC1672.06c|SPAPB1E7.06c|SPBC30D10.03c|SPAC22F8.11|SPAC1486.09|SPCC1753.04|SPAC9G1.08c|SPCP31B10.05|SPCC757.08|SPBC685.02|SPAC6F12.16c|SPAC26F1.13c|SPAC14C4.10c|SPBC17A3.…
Amm	hydrolase activity, acting on glycosyl bonds (GO:0016798)	0.460114	0.719207	0.0661326	0.34613	0.989261	58	SPAC821.09|SPCC11E10.09c|SPBC1861.05|SPAC1002.13c|SPAC13G6.10c|SPAC14C4.09|SPAC17G8.02|SPBC14C8.05c|SPAC23A1.04c|SPAC27E2.01|SPAC2E1P5.01c|SPBC1683.07|SPCC970.02|SPCC63.02c|SPCC1183.06|SPAC589.05c|SPAC23H3.11c|SPAC1002.03c
Amm	intramembrane lipid transporter activity (GO:0140303)	0.248634	0.526711	0.144631	-0.595613	-1.25934	9	SPAC343.06c|SPAC24B11.12c|SPBC11B10.07c|SPAC821.13c|SPBC15D4.07c
Amm	iron-sulfur cluster assembly (GO:0016226)	0.373156	0.653024	0.0785029	0.434947	1.0822	25	SPAC227.13c|SPBC337.10c|SPAC806.02c|SPBC3B9.19|SPAC144.16|SPBC1709.19c|SPBC26H8.06|SPAC637.08|SPCC1450.10c|SPAC144.08|SPBC21D10.11c|SPCC1183.03c
Amm	isomerase activity (GO:0016853)	0.618777	0.807729	0.052057	0.312662	0.913485	68	SPCC576.02|SPBC16G5.12c|SPCC16C4.06c|SPBC23E6.10c|SPAC1B3.03c|SPCC965.08c|SPAC959.05c|SPBC1604.05|SPAC23C11.13c|SPCC24B10.21|SPCC1620.13|SPBC11C11.10|SPBC16H5.05c|SPBC3D6.13c|SPAC26F1.06|SPAC1782.05|SPAC31G5.05c|SPBC1A4.03c|SPAC144.12|SPCC126.03|SPBC1347.02|SPAC18B11.02c|SPBC1709.04c|SPAC25B8.05|SPBP8B7.25|SPBC1703.14c|SPBC1539.09c|SPBC28F2.03
Amm	kinase activity (GO:0016301)	0.809348	0.958125	0.0329431	0.259935	0.845305	191	SPCC830.03|SPBC106.01|SPAC4G9.03|SPBC1861.05|SPAC343.19|SPAC1D4.11c|SPBC14C8.07c|SPBC4C3.03|SPAC323.01c|SPCC320.13c|SPCC1259.13|SPAC9G1.09|SPCC1672.06c|SPCC70.05c|SPBC1198.05|SPCC1795.05c|SPBC14F5.04c|SPAC23H4.02|SPAC23C11.16|SPBC660.14|SPAC57A10.02|SPBC32C12.03c|SPCP1E11.02|SPAC644.11c|SPBC16H5.02|SPBC530.14c|SPBC1604.14c|SPAC607.04|SPBC16G5.02c|SPAC1782.11|SPBC3D6.05|SPAC16C9.07|SPAC13G7.12c|SP…
Amm	kinetochore (GO:0000776)	0.0611664	0.213831	0.216543	0.473958	1.38473	68	SPAC29E6.04|SPAC3G9.12|SPBC106.01|SPBC409.09c|SPCC962.02c|SPBC32F12.08c|SPAC3G9.01|SPCC320.13c|SPBC776.13|SPCC1223.15c|SPBC1685.15c|SPAC25B8.14|SPBC27B12.02|SPAC23C11.16|SPBP4H10.06c|SPCC1672.10|SPBC21.01|SPAC27F1.04c|SPCC736.14|SPCC1020.02|SPAC1783.03|SPAC4F10.12|SPBC336.15|SPAC3A11.14c|SPAC14C4.16|SPBC11C11.03|SPAC8C9.17c|SPBC3D6.04c|SPBC2F12.13|SPCC970.12|SPCC188.04c|SPAC688.02c|SPAC23H4.11c
Amm	ligase activity (GO:0016874)	0.118667	0.329402	0.146416	0.397759	1.23456	105	SPBC18H10.02|SPCC736.06|SPAC29E6.06c|SPBC713.06|SPAC23C11.09|SPAC323.06c|SPBC2G2.08|SPAC16E8.17c|SPCC777.11|SPBC405.01|SPAC17A5.15c|SPBC17A3.04c|SPAC30D11.13|SPAC26F1.13c|SPAC1A6.10|SPCC576.06c|SPAC2G11.10c|SPBC25B2.09c|SPBC342.02|SPAC10F6.03c|SPAC227.09|SPAP7G5.02c|SPBC2G2.12|SPCC553.02|SPCC18.08|SPAC343.13|SPAC23H4.06|SPAC4G8.09|SPBC19C7.06|SPAC22G7.06c|SPAC23A1.12c|SPBC646.03|SPBC577.12|SPBC4F…
Amm	lipid binding (GO:0008289)	0.787517	0.939186	0.0378488	0.267482	0.836675	113	SPAC3C7.02c|SPBC3B9.09|SPBC36B7.05c|SPBC1271.12|SPBC19C2.10|SPAC31G5.15|SPCC162.07|SPAPJ696.01c|SPAC22F8.11|SPBC83.18c|SPBC28F2.06c
Amm	lipid metabolic process (GO:0006629)	0.96088	0.996748	0.0238623	0.231359	0.763008	230	SPAC630.08c|SPBC18H10.02|SPAC343.19|SPBC342.01c|SPBC1271.12|SPBC106.17c|SPBC19C2.15c|SPBC725.04|SPAC4F8.14c|SPAC31G5.15|SPBC3E7.15c|SPAC19G12.12|SPAC1002.11|SPAC3H8.06|SPAC1952.01|SPAC22A12.13|SPCC330.08|SPAC22F8.11|SPAC9.08c|SPAC24C9.03|SPBC1709.07|SPAC31G5.16c|SPBC3D6.07|SPCC1450.15|SPAC1A6.05c|SPAC23G3.12c|SPBC31F10.02|SPBC409.18
Amm	lipid transfer activity (GO:0120013)	0.597285	0.807729	0.0564118	0.382528	0.909276	21	SPBC1271.12|SPAC589.09|SPBC28F2.06c|SPBC27B12.01c|SPBC354.07c|SPBC365.01
Amm	lipoprotein biosynthetic process (GO:0042158)	0.95092	0.996748	0.0681513	-0.232973	-0.696683	47	SPBC3B9.06c|SPBC2F12.15c|SPAC167.09|SPAC458.06|SPBC839.08c|SPAC823.07|SPBC6B1.05c|SPAC18B11.05
Amm	lyase activity (GO:0016829)	0.0888575	0.255465	0.176694	0.435091	1.3041	79	SPAC5H10.01|SPBC24C6.09c|SPBC1683.11c|SPBC1861.05|SPAC29B12.04|SPBC19C2.15c|SPBC725.04|SPAC31G5.15|SPCC330.05c|SPAC24C9.03|SPAC1A6.10|SPBC1677.03c|SPBC14F5.09c|SPBC19C2.07|SPCC4B3.05c|SPCC11E10.01|SPAC343.16|SPCC1020.08|SPBC21H7.07c
Amm	mRNA metabolic process (GO:0016071)	0.326316	0.610894	0.0734381	0.315555	1.06268	284	SPBC3D6.03c|SPAC3G9.04|SPAC17H9.01|SPBC211.05|SPCC16C4.06c|SPCC1919.05|SPAC2F7.14c|SPCC24B10.15|SPCC550.03c|SPBC11C11.08|SPAC2G11.08c|SPBC26H8.10|SPAC20H4.06c|SPBC4B4.07c|SPAC23A1.09|SPAC227.12|SPAC824.04|SPAC19D5.06c|SPAC19A8.08|SPCC757.08|SPCC736.12c|SPBC83.09c|SPAC6F12.16c|SPBC16G5.10|SPCC962.06c|SPBC2F12.08c|SPAC3G9.10c|SPAC57A7.04c|SPAC30D11.14c|SPAC323.08|SPAC1610.01|SPBC32F12.16|SPBC8D2.09…
Amm	meiotic drive (GO:0110134)	0.321023	0.610894	0.128143	-0.493094	-1.13928	15	SPCC548.03c|SPCC162.04c|SPCC1906.03|SPCC1620.02|SPCC794.02|SPCC285.07c|SPCC970.11c|SPCC1183.10
Amm	meiotic nuclear division (GO:0140013)	0.458656	0.719207	0.0615707	0.315115	1.00011	135	SPBC1778.04|SPAC29E6.04|SPBC428.08c|SPAC26A3.03c|SPBC106.01|SPCC417.07c|SPBC428.17c|SPBC16G5.12c|SPBC409.09c|SPCC1795.08c|SPBC32F12.08c|SPCC320.13c|SPCC11E10.03|SPCC188.07|SPCC1223.15c|SPAPB1E7.06c|SPCC613.12c|SPAC1952.05|SPAC13A11.03|SPAC23C11.16|SPBC29A10.02
Amm	membrane organization (GO:0061024)	0.994737	0.996748	0.0946646	-0.198954	-0.727796	181	SPBC17D1.07c|SPAC13C5.03|SPBC409.23|SPAC23C4.05c|SPBC19C2.11c|SPBC4F6.06|SPCC594.06c|SPBC1711.03|SPAC17C9.12|SPAC458.05|SPCC1281.03c|SPBC1539.04|SPAC17A2.06c|SPAPJ691.03|SPBP8B7.24c|SPAC23H4.14|SPAC3A11.06|SPAC343.06c|SPBC16G5.07c|SPAC24B11.12c|SPCC417.06c|SPAC222.14c|SPBC12C2.08|SPAC31G5.07|SPBC11B10.07c|SPAC18G6.10|SPBC83.10|SPBC543.10|SPAC1A6.07|SPAC607.10|SPBC30D10.09c|SPAC821.13c|SPBC31E1.04…
Amm	metal ion homeostasis (GO:0055065)	0.627119	0.807729	0.0511148	0.3094	0.908848	69	SPBC1683.09c|SPBC4F6.09|SPBC1683.10c|SPBC947.05c|SPAC227.13c|SPAC1F7.07c|SPAC821.10c|SPAC1F7.08|SPAP8A3.03|SPAC1142.05|SPBC16E9.01c
Amm	microtubule binding (GO:0008017)	0.143731	0.385678	0.142057	0.502054	1.28249	31	SPAC3G9.12|SPBC25B2.07c|SPAC3G9.01|SPAC144.14|SPAC3C7.12|SPBC1685.15c|SPAC1834.07|SPAC27F1.04c|SPCC736.14|SPCC1020.02|SPCC1682.04|SPAC3A11.14c|SPBC11C11.03|SPBC2F12.13|SPCC188.04c
Amm	microtubule cytoskeleton (GO:0015630)	0.214541	0.493445	0.0975449	0.335994	1.11641	252	SPAC821.08c|SPAC22F3.05c|SPCC16C4.02c|SPAC3G9.12|SPCC1739.11c|SPBC651.05c|SPBC106.01|SPCC417.07c|SPAC222.10c|SPCC962.02c|SPBC25B2.07c|SPAC19G12.01c|SPBC800.05c|SPBC336.02|SPAC23C4.10|SPAC3G9.01|SPCC320.13c|SPBC11B10.05c|SPBC2D10.10c|SPCC11E10.03|SPBC902.06|SPAC9G1.09|SPAC144.14|SPBC8D2.05c|SPAC3C7.12|SPCC1223.06|SPAC18G6.03|SPBC1685.15c|SPBC244.01c|SPAC31G5.11|SPAC1834.07|SPBC2G2.14|SPAC6F6.03c|S…
Amm	microtubule cytoskeleton organization (GO:0000226)	0.398852	0.670376	0.0736213	0.353589	1.03747	71	SPAC3G9.12|SPCC417.07c|SPBC800.05c|SPCC320.13c|SPBC11B10.05c|SPCC11E10.03|SPBC902.06|SPBC8D2.05c|SPAC3C7.12|SPAC18G6.03|SPBC1685.15c|SPBC29A10.02|SPBC32H8.09|SPAC27F1.04c|SPCC736.14|SPCC1682.04|SPAC3A11.14c|SPAC1782.05
Amm	mitochondrial gene expression (GO:0140053)	0.0232041	0.109111	0.352488	0.44228	1.41454	147	SPAC589.11|SPBC3D6.03c|SPCC736.06|SPCC16C4.15|SPAC1B3.18c|SPCC895.03c|SPBC18E5.13|SPCC1322.01|SPAC23C11.09|SPCC777.11|SPBC19G7.07c|SPCC645.09|SPBC3H7.04|SPBC16G5.04|SPCC576.06c|SPBC30B4.06c|SPBC25B2.09c|SPBC409.14c|SPBC1604.02c|SPAC1952.14c|SPBC2G2.12|SPCC18.08|SPAC343.13|SPBC887.07|SPAP8A3.11c|SPAC4F8.02c|SPBC11B10.04c|SPCC1393.11|SPAC4G8.09|SPBC13G1.01c|SPAP8A3.14c|SPCC16C4.01|SPBC2D10.08c|SPAP…
Amm	mitochondrion (GO:0005739)	0.2881	0.572644	0.0739901	0.296464	1.06044	717	SPAC8F11.05c|SPAC5H10.01|SPAC589.11|SPCC162.05|SPBC3D6.03c|SPBC428.02c|SPAC1565.01|SPBC1683.11c|SPBC27.08c|SPAC4G9.03|SPAC25B8.07c|SPAC227.13c|SPBC16G5.12c|SPCC736.06|SPAC4A8.03c|SPBP19A11.01|SPBC25B2.07c|SPCC16C4.15|SPAC1B3.18c|SPBC336.13c|SPBC25H2.08c|SPAC823.13c|SPAC821.10c|SPBC106.17c|SPBC336.02|SPBC18E5.13|SPAP27G11.02|SPBP23A10.03c|SPAC323.01c|SPAC3G6.06c|SPBC25H2.04c|SPCC1020.03|SPBC36.04|…
Amm	mitochondrion organization (GO:0007005)	0.726817	0.893264	0.0388759	0.270584	0.873281	169	SPAC1565.01|SPAC25B8.07c|SPBC25B2.07c|SPBC336.13c|SPAC823.13c|SPBC800.05c|SPBP23A10.03c|SPBC713.06|SPBC25H2.04c|SPCC1322.01|SPCC1442.15c|SPCC550.06c|SPBC18H10.17c|SPCC24B10.10c|SPAC7D4.04|SPBC28F2.06c|SPBC685.02|SPBC17A3.01c|SPBC11C11.11c|SPBC21D10.07|SPBC27.06c|SPAC589.04|SPBC3B9.19|SPAC1834.10c|SPBC19G7.19|SPBC713.10|SPAC3A12.16c|SPBC14C8.02
Amm	mitotic cell cycle phase transition (GO:0044772)	0.603318	0.807729	0.0559429	0.38137	0.906525	21	SPBC2F12.11c|SPBC21B10.13c|SPAC19E9.03|SPBC800.02|SPBC776.12c|SPAPB2B4.03|SPAC10F6.08c|SPBC16A3.07c|SPCC1259.04|SPBC11B10.09
Amm	mitotic cytokinesis (GO:0000281)	0.0106567	0.0750841	0.38073	0.575216	1.6326	56	SPCC1739.11c|SPBC1709.01|SPAC12B10.10|SPAC4A8.15c|SPBC27.04|SPBC11B10.05c|SPBC902.06|SPAC9G1.06c|SPBC83.18c|SPAC18G6.03|SPBC1685.15c|SPAC27F1.02c|SPAC9G1.11c|SPAP8A3.08
Amm	mitotic sister chromatid segregation (GO:0000070)	0.0121331	0.0781463	0.38073	0.475129	1.47108	108	SPAC29E6.04|SPAC26A3.03c|SPCC417.07c|SPBC409.09c|SPCC962.02c|SPCC306.03c|SPBC32F12.08c|SPAC19G12.06c|SPAC3G9.01|SPCC320.13c|SPBC146.03c|SPBC776.13|SPCC1223.15c|SPBC1685.15c|SPAC17H9.20|SPBC19F8.02|SPAC25B8.14|SPBC2G2.14|SPBC27B12.02|SPBP4H10.06c|SPCC1672.10|SPBC21.01|SPBC32H8.09|SPCC188.03|SPAC27F1.04c|SPCC736.14|SPCC1020.02|SPAC1783.03|SPAC4F10.12|SPBC336.15|SPAC3A11.14c|SPAC14C4.16|SPBC1A4.03c|…
Amm	mitotic spindle (GO:0072686)	0.399727	0.670376	0.0709609	0.337499	1.03403	96	SPAC821.08c|SPAC3G9.12|SPCC962.02c|SPBC336.02|SPAC3G9.01|SPCC320.13c|SPBC2D10.10c|SPAC3C7.12|SPBC1685.15c|SPAC6F6.03c|SPBC16E9.01c|SPAC23C11.16|SPBC19F5.02c|SPBC32H8.09|SPBC1604.16c|SPCC736.14|SPAC29E6.02|SPBC13A2.01c|SPCC1672.07|SPBC336.15|SPAC3A11.14c|SPAC14C4.02c|SPAC23C4.18c|SPBC3B9.02c|SPAC23C11.11|SPCC1393.02c|SPAC8C9.17c|SPBC3D6.04c|SPBC2F12.13|SPAC1B1.03c|SPAC2F3.06c
Amm	molecular adaptor activity (GO:0060090)	0.230179	0.500795	0.0975449	0.356585	1.13748	149	SPAC1F12.05|SPCC1739.11c|SPBC25B2.06c|SPBC36B7.07|SPAC16E8.01|SPBC530.04|SPBC691.03c|SPAC4D7.03|SPAC823.05c|SPCC11E10.03|SPCC188.07|SPAC694.06c|SPAC144.06|SPBC83.18c|SPCC1223.06|SPCC1827.08c|SPAC7D4.04|SPBC28F2.06c|SPCC736.12c|SPBC1A4.05|SPBC26H8.02c|SPAC57A10.05c|SPBP8B7.28c|SPBC19C7.05|SPBC336.01|SPAC9G1.11c|SPBC947.02|SPBC1347.12|SPAC16C9.03|SPCC18.04|SPBC19F8.01c|SPBC1718.01
Amm	molecular carrier activity (GO:0140104)	0.754173	0.912946	0.0459538	0.315723	0.801284	30	SPAC227.13c|SPCC1442.15c|SPCC962.03c|SPBC11G11.07|SPCC550.11|SPBC14F5.03c|SPBC1709.10c|SPAC1B1.03c|SPAC2F3.06c|SPCC1840.03|SPAC1486.08|SPAC1805.17|SPBC119.06|SPBC1604.08c|SPAC1142.06|SPCC1183.03c
Amm	molecular sequestering activity (GO:0140313)	0.996748	0.996748	0.0363018	0.223282	0.413718	6	SPBC26H8.06|SPBC1734.11|SPAC8E11.02c|SPAC8C9.11|SPAC22H10.13
Amm	motor activity (GO:0003774)	0.858243	0.973079	0.0407404	0.30484	0.693395	17	SPAC144.14|SPBC1685.15c|SPAC1834.07|SPAC3A11.14c|SPBC2F12.13
Amm	nitrogen cycle metabolic process (GO:0071941)	0.422188	0.681182	0.0743625	0.460534	1.04754	17	SPAC922.03|SPAC1952.11c|SPAC3H1.07|SPBP26C9.02c|SPAC3A12.09c|SPBC56F2.09c|SPBC215.08c
Amm	nuclear periphery (GO:0034399)	0.603499	0.807729	0.0543434	0.32576	0.912869	51	SPBC17G9.04c|SPCC962.03c|SPCC1739.14|SPCC290.03c|SPAC22G7.09c|SPCC188.13c|SPBC14F5.03c|SPAC26A3.15c|SPAC4D7.05|SPBP8B7.09c|SPBC19G7.15|SPAC1B1.03c|SPAC2F3.06c|SPCC18B5.07c|SPAC17H9.05|SPCC1840.03|SPAC1805.17|SPAC1805.04|SPBC1604.08c
Amm	nuclear pore (GO:0005643)	0.691869	0.877093	0.04707	0.304252	0.868091	57	SPBC17G9.04c|SPAC16E8.01|SPCC962.03c|SPCC1739.14|SPCC550.11|SPCC290.03c|SPAC1A6.02|SPAC22G7.09c|SPAC26A3.15c|SPBP8B7.09c|SPBC365.13c|SPBC19G7.15|SPAC1B1.03c|SPAC2F3.06c|SPAC8F11.06|SPAC30D11.04c|SPCC18B5.07c|SPCC1840.03|SPAC1805.17|SPAC1805.04|SPBC1604.08c|SPAC15F9.03c|SPCC1620.11|SPAC1486.04c|SPAC23D3.06c|SPCC1322.06|SPBC1105.07c|SPBC13A2.02
Amm	nucleobase-containing small molecule metabolic process (GO:0055086)	0.425584	0.681182	0.0628004	0.314863	1.01932	182	SPBC18H10.02|SPAC4G9.03|SPBC1861.05|SPCC4G3.17|SPAC1F7.05|SPAC17G8.02|SPAC323.01c|SPAC4F8.14c|SPCC330.05c|SPBC1198.02|SPBC2G2.08|SPCC1620.06c|SPAC16E8.17c|SPBC30D10.03c|SPBC405.01|SPBC1198.05|SPBC725.15|SPAC24C9.03|SPBC2F12.14c|SPCC569.08c|SPBC1711.04|SPBC1604.05|SPCPB16A4.03c|SPCC1795.05c|SPBC14F5.04c|SPAC644.05c|SPAC14C4.10c|SPAC23C11.13c|SPBC1683.02|SPBC14F5.09c|SPBC32F12.11|SPCC830.10|SPCC24B…
Amm	nucleocytoplasmic carrier activity (GO:0140142)	0.556923	0.800577	0.0606404	0.424831	0.941513	15	SPCC962.03c|SPBC11G11.07|SPCC550.11|SPBC14F5.03c|SPAC1B1.03c|SPAC2F3.06c|SPCC1840.03|SPAC1805.17|SPBC1604.08c
Amm	nucleocytoplasmic transport (GO:0006913)	0.043883	0.160572	0.248911	0.439541	1.36165	103	SPAC1610.03c|SPCC4B3.07|SPBC17G9.04c|SPAC3G6.02|SPAC3F10.17|SPAC6G9.02c|SPCC962.03c|SPAC144.07c|SPCC1739.14|SPAC6F6.03c|SPBC28F2.02|SPBC16H5.08c|SPBC1D7.04|SPBC11G11.07|SPCC1840.01c|SPCC550.11|SPCC290.03c|SPBP4H10.13|SPBC776.08c|SPBC29A3.16|SPAC16C9.03|SPBC1703.03c|SPCC285.15c|SPAC3C7.08c|SPAC22G7.09c|SPBC16E9.10c|SPBC14F5.03c|SPAC26A3.15c|SPAC1071.07c|SPBC1709.05|SPBP8B7.09c|SPBC365.13c|SPBC19G7…
Amm	nucleolus (GO:0005730)	5.47558e-07	7.47501e-05	0.659444	0.48608	1.67163	364	SPAP8A3.02c|SPCC830.03|SPAC1705.02|SPCC663.12|SPBP35G2.08c|SPCC830.09c|SPAC6G9.08|SPBC2G2.05|SPBC336.02|SPAC140.02|SPBC1711.07|SPCC550.03c|SPAC3G9.01|SPBC20F10.01|SPAC26H5.10c|SPBC4F6.13c|SPAC3G6.06c|SPCC5E4.10c|SPCC1020.04c|SPAC664.06|SPBC26H8.10|SPAC19A8.07c|SPBC2D10.10c|SPCPB16A4.04c|SPAC1142.03c|SPAC22F3.08c|SPBC4B4.07c|SPBC776.13|SPAC683.02c|SPBP8B7.20c|SPAC3H5.05c|SPBC32H8.04c|SPAC2E1P5.05|…
Amm	nucleoplasm (GO:0005654)	0.000420504	0.00677011	0.498493	0.469238	1.54688	235	SPBC1778.04|SPBC428.08c|SPAC5D6.02c|SPAC26A3.03c|SPAC6G9.15c|SPAC1B3.17|SPBC211.04c|SPBC651.05c|SPCC1795.08c|SPAC6G9.08|SPCC594.05c|SPAC12G12.05c|SPBC13G1.08c|SPAC1002.04c|SPBC14C8.07c|SPAPB1E7.02c|SPBC21C3.16c|SPAC3G9.01|SPCC1020.04c|SPAC6B12.11|SPBC26H8.10|SPAC14C4.12c|SPBC2D10.10c|SPCC1682.13|SPBC354.03|SPCC188.07|SPCC16A11.17|SPBP8B7.14c|SPBC1604.17c|SPCC1682.02c|SPCC962.03c|SPAC1D4.12|SPBC33…
Amm	nucleoside-triphosphate diphosphatase activity (GO:0047429)	0.16913	0.418921	0.135002	0.720438	1.28075	5	SPAC644.05c|SPCC830.10|SPCC11E10.05c|SPBC725.05c|SPAC3G6.03c
Amm	nucleotidyltransferase activity (GO:0016779)	0.0236949	0.109111	0.352488	0.485461	1.46622	84	SPAC17H9.01|SPBC27.08c|SPCC663.12|SPCC895.03c|SPBC2G5.07c|SPCC1020.04c|SPAC6F12.09|SPBC1347.10|SPBC4C3.05c|SPBC337.14|SPAC2F3.03c|SPCC330.13|SPAC4G9.08c|SPAC6B12.10c|SPCC63.07|SPBP23A10.07|SPAC2G11.10c|SPBC2F12.08c|SPBC17D11.06|SPBC2G5.03|SPCC1259.03|SPBC530.14c|SPAC22A12.05|SPAC806.06c|SPAC19D5.03|SPAPB1E7.03|SPBC1718.03|SPBC839.12|SPCC290.02|SPAC3H5.06c|SPAPB1E7.10|SPBC336.04|SPCC18.07|SPCC1827…
Amm	nucleus (GO:0005634)	0.00375906	0.0432292	0.431708	0.314738	1.14767	2638	SPAC5H10.01|SPCC24B10.14c|SPAC21E11.04|SPAP8A3.02c|SPBC24C6.09c|SPAC25B8.09|SPAC821.08c|SPAC22F3.05c|SPBC1778.04|SPAC29E6.04|SPCC1450.13c|SPBC428.08c|SPAC5D6.02c|SPCC330.01c|SPCC364.06|SPCC16C4.02c|SPAC3G9.12|SPAC1610.03c|SPCC830.03|SPAC1834.04|SPAC26A3.03c|SPCC1682.03c|SPBC428.02c|SPAC1F12.05|SPBC21C3.10c|SPAC6G9.15c|SPCC1739.11c|SPAC3G9.04|SPCC417.12|SPCC4E9.02|SPAC1B3.17|SPBC211.04c|SPAC1039.0…
Amm	organelle localization by membrane tethering (GO:0140056)	0.840456	0.966524	0.0706196	-0.261715	-0.77426	42	SPBC19C2.11c|SPCC594.06c|SPAC823.12|SPAC17C9.12|SPAC1B3.11c|SPAC23H4.14
Amm	oxidoreductase activity (GO:0016491)	0.839578	0.966524	0.0287155	0.254292	0.853956	274	SPAP8A3.02c|SPBC1683.09c|SPAC630.08c|SPBC21C3.10c|SPBC947.05c|SPCC1450.07c|SPAC30C2.02|SPBP19A11.01|SPCC1281.07c|SPAC1F7.05|SPBC216.04c|SPAC821.10c|SPAC922.07c|SPAC24B11.07c|SPAC10F6.01c|SPCC24B10.20|SPAC1F7.08|SPCC1902.02|SPBC337.10c|SPBC2G5.06c|SPBC2G2.08|SPAC9.08c|SPBC17A3.07|SPBC2F12.14c|SPAC8E11.10|SPBC146.04|SPCC622.19|SPBC3H7.04|SPBC1711.04|SPBC1709.07|SPAC1002.12c|SPCC1450.15|SPAC16.04|SP…
Amm	peptidase activity (GO:0008233)	0.948498	0.996748	0.0857844	-0.219642	-0.773996	129	SPBP4H10.10|SPAC19B12.10|SPAPB17E12.04c|SPBC337.07c|SPCC965.04c|SPCC5E4.04|SPCC1795.09|SPAC31A2.04c|SPAC4F10.02|SPAC19B12.08|SPAC823.09c|SPAC607.06c|SPAC6G10.04c|SPCC126.04c|SPBC713.02c|SPAC22F3.06c|SPAC4F8.12c|SPAP8A3.12c|SPBC19C2.04c|SPAC1006.01|SPAC1687.13c|SPAC19G12.10c
Amm	peptide N-acetyltransferase activity (GO:0034212)	0.514062	0.780793	0.0652353	0.456341	0.985037	13	SPBC418.02|SPAC1952.05|SPBC1215.02c|SPBC342.06c|SPCC338.07c|SPCC663.13c|SPAC139.06
Amm	peroxiredoxin activity (GO:0051920)	0.157623	0.402814	0.179782	-0.724929	-1.39691	6	SPBC1773.02c|SPBC32F12.03c
Amm	peroxisome (GO:0005777)	0.910741	0.996748	0.0371479	0.262496	0.676218	32	SPBC725.04|SPCC553.03|SPBC1778.03c|SPAC3C7.10|SPCC11E10.01
Amm	peroxisome organization (GO:0007031)	0.913303	0.996748	0.0364549	0.268529	0.654394	23	SPCC553.03|SPAC3C7.10|SPBC1198.09|SPAC29A4.14c|SPBC725.07|SPBC646.15c|SPAPB17E12.03|SPCC550.09|SPAC17A5.01|SPAC4H3.01|SPBC17A3.10|SPAC1F12.04c
Amm	phagophore assembly site (GO:0000407)	0.085044	0.248947	0.266351	-0.515627	-1.38985	29	SPAC20G8.10c|SPAC458.06|SPAC458.05|SPBP8B7.24c|SPAC6F6.12|SPBC660.08|SPCC1682.11c|SPCC63.08c|SPBC6B1.05c|SPAC4F10.07c|SPCC16A11.08|SPAC823.16c|SPAC589.07c|SPAC1687.09|SPBC15D4.07c
Amm	pheromone activity (GO:0005186)	0.00965616	0.0740306	0.38073	-0.937357	-1.68688	4	SPAPB8E5.05|SPAC513.03
Amm	phosphoprotein phosphatase activity (GO:0004721)	0.0687023	0.225736	0.2114	0.520739	1.38173	37	SPAC3G9.04|SPBC1685.01|SPBC17A3.06|SPBC3F6.01c|SPAC4A8.03c|SPBC17A3.01c|SPBC839.07|SPCC1020.05
[truncated: 55 more rows]
